# Supplementary material for: Structural and Functional Analyses of Trypanosoma brucei Nucleoside Diphosphate Kinase
Source: ACS Omega. 2026 Mar 9;11(11):17663–77. doi: 10.1021/acsomega.5c11614 (PMC13019236; doi:10.1021/acsomega.5c11614)
Supplement: Supplementary file 1 [file ao5c11614_si_001.cif]

data_4F4A
# 
_entry.id   4F4A 
# 
_audit_conform.dict_name       mmcif_pdbx.dic 
_audit_conform.dict_version    5.387 
_audit_conform.dict_location   http://mmcif.pdb.org/dictionaries/ascii/mmcif_pdbx.dic 
# 
loop_
_database_2.database_id 
_database_2.database_code 
_database_2.pdbx_database_accession 
_database_2.pdbx_DOI 
PDB   4F4A         pdb_00004f4a 10.2210/pdb4f4a/pdb 
RCSB  RCSB072436   ?            ?                   
WWPDB D_1000072436 ?            ?                   
# 
loop_
_pdbx_audit_revision_history.ordinal 
_pdbx_audit_revision_history.data_content_type 
_pdbx_audit_revision_history.major_revision 
_pdbx_audit_revision_history.minor_revision 
_pdbx_audit_revision_history.revision_date 
1 'Structure model' 1 0 2012-05-30 
2 'Structure model' 1 1 2024-02-28 
# 
_pdbx_audit_revision_details.ordinal             1 
_pdbx_audit_revision_details.revision_ordinal    1 
_pdbx_audit_revision_details.data_content_type   'Structure model' 
_pdbx_audit_revision_details.provider            repository 
_pdbx_audit_revision_details.type                'Initial release' 
_pdbx_audit_revision_details.description         ? 
_pdbx_audit_revision_details.details             ? 
# 
loop_
_pdbx_audit_revision_group.ordinal 
_pdbx_audit_revision_group.revision_ordinal 
_pdbx_audit_revision_group.data_content_type 
_pdbx_audit_revision_group.group 
1 2 'Structure model' 'Data collection'      
2 2 'Structure model' 'Database references'  
3 2 'Structure model' 'Derived calculations' 
# 
loop_
_pdbx_audit_revision_category.ordinal 
_pdbx_audit_revision_category.revision_ordinal 
_pdbx_audit_revision_category.data_content_type 
_pdbx_audit_revision_category.category 
1 2 'Structure model' chem_comp_atom         
2 2 'Structure model' chem_comp_bond         
3 2 'Structure model' database_2             
4 2 'Structure model' pdbx_struct_conn_angle 
5 2 'Structure model' struct_conn            
6 2 'Structure model' struct_ref_seq_dif     
7 2 'Structure model' struct_site            
# 
loop_
_pdbx_audit_revision_item.ordinal 
_pdbx_audit_revision_item.revision_ordinal 
_pdbx_audit_revision_item.data_content_type 
_pdbx_audit_revision_item.item 
1  2 'Structure model' '_database_2.pdbx_DOI'                        
2  2 'Structure model' '_database_2.pdbx_database_accession'         
3  2 'Structure model' '_pdbx_struct_conn_angle.ptnr1_auth_asym_id'  
4  2 'Structure model' '_pdbx_struct_conn_angle.ptnr1_auth_comp_id'  
5  2 'Structure model' '_pdbx_struct_conn_angle.ptnr1_auth_seq_id'   
6  2 'Structure model' '_pdbx_struct_conn_angle.ptnr1_label_asym_id' 
7  2 'Structure model' '_pdbx_struct_conn_angle.ptnr1_label_atom_id' 
8  2 'Structure model' '_pdbx_struct_conn_angle.ptnr1_label_comp_id' 
9  2 'Structure model' '_pdbx_struct_conn_angle.ptnr2_auth_asym_id'  
10 2 'Structure model' '_pdbx_struct_conn_angle.ptnr2_label_asym_id' 
11 2 'Structure model' '_pdbx_struct_conn_angle.ptnr3_auth_asym_id'  
12 2 'Structure model' '_pdbx_struct_conn_angle.ptnr3_auth_comp_id'  
13 2 'Structure model' '_pdbx_struct_conn_angle.ptnr3_auth_seq_id'   
14 2 'Structure model' '_pdbx_struct_conn_angle.ptnr3_label_asym_id' 
15 2 'Structure model' '_pdbx_struct_conn_angle.ptnr3_label_atom_id' 
16 2 'Structure model' '_pdbx_struct_conn_angle.ptnr3_label_comp_id' 
17 2 'Structure model' '_pdbx_struct_conn_angle.value'               
18 2 'Structure model' '_struct_conn.pdbx_dist_value'                
19 2 'Structure model' '_struct_conn.ptnr1_auth_asym_id'             
20 2 'Structure model' '_struct_conn.ptnr1_auth_comp_id'             
21 2 'Structure model' '_struct_conn.ptnr1_auth_seq_id'              
22 2 'Structure model' '_struct_conn.ptnr1_label_asym_id'            
23 2 'Structure model' '_struct_conn.ptnr1_label_atom_id'            
24 2 'Structure model' '_struct_conn.ptnr1_label_comp_id'            
25 2 'Structure model' '_struct_conn.ptnr2_auth_asym_id'             
26 2 'Structure model' '_struct_conn.ptnr2_auth_comp_id'             
27 2 'Structure model' '_struct_conn.ptnr2_auth_seq_id'              
28 2 'Structure model' '_struct_conn.ptnr2_label_asym_id'            
29 2 'Structure model' '_struct_conn.ptnr2_label_atom_id'            
30 2 'Structure model' '_struct_conn.ptnr2_label_comp_id'            
31 2 'Structure model' '_struct_ref_seq_dif.details'                 
32 2 'Structure model' '_struct_site.pdbx_auth_asym_id'              
33 2 'Structure model' '_struct_site.pdbx_auth_comp_id'              
34 2 'Structure model' '_struct_site.pdbx_auth_seq_id'               
# 
_pdbx_database_status.entry_id                        4F4A 
_pdbx_database_status.deposit_site                    RCSB 
_pdbx_database_status.process_site                    RCSB 
_pdbx_database_status.recvd_initial_deposition_date   2012-05-10 
_pdbx_database_status.status_code                     REL 
_pdbx_database_status.status_code_sf                  REL 
_pdbx_database_status.status_code_mr                  ? 
_pdbx_database_status.SG_entry                        Y 
_pdbx_database_status.status_code_cs                  ? 
_pdbx_database_status.methods_development_category    ? 
_pdbx_database_status.pdb_format_compatible           Y 
_pdbx_database_status.status_code_nmr_data            ? 
# 
loop_
_pdbx_database_related.db_name 
_pdbx_database_related.db_id 
_pdbx_database_related.details 
_pdbx_database_related.content_type 
PDB         4F36                 'apo form' unspecified 
TargetTrack SSGCID-TrbrA.00438.a .          unspecified 
# 
_audit_author.name           'Seattle Structural Genomics Center for Infectious Disease (SSGCID)' 
_audit_author.pdbx_ordinal   1 
# 
_citation.id                        primary 
_citation.title                     'Crystal structure of Nucleoside diphosphate kinase B from Trypanosoma brucei, UDP-bound form' 
_citation.journal_abbrev            'To be Published' 
_citation.journal_volume            ? 
_citation.page_first                ? 
_citation.page_last                 ? 
_citation.year                      ? 
_citation.journal_id_ASTM           ? 
_citation.country                   ? 
_citation.journal_id_ISSN           ? 
_citation.journal_id_CSD            0353 
_citation.book_publisher            ? 
_citation.pdbx_database_id_PubMed   ? 
_citation.pdbx_database_id_DOI      ? 
# 
loop_
_citation_author.citation_id 
_citation_author.name 
_citation_author.ordinal 
_citation_author.identifier_ORCID 
primary 'Seattle Structural Genomics Center for Infectious Disease (SSGCID)' 1 ? 
primary 'Gardberg, A.S.'                                                     2 ? 
primary 'Edwards, T.E.'                                                      3 ? 
primary 'Staker, B.'                                                         4 ? 
primary 'Stewart, L.'                                                        5 ? 
# 
loop_
_entity.id 
_entity.type 
_entity.src_method 
_entity.pdbx_description 
_entity.formula_weight 
_entity.pdbx_number_of_molecules 
_entity.pdbx_ec 
_entity.pdbx_mutation 
_entity.pdbx_fragment 
_entity.details 
1 polymer     man 'Nucleoside diphosphate kinase' 17177.566 3   2.7.4.6 ? ? ? 
2 non-polymer syn "URIDINE-5'-DIPHOSPHATE"        404.161   3   ?       ? ? ? 
3 non-polymer syn 'MAGNESIUM ION'                 24.305    3   ?       ? ? ? 
4 water       nat water                           18.015    416 ?       ? ? ? 
# 
_entity_name_com.entity_id   1 
_entity_name_com.name        'nucleoside diphosphate kinase B' 
# 
_entity_poly.entity_id                      1 
_entity_poly.type                           'polypeptide(L)' 
_entity_poly.nstd_linkage                   no 
_entity_poly.nstd_monomer                   no 
_entity_poly.pdbx_seq_one_letter_code       
;GPGSMPSERTFIAVKPDGVQRNLVGEIIKRFENKGYKLVGLKLLQPTEEQAKQHYIDLASKPFYSGLVSYFSSGPIVGMV
WEGLGVVKGGRVLLGATNPADSLPGTIRGDFAVDVGRNVCHGSDSVESAKREIAFWFKAEELVSWTSHSVKQIYERA
;
_entity_poly.pdbx_seq_one_letter_code_can   
;GPGSMPSERTFIAVKPDGVQRNLVGEIIKRFENKGYKLVGLKLLQPTEEQAKQHYIDLASKPFYSGLVSYFSSGPIVGMV
WEGLGVVKGGRVLLGATNPADSLPGTIRGDFAVDVGRNVCHGSDSVESAKREIAFWFKAEELVSWTSHSVKQIYERA
;
_entity_poly.pdbx_strand_id                 A,B,C 
_entity_poly.pdbx_target_identifier         SSGCID-TrbrA.00438.a 
# 
loop_
_pdbx_entity_nonpoly.entity_id 
_pdbx_entity_nonpoly.name 
_pdbx_entity_nonpoly.comp_id 
2 "URIDINE-5'-DIPHOSPHATE" UDP 
3 'MAGNESIUM ION'          MG  
4 water                    HOH 
# 
loop_
_entity_poly_seq.entity_id 
_entity_poly_seq.num 
_entity_poly_seq.mon_id 
_entity_poly_seq.hetero 
1 1   GLY n 
1 2   PRO n 
1 3   GLY n 
1 4   SER n 
1 5   MET n 
1 6   PRO n 
1 7   SER n 
1 8   GLU n 
1 9   ARG n 
1 10  THR n 
1 11  PHE n 
1 12  ILE n 
1 13  ALA n 
1 14  VAL n 
1 15  LYS n 
1 16  PRO n 
1 17  ASP n 
1 18  GLY n 
1 19  VAL n 
1 20  GLN n 
1 21  ARG n 
1 22  ASN n 
1 23  LEU n 
1 24  VAL n 
1 25  GLY n 
1 26  GLU n 
1 27  ILE n 
1 28  ILE n 
1 29  LYS n 
1 30  ARG n 
1 31  PHE n 
1 32  GLU n 
1 33  ASN n 
1 34  LYS n 
1 35  GLY n 
1 36  TYR n 
1 37  LYS n 
1 38  LEU n 
1 39  VAL n 
1 40  GLY n 
1 41  LEU n 
1 42  LYS n 
1 43  LEU n 
1 44  LEU n 
1 45  GLN n 
1 46  PRO n 
1 47  THR n 
1 48  GLU n 
1 49  GLU n 
1 50  GLN n 
1 51  ALA n 
1 52  LYS n 
1 53  GLN n 
1 54  HIS n 
1 55  TYR n 
1 56  ILE n 
1 57  ASP n 
1 58  LEU n 
1 59  ALA n 
1 60  SER n 
1 61  LYS n 
1 62  PRO n 
1 63  PHE n 
1 64  TYR n 
1 65  SER n 
1 66  GLY n 
1 67  LEU n 
1 68  VAL n 
1 69  SER n 
1 70  TYR n 
1 71  PHE n 
1 72  SER n 
1 73  SER n 
1 74  GLY n 
1 75  PRO n 
1 76  ILE n 
1 77  VAL n 
1 78  GLY n 
1 79  MET n 
1 80  VAL n 
1 81  TRP n 
1 82  GLU n 
1 83  GLY n 
1 84  LEU n 
1 85  GLY n 
1 86  VAL n 
1 87  VAL n 
1 88  LYS n 
1 89  GLY n 
1 90  GLY n 
1 91  ARG n 
1 92  VAL n 
1 93  LEU n 
1 94  LEU n 
1 95  GLY n 
1 96  ALA n 
1 97  THR n 
1 98  ASN n 
1 99  PRO n 
1 100 ALA n 
1 101 ASP n 
1 102 SER n 
1 103 LEU n 
1 104 PRO n 
1 105 GLY n 
1 106 THR n 
1 107 ILE n 
1 108 ARG n 
1 109 GLY n 
1 110 ASP n 
1 111 PHE n 
1 112 ALA n 
1 113 VAL n 
1 114 ASP n 
1 115 VAL n 
1 116 GLY n 
1 117 ARG n 
1 118 ASN n 
1 119 VAL n 
1 120 CYS n 
1 121 HIS n 
1 122 GLY n 
1 123 SER n 
1 124 ASP n 
1 125 SER n 
1 126 VAL n 
1 127 GLU n 
1 128 SER n 
1 129 ALA n 
1 130 LYS n 
1 131 ARG n 
1 132 GLU n 
1 133 ILE n 
1 134 ALA n 
1 135 PHE n 
1 136 TRP n 
1 137 PHE n 
1 138 LYS n 
1 139 ALA n 
1 140 GLU n 
1 141 GLU n 
1 142 LEU n 
1 143 VAL n 
1 144 SER n 
1 145 TRP n 
1 146 THR n 
1 147 SER n 
1 148 HIS n 
1 149 SER n 
1 150 VAL n 
1 151 LYS n 
1 152 GLN n 
1 153 ILE n 
1 154 TYR n 
1 155 GLU n 
1 156 ARG n 
1 157 ALA n 
# 
_entity_src_gen.entity_id                          1 
_entity_src_gen.pdbx_src_id                        1 
_entity_src_gen.pdbx_alt_source_flag               sample 
_entity_src_gen.pdbx_seq_type                      ? 
_entity_src_gen.pdbx_beg_seq_num                   ? 
_entity_src_gen.pdbx_end_seq_num                   ? 
_entity_src_gen.gene_src_common_name               ? 
_entity_src_gen.gene_src_genus                     ? 
_entity_src_gen.pdbx_gene_src_gene                 Tb11.01.7800 
_entity_src_gen.gene_src_species                   ? 
_entity_src_gen.gene_src_strain                    '927/4 GUTat10.1' 
_entity_src_gen.gene_src_tissue                    ? 
_entity_src_gen.gene_src_tissue_fraction           ? 
_entity_src_gen.gene_src_details                   ? 
_entity_src_gen.pdbx_gene_src_fragment             ? 
_entity_src_gen.pdbx_gene_src_scientific_name      'Trypanosoma brucei brucei' 
_entity_src_gen.pdbx_gene_src_ncbi_taxonomy_id     999953 
_entity_src_gen.pdbx_gene_src_variant              ? 
_entity_src_gen.pdbx_gene_src_cell_line            ? 
_entity_src_gen.pdbx_gene_src_atcc                 ? 
_entity_src_gen.pdbx_gene_src_organ                ? 
_entity_src_gen.pdbx_gene_src_organelle            ? 
_entity_src_gen.pdbx_gene_src_cell                 ? 
_entity_src_gen.pdbx_gene_src_cellular_location    ? 
_entity_src_gen.host_org_common_name               ? 
_entity_src_gen.pdbx_host_org_scientific_name      'Escherichia coli' 
_entity_src_gen.pdbx_host_org_ncbi_taxonomy_id     469008 
_entity_src_gen.host_org_genus                     ? 
_entity_src_gen.pdbx_host_org_gene                 ? 
_entity_src_gen.pdbx_host_org_organ                ? 
_entity_src_gen.host_org_species                   ? 
_entity_src_gen.pdbx_host_org_tissue               ? 
_entity_src_gen.pdbx_host_org_tissue_fraction      ? 
_entity_src_gen.pdbx_host_org_strain               'BL21(DE3)' 
_entity_src_gen.pdbx_host_org_variant              ? 
_entity_src_gen.pdbx_host_org_cell_line            ? 
_entity_src_gen.pdbx_host_org_atcc                 ? 
_entity_src_gen.pdbx_host_org_culture_collection   ? 
_entity_src_gen.pdbx_host_org_cell                 ? 
_entity_src_gen.pdbx_host_org_organelle            ? 
_entity_src_gen.pdbx_host_org_cellular_location    ? 
_entity_src_gen.pdbx_host_org_vector_type          plasmid 
_entity_src_gen.pdbx_host_org_vector               ? 
_entity_src_gen.host_org_details                   ? 
_entity_src_gen.expression_system_id               ? 
_entity_src_gen.plasmid_name                       AVA0421 
_entity_src_gen.plasmid_details                    ? 
_entity_src_gen.pdbx_description                   ? 
# 
loop_
_chem_comp.id 
_chem_comp.type 
_chem_comp.mon_nstd_flag 
_chem_comp.name 
_chem_comp.pdbx_synonyms 
_chem_comp.formula 
_chem_comp.formula_weight 
ALA 'L-peptide linking' y ALANINE                  ? 'C3 H7 N O2'       89.093  
ARG 'L-peptide linking' y ARGININE                 ? 'C6 H15 N4 O2 1'   175.209 
ASN 'L-peptide linking' y ASPARAGINE               ? 'C4 H8 N2 O3'      132.118 
ASP 'L-peptide linking' y 'ASPARTIC ACID'          ? 'C4 H7 N O4'       133.103 
CYS 'L-peptide linking' y CYSTEINE                 ? 'C3 H7 N O2 S'     121.158 
GLN 'L-peptide linking' y GLUTAMINE                ? 'C5 H10 N2 O3'     146.144 
GLU 'L-peptide linking' y 'GLUTAMIC ACID'          ? 'C5 H9 N O4'       147.129 
GLY 'peptide linking'   y GLYCINE                  ? 'C2 H5 N O2'       75.067  
HIS 'L-peptide linking' y HISTIDINE                ? 'C6 H10 N3 O2 1'   156.162 
HOH non-polymer         . WATER                    ? 'H2 O'             18.015  
ILE 'L-peptide linking' y ISOLEUCINE               ? 'C6 H13 N O2'      131.173 
LEU 'L-peptide linking' y LEUCINE                  ? 'C6 H13 N O2'      131.173 
LYS 'L-peptide linking' y LYSINE                   ? 'C6 H15 N2 O2 1'   147.195 
MET 'L-peptide linking' y METHIONINE               ? 'C5 H11 N O2 S'    149.211 
MG  non-polymer         . 'MAGNESIUM ION'          ? 'Mg 2'             24.305  
PHE 'L-peptide linking' y PHENYLALANINE            ? 'C9 H11 N O2'      165.189 
PRO 'L-peptide linking' y PROLINE                  ? 'C5 H9 N O2'       115.130 
SER 'L-peptide linking' y SERINE                   ? 'C3 H7 N O3'       105.093 
THR 'L-peptide linking' y THREONINE                ? 'C4 H9 N O3'       119.119 
TRP 'L-peptide linking' y TRYPTOPHAN               ? 'C11 H12 N2 O2'    204.225 
TYR 'L-peptide linking' y TYROSINE                 ? 'C9 H11 N O3'      181.189 
UDP 'RNA linking'       . "URIDINE-5'-DIPHOSPHATE" ? 'C9 H14 N2 O12 P2' 404.161 
VAL 'L-peptide linking' y VALINE                   ? 'C5 H11 N O2'      117.146 
# 
loop_
_pdbx_poly_seq_scheme.asym_id 
_pdbx_poly_seq_scheme.entity_id 
_pdbx_poly_seq_scheme.seq_id 
_pdbx_poly_seq_scheme.mon_id 
_pdbx_poly_seq_scheme.ndb_seq_num 
_pdbx_poly_seq_scheme.pdb_seq_num 
_pdbx_poly_seq_scheme.auth_seq_num 
_pdbx_poly_seq_scheme.pdb_mon_id 
_pdbx_poly_seq_scheme.auth_mon_id 
_pdbx_poly_seq_scheme.pdb_strand_id 
_pdbx_poly_seq_scheme.pdb_ins_code 
_pdbx_poly_seq_scheme.hetero 
A 1 1   GLY 1   -3  ?   ?   ?   A . n 
A 1 2   PRO 2   -2  ?   ?   ?   A . n 
A 1 3   GLY 3   -1  ?   ?   ?   A . n 
A 1 4   SER 4   0   ?   ?   ?   A . n 
A 1 5   MET 5   1   ?   ?   ?   A . n 
A 1 6   PRO 6   2   2   PRO PRO A . n 
A 1 7   SER 7   3   3   SER SER A . n 
A 1 8   GLU 8   4   4   GLU GLU A . n 
A 1 9   ARG 9   5   5   ARG ARG A . n 
A 1 10  THR 10  6   6   THR THR A . n 
A 1 11  PHE 11  7   7   PHE PHE A . n 
A 1 12  ILE 12  8   8   ILE ILE A . n 
A 1 13  ALA 13  9   9   ALA ALA A . n 
A 1 14  VAL 14  10  10  VAL VAL A . n 
A 1 15  LYS 15  11  11  LYS LYS A . n 
A 1 16  PRO 16  12  12  PRO PRO A . n 
A 1 17  ASP 17  13  13  ASP ASP A . n 
A 1 18  GLY 18  14  14  GLY GLY A . n 
A 1 19  VAL 19  15  15  VAL VAL A . n 
A 1 20  GLN 20  16  16  GLN GLN A . n 
A 1 21  ARG 21  17  17  ARG ARG A . n 
A 1 22  ASN 22  18  18  ASN ASN A . n 
A 1 23  LEU 23  19  19  LEU LEU A . n 
A 1 24  VAL 24  20  20  VAL VAL A . n 
A 1 25  GLY 25  21  21  GLY GLY A . n 
A 1 26  GLU 26  22  22  GLU GLU A . n 
A 1 27  ILE 27  23  23  ILE ILE A . n 
A 1 28  ILE 28  24  24  ILE ILE A . n 
A 1 29  LYS 29  25  25  LYS LYS A . n 
A 1 30  ARG 30  26  26  ARG ARG A . n 
A 1 31  PHE 31  27  27  PHE PHE A . n 
A 1 32  GLU 32  28  28  GLU GLU A . n 
A 1 33  ASN 33  29  29  ASN ASN A . n 
A 1 34  LYS 34  30  30  LYS LYS A . n 
A 1 35  GLY 35  31  31  GLY GLY A . n 
A 1 36  TYR 36  32  32  TYR TYR A . n 
A 1 37  LYS 37  33  33  LYS LYS A . n 
A 1 38  LEU 38  34  34  LEU LEU A . n 
A 1 39  VAL 39  35  35  VAL VAL A . n 
A 1 40  GLY 40  36  36  GLY GLY A . n 
A 1 41  LEU 41  37  37  LEU LEU A . n 
A 1 42  LYS 42  38  38  LYS LYS A . n 
A 1 43  LEU 43  39  39  LEU LEU A . n 
A 1 44  LEU 44  40  40  LEU LEU A . n 
A 1 45  GLN 45  41  41  GLN GLN A . n 
A 1 46  PRO 46  42  42  PRO PRO A . n 
A 1 47  THR 47  43  43  THR THR A . n 
A 1 48  GLU 48  44  44  GLU GLU A . n 
A 1 49  GLU 49  45  45  GLU GLU A . n 
A 1 50  GLN 50  46  46  GLN GLN A . n 
A 1 51  ALA 51  47  47  ALA ALA A . n 
A 1 52  LYS 52  48  48  LYS LYS A . n 
A 1 53  GLN 53  49  49  GLN GLN A . n 
A 1 54  HIS 54  50  50  HIS HIS A . n 
A 1 55  TYR 55  51  51  TYR TYR A . n 
A 1 56  ILE 56  52  52  ILE ILE A . n 
A 1 57  ASP 57  53  53  ASP ASP A . n 
A 1 58  LEU 58  54  54  LEU LEU A . n 
A 1 59  ALA 59  55  55  ALA ALA A . n 
A 1 60  SER 60  56  56  SER SER A . n 
A 1 61  LYS 61  57  57  LYS LYS A . n 
A 1 62  PRO 62  58  58  PRO PRO A . n 
A 1 63  PHE 63  59  59  PHE PHE A . n 
A 1 64  TYR 64  60  60  TYR TYR A . n 
A 1 65  SER 65  61  61  SER SER A . n 
A 1 66  GLY 66  62  62  GLY GLY A . n 
A 1 67  LEU 67  63  63  LEU LEU A . n 
A 1 68  VAL 68  64  64  VAL VAL A . n 
A 1 69  SER 69  65  65  SER SER A . n 
A 1 70  TYR 70  66  66  TYR TYR A . n 
A 1 71  PHE 71  67  67  PHE PHE A . n 
A 1 72  SER 72  68  68  SER SER A . n 
A 1 73  SER 73  69  69  SER SER A . n 
A 1 74  GLY 74  70  70  GLY GLY A . n 
A 1 75  PRO 75  71  71  PRO PRO A . n 
A 1 76  ILE 76  72  72  ILE ILE A . n 
A 1 77  VAL 77  73  73  VAL VAL A . n 
A 1 78  GLY 78  74  74  GLY GLY A . n 
A 1 79  MET 79  75  75  MET MET A . n 
A 1 80  VAL 80  76  76  VAL VAL A . n 
A 1 81  TRP 81  77  77  TRP TRP A . n 
A 1 82  GLU 82  78  78  GLU GLU A . n 
A 1 83  GLY 83  79  79  GLY GLY A . n 
A 1 84  LEU 84  80  80  LEU LEU A . n 
A 1 85  GLY 85  81  81  GLY GLY A . n 
A 1 86  VAL 86  82  82  VAL VAL A . n 
A 1 87  VAL 87  83  83  VAL VAL A . n 
A 1 88  LYS 88  84  84  LYS LYS A . n 
A 1 89  GLY 89  85  85  GLY GLY A . n 
A 1 90  GLY 90  86  86  GLY GLY A . n 
A 1 91  ARG 91  87  87  ARG ARG A . n 
A 1 92  VAL 92  88  88  VAL VAL A . n 
A 1 93  LEU 93  89  89  LEU LEU A . n 
A 1 94  LEU 94  90  90  LEU LEU A . n 
A 1 95  GLY 95  91  91  GLY GLY A . n 
A 1 96  ALA 96  92  92  ALA ALA A . n 
A 1 97  THR 97  93  93  THR THR A . n 
A 1 98  ASN 98  94  94  ASN ASN A . n 
A 1 99  PRO 99  95  95  PRO PRO A . n 
A 1 100 ALA 100 96  96  ALA ALA A . n 
A 1 101 ASP 101 97  97  ASP ASP A . n 
A 1 102 SER 102 98  98  SER SER A . n 
A 1 103 LEU 103 99  99  LEU LEU A . n 
A 1 104 PRO 104 100 100 PRO PRO A . n 
A 1 105 GLY 105 101 101 GLY GLY A . n 
A 1 106 THR 106 102 102 THR THR A . n 
A 1 107 ILE 107 103 103 ILE ILE A . n 
A 1 108 ARG 108 104 104 ARG ARG A . n 
A 1 109 GLY 109 105 105 GLY GLY A . n 
A 1 110 ASP 110 106 106 ASP ASP A . n 
A 1 111 PHE 111 107 107 PHE PHE A . n 
A 1 112 ALA 112 108 108 ALA ALA A . n 
A 1 113 VAL 113 109 109 VAL VAL A . n 
A 1 114 ASP 114 110 110 ASP ASP A . n 
A 1 115 VAL 115 111 111 VAL VAL A . n 
A 1 116 GLY 116 112 112 GLY GLY A . n 
A 1 117 ARG 117 113 113 ARG ARG A . n 
A 1 118 ASN 118 114 114 ASN ASN A . n 
A 1 119 VAL 119 115 115 VAL VAL A . n 
A 1 120 CYS 120 116 116 CYS CYS A . n 
A 1 121 HIS 121 117 117 HIS HIS A . n 
A 1 122 GLY 122 118 118 GLY GLY A . n 
A 1 123 SER 123 119 119 SER SER A . n 
A 1 124 ASP 124 120 120 ASP ASP A . n 
A 1 125 SER 125 121 121 SER SER A . n 
A 1 126 VAL 126 122 122 VAL VAL A . n 
A 1 127 GLU 127 123 123 GLU GLU A . n 
A 1 128 SER 128 124 124 SER SER A . n 
A 1 129 ALA 129 125 125 ALA ALA A . n 
A 1 130 LYS 130 126 126 LYS LYS A . n 
A 1 131 ARG 131 127 127 ARG ARG A . n 
A 1 132 GLU 132 128 128 GLU GLU A . n 
A 1 133 ILE 133 129 129 ILE ILE A . n 
A 1 134 ALA 134 130 130 ALA ALA A . n 
A 1 135 PHE 135 131 131 PHE PHE A . n 
A 1 136 TRP 136 132 132 TRP TRP A . n 
A 1 137 PHE 137 133 133 PHE PHE A . n 
A 1 138 LYS 138 134 134 LYS LYS A . n 
A 1 139 ALA 139 135 135 ALA ALA A . n 
A 1 140 GLU 140 136 136 GLU GLU A . n 
A 1 141 GLU 141 137 137 GLU GLU A . n 
A 1 142 LEU 142 138 138 LEU LEU A . n 
A 1 143 VAL 143 139 139 VAL VAL A . n 
A 1 144 SER 144 140 140 SER SER A . n 
A 1 145 TRP 145 141 141 TRP TRP A . n 
A 1 146 THR 146 142 142 THR THR A . n 
A 1 147 SER 147 143 143 SER SER A . n 
A 1 148 HIS 148 144 144 HIS HIS A . n 
A 1 149 SER 149 145 145 SER SER A . n 
A 1 150 VAL 150 146 146 VAL VAL A . n 
A 1 151 LYS 151 147 147 LYS LYS A . n 
A 1 152 GLN 152 148 148 GLN GLN A . n 
A 1 153 ILE 153 149 149 ILE ILE A . n 
A 1 154 TYR 154 150 150 TYR TYR A . n 
A 1 155 GLU 155 151 151 GLU GLU A . n 
A 1 156 ARG 156 152 ?   ?   ?   A . n 
A 1 157 ALA 157 153 ?   ?   ?   A . n 
B 1 1   GLY 1   -3  ?   ?   ?   B . n 
B 1 2   PRO 2   -2  ?   ?   ?   B . n 
B 1 3   GLY 3   -1  ?   ?   ?   B . n 
B 1 4   SER 4   0   ?   ?   ?   B . n 
B 1 5   MET 5   1   ?   ?   ?   B . n 
B 1 6   PRO 6   2   2   PRO PRO B . n 
B 1 7   SER 7   3   3   SER SER B . n 
B 1 8   GLU 8   4   4   GLU GLU B . n 
B 1 9   ARG 9   5   5   ARG ARG B . n 
B 1 10  THR 10  6   6   THR THR B . n 
B 1 11  PHE 11  7   7   PHE PHE B . n 
B 1 12  ILE 12  8   8   ILE ILE B . n 
B 1 13  ALA 13  9   9   ALA ALA B . n 
B 1 14  VAL 14  10  10  VAL VAL B . n 
B 1 15  LYS 15  11  11  LYS LYS B . n 
B 1 16  PRO 16  12  12  PRO PRO B . n 
B 1 17  ASP 17  13  13  ASP ASP B . n 
B 1 18  GLY 18  14  14  GLY GLY B . n 
B 1 19  VAL 19  15  15  VAL VAL B . n 
B 1 20  GLN 20  16  16  GLN GLN B . n 
B 1 21  ARG 21  17  17  ARG ARG B . n 
B 1 22  ASN 22  18  18  ASN ASN B . n 
B 1 23  LEU 23  19  19  LEU LEU B . n 
B 1 24  VAL 24  20  20  VAL VAL B . n 
B 1 25  GLY 25  21  21  GLY GLY B . n 
B 1 26  GLU 26  22  22  GLU GLU B . n 
B 1 27  ILE 27  23  23  ILE ILE B . n 
B 1 28  ILE 28  24  24  ILE ILE B . n 
B 1 29  LYS 29  25  25  LYS LYS B . n 
B 1 30  ARG 30  26  26  ARG ARG B . n 
B 1 31  PHE 31  27  27  PHE PHE B . n 
B 1 32  GLU 32  28  28  GLU GLU B . n 
B 1 33  ASN 33  29  29  ASN ASN B . n 
B 1 34  LYS 34  30  30  LYS LYS B . n 
B 1 35  GLY 35  31  31  GLY GLY B . n 
B 1 36  TYR 36  32  32  TYR TYR B . n 
B 1 37  LYS 37  33  33  LYS LYS B . n 
B 1 38  LEU 38  34  34  LEU LEU B . n 
B 1 39  VAL 39  35  35  VAL VAL B . n 
B 1 40  GLY 40  36  36  GLY GLY B . n 
B 1 41  LEU 41  37  37  LEU LEU B . n 
B 1 42  LYS 42  38  38  LYS LYS B . n 
B 1 43  LEU 43  39  39  LEU LEU B . n 
B 1 44  LEU 44  40  40  LEU LEU B . n 
B 1 45  GLN 45  41  41  GLN GLN B . n 
B 1 46  PRO 46  42  42  PRO PRO B . n 
B 1 47  THR 47  43  43  THR THR B . n 
B 1 48  GLU 48  44  44  GLU GLU B . n 
B 1 49  GLU 49  45  45  GLU GLU B . n 
B 1 50  GLN 50  46  46  GLN GLN B . n 
B 1 51  ALA 51  47  47  ALA ALA B . n 
B 1 52  LYS 52  48  48  LYS LYS B . n 
B 1 53  GLN 53  49  49  GLN GLN B . n 
B 1 54  HIS 54  50  50  HIS HIS B . n 
B 1 55  TYR 55  51  51  TYR TYR B . n 
B 1 56  ILE 56  52  52  ILE ILE B . n 
B 1 57  ASP 57  53  53  ASP ASP B . n 
B 1 58  LEU 58  54  54  LEU LEU B . n 
B 1 59  ALA 59  55  55  ALA ALA B . n 
B 1 60  SER 60  56  56  SER SER B . n 
B 1 61  LYS 61  57  57  LYS LYS B . n 
B 1 62  PRO 62  58  58  PRO PRO B . n 
B 1 63  PHE 63  59  59  PHE PHE B . n 
B 1 64  TYR 64  60  60  TYR TYR B . n 
B 1 65  SER 65  61  61  SER SER B . n 
B 1 66  GLY 66  62  62  GLY GLY B . n 
B 1 67  LEU 67  63  63  LEU LEU B . n 
B 1 68  VAL 68  64  64  VAL VAL B . n 
B 1 69  SER 69  65  65  SER SER B . n 
B 1 70  TYR 70  66  66  TYR TYR B . n 
B 1 71  PHE 71  67  67  PHE PHE B . n 
B 1 72  SER 72  68  68  SER SER B . n 
B 1 73  SER 73  69  69  SER SER B . n 
B 1 74  GLY 74  70  70  GLY GLY B . n 
B 1 75  PRO 75  71  71  PRO PRO B . n 
B 1 76  ILE 76  72  72  ILE ILE B . n 
B 1 77  VAL 77  73  73  VAL VAL B . n 
B 1 78  GLY 78  74  74  GLY GLY B . n 
B 1 79  MET 79  75  75  MET MET B . n 
B 1 80  VAL 80  76  76  VAL VAL B . n 
B 1 81  TRP 81  77  77  TRP TRP B . n 
B 1 82  GLU 82  78  78  GLU GLU B . n 
B 1 83  GLY 83  79  79  GLY GLY B . n 
B 1 84  LEU 84  80  80  LEU LEU B . n 
B 1 85  GLY 85  81  81  GLY GLY B . n 
B 1 86  VAL 86  82  82  VAL VAL B . n 
B 1 87  VAL 87  83  83  VAL VAL B . n 
B 1 88  LYS 88  84  84  LYS LYS B . n 
B 1 89  GLY 89  85  85  GLY GLY B . n 
B 1 90  GLY 90  86  86  GLY GLY B . n 
B 1 91  ARG 91  87  87  ARG ARG B . n 
B 1 92  VAL 92  88  88  VAL VAL B . n 
B 1 93  LEU 93  89  89  LEU LEU B . n 
B 1 94  LEU 94  90  90  LEU LEU B . n 
B 1 95  GLY 95  91  91  GLY GLY B . n 
B 1 96  ALA 96  92  92  ALA ALA B . n 
B 1 97  THR 97  93  93  THR THR B . n 
B 1 98  ASN 98  94  94  ASN ASN B . n 
B 1 99  PRO 99  95  95  PRO PRO B . n 
B 1 100 ALA 100 96  96  ALA ALA B . n 
B 1 101 ASP 101 97  97  ASP ASP B . n 
B 1 102 SER 102 98  98  SER SER B . n 
B 1 103 LEU 103 99  99  LEU LEU B . n 
B 1 104 PRO 104 100 100 PRO PRO B . n 
B 1 105 GLY 105 101 101 GLY GLY B . n 
B 1 106 THR 106 102 102 THR THR B . n 
B 1 107 ILE 107 103 103 ILE ILE B . n 
B 1 108 ARG 108 104 104 ARG ARG B . n 
B 1 109 GLY 109 105 105 GLY GLY B . n 
B 1 110 ASP 110 106 106 ASP ASP B . n 
B 1 111 PHE 111 107 107 PHE PHE B . n 
B 1 112 ALA 112 108 108 ALA ALA B . n 
B 1 113 VAL 113 109 109 VAL VAL B . n 
B 1 114 ASP 114 110 110 ASP ASP B . n 
B 1 115 VAL 115 111 111 VAL VAL B . n 
B 1 116 GLY 116 112 112 GLY GLY B . n 
B 1 117 ARG 117 113 113 ARG ARG B . n 
B 1 118 ASN 118 114 114 ASN ASN B . n 
B 1 119 VAL 119 115 115 VAL VAL B . n 
B 1 120 CYS 120 116 116 CYS CYS B . n 
B 1 121 HIS 121 117 117 HIS HIS B . n 
B 1 122 GLY 122 118 118 GLY GLY B . n 
B 1 123 SER 123 119 119 SER SER B . n 
B 1 124 ASP 124 120 120 ASP ASP B . n 
B 1 125 SER 125 121 121 SER SER B . n 
B 1 126 VAL 126 122 122 VAL VAL B . n 
B 1 127 GLU 127 123 123 GLU GLU B . n 
B 1 128 SER 128 124 124 SER SER B . n 
B 1 129 ALA 129 125 125 ALA ALA B . n 
B 1 130 LYS 130 126 126 LYS LYS B . n 
B 1 131 ARG 131 127 127 ARG ARG B . n 
B 1 132 GLU 132 128 128 GLU GLU B . n 
B 1 133 ILE 133 129 129 ILE ILE B . n 
B 1 134 ALA 134 130 130 ALA ALA B . n 
B 1 135 PHE 135 131 131 PHE PHE B . n 
B 1 136 TRP 136 132 132 TRP TRP B . n 
B 1 137 PHE 137 133 133 PHE PHE B . n 
B 1 138 LYS 138 134 134 LYS LYS B . n 
B 1 139 ALA 139 135 135 ALA ALA B . n 
B 1 140 GLU 140 136 136 GLU GLU B . n 
B 1 141 GLU 141 137 137 GLU GLU B . n 
B 1 142 LEU 142 138 138 LEU LEU B . n 
B 1 143 VAL 143 139 139 VAL VAL B . n 
B 1 144 SER 144 140 140 SER SER B . n 
B 1 145 TRP 145 141 141 TRP TRP B . n 
B 1 146 THR 146 142 142 THR THR B . n 
B 1 147 SER 147 143 143 SER SER B . n 
B 1 148 HIS 148 144 144 HIS HIS B . n 
B 1 149 SER 149 145 145 SER SER B . n 
B 1 150 VAL 150 146 146 VAL VAL B . n 
B 1 151 LYS 151 147 147 LYS LYS B . n 
B 1 152 GLN 152 148 148 GLN GLN B . n 
B 1 153 ILE 153 149 149 ILE ILE B . n 
B 1 154 TYR 154 150 150 TYR TYR B . n 
B 1 155 GLU 155 151 151 GLU GLU B . n 
B 1 156 ARG 156 152 ?   ?   ?   B . n 
B 1 157 ALA 157 153 ?   ?   ?   B . n 
C 1 1   GLY 1   -3  ?   ?   ?   C . n 
C 1 2   PRO 2   -2  ?   ?   ?   C . n 
C 1 3   GLY 3   -1  ?   ?   ?   C . n 
C 1 4   SER 4   0   ?   ?   ?   C . n 
C 1 5   MET 5   1   1   MET MET C . n 
C 1 6   PRO 6   2   2   PRO PRO C . n 
C 1 7   SER 7   3   3   SER SER C . n 
C 1 8   GLU 8   4   4   GLU GLU C . n 
C 1 9   ARG 9   5   5   ARG ARG C . n 
C 1 10  THR 10  6   6   THR THR C . n 
C 1 11  PHE 11  7   7   PHE PHE C . n 
C 1 12  ILE 12  8   8   ILE ILE C . n 
C 1 13  ALA 13  9   9   ALA ALA C . n 
C 1 14  VAL 14  10  10  VAL VAL C . n 
C 1 15  LYS 15  11  11  LYS LYS C . n 
C 1 16  PRO 16  12  12  PRO PRO C . n 
C 1 17  ASP 17  13  13  ASP ASP C . n 
C 1 18  GLY 18  14  14  GLY GLY C . n 
C 1 19  VAL 19  15  15  VAL VAL C . n 
C 1 20  GLN 20  16  16  GLN GLN C . n 
C 1 21  ARG 21  17  17  ARG ARG C . n 
C 1 22  ASN 22  18  18  ASN ASN C . n 
C 1 23  LEU 23  19  19  LEU LEU C . n 
C 1 24  VAL 24  20  20  VAL VAL C . n 
C 1 25  GLY 25  21  21  GLY GLY C . n 
C 1 26  GLU 26  22  22  GLU GLU C . n 
C 1 27  ILE 27  23  23  ILE ILE C . n 
C 1 28  ILE 28  24  24  ILE ILE C . n 
C 1 29  LYS 29  25  25  LYS LYS C . n 
C 1 30  ARG 30  26  26  ARG ARG C . n 
C 1 31  PHE 31  27  27  PHE PHE C . n 
C 1 32  GLU 32  28  28  GLU GLU C . n 
C 1 33  ASN 33  29  29  ASN ASN C . n 
C 1 34  LYS 34  30  30  LYS LYS C . n 
C 1 35  GLY 35  31  31  GLY GLY C . n 
C 1 36  TYR 36  32  32  TYR TYR C . n 
C 1 37  LYS 37  33  33  LYS LYS C . n 
C 1 38  LEU 38  34  34  LEU LEU C . n 
C 1 39  VAL 39  35  35  VAL VAL C . n 
C 1 40  GLY 40  36  36  GLY GLY C . n 
C 1 41  LEU 41  37  37  LEU LEU C . n 
C 1 42  LYS 42  38  38  LYS LYS C . n 
C 1 43  LEU 43  39  39  LEU LEU C . n 
C 1 44  LEU 44  40  40  LEU LEU C . n 
C 1 45  GLN 45  41  41  GLN GLN C . n 
C 1 46  PRO 46  42  42  PRO PRO C . n 
C 1 47  THR 47  43  43  THR THR C . n 
C 1 48  GLU 48  44  44  GLU GLU C . n 
C 1 49  GLU 49  45  45  GLU GLU C . n 
C 1 50  GLN 50  46  46  GLN GLN C . n 
C 1 51  ALA 51  47  47  ALA ALA C . n 
C 1 52  LYS 52  48  48  LYS LYS C . n 
C 1 53  GLN 53  49  49  GLN GLN C . n 
C 1 54  HIS 54  50  50  HIS HIS C . n 
C 1 55  TYR 55  51  51  TYR TYR C . n 
C 1 56  ILE 56  52  52  ILE ILE C . n 
C 1 57  ASP 57  53  53  ASP ASP C . n 
C 1 58  LEU 58  54  54  LEU LEU C . n 
C 1 59  ALA 59  55  55  ALA ALA C . n 
C 1 60  SER 60  56  56  SER SER C . n 
C 1 61  LYS 61  57  57  LYS LYS C . n 
C 1 62  PRO 62  58  58  PRO PRO C . n 
C 1 63  PHE 63  59  59  PHE PHE C . n 
C 1 64  TYR 64  60  60  TYR TYR C . n 
C 1 65  SER 65  61  61  SER SER C . n 
C 1 66  GLY 66  62  62  GLY GLY C . n 
C 1 67  LEU 67  63  63  LEU LEU C . n 
C 1 68  VAL 68  64  64  VAL VAL C . n 
C 1 69  SER 69  65  65  SER SER C . n 
C 1 70  TYR 70  66  66  TYR TYR C . n 
C 1 71  PHE 71  67  67  PHE PHE C . n 
C 1 72  SER 72  68  68  SER SER C . n 
C 1 73  SER 73  69  69  SER SER C . n 
C 1 74  GLY 74  70  70  GLY GLY C . n 
C 1 75  PRO 75  71  71  PRO PRO C . n 
C 1 76  ILE 76  72  72  ILE ILE C . n 
C 1 77  VAL 77  73  73  VAL VAL C . n 
C 1 78  GLY 78  74  74  GLY GLY C . n 
C 1 79  MET 79  75  75  MET MET C . n 
C 1 80  VAL 80  76  76  VAL VAL C . n 
C 1 81  TRP 81  77  77  TRP TRP C . n 
C 1 82  GLU 82  78  78  GLU GLU C . n 
C 1 83  GLY 83  79  79  GLY GLY C . n 
C 1 84  LEU 84  80  80  LEU LEU C . n 
C 1 85  GLY 85  81  81  GLY GLY C . n 
C 1 86  VAL 86  82  82  VAL VAL C . n 
C 1 87  VAL 87  83  83  VAL VAL C . n 
C 1 88  LYS 88  84  84  LYS LYS C . n 
C 1 89  GLY 89  85  85  GLY GLY C . n 
C 1 90  GLY 90  86  86  GLY GLY C . n 
C 1 91  ARG 91  87  87  ARG ARG C . n 
C 1 92  VAL 92  88  88  VAL VAL C . n 
C 1 93  LEU 93  89  89  LEU LEU C . n 
C 1 94  LEU 94  90  90  LEU LEU C . n 
C 1 95  GLY 95  91  91  GLY GLY C . n 
C 1 96  ALA 96  92  92  ALA ALA C . n 
C 1 97  THR 97  93  93  THR THR C . n 
C 1 98  ASN 98  94  94  ASN ASN C . n 
C 1 99  PRO 99  95  95  PRO PRO C . n 
C 1 100 ALA 100 96  96  ALA ALA C . n 
C 1 101 ASP 101 97  97  ASP ASP C . n 
C 1 102 SER 102 98  98  SER SER C . n 
C 1 103 LEU 103 99  99  LEU LEU C . n 
C 1 104 PRO 104 100 100 PRO PRO C . n 
C 1 105 GLY 105 101 101 GLY GLY C . n 
C 1 106 THR 106 102 102 THR THR C . n 
C 1 107 ILE 107 103 103 ILE ILE C . n 
C 1 108 ARG 108 104 104 ARG ARG C . n 
C 1 109 GLY 109 105 105 GLY GLY C . n 
C 1 110 ASP 110 106 106 ASP ASP C . n 
C 1 111 PHE 111 107 107 PHE PHE C . n 
C 1 112 ALA 112 108 108 ALA ALA C . n 
C 1 113 VAL 113 109 109 VAL VAL C . n 
C 1 114 ASP 114 110 110 ASP ASP C . n 
C 1 115 VAL 115 111 111 VAL VAL C . n 
C 1 116 GLY 116 112 112 GLY GLY C . n 
C 1 117 ARG 117 113 113 ARG ARG C . n 
C 1 118 ASN 118 114 114 ASN ASN C . n 
C 1 119 VAL 119 115 115 VAL VAL C . n 
C 1 120 CYS 120 116 116 CYS CYS C . n 
C 1 121 HIS 121 117 117 HIS HIS C . n 
C 1 122 GLY 122 118 118 GLY GLY C . n 
C 1 123 SER 123 119 119 SER SER C . n 
C 1 124 ASP 124 120 120 ASP ASP C . n 
C 1 125 SER 125 121 121 SER SER C . n 
C 1 126 VAL 126 122 122 VAL VAL C . n 
C 1 127 GLU 127 123 123 GLU GLU C . n 
C 1 128 SER 128 124 124 SER SER C . n 
C 1 129 ALA 129 125 125 ALA ALA C . n 
C 1 130 LYS 130 126 126 LYS LYS C . n 
C 1 131 ARG 131 127 127 ARG ARG C . n 
C 1 132 GLU 132 128 128 GLU GLU C . n 
C 1 133 ILE 133 129 129 ILE ILE C . n 
C 1 134 ALA 134 130 130 ALA ALA C . n 
C 1 135 PHE 135 131 131 PHE PHE C . n 
C 1 136 TRP 136 132 132 TRP TRP C . n 
C 1 137 PHE 137 133 133 PHE PHE C . n 
C 1 138 LYS 138 134 134 LYS LYS C . n 
C 1 139 ALA 139 135 135 ALA ALA C . n 
C 1 140 GLU 140 136 136 GLU GLU C . n 
C 1 141 GLU 141 137 137 GLU GLU C . n 
C 1 142 LEU 142 138 138 LEU LEU C . n 
C 1 143 VAL 143 139 139 VAL VAL C . n 
C 1 144 SER 144 140 140 SER SER C . n 
C 1 145 TRP 145 141 141 TRP TRP C . n 
C 1 146 THR 146 142 142 THR THR C . n 
C 1 147 SER 147 143 143 SER SER C . n 
C 1 148 HIS 148 144 144 HIS HIS C . n 
C 1 149 SER 149 145 145 SER SER C . n 
C 1 150 VAL 150 146 146 VAL VAL C . n 
C 1 151 LYS 151 147 147 LYS LYS C . n 
C 1 152 GLN 152 148 148 GLN GLN C . n 
C 1 153 ILE 153 149 149 ILE ILE C . n 
C 1 154 TYR 154 150 150 TYR TYR C . n 
C 1 155 GLU 155 151 151 GLU GLU C . n 
C 1 156 ARG 156 152 152 ARG ARG C . n 
C 1 157 ALA 157 153 ?   ?   ?   C . n 
# 
loop_
_pdbx_nonpoly_scheme.asym_id 
_pdbx_nonpoly_scheme.entity_id 
_pdbx_nonpoly_scheme.mon_id 
_pdbx_nonpoly_scheme.ndb_seq_num 
_pdbx_nonpoly_scheme.pdb_seq_num 
_pdbx_nonpoly_scheme.auth_seq_num 
_pdbx_nonpoly_scheme.pdb_mon_id 
_pdbx_nonpoly_scheme.auth_mon_id 
_pdbx_nonpoly_scheme.pdb_strand_id 
_pdbx_nonpoly_scheme.pdb_ins_code 
D 2 UDP 1   201 160 UDP UDP A . 
E 3 MG  1   202 163 MG  MG  A . 
F 2 UDP 1   201 160 UDP UDP B . 
G 3 MG  1   202 163 MG  MG  B . 
H 2 UDP 1   201 160 UDP UDP C . 
I 3 MG  1   202 163 MG  MG  C . 
J 4 HOH 1   301 3   HOH HOH A . 
J 4 HOH 2   302 4   HOH HOH A . 
J 4 HOH 3   303 8   HOH HOH A . 
J 4 HOH 4   304 12  HOH HOH A . 
J 4 HOH 5   305 17  HOH HOH A . 
J 4 HOH 6   306 19  HOH HOH A . 
J 4 HOH 7   307 20  HOH HOH A . 
J 4 HOH 8   308 22  HOH HOH A . 
J 4 HOH 9   309 25  HOH HOH A . 
J 4 HOH 10  310 27  HOH HOH A . 
J 4 HOH 11  311 42  HOH HOH A . 
J 4 HOH 12  312 46  HOH HOH A . 
J 4 HOH 13  313 56  HOH HOH A . 
J 4 HOH 14  314 62  HOH HOH A . 
J 4 HOH 15  315 68  HOH HOH A . 
J 4 HOH 16  316 69  HOH HOH A . 
J 4 HOH 17  317 70  HOH HOH A . 
J 4 HOH 18  318 78  HOH HOH A . 
J 4 HOH 19  319 80  HOH HOH A . 
J 4 HOH 20  320 82  HOH HOH A . 
J 4 HOH 21  321 84  HOH HOH A . 
J 4 HOH 22  322 93  HOH HOH A . 
J 4 HOH 23  323 94  HOH HOH A . 
J 4 HOH 24  324 97  HOH HOH A . 
J 4 HOH 25  325 100 HOH HOH A . 
J 4 HOH 26  326 101 HOH HOH A . 
J 4 HOH 27  327 105 HOH HOH A . 
J 4 HOH 28  328 107 HOH HOH A . 
J 4 HOH 29  329 110 HOH HOH A . 
J 4 HOH 30  330 112 HOH HOH A . 
J 4 HOH 31  331 117 HOH HOH A . 
J 4 HOH 32  332 120 HOH HOH A . 
J 4 HOH 33  333 124 HOH HOH A . 
J 4 HOH 34  334 126 HOH HOH A . 
J 4 HOH 35  335 129 HOH HOH A . 
J 4 HOH 36  336 137 HOH HOH A . 
J 4 HOH 37  337 138 HOH HOH A . 
J 4 HOH 38  338 142 HOH HOH A . 
J 4 HOH 39  339 144 HOH HOH A . 
J 4 HOH 40  340 148 HOH HOH A . 
J 4 HOH 41  341 151 HOH HOH A . 
J 4 HOH 42  342 152 HOH HOH A . 
J 4 HOH 43  343 154 HOH HOH A . 
J 4 HOH 44  344 155 HOH HOH A . 
J 4 HOH 45  345 157 HOH HOH A . 
J 4 HOH 46  346 159 HOH HOH A . 
J 4 HOH 47  347 161 HOH HOH A . 
J 4 HOH 48  348 164 HOH HOH A . 
J 4 HOH 49  349 165 HOH HOH A . 
J 4 HOH 50  350 166 HOH HOH A . 
J 4 HOH 51  351 170 HOH HOH A . 
J 4 HOH 52  352 172 HOH HOH A . 
J 4 HOH 53  353 173 HOH HOH A . 
J 4 HOH 54  354 174 HOH HOH A . 
J 4 HOH 55  355 178 HOH HOH A . 
J 4 HOH 56  356 182 HOH HOH A . 
J 4 HOH 57  357 185 HOH HOH A . 
J 4 HOH 58  358 186 HOH HOH A . 
J 4 HOH 59  359 187 HOH HOH A . 
J 4 HOH 60  360 189 HOH HOH A . 
J 4 HOH 61  361 190 HOH HOH A . 
J 4 HOH 62  362 201 HOH HOH A . 
J 4 HOH 63  363 211 HOH HOH A . 
J 4 HOH 64  364 213 HOH HOH A . 
J 4 HOH 65  365 216 HOH HOH A . 
J 4 HOH 66  366 222 HOH HOH A . 
J 4 HOH 67  367 223 HOH HOH A . 
J 4 HOH 68  368 227 HOH HOH A . 
J 4 HOH 69  369 230 HOH HOH A . 
J 4 HOH 70  370 232 HOH HOH A . 
J 4 HOH 71  371 236 HOH HOH A . 
J 4 HOH 72  372 237 HOH HOH A . 
J 4 HOH 73  373 238 HOH HOH A . 
J 4 HOH 74  374 251 HOH HOH A . 
J 4 HOH 75  375 253 HOH HOH A . 
J 4 HOH 76  376 256 HOH HOH A . 
J 4 HOH 77  377 262 HOH HOH A . 
J 4 HOH 78  378 263 HOH HOH A . 
J 4 HOH 79  379 268 HOH HOH A . 
J 4 HOH 80  380 271 HOH HOH A . 
J 4 HOH 81  381 273 HOH HOH A . 
J 4 HOH 82  382 274 HOH HOH A . 
J 4 HOH 83  383 275 HOH HOH A . 
J 4 HOH 84  384 290 HOH HOH A . 
J 4 HOH 85  385 291 HOH HOH A . 
J 4 HOH 86  386 296 HOH HOH A . 
J 4 HOH 87  387 298 HOH HOH A . 
J 4 HOH 88  388 300 HOH HOH A . 
J 4 HOH 89  389 302 HOH HOH A . 
J 4 HOH 90  390 304 HOH HOH A . 
J 4 HOH 91  391 305 HOH HOH A . 
J 4 HOH 92  392 309 HOH HOH A . 
J 4 HOH 93  393 312 HOH HOH A . 
J 4 HOH 94  394 314 HOH HOH A . 
J 4 HOH 95  395 316 HOH HOH A . 
J 4 HOH 96  396 319 HOH HOH A . 
J 4 HOH 97  397 320 HOH HOH A . 
J 4 HOH 98  398 322 HOH HOH A . 
J 4 HOH 99  399 325 HOH HOH A . 
J 4 HOH 100 400 326 HOH HOH A . 
J 4 HOH 101 401 329 HOH HOH A . 
J 4 HOH 102 402 330 HOH HOH A . 
J 4 HOH 103 403 352 HOH HOH A . 
J 4 HOH 104 404 355 HOH HOH A . 
J 4 HOH 105 405 361 HOH HOH A . 
J 4 HOH 106 406 362 HOH HOH A . 
J 4 HOH 107 407 366 HOH HOH A . 
J 4 HOH 108 408 368 HOH HOH A . 
J 4 HOH 109 409 369 HOH HOH A . 
J 4 HOH 110 410 373 HOH HOH A . 
J 4 HOH 111 411 374 HOH HOH A . 
J 4 HOH 112 412 378 HOH HOH A . 
J 4 HOH 113 413 380 HOH HOH A . 
J 4 HOH 114 414 381 HOH HOH A . 
J 4 HOH 115 415 383 HOH HOH A . 
J 4 HOH 116 416 385 HOH HOH A . 
J 4 HOH 117 417 386 HOH HOH A . 
J 4 HOH 118 418 388 HOH HOH A . 
J 4 HOH 119 419 389 HOH HOH A . 
J 4 HOH 120 420 391 HOH HOH A . 
J 4 HOH 121 421 392 HOH HOH A . 
J 4 HOH 122 422 393 HOH HOH A . 
J 4 HOH 123 423 394 HOH HOH A . 
J 4 HOH 124 424 395 HOH HOH A . 
J 4 HOH 125 425 396 HOH HOH A . 
J 4 HOH 126 426 397 HOH HOH A . 
J 4 HOH 127 427 398 HOH HOH A . 
J 4 HOH 128 428 400 HOH HOH A . 
J 4 HOH 129 429 402 HOH HOH A . 
J 4 HOH 130 430 403 HOH HOH A . 
J 4 HOH 131 431 404 HOH HOH A . 
J 4 HOH 132 432 424 HOH HOH A . 
J 4 HOH 133 433 425 HOH HOH A . 
J 4 HOH 134 434 428 HOH HOH A . 
J 4 HOH 135 435 430 HOH HOH A . 
J 4 HOH 136 436 431 HOH HOH A . 
J 4 HOH 137 437 440 HOH HOH A . 
J 4 HOH 138 438 444 HOH HOH A . 
J 4 HOH 139 439 446 HOH HOH A . 
J 4 HOH 140 440 447 HOH HOH A . 
J 4 HOH 141 441 448 HOH HOH A . 
K 4 HOH 1   301 2   HOH HOH B . 
K 4 HOH 2   302 10  HOH HOH B . 
K 4 HOH 3   303 11  HOH HOH B . 
K 4 HOH 4   304 13  HOH HOH B . 
K 4 HOH 5   305 15  HOH HOH B . 
K 4 HOH 6   306 16  HOH HOH B . 
K 4 HOH 7   307 21  HOH HOH B . 
K 4 HOH 8   308 28  HOH HOH B . 
K 4 HOH 9   309 29  HOH HOH B . 
K 4 HOH 10  310 30  HOH HOH B . 
K 4 HOH 11  311 32  HOH HOH B . 
K 4 HOH 12  312 33  HOH HOH B . 
K 4 HOH 13  313 34  HOH HOH B . 
K 4 HOH 14  314 36  HOH HOH B . 
K 4 HOH 15  315 38  HOH HOH B . 
K 4 HOH 16  316 40  HOH HOH B . 
K 4 HOH 17  317 41  HOH HOH B . 
K 4 HOH 18  318 44  HOH HOH B . 
K 4 HOH 19  319 47  HOH HOH B . 
K 4 HOH 20  320 48  HOH HOH B . 
K 4 HOH 21  321 49  HOH HOH B . 
K 4 HOH 22  322 50  HOH HOH B . 
K 4 HOH 23  323 51  HOH HOH B . 
K 4 HOH 24  324 52  HOH HOH B . 
K 4 HOH 25  325 53  HOH HOH B . 
K 4 HOH 26  326 59  HOH HOH B . 
K 4 HOH 27  327 60  HOH HOH B . 
K 4 HOH 28  328 65  HOH HOH B . 
K 4 HOH 29  329 75  HOH HOH B . 
K 4 HOH 30  330 76  HOH HOH B . 
K 4 HOH 31  331 77  HOH HOH B . 
K 4 HOH 32  332 79  HOH HOH B . 
K 4 HOH 33  333 86  HOH HOH B . 
K 4 HOH 34  334 88  HOH HOH B . 
K 4 HOH 35  335 92  HOH HOH B . 
K 4 HOH 36  336 108 HOH HOH B . 
K 4 HOH 37  337 109 HOH HOH B . 
K 4 HOH 38  338 114 HOH HOH B . 
K 4 HOH 39  339 119 HOH HOH B . 
K 4 HOH 40  340 122 HOH HOH B . 
K 4 HOH 41  341 123 HOH HOH B . 
K 4 HOH 42  342 125 HOH HOH B . 
K 4 HOH 43  343 128 HOH HOH B . 
K 4 HOH 44  344 130 HOH HOH B . 
K 4 HOH 45  345 134 HOH HOH B . 
K 4 HOH 46  346 136 HOH HOH B . 
K 4 HOH 47  347 139 HOH HOH B . 
K 4 HOH 48  348 141 HOH HOH B . 
K 4 HOH 49  349 143 HOH HOH B . 
K 4 HOH 50  350 149 HOH HOH B . 
K 4 HOH 51  351 150 HOH HOH B . 
K 4 HOH 52  352 156 HOH HOH B . 
K 4 HOH 53  353 158 HOH HOH B . 
K 4 HOH 54  354 160 HOH HOH B . 
K 4 HOH 55  355 162 HOH HOH B . 
K 4 HOH 56  356 163 HOH HOH B . 
K 4 HOH 57  357 168 HOH HOH B . 
K 4 HOH 58  358 169 HOH HOH B . 
K 4 HOH 59  359 175 HOH HOH B . 
K 4 HOH 60  360 176 HOH HOH B . 
K 4 HOH 61  361 181 HOH HOH B . 
K 4 HOH 62  362 184 HOH HOH B . 
K 4 HOH 63  363 188 HOH HOH B . 
K 4 HOH 64  364 192 HOH HOH B . 
K 4 HOH 65  365 194 HOH HOH B . 
K 4 HOH 66  366 196 HOH HOH B . 
K 4 HOH 67  367 198 HOH HOH B . 
K 4 HOH 68  368 203 HOH HOH B . 
K 4 HOH 69  369 204 HOH HOH B . 
K 4 HOH 70  370 207 HOH HOH B . 
K 4 HOH 71  371 209 HOH HOH B . 
K 4 HOH 72  372 210 HOH HOH B . 
K 4 HOH 73  373 214 HOH HOH B . 
K 4 HOH 74  374 218 HOH HOH B . 
K 4 HOH 75  375 219 HOH HOH B . 
K 4 HOH 76  376 221 HOH HOH B . 
K 4 HOH 77  377 225 HOH HOH B . 
K 4 HOH 78  378 234 HOH HOH B . 
K 4 HOH 79  379 235 HOH HOH B . 
K 4 HOH 80  380 240 HOH HOH B . 
K 4 HOH 81  381 243 HOH HOH B . 
K 4 HOH 82  382 249 HOH HOH B . 
K 4 HOH 83  383 250 HOH HOH B . 
K 4 HOH 84  384 257 HOH HOH B . 
K 4 HOH 85  385 258 HOH HOH B . 
K 4 HOH 86  386 259 HOH HOH B . 
K 4 HOH 87  387 261 HOH HOH B . 
K 4 HOH 88  388 265 HOH HOH B . 
K 4 HOH 89  389 266 HOH HOH B . 
K 4 HOH 90  390 269 HOH HOH B . 
K 4 HOH 91  391 270 HOH HOH B . 
K 4 HOH 92  392 276 HOH HOH B . 
K 4 HOH 93  393 277 HOH HOH B . 
K 4 HOH 94  394 278 HOH HOH B . 
K 4 HOH 95  395 288 HOH HOH B . 
K 4 HOH 96  396 292 HOH HOH B . 
K 4 HOH 97  397 294 HOH HOH B . 
K 4 HOH 98  398 295 HOH HOH B . 
K 4 HOH 99  399 301 HOH HOH B . 
K 4 HOH 100 400 306 HOH HOH B . 
K 4 HOH 101 401 308 HOH HOH B . 
K 4 HOH 102 402 324 HOH HOH B . 
K 4 HOH 103 403 336 HOH HOH B . 
K 4 HOH 104 404 340 HOH HOH B . 
K 4 HOH 105 405 341 HOH HOH B . 
K 4 HOH 106 406 342 HOH HOH B . 
K 4 HOH 107 407 343 HOH HOH B . 
K 4 HOH 108 408 344 HOH HOH B . 
K 4 HOH 109 409 345 HOH HOH B . 
K 4 HOH 110 410 346 HOH HOH B . 
K 4 HOH 111 411 347 HOH HOH B . 
K 4 HOH 112 412 348 HOH HOH B . 
K 4 HOH 113 413 349 HOH HOH B . 
K 4 HOH 114 414 350 HOH HOH B . 
K 4 HOH 115 415 353 HOH HOH B . 
K 4 HOH 116 416 357 HOH HOH B . 
K 4 HOH 117 417 358 HOH HOH B . 
K 4 HOH 118 418 359 HOH HOH B . 
K 4 HOH 119 419 360 HOH HOH B . 
K 4 HOH 120 420 363 HOH HOH B . 
K 4 HOH 121 421 364 HOH HOH B . 
K 4 HOH 122 422 365 HOH HOH B . 
K 4 HOH 123 423 405 HOH HOH B . 
K 4 HOH 124 424 407 HOH HOH B . 
K 4 HOH 125 425 408 HOH HOH B . 
K 4 HOH 126 426 409 HOH HOH B . 
K 4 HOH 127 427 410 HOH HOH B . 
K 4 HOH 128 428 411 HOH HOH B . 
K 4 HOH 129 429 412 HOH HOH B . 
K 4 HOH 130 430 429 HOH HOH B . 
K 4 HOH 131 431 433 HOH HOH B . 
K 4 HOH 132 432 434 HOH HOH B . 
K 4 HOH 133 433 435 HOH HOH B . 
K 4 HOH 134 434 438 HOH HOH B . 
K 4 HOH 135 435 441 HOH HOH B . 
K 4 HOH 136 436 443 HOH HOH B . 
K 4 HOH 137 437 449 HOH HOH B . 
K 4 HOH 138 438 450 HOH HOH B . 
L 4 HOH 1   301 5   HOH HOH C . 
L 4 HOH 2   302 6   HOH HOH C . 
L 4 HOH 3   303 7   HOH HOH C . 
L 4 HOH 4   304 9   HOH HOH C . 
L 4 HOH 5   305 14  HOH HOH C . 
L 4 HOH 6   306 18  HOH HOH C . 
L 4 HOH 7   307 23  HOH HOH C . 
L 4 HOH 8   308 24  HOH HOH C . 
L 4 HOH 9   309 26  HOH HOH C . 
L 4 HOH 10  310 31  HOH HOH C . 
L 4 HOH 11  311 35  HOH HOH C . 
L 4 HOH 12  312 37  HOH HOH C . 
L 4 HOH 13  313 39  HOH HOH C . 
L 4 HOH 14  314 43  HOH HOH C . 
L 4 HOH 15  315 45  HOH HOH C . 
L 4 HOH 16  316 54  HOH HOH C . 
L 4 HOH 17  317 55  HOH HOH C . 
L 4 HOH 18  318 57  HOH HOH C . 
L 4 HOH 19  319 58  HOH HOH C . 
L 4 HOH 20  320 61  HOH HOH C . 
L 4 HOH 21  321 63  HOH HOH C . 
L 4 HOH 22  322 66  HOH HOH C . 
L 4 HOH 23  323 67  HOH HOH C . 
L 4 HOH 24  324 71  HOH HOH C . 
L 4 HOH 25  325 72  HOH HOH C . 
L 4 HOH 26  326 73  HOH HOH C . 
L 4 HOH 27  327 74  HOH HOH C . 
L 4 HOH 28  328 81  HOH HOH C . 
L 4 HOH 29  329 83  HOH HOH C . 
L 4 HOH 30  330 85  HOH HOH C . 
L 4 HOH 31  331 87  HOH HOH C . 
L 4 HOH 32  332 89  HOH HOH C . 
L 4 HOH 33  333 90  HOH HOH C . 
L 4 HOH 34  334 95  HOH HOH C . 
L 4 HOH 35  335 96  HOH HOH C . 
L 4 HOH 36  336 99  HOH HOH C . 
L 4 HOH 37  337 102 HOH HOH C . 
L 4 HOH 38  338 103 HOH HOH C . 
L 4 HOH 39  339 104 HOH HOH C . 
L 4 HOH 40  340 106 HOH HOH C . 
L 4 HOH 41  341 111 HOH HOH C . 
L 4 HOH 42  342 115 HOH HOH C . 
L 4 HOH 43  343 116 HOH HOH C . 
L 4 HOH 44  344 118 HOH HOH C . 
L 4 HOH 45  345 131 HOH HOH C . 
L 4 HOH 46  346 132 HOH HOH C . 
L 4 HOH 47  347 133 HOH HOH C . 
L 4 HOH 48  348 135 HOH HOH C . 
L 4 HOH 49  349 140 HOH HOH C . 
L 4 HOH 50  350 145 HOH HOH C . 
L 4 HOH 51  351 146 HOH HOH C . 
L 4 HOH 52  352 153 HOH HOH C . 
L 4 HOH 53  353 167 HOH HOH C . 
L 4 HOH 54  354 171 HOH HOH C . 
L 4 HOH 55  355 177 HOH HOH C . 
L 4 HOH 56  356 183 HOH HOH C . 
L 4 HOH 57  357 191 HOH HOH C . 
L 4 HOH 58  358 193 HOH HOH C . 
L 4 HOH 59  359 195 HOH HOH C . 
L 4 HOH 60  360 197 HOH HOH C . 
L 4 HOH 61  361 199 HOH HOH C . 
L 4 HOH 62  362 200 HOH HOH C . 
L 4 HOH 63  363 202 HOH HOH C . 
L 4 HOH 64  364 205 HOH HOH C . 
L 4 HOH 65  365 206 HOH HOH C . 
L 4 HOH 66  366 208 HOH HOH C . 
L 4 HOH 67  367 212 HOH HOH C . 
L 4 HOH 68  368 215 HOH HOH C . 
L 4 HOH 69  369 217 HOH HOH C . 
L 4 HOH 70  370 220 HOH HOH C . 
L 4 HOH 71  371 226 HOH HOH C . 
L 4 HOH 72  372 229 HOH HOH C . 
L 4 HOH 73  373 241 HOH HOH C . 
L 4 HOH 74  374 242 HOH HOH C . 
L 4 HOH 75  375 244 HOH HOH C . 
L 4 HOH 76  376 247 HOH HOH C . 
L 4 HOH 77  377 252 HOH HOH C . 
L 4 HOH 78  378 260 HOH HOH C . 
L 4 HOH 79  379 267 HOH HOH C . 
L 4 HOH 80  380 279 HOH HOH C . 
L 4 HOH 81  381 280 HOH HOH C . 
L 4 HOH 82  382 281 HOH HOH C . 
L 4 HOH 83  383 282 HOH HOH C . 
L 4 HOH 84  384 283 HOH HOH C . 
L 4 HOH 85  385 284 HOH HOH C . 
L 4 HOH 86  386 286 HOH HOH C . 
L 4 HOH 87  387 289 HOH HOH C . 
L 4 HOH 88  388 297 HOH HOH C . 
L 4 HOH 89  389 303 HOH HOH C . 
L 4 HOH 90  390 307 HOH HOH C . 
L 4 HOH 91  391 310 HOH HOH C . 
L 4 HOH 92  392 311 HOH HOH C . 
L 4 HOH 93  393 313 HOH HOH C . 
L 4 HOH 94  394 315 HOH HOH C . 
L 4 HOH 95  395 317 HOH HOH C . 
L 4 HOH 96  396 318 HOH HOH C . 
L 4 HOH 97  397 321 HOH HOH C . 
L 4 HOH 98  398 323 HOH HOH C . 
L 4 HOH 99  399 328 HOH HOH C . 
L 4 HOH 100 400 331 HOH HOH C . 
L 4 HOH 101 401 332 HOH HOH C . 
L 4 HOH 102 402 333 HOH HOH C . 
L 4 HOH 103 403 335 HOH HOH C . 
L 4 HOH 104 404 337 HOH HOH C . 
L 4 HOH 105 405 338 HOH HOH C . 
L 4 HOH 106 406 339 HOH HOH C . 
L 4 HOH 107 407 351 HOH HOH C . 
L 4 HOH 108 408 367 HOH HOH C . 
L 4 HOH 109 409 371 HOH HOH C . 
L 4 HOH 110 410 372 HOH HOH C . 
L 4 HOH 111 411 375 HOH HOH C . 
L 4 HOH 112 412 376 HOH HOH C . 
L 4 HOH 113 413 377 HOH HOH C . 
L 4 HOH 114 414 379 HOH HOH C . 
L 4 HOH 115 415 382 HOH HOH C . 
L 4 HOH 116 416 384 HOH HOH C . 
L 4 HOH 117 417 387 HOH HOH C . 
L 4 HOH 118 418 390 HOH HOH C . 
L 4 HOH 119 419 399 HOH HOH C . 
L 4 HOH 120 420 406 HOH HOH C . 
L 4 HOH 121 421 413 HOH HOH C . 
L 4 HOH 122 422 414 HOH HOH C . 
L 4 HOH 123 423 415 HOH HOH C . 
L 4 HOH 124 424 416 HOH HOH C . 
L 4 HOH 125 425 417 HOH HOH C . 
L 4 HOH 126 426 418 HOH HOH C . 
L 4 HOH 127 427 419 HOH HOH C . 
L 4 HOH 128 428 420 HOH HOH C . 
L 4 HOH 129 429 421 HOH HOH C . 
L 4 HOH 130 430 422 HOH HOH C . 
L 4 HOH 131 431 423 HOH HOH C . 
L 4 HOH 132 432 426 HOH HOH C . 
L 4 HOH 133 433 437 HOH HOH C . 
L 4 HOH 134 434 439 HOH HOH C . 
L 4 HOH 135 435 442 HOH HOH C . 
L 4 HOH 136 436 451 HOH HOH C . 
L 4 HOH 137 437 452 HOH HOH C . 
# 
loop_
_pdbx_unobs_or_zero_occ_atoms.id 
_pdbx_unobs_or_zero_occ_atoms.PDB_model_num 
_pdbx_unobs_or_zero_occ_atoms.polymer_flag 
_pdbx_unobs_or_zero_occ_atoms.occupancy_flag 
_pdbx_unobs_or_zero_occ_atoms.auth_asym_id 
_pdbx_unobs_or_zero_occ_atoms.auth_comp_id 
_pdbx_unobs_or_zero_occ_atoms.auth_seq_id 
_pdbx_unobs_or_zero_occ_atoms.PDB_ins_code 
_pdbx_unobs_or_zero_occ_atoms.auth_atom_id 
_pdbx_unobs_or_zero_occ_atoms.label_alt_id 
_pdbx_unobs_or_zero_occ_atoms.label_asym_id 
_pdbx_unobs_or_zero_occ_atoms.label_comp_id 
_pdbx_unobs_or_zero_occ_atoms.label_seq_id 
_pdbx_unobs_or_zero_occ_atoms.label_atom_id 
1  1 Y 1 A LYS 57  ? CG  ? A LYS 61  CG  
2  1 Y 1 A LYS 57  ? CD  ? A LYS 61  CD  
3  1 Y 1 A LYS 57  ? CE  ? A LYS 61  CE  
4  1 Y 1 A LYS 57  ? NZ  ? A LYS 61  NZ  
5  1 Y 1 A LYS 147 ? CG  ? A LYS 151 CG  
6  1 Y 1 A LYS 147 ? CD  ? A LYS 151 CD  
7  1 Y 1 A LYS 147 ? CE  ? A LYS 151 CE  
8  1 Y 1 A LYS 147 ? NZ  ? A LYS 151 NZ  
9  1 Y 1 C LYS 134 ? CG  ? C LYS 138 CG  
10 1 Y 1 C LYS 134 ? CD  ? C LYS 138 CD  
11 1 Y 1 C LYS 134 ? CE  ? C LYS 138 CE  
12 1 Y 1 C LYS 134 ? NZ  ? C LYS 138 NZ  
13 1 Y 1 C ARG 152 ? CG  ? C ARG 156 CG  
14 1 Y 1 C ARG 152 ? CD  ? C ARG 156 CD  
15 1 Y 1 C ARG 152 ? NE  ? C ARG 156 NE  
16 1 Y 1 C ARG 152 ? CZ  ? C ARG 156 CZ  
17 1 Y 1 C ARG 152 ? NH1 ? C ARG 156 NH1 
18 1 Y 1 C ARG 152 ? NH2 ? C ARG 156 NH2 
# 
loop_
_software.name 
_software.version 
_software.date 
_software.type 
_software.contact_author 
_software.contact_author_email 
_software.classification 
_software.location 
_software.language 
_software.citation_id 
_software.pdbx_ordinal 
XSCALE      .        ?                    package 'Wolfgang Kabsch' ?                           'data scaling'    
http://www.mpimf-heidelberg.mpg.de/~kabsch/xds/xscale_program.html ?          ? 1 
PHASER      .        ?                    other   'R. J. Read'      cimr-phaser@lists.cam.ac.uk phasing           
http://www-structmed.cimr.cam.ac.uk/phaser/                        ?          ? 2 
REFMAC      5.6.0117 ?                    program 'Murshudov, G.N.' ccp4@dl.ac.uk               refinement        
http://www.ccp4.ac.uk/main.html                                    Fortran_77 ? 3 
PDB_EXTRACT 3.004    'September 10, 2007' package PDB               sw-help@rcsb.rutgers.edu    'data extraction' 
http://pdb.rutgers.edu/software/                                   C++        ? 4 
XDS         .        ?                    ?       ?                 ?                           'data reduction'  ? ?          ? 5 
# 
_cell.entry_id           4F4A 
_cell.length_a           71.830 
_cell.length_b           121.510 
_cell.length_c           113.170 
_cell.angle_alpha        90.000 
_cell.angle_beta         90.000 
_cell.angle_gamma        90.000 
_cell.pdbx_unique_axis   ? 
_cell.Z_PDB              24 
_cell.length_a_esd       ? 
_cell.length_b_esd       ? 
_cell.length_c_esd       ? 
_cell.angle_alpha_esd    ? 
_cell.angle_beta_esd     ? 
_cell.angle_gamma_esd    ? 
# 
_symmetry.entry_id                         4F4A 
_symmetry.space_group_name_H-M             'C 2 2 21' 
_symmetry.Int_Tables_number                20 
_symmetry.pdbx_full_space_group_name_H-M   ? 
_symmetry.cell_setting                     ? 
_symmetry.space_group_name_Hall            ? 
# 
_exptl.crystals_number   1 
_exptl.entry_id          4F4A 
_exptl.method            'X-RAY DIFFRACTION' 
# 
_exptl_crystal.id                    1 
_exptl_crystal.density_percent_sol   48.66 
_exptl_crystal.density_Matthews      2.40 
_exptl_crystal.density_meas          ? 
_exptl_crystal.description           ? 
_exptl_crystal.F_000                 ? 
_exptl_crystal.preparation           ? 
# 
_exptl_crystal_grow.crystal_id      1 
_exptl_crystal_grow.method          'VAPOR DIFFUSION, SITTING DROP' 
_exptl_crystal_grow.pH              7.0 
_exptl_crystal_grow.temp            290 
_exptl_crystal_grow.pdbx_details    
;EBS internal tracking number 234285A5: JCSG A5, protein: 20.2 mg/mL TrbrA.00438.a.B1 PS01459 in 25 mM HEPES, pH 7.0, 500 mM sodium chloride, 2 mM DTT, 0.025% sodium azide, 5% glycerol, crystallant: 20% PEG3350, 200 mM magnesium formate, 2 mM UDP, 10 mM magnesium chloride, VAPOR DIFFUSION, SITTING DROP, temperature 290K
;
_exptl_crystal_grow.temp_details    ? 
_exptl_crystal_grow.pdbx_pH_range   ? 
# 
_diffrn.id                     1 
_diffrn.ambient_temp           100 
_diffrn.ambient_temp_details   ? 
_diffrn.crystal_id             1 
# 
_diffrn_detector.diffrn_id              1 
_diffrn_detector.detector               CCD 
_diffrn_detector.type                   'RIGAKU SATURN 944+' 
_diffrn_detector.pdbx_collection_date   2012-05-08 
_diffrn_detector.details                ? 
# 
_diffrn_radiation.diffrn_id                        1 
_diffrn_radiation.pdbx_diffrn_protocol             'SINGLE WAVELENGTH' 
_diffrn_radiation.monochromator                    ? 
_diffrn_radiation.wavelength_id                    1 
_diffrn_radiation.pdbx_monochromatic_or_laue_m_l   M 
_diffrn_radiation.pdbx_scattering_type             x-ray 
# 
_diffrn_radiation_wavelength.id           1 
_diffrn_radiation_wavelength.wavelength   1.541780 
_diffrn_radiation_wavelength.wt           1.0 
# 
_diffrn_source.diffrn_id                   1 
_diffrn_source.source                      'ROTATING ANODE' 
_diffrn_source.type                        'RIGAKU FR-E SUPERBRIGHT' 
_diffrn_source.pdbx_wavelength_list        1.541780 
_diffrn_source.pdbx_wavelength             ? 
_diffrn_source.pdbx_synchrotron_site       ? 
_diffrn_source.pdbx_synchrotron_beamline   ? 
# 
_reflns.entry_id                     4F4A 
_reflns.d_resolution_high            2.100 
_reflns.number_obs                   28728 
_reflns.pdbx_Rmerge_I_obs            0.077 
_reflns.pdbx_netI_over_sigmaI        23.16 
_reflns.percent_possible_obs         98.1 
_reflns.B_iso_Wilson_estimate        22.959 
_reflns.observed_criterion_sigma_I   -3.0 
_reflns.observed_criterion_sigma_F   ? 
_reflns.d_resolution_low             41.744 
_reflns.number_all                   ? 
_reflns.pdbx_Rsym_value              ? 
_reflns.pdbx_redundancy              ? 
_reflns.R_free_details               ? 
_reflns.limit_h_max                  ? 
_reflns.limit_h_min                  ? 
_reflns.limit_k_max                  ? 
_reflns.limit_k_min                  ? 
_reflns.limit_l_max                  ? 
_reflns.limit_l_min                  ? 
_reflns.observed_criterion_F_max     ? 
_reflns.observed_criterion_F_min     ? 
_reflns.pdbx_chi_squared             ? 
_reflns.pdbx_scaling_rejects         ? 
_reflns.pdbx_ordinal                 1 
_reflns.pdbx_diffrn_id               1 
# 
loop_
_reflns_shell.d_res_high 
_reflns_shell.d_res_low 
_reflns_shell.number_measured_obs 
_reflns_shell.number_measured_all 
_reflns_shell.number_unique_obs 
_reflns_shell.Rmerge_I_obs 
_reflns_shell.meanI_over_sigI_obs 
_reflns_shell.pdbx_Rsym_value 
_reflns_shell.pdbx_chi_squared 
_reflns_shell.pdbx_redundancy 
_reflns_shell.percent_possible_obs 
_reflns_shell.number_unique_all 
_reflns_shell.percent_possible_all 
_reflns_shell.pdbx_ordinal 
_reflns_shell.pdbx_diffrn_id 
2.10 2.15 11208 ? 1974 0.257 7.5  ? ? ? ? ? 91.9 1  1 
2.15 2.21 14368 ? 2027 0.247 9.5  ? ? ? ? ? 97.4 2  1 
2.21 2.28 13452 ? 1964 0.241 10.3 ? ? ? ? ? 97.3 3  1 
2.28 2.35 14212 ? 1936 0.205 11.2 ? ? ? ? ? 97.9 4  1 
2.35 2.42 13811 ? 1879 0.178 12.1 ? ? ? ? ? 98.0 5  1 
2.42 2.51 13340 ? 1815 0.159 13.4 ? ? ? ? ? 98.4 6  1 
2.51 2.60 12965 ? 1758 0.147 13.9 ? ? ? ? ? 98.4 7  1 
2.60 2.71 12275 ? 1701 0.143 14.7 ? ? ? ? ? 98.7 8  1 
2.71 2.83 12176 ? 1652 0.114 16.6 ? ? ? ? ? 98.9 9  1 
2.83 2.97 11507 ? 1560 0.090 19.9 ? ? ? ? ? 99.0 10 1 
2.97 3.13 10938 ? 1486 0.069 24.2 ? ? ? ? ? 99.2 11 1 
3.13 3.32 10552 ? 1429 0.056 28.8 ? ? ? ? ? 99.2 12 1 
3.32 3.55 9657  ? 1342 0.047 38.5 ? ? ? ? ? 99.3 13 1 
3.55 3.83 8929  ? 1242 0.042 44.2 ? ? ? ? ? 99.0 14 1 
3.83 4.20 8234  ? 1168 0.034 53.4 ? ? ? ? ? 99.4 15 1 
4.20 4.70 7676  ? 1054 0.031 53.8 ? ? ? ? ? 99.4 16 1 
4.70 5.42 6799  ? 941  0.037 45.5 ? ? ? ? ? 99.7 17 1 
5.42 6.64 5733  ? 800  0.044 37.4 ? ? ? ? ? 99.6 18 1 
6.64 9.39 4425  ? 633  0.032 50.3 ? ? ? ? ? 99.4 19 1 
9.39 ?    2347  ? 367  0.020 74.3 ? ? ? ? ? 96.1 20 1 
# 
_refine.entry_id                                 4F4A 
_refine.ls_d_res_high                            2.100 
_refine.ls_d_res_low                             41.744 
_refine.pdbx_ls_sigma_F                          0.0 
_refine.ls_percent_reflns_obs                    98.0 
_refine.ls_number_reflns_obs                     28728 
_refine.pdbx_ls_cross_valid_method               THROUGHOUT 
_refine.pdbx_R_Free_selection_details            RANDOM 
_refine.details                                  
;U VALUES      : WITH TLS ADDED  
HYDROGENS HAVE BEEN ADDED IN THE RIDING POSITIONS
;
_refine.ls_R_factor_obs                          0.160 
_refine.ls_R_factor_R_work                       0.158 
_refine.ls_R_factor_R_free                       0.195 
_refine.ls_percent_reflns_R_free                 5.0 
_refine.ls_number_reflns_R_free                  1444 
_refine.B_iso_mean                               16.846 
_refine.aniso_B[1][1]                            0.150 
_refine.aniso_B[2][2]                            0.120 
_refine.aniso_B[3][3]                            -0.270 
_refine.aniso_B[1][2]                            -0.000 
_refine.aniso_B[1][3]                            -0.000 
_refine.aniso_B[2][3]                            0.000 
_refine.correlation_coeff_Fo_to_Fc               0.953 
_refine.correlation_coeff_Fo_to_Fc_free          0.924 
_refine.pdbx_overall_ESU_R_Free                  0.161 
_refine.overall_SU_ML                            0.093 
_refine.overall_SU_B                             6.428 
_refine.solvent_model_details                    MASK 
_refine.pdbx_solvent_vdw_probe_radii             1.200 
_refine.pdbx_solvent_ion_probe_radii             0.800 
_refine.pdbx_solvent_shrinkage_radii             0.800 
_refine.pdbx_method_to_determine_struct          'MOLECULAR REPLACEMENT' 
_refine.pdbx_stereochemistry_target_values       'MAXIMUM LIKELIHOOD' 
_refine.pdbx_ls_sigma_I                          ? 
_refine.ls_number_reflns_all                     ? 
_refine.ls_R_factor_all                          ? 
_refine.ls_redundancy_reflns_obs                 ? 
_refine.pdbx_data_cutoff_high_absF               ? 
_refine.pdbx_data_cutoff_low_absF                ? 
_refine.ls_number_parameters                     ? 
_refine.ls_number_restraints                     ? 
_refine.ls_R_factor_R_free_error                 ? 
_refine.ls_R_factor_R_free_error_details         ? 
_refine.pdbx_starting_model                      ? 
_refine.pdbx_stereochem_target_val_spec_case     ? 
_refine.solvent_model_param_bsol                 ? 
_refine.solvent_model_param_ksol                 ? 
_refine.occupancy_max                            ? 
_refine.occupancy_min                            ? 
_refine.pdbx_isotropic_thermal_model             ? 
_refine.B_iso_min                                ? 
_refine.B_iso_max                                ? 
_refine.overall_SU_R_Cruickshank_DPI             ? 
_refine.overall_SU_R_free                        ? 
_refine.pdbx_data_cutoff_high_rms_absF           ? 
_refine.ls_wR_factor_R_free                      ? 
_refine.ls_wR_factor_R_work                      ? 
_refine.overall_FOM_free_R_set                   ? 
_refine.overall_FOM_work_R_set                   ? 
_refine.pdbx_overall_ESU_R                       0.202 
_refine.pdbx_overall_phase_error                 ? 
_refine.pdbx_diffrn_id                           1 
_refine.pdbx_refine_id                           'X-RAY DIFFRACTION' 
_refine.pdbx_TLS_residual_ADP_flag               ? 
_refine.pdbx_overall_SU_R_free_Cruickshank_DPI   ? 
_refine.pdbx_overall_SU_R_Blow_DPI               ? 
_refine.pdbx_overall_SU_R_free_Blow_DPI          ? 
# 
_refine_hist.pdbx_refine_id                   'X-RAY DIFFRACTION' 
_refine_hist.cycle_id                         LAST 
_refine_hist.pdbx_number_atoms_protein        3499 
_refine_hist.pdbx_number_atoms_nucleic_acid   0 
_refine_hist.pdbx_number_atoms_ligand         78 
_refine_hist.number_atoms_solvent             416 
_refine_hist.number_atoms_total               3993 
_refine_hist.d_res_high                       2.100 
_refine_hist.d_res_low                        41.744 
# 
loop_
_refine_ls_restr.type 
_refine_ls_restr.number 
_refine_ls_restr.dev_ideal 
_refine_ls_restr.dev_ideal_target 
_refine_ls_restr.weight 
_refine_ls_restr.pdbx_restraint_function 
_refine_ls_restr.pdbx_refine_id 
r_bond_refined_d       3666 0.013  0.019  ? ? 'X-RAY DIFFRACTION' 
r_bond_other_d         2504 0.006  0.020  ? ? 'X-RAY DIFFRACTION' 
r_angle_refined_deg    4976 1.460  1.979  ? ? 'X-RAY DIFFRACTION' 
r_angle_other_deg      6096 1.146  3.000  ? ? 'X-RAY DIFFRACTION' 
r_dihedral_angle_1_deg 453  5.808  5.000  ? ? 'X-RAY DIFFRACTION' 
r_dihedral_angle_2_deg 153  31.264 23.725 ? ? 'X-RAY DIFFRACTION' 
r_dihedral_angle_3_deg 602  11.972 15.000 ? ? 'X-RAY DIFFRACTION' 
r_dihedral_angle_4_deg 21   26.271 15.000 ? ? 'X-RAY DIFFRACTION' 
r_chiral_restr         541  0.084  0.200  ? ? 'X-RAY DIFFRACTION' 
r_gen_planes_refined   4031 0.008  0.021  ? ? 'X-RAY DIFFRACTION' 
r_gen_planes_other     762  0.005  0.020  ? ? 'X-RAY DIFFRACTION' 
# 
_refine_ls_shell.d_res_high                       2.100 
_refine_ls_shell.d_res_low                        2.154 
_refine_ls_shell.pdbx_total_number_of_bins_used   20 
_refine_ls_shell.percent_reflns_obs               91.5 
_refine_ls_shell.number_reflns_R_work             1784 
_refine_ls_shell.R_factor_all                     ? 
_refine_ls_shell.R_factor_R_work                  0.167 
_refine_ls_shell.R_factor_R_free                  0.230 
_refine_ls_shell.percent_reflns_R_free            ? 
_refine_ls_shell.number_reflns_R_free             101 
_refine_ls_shell.R_factor_R_free_error            ? 
_refine_ls_shell.number_reflns_all                1885 
_refine_ls_shell.number_reflns_obs                ? 
_refine_ls_shell.redundancy_reflns_obs            ? 
_refine_ls_shell.pdbx_refine_id                   'X-RAY DIFFRACTION' 
# 
_struct.entry_id                  4F4A 
_struct.title                     'Crystal structure of Nucleoside diphosphate kinase B from Trypanosoma brucei, UDP-bound form' 
_struct.pdbx_model_details        ? 
_struct.pdbx_CASP_flag            ? 
_struct.pdbx_model_type_details   ? 
# 
_struct_keywords.entry_id        4F4A 
_struct_keywords.text            
;SSGCID, NIH, NIAID, SBRI, Emerald BioStructures, Structural Genomics, Seattle Structural Genomics Center for Infectious Disease, TRANSFERASE
;
_struct_keywords.pdbx_keywords   TRANSFERASE 
# 
loop_
_struct_asym.id 
_struct_asym.pdbx_blank_PDB_chainid_flag 
_struct_asym.pdbx_modified 
_struct_asym.entity_id 
_struct_asym.details 
A N N 1 ? 
B N N 1 ? 
C N N 1 ? 
D N N 2 ? 
E N N 3 ? 
F N N 2 ? 
G N N 3 ? 
H N N 2 ? 
I N N 3 ? 
J N N 4 ? 
K N N 4 ? 
L N N 4 ? 
# 
_struct_ref.id                         1 
_struct_ref.db_name                    UNP 
_struct_ref.db_code                    Q381H3_TRYB2 
_struct_ref.pdbx_db_accession          Q381H3 
_struct_ref.entity_id                  1 
_struct_ref.pdbx_seq_one_letter_code   
;MPSERTFIAVKPDGVQRNLVGEIIKRFENKGYKLVGLKLLQPTEEQAKQHYIDLASKPFYSGLVSYFSSGPIVGMVWEGL
GVVKGGRVLLGATNPADSLPGTIRGDFAVDVGRNVCHGSDSVESAKREIAFWFKAEELVSWTSHSVKQIYERA
;
_struct_ref.pdbx_align_begin           1 
_struct_ref.pdbx_db_isoform            ? 
# 
loop_
_struct_ref_seq.align_id 
_struct_ref_seq.ref_id 
_struct_ref_seq.pdbx_PDB_id_code 
_struct_ref_seq.pdbx_strand_id 
_struct_ref_seq.seq_align_beg 
_struct_ref_seq.pdbx_seq_align_beg_ins_code 
_struct_ref_seq.seq_align_end 
_struct_ref_seq.pdbx_seq_align_end_ins_code 
_struct_ref_seq.pdbx_db_accession 
_struct_ref_seq.db_align_beg 
_struct_ref_seq.pdbx_db_align_beg_ins_code 
_struct_ref_seq.db_align_end 
_struct_ref_seq.pdbx_db_align_end_ins_code 
_struct_ref_seq.pdbx_auth_seq_align_beg 
_struct_ref_seq.pdbx_auth_seq_align_end 
1 1 4F4A A 5 ? 157 ? Q381H3 1 ? 153 ? 1 153 
2 1 4F4A B 5 ? 157 ? Q381H3 1 ? 153 ? 1 153 
3 1 4F4A C 5 ? 157 ? Q381H3 1 ? 153 ? 1 153 
# 
loop_
_struct_ref_seq_dif.align_id 
_struct_ref_seq_dif.pdbx_pdb_id_code 
_struct_ref_seq_dif.mon_id 
_struct_ref_seq_dif.pdbx_pdb_strand_id 
_struct_ref_seq_dif.seq_num 
_struct_ref_seq_dif.pdbx_pdb_ins_code 
_struct_ref_seq_dif.pdbx_seq_db_name 
_struct_ref_seq_dif.pdbx_seq_db_accession_code 
_struct_ref_seq_dif.db_mon_id 
_struct_ref_seq_dif.pdbx_seq_db_seq_num 
_struct_ref_seq_dif.details 
_struct_ref_seq_dif.pdbx_auth_seq_num 
_struct_ref_seq_dif.pdbx_ordinal 
1 4F4A GLY A 1 ? UNP Q381H3 ? ? 'expression tag' -3 1  
1 4F4A PRO A 2 ? UNP Q381H3 ? ? 'expression tag' -2 2  
1 4F4A GLY A 3 ? UNP Q381H3 ? ? 'expression tag' -1 3  
1 4F4A SER A 4 ? UNP Q381H3 ? ? 'expression tag' 0  4  
2 4F4A GLY B 1 ? UNP Q381H3 ? ? 'expression tag' -3 5  
2 4F4A PRO B 2 ? UNP Q381H3 ? ? 'expression tag' -2 6  
2 4F4A GLY B 3 ? UNP Q381H3 ? ? 'expression tag' -1 7  
2 4F4A SER B 4 ? UNP Q381H3 ? ? 'expression tag' 0  8  
3 4F4A GLY C 1 ? UNP Q381H3 ? ? 'expression tag' -3 9  
3 4F4A PRO C 2 ? UNP Q381H3 ? ? 'expression tag' -2 10 
3 4F4A GLY C 3 ? UNP Q381H3 ? ? 'expression tag' -1 11 
3 4F4A SER C 4 ? UNP Q381H3 ? ? 'expression tag' 0  12 
# 
_pdbx_struct_assembly.id                   1 
_pdbx_struct_assembly.details              author_and_software_defined_assembly 
_pdbx_struct_assembly.method_details       PISA 
_pdbx_struct_assembly.oligomeric_details   hexameric 
_pdbx_struct_assembly.oligomeric_count     6 
# 
loop_
_pdbx_struct_assembly_prop.biol_id 
_pdbx_struct_assembly_prop.type 
_pdbx_struct_assembly_prop.value 
_pdbx_struct_assembly_prop.details 
1 'ABSA (A^2)' 21180 ? 
1 MORE         -164  ? 
1 'SSA (A^2)'  32370 ? 
# 
_pdbx_struct_assembly_gen.assembly_id       1 
_pdbx_struct_assembly_gen.oper_expression   1,2 
_pdbx_struct_assembly_gen.asym_id_list      A,B,C,D,E,F,G,H,I,J,K,L 
# 
loop_
_pdbx_struct_oper_list.id 
_pdbx_struct_oper_list.type 
_pdbx_struct_oper_list.name 
_pdbx_struct_oper_list.symmetry_operation 
_pdbx_struct_oper_list.matrix[1][1] 
_pdbx_struct_oper_list.matrix[1][2] 
_pdbx_struct_oper_list.matrix[1][3] 
_pdbx_struct_oper_list.vector[1] 
_pdbx_struct_oper_list.matrix[2][1] 
_pdbx_struct_oper_list.matrix[2][2] 
_pdbx_struct_oper_list.matrix[2][3] 
_pdbx_struct_oper_list.vector[2] 
_pdbx_struct_oper_list.matrix[3][1] 
_pdbx_struct_oper_list.matrix[3][2] 
_pdbx_struct_oper_list.matrix[3][3] 
_pdbx_struct_oper_list.vector[3] 
1 'identity operation'         1_555 x,y,z       1.0000000000  0.0000000000 0.0000000000 0.0000000000 0.0000000000 1.0000000000 
0.0000000000 0.0000000000 0.0000000000 0.0000000000 1.0000000000  0.0000000000  
2 'crystal symmetry operation' 3_555 -x,y,-z+1/2 -1.0000000000 0.0000000000 0.0000000000 0.0000000000 0.0000000000 1.0000000000 
0.0000000000 0.0000000000 0.0000000000 0.0000000000 -1.0000000000 56.5850000000 
# 
_struct_biol.id        1 
_struct_biol.details   ? 
# 
loop_
_struct_conf.conf_type_id 
_struct_conf.id 
_struct_conf.pdbx_PDB_helix_id 
_struct_conf.beg_label_comp_id 
_struct_conf.beg_label_asym_id 
_struct_conf.beg_label_seq_id 
_struct_conf.pdbx_beg_PDB_ins_code 
_struct_conf.end_label_comp_id 
_struct_conf.end_label_asym_id 
_struct_conf.end_label_seq_id 
_struct_conf.pdbx_end_PDB_ins_code 
_struct_conf.beg_auth_comp_id 
_struct_conf.beg_auth_asym_id 
_struct_conf.beg_auth_seq_id 
_struct_conf.end_auth_comp_id 
_struct_conf.end_auth_asym_id 
_struct_conf.end_auth_seq_id 
_struct_conf.pdbx_PDB_helix_class 
_struct_conf.details 
_struct_conf.pdbx_PDB_helix_length 
HELX_P HELX_P1  1  LYS A 15  ? ARG A 21  ? LYS A 11  ARG A 17  1 ? 7  
HELX_P HELX_P2  2  LEU A 23  ? GLY A 35  ? LEU A 19  GLY A 31  1 ? 13 
HELX_P HELX_P3  3  THR A 47  ? TYR A 55  ? THR A 43  TYR A 51  1 ? 9  
HELX_P HELX_P4  4  ILE A 56  ? ALA A 59  ? ILE A 52  ALA A 55  5 ? 4  
HELX_P HELX_P5  5  PHE A 63  ? SER A 72  ? PHE A 59  SER A 68  1 ? 10 
HELX_P HELX_P6  6  GLY A 85  ? GLY A 95  ? GLY A 81  GLY A 91  1 ? 11 
HELX_P HELX_P7  7  ASN A 98  ? SER A 102 ? ASN A 94  SER A 98  5 ? 5  
HELX_P HELX_P8  8  THR A 106 ? ALA A 112 ? THR A 102 ALA A 108 1 ? 7  
HELX_P HELX_P9  9  ASP A 114 ? ASN A 118 ? ASP A 110 ASN A 114 5 ? 5  
HELX_P HELX_P10 10 SER A 125 ? PHE A 137 ? SER A 121 PHE A 133 1 ? 13 
HELX_P HELX_P11 11 LYS A 138 ? LEU A 142 ? LYS A 134 LEU A 138 5 ? 5  
HELX_P HELX_P12 12 SER A 149 ? TYR A 154 ? SER A 145 TYR A 150 1 ? 6  
HELX_P HELX_P13 13 LYS B 15  ? ARG B 21  ? LYS B 11  ARG B 17  1 ? 7  
HELX_P HELX_P14 14 LEU B 23  ? GLY B 35  ? LEU B 19  GLY B 31  1 ? 13 
HELX_P HELX_P15 15 THR B 47  ? TYR B 55  ? THR B 43  TYR B 51  1 ? 9  
HELX_P HELX_P16 16 ILE B 56  ? ALA B 59  ? ILE B 52  ALA B 55  5 ? 4  
HELX_P HELX_P17 17 PHE B 63  ? SER B 72  ? PHE B 59  SER B 68  1 ? 10 
HELX_P HELX_P18 18 GLY B 85  ? GLY B 95  ? GLY B 81  GLY B 91  1 ? 11 
HELX_P HELX_P19 19 ASN B 98  ? SER B 102 ? ASN B 94  SER B 98  5 ? 5  
HELX_P HELX_P20 20 THR B 106 ? ALA B 112 ? THR B 102 ALA B 108 1 ? 7  
HELX_P HELX_P21 21 ASP B 114 ? ASN B 118 ? ASP B 110 ASN B 114 5 ? 5  
HELX_P HELX_P22 22 SER B 125 ? PHE B 137 ? SER B 121 PHE B 133 1 ? 13 
HELX_P HELX_P23 23 LYS B 138 ? LEU B 142 ? LYS B 134 LEU B 138 5 ? 5  
HELX_P HELX_P24 24 SER B 149 ? TYR B 154 ? SER B 145 TYR B 150 1 ? 6  
HELX_P HELX_P25 25 LYS C 15  ? ARG C 21  ? LYS C 11  ARG C 17  1 ? 7  
HELX_P HELX_P26 26 LEU C 23  ? GLY C 35  ? LEU C 19  GLY C 31  1 ? 13 
HELX_P HELX_P27 27 THR C 47  ? TYR C 55  ? THR C 43  TYR C 51  1 ? 9  
HELX_P HELX_P28 28 ILE C 56  ? ALA C 59  ? ILE C 52  ALA C 55  5 ? 4  
HELX_P HELX_P29 29 PHE C 63  ? SER C 72  ? PHE C 59  SER C 68  1 ? 10 
HELX_P HELX_P30 30 GLY C 85  ? GLY C 95  ? GLY C 81  GLY C 91  1 ? 11 
HELX_P HELX_P31 31 ASN C 98  ? SER C 102 ? ASN C 94  SER C 98  5 ? 5  
HELX_P HELX_P32 32 THR C 106 ? ALA C 112 ? THR C 102 ALA C 108 1 ? 7  
HELX_P HELX_P33 33 ASP C 114 ? ASN C 118 ? ASP C 110 ASN C 114 5 ? 5  
HELX_P HELX_P34 34 SER C 125 ? PHE C 137 ? SER C 121 PHE C 133 1 ? 13 
HELX_P HELX_P35 35 LYS C 138 ? LEU C 142 ? LYS C 134 LEU C 138 5 ? 5  
HELX_P HELX_P36 36 SER C 149 ? TYR C 154 ? SER C 145 TYR C 150 1 ? 6  
# 
_struct_conf_type.id          HELX_P 
_struct_conf_type.criteria    ? 
_struct_conf_type.reference   ? 
# 
loop_
_struct_conn.id 
_struct_conn.conn_type_id 
_struct_conn.pdbx_leaving_atom_flag 
_struct_conn.pdbx_PDB_id 
_struct_conn.ptnr1_label_asym_id 
_struct_conn.ptnr1_label_comp_id 
_struct_conn.ptnr1_label_seq_id 
_struct_conn.ptnr1_label_atom_id 
_struct_conn.pdbx_ptnr1_label_alt_id 
_struct_conn.pdbx_ptnr1_PDB_ins_code 
_struct_conn.pdbx_ptnr1_standard_comp_id 
_struct_conn.ptnr1_symmetry 
_struct_conn.ptnr2_label_asym_id 
_struct_conn.ptnr2_label_comp_id 
_struct_conn.ptnr2_label_seq_id 
_struct_conn.ptnr2_label_atom_id 
_struct_conn.pdbx_ptnr2_label_alt_id 
_struct_conn.pdbx_ptnr2_PDB_ins_code 
_struct_conn.ptnr1_auth_asym_id 
_struct_conn.ptnr1_auth_comp_id 
_struct_conn.ptnr1_auth_seq_id 
_struct_conn.ptnr2_auth_asym_id 
_struct_conn.ptnr2_auth_comp_id 
_struct_conn.ptnr2_auth_seq_id 
_struct_conn.ptnr2_symmetry 
_struct_conn.pdbx_ptnr3_label_atom_id 
_struct_conn.pdbx_ptnr3_label_seq_id 
_struct_conn.pdbx_ptnr3_label_comp_id 
_struct_conn.pdbx_ptnr3_label_asym_id 
_struct_conn.pdbx_ptnr3_label_alt_id 
_struct_conn.pdbx_ptnr3_PDB_ins_code 
_struct_conn.details 
_struct_conn.pdbx_dist_value 
_struct_conn.pdbx_value_order 
_struct_conn.pdbx_role 
metalc1  metalc ? ? D UDP . O2A ? ? ? 1_555 E MG  . MG ? ? A UDP 201 A MG  202 1_555 ? ? ? ? ? ? ? 2.185 ? ? 
metalc2  metalc ? ? D UDP . O3B ? ? ? 1_555 E MG  . MG ? ? A UDP 201 A MG  202 1_555 ? ? ? ? ? ? ? 2.201 ? ? 
metalc3  metalc ? ? E MG  . MG  ? ? ? 1_555 J HOH . O  ? ? A MG  202 A HOH 384 1_555 ? ? ? ? ? ? ? 2.552 ? ? 
metalc4  metalc ? ? E MG  . MG  ? ? ? 1_555 J HOH . O  ? ? A MG  202 A HOH 385 1_555 ? ? ? ? ? ? ? 2.254 ? ? 
metalc5  metalc ? ? F UDP . O3B ? ? ? 1_555 G MG  . MG ? ? B UDP 201 B MG  202 1_555 ? ? ? ? ? ? ? 1.928 ? ? 
metalc6  metalc ? ? F UDP . O2A ? ? ? 1_555 G MG  . MG ? ? B UDP 201 B MG  202 1_555 ? ? ? ? ? ? ? 2.249 ? ? 
metalc7  metalc ? ? G MG  . MG  ? ? ? 1_555 K HOH . O  ? ? B MG  202 B HOH 356 1_555 ? ? ? ? ? ? ? 2.062 ? ? 
metalc8  metalc ? ? G MG  . MG  ? ? ? 1_555 K HOH . O  ? ? B MG  202 B HOH 406 1_555 ? ? ? ? ? ? ? 2.154 ? ? 
metalc9  metalc ? ? H UDP . O3B ? ? ? 1_555 I MG  . MG ? ? C UDP 201 C MG  202 1_555 ? ? ? ? ? ? ? 1.961 ? ? 
metalc10 metalc ? ? H UDP . O2A ? ? ? 1_555 I MG  . MG ? ? C UDP 201 C MG  202 1_555 ? ? ? ? ? ? ? 2.114 ? ? 
metalc11 metalc ? ? I MG  . MG  ? ? ? 1_555 L HOH . O  ? ? C MG  202 C HOH 381 1_555 ? ? ? ? ? ? ? 2.195 ? ? 
metalc12 metalc ? ? I MG  . MG  ? ? ? 1_555 L HOH . O  ? ? C MG  202 C HOH 382 1_555 ? ? ? ? ? ? ? 2.009 ? ? 
metalc13 metalc ? ? I MG  . MG  ? ? ? 1_555 L HOH . O  ? ? C MG  202 C HOH 383 1_555 ? ? ? ? ? ? ? 2.033 ? ? 
# 
_struct_conn_type.id          metalc 
_struct_conn_type.criteria    ? 
_struct_conn_type.reference   ? 
# 
loop_
_pdbx_struct_conn_angle.id 
_pdbx_struct_conn_angle.ptnr1_label_atom_id 
_pdbx_struct_conn_angle.ptnr1_label_alt_id 
_pdbx_struct_conn_angle.ptnr1_label_asym_id 
_pdbx_struct_conn_angle.ptnr1_label_comp_id 
_pdbx_struct_conn_angle.ptnr1_label_seq_id 
_pdbx_struct_conn_angle.ptnr1_auth_atom_id 
_pdbx_struct_conn_angle.ptnr1_auth_asym_id 
_pdbx_struct_conn_angle.ptnr1_auth_comp_id 
_pdbx_struct_conn_angle.ptnr1_auth_seq_id 
_pdbx_struct_conn_angle.ptnr1_PDB_ins_code 
_pdbx_struct_conn_angle.ptnr1_symmetry 
_pdbx_struct_conn_angle.ptnr2_label_atom_id 
_pdbx_struct_conn_angle.ptnr2_label_alt_id 
_pdbx_struct_conn_angle.ptnr2_label_asym_id 
_pdbx_struct_conn_angle.ptnr2_label_comp_id 
_pdbx_struct_conn_angle.ptnr2_label_seq_id 
_pdbx_struct_conn_angle.ptnr2_auth_atom_id 
_pdbx_struct_conn_angle.ptnr2_auth_asym_id 
_pdbx_struct_conn_angle.ptnr2_auth_comp_id 
_pdbx_struct_conn_angle.ptnr2_auth_seq_id 
_pdbx_struct_conn_angle.ptnr2_PDB_ins_code 
_pdbx_struct_conn_angle.ptnr2_symmetry 
_pdbx_struct_conn_angle.ptnr3_label_atom_id 
_pdbx_struct_conn_angle.ptnr3_label_alt_id 
_pdbx_struct_conn_angle.ptnr3_label_asym_id 
_pdbx_struct_conn_angle.ptnr3_label_comp_id 
_pdbx_struct_conn_angle.ptnr3_label_seq_id 
_pdbx_struct_conn_angle.ptnr3_auth_atom_id 
_pdbx_struct_conn_angle.ptnr3_auth_asym_id 
_pdbx_struct_conn_angle.ptnr3_auth_comp_id 
_pdbx_struct_conn_angle.ptnr3_auth_seq_id 
_pdbx_struct_conn_angle.ptnr3_PDB_ins_code 
_pdbx_struct_conn_angle.ptnr3_symmetry 
_pdbx_struct_conn_angle.value 
_pdbx_struct_conn_angle.value_esd 
1  O2A ? D UDP . ? A UDP 201 ? 1_555 MG ? E MG . ? A MG 202 ? 1_555 O3B ? D UDP . ? A UDP 201 ? 1_555 71.5  ? 
2  O2A ? D UDP . ? A UDP 201 ? 1_555 MG ? E MG . ? A MG 202 ? 1_555 O   ? J HOH . ? A HOH 384 ? 1_555 76.1  ? 
3  O3B ? D UDP . ? A UDP 201 ? 1_555 MG ? E MG . ? A MG 202 ? 1_555 O   ? J HOH . ? A HOH 384 ? 1_555 73.6  ? 
4  O2A ? D UDP . ? A UDP 201 ? 1_555 MG ? E MG . ? A MG 202 ? 1_555 O   ? J HOH . ? A HOH 385 ? 1_555 145.7 ? 
5  O3B ? D UDP . ? A UDP 201 ? 1_555 MG ? E MG . ? A MG 202 ? 1_555 O   ? J HOH . ? A HOH 385 ? 1_555 80.0  ? 
6  O   ? J HOH . ? A HOH 384 ? 1_555 MG ? E MG . ? A MG 202 ? 1_555 O   ? J HOH . ? A HOH 385 ? 1_555 78.0  ? 
7  O3B ? F UDP . ? B UDP 201 ? 1_555 MG ? G MG . ? B MG 202 ? 1_555 O2A ? F UDP . ? B UDP 201 ? 1_555 80.4  ? 
8  O3B ? F UDP . ? B UDP 201 ? 1_555 MG ? G MG . ? B MG 202 ? 1_555 O   ? K HOH . ? B HOH 356 ? 1_555 99.7  ? 
9  O2A ? F UDP . ? B UDP 201 ? 1_555 MG ? G MG . ? B MG 202 ? 1_555 O   ? K HOH . ? B HOH 356 ? 1_555 86.8  ? 
10 O3B ? F UDP . ? B UDP 201 ? 1_555 MG ? G MG . ? B MG 202 ? 1_555 O   ? K HOH . ? B HOH 406 ? 1_555 97.4  ? 
11 O2A ? F UDP . ? B UDP 201 ? 1_555 MG ? G MG . ? B MG 202 ? 1_555 O   ? K HOH . ? B HOH 406 ? 1_555 174.0 ? 
12 O   ? K HOH . ? B HOH 356 ? 1_555 MG ? G MG . ? B MG 202 ? 1_555 O   ? K HOH . ? B HOH 406 ? 1_555 99.1  ? 
13 O3B ? H UDP . ? C UDP 201 ? 1_555 MG ? I MG . ? C MG 202 ? 1_555 O2A ? H UDP . ? C UDP 201 ? 1_555 86.9  ? 
14 O3B ? H UDP . ? C UDP 201 ? 1_555 MG ? I MG . ? C MG 202 ? 1_555 O   ? L HOH . ? C HOH 381 ? 1_555 88.7  ? 
15 O2A ? H UDP . ? C UDP 201 ? 1_555 MG ? I MG . ? C MG 202 ? 1_555 O   ? L HOH . ? C HOH 381 ? 1_555 173.5 ? 
16 O3B ? H UDP . ? C UDP 201 ? 1_555 MG ? I MG . ? C MG 202 ? 1_555 O   ? L HOH . ? C HOH 382 ? 1_555 90.5  ? 
17 O2A ? H UDP . ? C UDP 201 ? 1_555 MG ? I MG . ? C MG 202 ? 1_555 O   ? L HOH . ? C HOH 382 ? 1_555 87.4  ? 
18 O   ? L HOH . ? C HOH 381 ? 1_555 MG ? I MG . ? C MG 202 ? 1_555 O   ? L HOH . ? C HOH 382 ? 1_555 87.9  ? 
19 O3B ? H UDP . ? C UDP 201 ? 1_555 MG ? I MG . ? C MG 202 ? 1_555 O   ? L HOH . ? C HOH 383 ? 1_555 121.9 ? 
20 O2A ? H UDP . ? C UDP 201 ? 1_555 MG ? I MG . ? C MG 202 ? 1_555 O   ? L HOH . ? C HOH 383 ? 1_555 86.8  ? 
21 O   ? L HOH . ? C HOH 381 ? 1_555 MG ? I MG . ? C MG 202 ? 1_555 O   ? L HOH . ? C HOH 383 ? 1_555 99.7  ? 
22 O   ? L HOH . ? C HOH 382 ? 1_555 MG ? I MG . ? C MG 202 ? 1_555 O   ? L HOH . ? C HOH 383 ? 1_555 146.6 ? 
# 
loop_
_struct_sheet.id 
_struct_sheet.type 
_struct_sheet.number_strands 
_struct_sheet.details 
A ? 4 ? 
B ? 4 ? 
C ? 4 ? 
# 
loop_
_struct_sheet_order.sheet_id 
_struct_sheet_order.range_id_1 
_struct_sheet_order.range_id_2 
_struct_sheet_order.offset 
_struct_sheet_order.sense 
A 1 2 ? anti-parallel 
A 2 3 ? anti-parallel 
A 3 4 ? anti-parallel 
B 1 2 ? anti-parallel 
B 2 3 ? anti-parallel 
B 3 4 ? anti-parallel 
C 1 2 ? anti-parallel 
C 2 3 ? anti-parallel 
C 3 4 ? anti-parallel 
# 
loop_
_struct_sheet_range.sheet_id 
_struct_sheet_range.id 
_struct_sheet_range.beg_label_comp_id 
_struct_sheet_range.beg_label_asym_id 
_struct_sheet_range.beg_label_seq_id 
_struct_sheet_range.pdbx_beg_PDB_ins_code 
_struct_sheet_range.end_label_comp_id 
_struct_sheet_range.end_label_asym_id 
_struct_sheet_range.end_label_seq_id 
_struct_sheet_range.pdbx_end_PDB_ins_code 
_struct_sheet_range.beg_auth_comp_id 
_struct_sheet_range.beg_auth_asym_id 
_struct_sheet_range.beg_auth_seq_id 
_struct_sheet_range.end_auth_comp_id 
_struct_sheet_range.end_auth_asym_id 
_struct_sheet_range.end_auth_seq_id 
A 1 LYS A 37  ? LEU A 44  ? LYS A 33  LEU A 40  
A 2 ILE A 76  ? GLU A 82  ? ILE A 72  GLU A 78  
A 3 ARG A 9   ? VAL A 14  ? ARG A 5   VAL A 10  
A 4 CYS A 120 ? GLY A 122 ? CYS A 116 GLY A 118 
B 1 LYS B 37  ? LEU B 44  ? LYS B 33  LEU B 40  
B 2 ILE B 76  ? GLU B 82  ? ILE B 72  GLU B 78  
B 3 ARG B 9   ? VAL B 14  ? ARG B 5   VAL B 10  
B 4 CYS B 120 ? GLY B 122 ? CYS B 116 GLY B 118 
C 1 LYS C 37  ? LEU C 44  ? LYS C 33  LEU C 40  
C 2 ILE C 76  ? GLU C 82  ? ILE C 72  GLU C 78  
C 3 ARG C 9   ? VAL C 14  ? ARG C 5   VAL C 10  
C 4 CYS C 120 ? GLY C 122 ? CYS C 116 GLY C 118 
# 
loop_
_pdbx_struct_sheet_hbond.sheet_id 
_pdbx_struct_sheet_hbond.range_id_1 
_pdbx_struct_sheet_hbond.range_id_2 
_pdbx_struct_sheet_hbond.range_1_label_atom_id 
_pdbx_struct_sheet_hbond.range_1_label_comp_id 
_pdbx_struct_sheet_hbond.range_1_label_asym_id 
_pdbx_struct_sheet_hbond.range_1_label_seq_id 
_pdbx_struct_sheet_hbond.range_1_PDB_ins_code 
_pdbx_struct_sheet_hbond.range_1_auth_atom_id 
_pdbx_struct_sheet_hbond.range_1_auth_comp_id 
_pdbx_struct_sheet_hbond.range_1_auth_asym_id 
_pdbx_struct_sheet_hbond.range_1_auth_seq_id 
_pdbx_struct_sheet_hbond.range_2_label_atom_id 
_pdbx_struct_sheet_hbond.range_2_label_comp_id 
_pdbx_struct_sheet_hbond.range_2_label_asym_id 
_pdbx_struct_sheet_hbond.range_2_label_seq_id 
_pdbx_struct_sheet_hbond.range_2_PDB_ins_code 
_pdbx_struct_sheet_hbond.range_2_auth_atom_id 
_pdbx_struct_sheet_hbond.range_2_auth_comp_id 
_pdbx_struct_sheet_hbond.range_2_auth_asym_id 
_pdbx_struct_sheet_hbond.range_2_auth_seq_id 
A 1 2 N LEU A 44 ? N LEU A 40 O ILE A 76  ? O ILE A 72  
A 2 3 O MET A 79 ? O MET A 75 N ILE A 12  ? N ILE A 8   
A 3 4 N ALA A 13 ? N ALA A 9  O HIS A 121 ? O HIS A 117 
B 1 2 N LYS B 42 ? N LYS B 38 O GLY B 78  ? O GLY B 74  
B 2 3 O MET B 79 ? O MET B 75 N ILE B 12  ? N ILE B 8   
B 3 4 N ALA B 13 ? N ALA B 9  O HIS B 121 ? O HIS B 117 
C 1 2 N LEU C 44 ? N LEU C 40 O ILE C 76  ? O ILE C 72  
C 2 3 O MET C 79 ? O MET C 75 N ILE C 12  ? N ILE C 8   
C 3 4 N ALA C 13 ? N ALA C 9  O HIS C 121 ? O HIS C 117 
# 
loop_
_struct_site.id 
_struct_site.pdbx_evidence_code 
_struct_site.pdbx_auth_asym_id 
_struct_site.pdbx_auth_comp_id 
_struct_site.pdbx_auth_seq_id 
_struct_site.pdbx_auth_ins_code 
_struct_site.pdbx_num_residues 
_struct_site.details 
AC1 Software A UDP 201 ? 16 'BINDING SITE FOR RESIDUE UDP A 201' 
AC2 Software A MG  202 ? 3  'BINDING SITE FOR RESIDUE MG A 202'  
AC3 Software B UDP 201 ? 16 'BINDING SITE FOR RESIDUE UDP B 201' 
AC4 Software B MG  202 ? 3  'BINDING SITE FOR RESIDUE MG B 202'  
AC5 Software C UDP 201 ? 19 'BINDING SITE FOR RESIDUE UDP C 201' 
AC6 Software C MG  202 ? 4  'BINDING SITE FOR RESIDUE MG C 202'  
# 
loop_
_struct_site_gen.id 
_struct_site_gen.site_id 
_struct_site_gen.pdbx_num_res 
_struct_site_gen.label_comp_id 
_struct_site_gen.label_asym_id 
_struct_site_gen.label_seq_id 
_struct_site_gen.pdbx_auth_ins_code 
_struct_site_gen.auth_comp_id 
_struct_site_gen.auth_asym_id 
_struct_site_gen.auth_seq_id 
_struct_site_gen.label_atom_id 
_struct_site_gen.label_alt_id 
_struct_site_gen.symmetry 
_struct_site_gen.details 
1  AC1 16 LYS A 15  ? LYS A 11  . ? 1_555 ? 
2  AC1 16 TYR A 55  ? TYR A 51  . ? 1_555 ? 
3  AC1 16 LEU A 58  ? LEU A 54  . ? 1_555 ? 
4  AC1 16 PHE A 63  ? PHE A 59  . ? 1_555 ? 
5  AC1 16 LEU A 67  ? LEU A 63  . ? 1_555 ? 
6  AC1 16 ARG A 91  ? ARG A 87  . ? 1_555 ? 
7  AC1 16 THR A 97  ? THR A 93  . ? 1_555 ? 
8  AC1 16 VAL A 115 ? VAL A 111 . ? 1_555 ? 
9  AC1 16 ASN A 118 ? ASN A 114 . ? 1_555 ? 
10 AC1 16 MG  E .   ? MG  A 202 . ? 1_555 ? 
11 AC1 16 HOH J .   ? HOH A 311 . ? 1_555 ? 
12 AC1 16 HOH J .   ? HOH A 316 . ? 1_555 ? 
13 AC1 16 HOH J .   ? HOH A 330 . ? 1_555 ? 
14 AC1 16 HOH J .   ? HOH A 384 . ? 1_555 ? 
15 AC1 16 HOH J .   ? HOH A 385 . ? 1_555 ? 
16 AC1 16 HOH J .   ? HOH A 407 . ? 1_555 ? 
17 AC2 3  UDP D .   ? UDP A 201 . ? 1_555 ? 
18 AC2 3  HOH J .   ? HOH A 384 . ? 1_555 ? 
19 AC2 3  HOH J .   ? HOH A 385 . ? 1_555 ? 
20 AC3 16 LYS B 15  ? LYS B 11  . ? 1_555 ? 
21 AC3 16 LEU B 58  ? LEU B 54  . ? 1_555 ? 
22 AC3 16 PHE B 63  ? PHE B 59  . ? 1_555 ? 
23 AC3 16 LEU B 67  ? LEU B 63  . ? 1_555 ? 
24 AC3 16 ARG B 91  ? ARG B 87  . ? 1_555 ? 
25 AC3 16 THR B 97  ? THR B 93  . ? 1_555 ? 
26 AC3 16 VAL B 115 ? VAL B 111 . ? 1_555 ? 
27 AC3 16 GLY B 116 ? GLY B 112 . ? 1_555 ? 
28 AC3 16 ASN B 118 ? ASN B 114 . ? 1_555 ? 
29 AC3 16 MG  G .   ? MG  B 202 . ? 1_555 ? 
30 AC3 16 HOH K .   ? HOH B 302 . ? 1_555 ? 
31 AC3 16 HOH K .   ? HOH B 356 . ? 1_555 ? 
32 AC3 16 HOH K .   ? HOH B 365 . ? 1_555 ? 
33 AC3 16 HOH K .   ? HOH B 395 . ? 1_555 ? 
34 AC3 16 HOH K .   ? HOH B 406 . ? 1_555 ? 
35 AC3 16 HOH L .   ? HOH C 420 . ? 3_555 ? 
36 AC4 3  UDP F .   ? UDP B 201 . ? 1_555 ? 
37 AC4 3  HOH K .   ? HOH B 356 . ? 1_555 ? 
38 AC4 3  HOH K .   ? HOH B 406 . ? 1_555 ? 
39 AC5 19 LYS C 15  ? LYS C 11  . ? 1_555 ? 
40 AC5 19 TYR C 55  ? TYR C 51  . ? 1_555 ? 
41 AC5 19 LEU C 58  ? LEU C 54  . ? 1_555 ? 
42 AC5 19 PHE C 63  ? PHE C 59  . ? 1_555 ? 
43 AC5 19 LEU C 67  ? LEU C 63  . ? 1_555 ? 
44 AC5 19 ARG C 91  ? ARG C 87  . ? 1_555 ? 
45 AC5 19 THR C 97  ? THR C 93  . ? 1_555 ? 
46 AC5 19 VAL C 115 ? VAL C 111 . ? 1_555 ? 
47 AC5 19 ASN C 118 ? ASN C 114 . ? 1_555 ? 
48 AC5 19 MG  I .   ? MG  C 202 . ? 1_555 ? 
49 AC5 19 HOH L .   ? HOH C 312 . ? 1_555 ? 
50 AC5 19 HOH L .   ? HOH C 321 . ? 1_555 ? 
51 AC5 19 HOH L .   ? HOH C 381 . ? 1_555 ? 
52 AC5 19 HOH L .   ? HOH C 382 . ? 1_555 ? 
53 AC5 19 HOH L .   ? HOH C 383 . ? 1_555 ? 
54 AC5 19 HOH L .   ? HOH C 386 . ? 1_555 ? 
55 AC5 19 HOH L .   ? HOH C 387 . ? 1_555 ? 
56 AC5 19 HOH L .   ? HOH C 408 . ? 1_555 ? 
57 AC5 19 HOH L .   ? HOH C 435 . ? 1_555 ? 
58 AC6 4  UDP H .   ? UDP C 201 . ? 1_555 ? 
59 AC6 4  HOH L .   ? HOH C 381 . ? 1_555 ? 
60 AC6 4  HOH L .   ? HOH C 382 . ? 1_555 ? 
61 AC6 4  HOH L .   ? HOH C 383 . ? 1_555 ? 
# 
_pdbx_validate_symm_contact.id                1 
_pdbx_validate_symm_contact.PDB_model_num     1 
_pdbx_validate_symm_contact.auth_atom_id_1    OH 
_pdbx_validate_symm_contact.auth_asym_id_1    A 
_pdbx_validate_symm_contact.auth_comp_id_1    TYR 
_pdbx_validate_symm_contact.auth_seq_id_1     66 
_pdbx_validate_symm_contact.PDB_ins_code_1    ? 
_pdbx_validate_symm_contact.label_alt_id_1    ? 
_pdbx_validate_symm_contact.site_symmetry_1   1_555 
_pdbx_validate_symm_contact.auth_atom_id_2    O 
_pdbx_validate_symm_contact.auth_asym_id_2    B 
_pdbx_validate_symm_contact.auth_comp_id_2    HOH 
_pdbx_validate_symm_contact.auth_seq_id_2     370 
_pdbx_validate_symm_contact.PDB_ins_code_2    ? 
_pdbx_validate_symm_contact.label_alt_id_2    ? 
_pdbx_validate_symm_contact.site_symmetry_2   3_555 
_pdbx_validate_symm_contact.dist              2.18 
# 
loop_
_pdbx_validate_rmsd_bond.id 
_pdbx_validate_rmsd_bond.PDB_model_num 
_pdbx_validate_rmsd_bond.auth_atom_id_1 
_pdbx_validate_rmsd_bond.auth_asym_id_1 
_pdbx_validate_rmsd_bond.auth_comp_id_1 
_pdbx_validate_rmsd_bond.auth_seq_id_1 
_pdbx_validate_rmsd_bond.PDB_ins_code_1 
_pdbx_validate_rmsd_bond.label_alt_id_1 
_pdbx_validate_rmsd_bond.auth_atom_id_2 
_pdbx_validate_rmsd_bond.auth_asym_id_2 
_pdbx_validate_rmsd_bond.auth_comp_id_2 
_pdbx_validate_rmsd_bond.auth_seq_id_2 
_pdbx_validate_rmsd_bond.PDB_ins_code_2 
_pdbx_validate_rmsd_bond.label_alt_id_2 
_pdbx_validate_rmsd_bond.bond_value 
_pdbx_validate_rmsd_bond.bond_target_value 
_pdbx_validate_rmsd_bond.bond_deviation 
_pdbx_validate_rmsd_bond.bond_standard_deviation 
_pdbx_validate_rmsd_bond.linker_flag 
1 1 CG B HIS 50  ? ? CD2 B HIS 50  ? ? 1.410 1.354 0.056 0.009 N 
2 1 CG B HIS 144 ? ? CD2 B HIS 144 ? ? 1.411 1.354 0.057 0.009 N 
# 
loop_
_pdbx_validate_torsion.id 
_pdbx_validate_torsion.PDB_model_num 
_pdbx_validate_torsion.auth_comp_id 
_pdbx_validate_torsion.auth_asym_id 
_pdbx_validate_torsion.auth_seq_id 
_pdbx_validate_torsion.PDB_ins_code 
_pdbx_validate_torsion.label_alt_id 
_pdbx_validate_torsion.phi 
_pdbx_validate_torsion.psi 
1 1 VAL A 115 ? ? 78.11 -34.48 
2 1 VAL B 115 ? ? 76.37 -34.34 
3 1 VAL C 115 ? ? 79.02 -32.87 
# 
_pdbx_SG_project.id                    1 
_pdbx_SG_project.project_name          'NIAID, National Institute of Allergy and Infectious Diseases' 
_pdbx_SG_project.full_name_of_center   'Seattle Structural Genomics Center for Infectious Disease' 
_pdbx_SG_project.initial_of_center     SSGCID 
# 
_pdbx_struct_special_symmetry.id              1 
_pdbx_struct_special_symmetry.PDB_model_num   1 
_pdbx_struct_special_symmetry.auth_asym_id    A 
_pdbx_struct_special_symmetry.auth_comp_id    HOH 
_pdbx_struct_special_symmetry.auth_seq_id     394 
_pdbx_struct_special_symmetry.PDB_ins_code    ? 
_pdbx_struct_special_symmetry.label_asym_id   J 
_pdbx_struct_special_symmetry.label_comp_id   HOH 
_pdbx_struct_special_symmetry.label_seq_id    . 
# 
loop_
_pdbx_refine_tls.pdbx_refine_id 
_pdbx_refine_tls.id 
_pdbx_refine_tls.details 
_pdbx_refine_tls.method 
_pdbx_refine_tls.origin_x 
_pdbx_refine_tls.origin_y 
_pdbx_refine_tls.origin_z 
_pdbx_refine_tls.T[1][1] 
_pdbx_refine_tls.T[2][2] 
_pdbx_refine_tls.T[3][3] 
_pdbx_refine_tls.T[1][2] 
_pdbx_refine_tls.T[1][3] 
_pdbx_refine_tls.T[2][3] 
_pdbx_refine_tls.L[1][1] 
_pdbx_refine_tls.L[2][2] 
_pdbx_refine_tls.L[3][3] 
_pdbx_refine_tls.L[1][2] 
_pdbx_refine_tls.L[1][3] 
_pdbx_refine_tls.L[2][3] 
_pdbx_refine_tls.S[1][1] 
_pdbx_refine_tls.S[2][2] 
_pdbx_refine_tls.S[3][3] 
_pdbx_refine_tls.S[1][2] 
_pdbx_refine_tls.S[1][3] 
_pdbx_refine_tls.S[2][3] 
_pdbx_refine_tls.S[2][1] 
_pdbx_refine_tls.S[3][1] 
_pdbx_refine_tls.S[3][2] 
'X-RAY DIFFRACTION' 1 ? refined 17.3711 14.0303 37.4601 0.0116 0.0518 0.0235 0.0181  0.0012  0.0092  0.6235 1.0742 0.4986 -0.0804 
-0.0412 -0.1296 -0.0590 0.0381  0.0209 -0.1008 -0.0517 -0.0584 0.0729  0.0112  0.0902 
'X-RAY DIFFRACTION' 2 ? refined 15.4394 17.4776 13.6591 0.0290 0.0753 0.0295 0.0002  0.0236  -0.0139 1.1654 0.4613 0.6527 0.1881  
-0.0104 -0.1522 -0.0134 -0.0030 0.0164 0.1689  -0.0364 -0.0333 -0.0728 0.0069  0.1191 
'X-RAY DIFFRACTION' 3 ? refined 3.6053  44.3974 39.9069 0.0858 0.0072 0.0165 -0.0089 -0.0041 -0.0075 0.7841 0.6715 0.3702 0.2742  
0.1260  0.1397  -0.0081 0.0072  0.0009 -0.0412 0.0344  -0.0175 0.0624  -0.1344 0.0130 
# 
loop_
_pdbx_refine_tls_group.pdbx_refine_id 
_pdbx_refine_tls_group.id 
_pdbx_refine_tls_group.refine_tls_id 
_pdbx_refine_tls_group.beg_auth_asym_id 
_pdbx_refine_tls_group.beg_auth_seq_id 
_pdbx_refine_tls_group.end_auth_asym_id 
_pdbx_refine_tls_group.end_auth_seq_id 
_pdbx_refine_tls_group.selection_details 
_pdbx_refine_tls_group.beg_label_asym_id 
_pdbx_refine_tls_group.beg_label_seq_id 
_pdbx_refine_tls_group.end_label_asym_id 
_pdbx_refine_tls_group.end_label_seq_id 
_pdbx_refine_tls_group.selection 
'X-RAY DIFFRACTION' 1 1 A 2   A 151 ? . . . . ? 
'X-RAY DIFFRACTION' 2 1 A 201 A 202 ? . . . . ? 
'X-RAY DIFFRACTION' 3 2 B 2   B 151 ? . . . . ? 
'X-RAY DIFFRACTION' 4 2 B 201 B 202 ? . . . . ? 
'X-RAY DIFFRACTION' 5 3 C 1   C 152 ? . . . . ? 
'X-RAY DIFFRACTION' 6 3 C 201 C 202 ? . . . . ? 
# 
_pdbx_phasing_MR.entry_id                     4F4A 
_pdbx_phasing_MR.method_rotation              ? 
_pdbx_phasing_MR.method_translation           ? 
_pdbx_phasing_MR.model_details                'Phaser MODE: MR_AUTO' 
_pdbx_phasing_MR.R_factor                     ? 
_pdbx_phasing_MR.R_rigid_body                 ? 
_pdbx_phasing_MR.correlation_coeff_Fo_to_Fc   ? 
_pdbx_phasing_MR.correlation_coeff_Io_to_Ic   ? 
_pdbx_phasing_MR.d_res_high_rotation          2.500 
_pdbx_phasing_MR.d_res_low_rotation           41.780 
_pdbx_phasing_MR.d_res_high_translation       2.500 
_pdbx_phasing_MR.d_res_low_translation        41.780 
_pdbx_phasing_MR.packing                      ? 
_pdbx_phasing_MR.reflns_percent_rotation      ? 
_pdbx_phasing_MR.reflns_percent_translation   ? 
_pdbx_phasing_MR.sigma_F_rotation             ? 
_pdbx_phasing_MR.sigma_F_translation          ? 
_pdbx_phasing_MR.sigma_I_rotation             ? 
_pdbx_phasing_MR.sigma_I_translation          ? 
# 
_phasing.method   MR 
# 
loop_
_pdbx_unobs_or_zero_occ_residues.id 
_pdbx_unobs_or_zero_occ_residues.PDB_model_num 
_pdbx_unobs_or_zero_occ_residues.polymer_flag 
_pdbx_unobs_or_zero_occ_residues.occupancy_flag 
_pdbx_unobs_or_zero_occ_residues.auth_asym_id 
_pdbx_unobs_or_zero_occ_residues.auth_comp_id 
_pdbx_unobs_or_zero_occ_residues.auth_seq_id 
_pdbx_unobs_or_zero_occ_residues.PDB_ins_code 
_pdbx_unobs_or_zero_occ_residues.label_asym_id 
_pdbx_unobs_or_zero_occ_residues.label_comp_id 
_pdbx_unobs_or_zero_occ_residues.label_seq_id 
1  1 Y 1 A GLY -3  ? A GLY 1   
2  1 Y 1 A PRO -2  ? A PRO 2   
3  1 Y 1 A GLY -1  ? A GLY 3   
4  1 Y 1 A SER 0   ? A SER 4   
5  1 Y 1 A MET 1   ? A MET 5   
6  1 Y 1 A ARG 152 ? A ARG 156 
7  1 Y 1 A ALA 153 ? A ALA 157 
8  1 Y 1 B GLY -3  ? B GLY 1   
9  1 Y 1 B PRO -2  ? B PRO 2   
10 1 Y 1 B GLY -1  ? B GLY 3   
11 1 Y 1 B SER 0   ? B SER 4   
12 1 Y 1 B MET 1   ? B MET 5   
13 1 Y 1 B ARG 152 ? B ARG 156 
14 1 Y 1 B ALA 153 ? B ALA 157 
15 1 Y 1 C GLY -3  ? C GLY 1   
16 1 Y 1 C PRO -2  ? C PRO 2   
17 1 Y 1 C GLY -1  ? C GLY 3   
18 1 Y 1 C SER 0   ? C SER 4   
19 1 Y 1 C ALA 153 ? C ALA 157 
# 
loop_
_chem_comp_atom.comp_id 
_chem_comp_atom.atom_id 
_chem_comp_atom.type_symbol 
_chem_comp_atom.pdbx_aromatic_flag 
_chem_comp_atom.pdbx_stereo_config 
_chem_comp_atom.pdbx_ordinal 
ALA N      N  N N 1   
ALA CA     C  N S 2   
ALA C      C  N N 3   
ALA O      O  N N 4   
ALA CB     C  N N 5   
ALA OXT    O  N N 6   
ALA H      H  N N 7   
ALA H2     H  N N 8   
ALA HA     H  N N 9   
ALA HB1    H  N N 10  
ALA HB2    H  N N 11  
ALA HB3    H  N N 12  
ALA HXT    H  N N 13  
ARG N      N  N N 14  
ARG CA     C  N S 15  
ARG C      C  N N 16  
ARG O      O  N N 17  
ARG CB     C  N N 18  
ARG CG     C  N N 19  
ARG CD     C  N N 20  
ARG NE     N  N N 21  
ARG CZ     C  N N 22  
ARG NH1    N  N N 23  
ARG NH2    N  N N 24  
ARG OXT    O  N N 25  
ARG H      H  N N 26  
ARG H2     H  N N 27  
ARG HA     H  N N 28  
ARG HB2    H  N N 29  
ARG HB3    H  N N 30  
ARG HG2    H  N N 31  
ARG HG3    H  N N 32  
ARG HD2    H  N N 33  
ARG HD3    H  N N 34  
ARG HE     H  N N 35  
ARG HH11   H  N N 36  
ARG HH12   H  N N 37  
ARG HH21   H  N N 38  
ARG HH22   H  N N 39  
ARG HXT    H  N N 40  
ASN N      N  N N 41  
ASN CA     C  N S 42  
ASN C      C  N N 43  
ASN O      O  N N 44  
ASN CB     C  N N 45  
ASN CG     C  N N 46  
ASN OD1    O  N N 47  
ASN ND2    N  N N 48  
ASN OXT    O  N N 49  
ASN H      H  N N 50  
ASN H2     H  N N 51  
ASN HA     H  N N 52  
ASN HB2    H  N N 53  
ASN HB3    H  N N 54  
ASN HD21   H  N N 55  
ASN HD22   H  N N 56  
ASN HXT    H  N N 57  
ASP N      N  N N 58  
ASP CA     C  N S 59  
ASP C      C  N N 60  
ASP O      O  N N 61  
ASP CB     C  N N 62  
ASP CG     C  N N 63  
ASP OD1    O  N N 64  
ASP OD2    O  N N 65  
ASP OXT    O  N N 66  
ASP H      H  N N 67  
ASP H2     H  N N 68  
ASP HA     H  N N 69  
ASP HB2    H  N N 70  
ASP HB3    H  N N 71  
ASP HD2    H  N N 72  
ASP HXT    H  N N 73  
CYS N      N  N N 74  
CYS CA     C  N R 75  
CYS C      C  N N 76  
CYS O      O  N N 77  
CYS CB     C  N N 78  
CYS SG     S  N N 79  
CYS OXT    O  N N 80  
CYS H      H  N N 81  
CYS H2     H  N N 82  
CYS HA     H  N N 83  
CYS HB2    H  N N 84  
CYS HB3    H  N N 85  
CYS HG     H  N N 86  
CYS HXT    H  N N 87  
GLN N      N  N N 88  
GLN CA     C  N S 89  
GLN C      C  N N 90  
GLN O      O  N N 91  
GLN CB     C  N N 92  
GLN CG     C  N N 93  
GLN CD     C  N N 94  
GLN OE1    O  N N 95  
GLN NE2    N  N N 96  
GLN OXT    O  N N 97  
GLN H      H  N N 98  
GLN H2     H  N N 99  
GLN HA     H  N N 100 
GLN HB2    H  N N 101 
GLN HB3    H  N N 102 
GLN HG2    H  N N 103 
GLN HG3    H  N N 104 
GLN HE21   H  N N 105 
GLN HE22   H  N N 106 
GLN HXT    H  N N 107 
GLU N      N  N N 108 
GLU CA     C  N S 109 
GLU C      C  N N 110 
GLU O      O  N N 111 
GLU CB     C  N N 112 
GLU CG     C  N N 113 
GLU CD     C  N N 114 
GLU OE1    O  N N 115 
GLU OE2    O  N N 116 
GLU OXT    O  N N 117 
GLU H      H  N N 118 
GLU H2     H  N N 119 
GLU HA     H  N N 120 
GLU HB2    H  N N 121 
GLU HB3    H  N N 122 
GLU HG2    H  N N 123 
GLU HG3    H  N N 124 
GLU HE2    H  N N 125 
GLU HXT    H  N N 126 
GLY N      N  N N 127 
GLY CA     C  N N 128 
GLY C      C  N N 129 
GLY O      O  N N 130 
GLY OXT    O  N N 131 
GLY H      H  N N 132 
GLY H2     H  N N 133 
GLY HA2    H  N N 134 
GLY HA3    H  N N 135 
GLY HXT    H  N N 136 
HIS N      N  N N 137 
HIS CA     C  N S 138 
HIS C      C  N N 139 
HIS O      O  N N 140 
HIS CB     C  N N 141 
HIS CG     C  Y N 142 
HIS ND1    N  Y N 143 
HIS CD2    C  Y N 144 
HIS CE1    C  Y N 145 
HIS NE2    N  Y N 146 
HIS OXT    O  N N 147 
HIS H      H  N N 148 
HIS H2     H  N N 149 
HIS HA     H  N N 150 
HIS HB2    H  N N 151 
HIS HB3    H  N N 152 
HIS HD1    H  N N 153 
HIS HD2    H  N N 154 
HIS HE1    H  N N 155 
HIS HE2    H  N N 156 
HIS HXT    H  N N 157 
HOH O      O  N N 158 
HOH H1     H  N N 159 
HOH H2     H  N N 160 
ILE N      N  N N 161 
ILE CA     C  N S 162 
ILE C      C  N N 163 
ILE O      O  N N 164 
ILE CB     C  N S 165 
ILE CG1    C  N N 166 
ILE CG2    C  N N 167 
ILE CD1    C  N N 168 
ILE OXT    O  N N 169 
ILE H      H  N N 170 
ILE H2     H  N N 171 
ILE HA     H  N N 172 
ILE HB     H  N N 173 
ILE HG12   H  N N 174 
ILE HG13   H  N N 175 
ILE HG21   H  N N 176 
ILE HG22   H  N N 177 
ILE HG23   H  N N 178 
ILE HD11   H  N N 179 
ILE HD12   H  N N 180 
ILE HD13   H  N N 181 
ILE HXT    H  N N 182 
LEU N      N  N N 183 
LEU CA     C  N S 184 
LEU C      C  N N 185 
LEU O      O  N N 186 
LEU CB     C  N N 187 
LEU CG     C  N N 188 
LEU CD1    C  N N 189 
LEU CD2    C  N N 190 
LEU OXT    O  N N 191 
LEU H      H  N N 192 
LEU H2     H  N N 193 
LEU HA     H  N N 194 
LEU HB2    H  N N 195 
LEU HB3    H  N N 196 
LEU HG     H  N N 197 
LEU HD11   H  N N 198 
LEU HD12   H  N N 199 
LEU HD13   H  N N 200 
LEU HD21   H  N N 201 
LEU HD22   H  N N 202 
LEU HD23   H  N N 203 
LEU HXT    H  N N 204 
LYS N      N  N N 205 
LYS CA     C  N S 206 
LYS C      C  N N 207 
LYS O      O  N N 208 
LYS CB     C  N N 209 
LYS CG     C  N N 210 
LYS CD     C  N N 211 
LYS CE     C  N N 212 
LYS NZ     N  N N 213 
LYS OXT    O  N N 214 
LYS H      H  N N 215 
LYS H2     H  N N 216 
LYS HA     H  N N 217 
LYS HB2    H  N N 218 
LYS HB3    H  N N 219 
LYS HG2    H  N N 220 
LYS HG3    H  N N 221 
LYS HD2    H  N N 222 
LYS HD3    H  N N 223 
LYS HE2    H  N N 224 
LYS HE3    H  N N 225 
LYS HZ1    H  N N 226 
LYS HZ2    H  N N 227 
LYS HZ3    H  N N 228 
LYS HXT    H  N N 229 
MET N      N  N N 230 
MET CA     C  N S 231 
MET C      C  N N 232 
MET O      O  N N 233 
MET CB     C  N N 234 
MET CG     C  N N 235 
MET SD     S  N N 236 
MET CE     C  N N 237 
MET OXT    O  N N 238 
MET H      H  N N 239 
MET H2     H  N N 240 
MET HA     H  N N 241 
MET HB2    H  N N 242 
MET HB3    H  N N 243 
MET HG2    H  N N 244 
MET HG3    H  N N 245 
MET HE1    H  N N 246 
MET HE2    H  N N 247 
MET HE3    H  N N 248 
MET HXT    H  N N 249 
MG  MG     MG N N 250 
PHE N      N  N N 251 
PHE CA     C  N S 252 
PHE C      C  N N 253 
PHE O      O  N N 254 
PHE CB     C  N N 255 
PHE CG     C  Y N 256 
PHE CD1    C  Y N 257 
PHE CD2    C  Y N 258 
PHE CE1    C  Y N 259 
PHE CE2    C  Y N 260 
PHE CZ     C  Y N 261 
PHE OXT    O  N N 262 
PHE H      H  N N 263 
PHE H2     H  N N 264 
PHE HA     H  N N 265 
PHE HB2    H  N N 266 
PHE HB3    H  N N 267 
PHE HD1    H  N N 268 
PHE HD2    H  N N 269 
PHE HE1    H  N N 270 
PHE HE2    H  N N 271 
PHE HZ     H  N N 272 
PHE HXT    H  N N 273 
PRO N      N  N N 274 
PRO CA     C  N S 275 
PRO C      C  N N 276 
PRO O      O  N N 277 
PRO CB     C  N N 278 
PRO CG     C  N N 279 
PRO CD     C  N N 280 
PRO OXT    O  N N 281 
PRO H      H  N N 282 
PRO HA     H  N N 283 
PRO HB2    H  N N 284 
PRO HB3    H  N N 285 
PRO HG2    H  N N 286 
PRO HG3    H  N N 287 
PRO HD2    H  N N 288 
PRO HD3    H  N N 289 
PRO HXT    H  N N 290 
SER N      N  N N 291 
SER CA     C  N S 292 
SER C      C  N N 293 
SER O      O  N N 294 
SER CB     C  N N 295 
SER OG     O  N N 296 
SER OXT    O  N N 297 
SER H      H  N N 298 
SER H2     H  N N 299 
SER HA     H  N N 300 
SER HB2    H  N N 301 
SER HB3    H  N N 302 
SER HG     H  N N 303 
SER HXT    H  N N 304 
THR N      N  N N 305 
THR CA     C  N S 306 
THR C      C  N N 307 
THR O      O  N N 308 
THR CB     C  N R 309 
THR OG1    O  N N 310 
THR CG2    C  N N 311 
THR OXT    O  N N 312 
THR H      H  N N 313 
THR H2     H  N N 314 
THR HA     H  N N 315 
THR HB     H  N N 316 
THR HG1    H  N N 317 
THR HG21   H  N N 318 
THR HG22   H  N N 319 
THR HG23   H  N N 320 
THR HXT    H  N N 321 
TRP N      N  N N 322 
TRP CA     C  N S 323 
TRP C      C  N N 324 
TRP O      O  N N 325 
TRP CB     C  N N 326 
TRP CG     C  Y N 327 
TRP CD1    C  Y N 328 
TRP CD2    C  Y N 329 
TRP NE1    N  Y N 330 
TRP CE2    C  Y N 331 
TRP CE3    C  Y N 332 
TRP CZ2    C  Y N 333 
TRP CZ3    C  Y N 334 
TRP CH2    C  Y N 335 
TRP OXT    O  N N 336 
TRP H      H  N N 337 
TRP H2     H  N N 338 
TRP HA     H  N N 339 
TRP HB2    H  N N 340 
TRP HB3    H  N N 341 
TRP HD1    H  N N 342 
TRP HE1    H  N N 343 
TRP HE3    H  N N 344 
TRP HZ2    H  N N 345 
TRP HZ3    H  N N 346 
TRP HH2    H  N N 347 
TRP HXT    H  N N 348 
TYR N      N  N N 349 
TYR CA     C  N S 350 
TYR C      C  N N 351 
TYR O      O  N N 352 
TYR CB     C  N N 353 
TYR CG     C  Y N 354 
TYR CD1    C  Y N 355 
TYR CD2    C  Y N 356 
TYR CE1    C  Y N 357 
TYR CE2    C  Y N 358 
TYR CZ     C  Y N 359 
TYR OH     O  N N 360 
TYR OXT    O  N N 361 
TYR H      H  N N 362 
TYR H2     H  N N 363 
TYR HA     H  N N 364 
TYR HB2    H  N N 365 
TYR HB3    H  N N 366 
TYR HD1    H  N N 367 
TYR HD2    H  N N 368 
TYR HE1    H  N N 369 
TYR HE2    H  N N 370 
TYR HH     H  N N 371 
TYR HXT    H  N N 372 
UDP N1     N  N N 373 
UDP C2     C  N N 374 
UDP N3     N  N N 375 
UDP C4     C  N N 376 
UDP C5     C  N N 377 
UDP C6     C  N N 378 
UDP O2     O  N N 379 
UDP O4     O  N N 380 
UDP "C1'"  C  N R 381 
UDP "C2'"  C  N R 382 
UDP "O2'"  O  N N 383 
UDP "C3'"  C  N S 384 
UDP "C4'"  C  N R 385 
UDP "O4'"  O  N N 386 
UDP "O3'"  O  N N 387 
UDP "C5'"  C  N N 388 
UDP "O5'"  O  N N 389 
UDP PA     P  N N 390 
UDP O1A    O  N N 391 
UDP O2A    O  N N 392 
UDP O3A    O  N N 393 
UDP PB     P  N N 394 
UDP O1B    O  N N 395 
UDP O2B    O  N N 396 
UDP O3B    O  N N 397 
UDP HN3    H  N N 398 
UDP H5     H  N N 399 
UDP H6     H  N N 400 
UDP "H1'"  H  N N 401 
UDP "H2'"  H  N N 402 
UDP "HO2'" H  N N 403 
UDP "H3'"  H  N N 404 
UDP "H4'"  H  N N 405 
UDP "HO3'" H  N N 406 
UDP "H5'1" H  N N 407 
UDP "H5'2" H  N N 408 
UDP HOA2   H  N N 409 
UDP HOB2   H  N N 410 
UDP HOB3   H  N N 411 
VAL N      N  N N 412 
VAL CA     C  N S 413 
VAL C      C  N N 414 
VAL O      O  N N 415 
VAL CB     C  N N 416 
VAL CG1    C  N N 417 
VAL CG2    C  N N 418 
VAL OXT    O  N N 419 
VAL H      H  N N 420 
VAL H2     H  N N 421 
VAL HA     H  N N 422 
VAL HB     H  N N 423 
VAL HG11   H  N N 424 
VAL HG12   H  N N 425 
VAL HG13   H  N N 426 
VAL HG21   H  N N 427 
VAL HG22   H  N N 428 
VAL HG23   H  N N 429 
VAL HXT    H  N N 430 
# 
loop_
_chem_comp_bond.comp_id 
_chem_comp_bond.atom_id_1 
_chem_comp_bond.atom_id_2 
_chem_comp_bond.value_order 
_chem_comp_bond.pdbx_aromatic_flag 
_chem_comp_bond.pdbx_stereo_config 
_chem_comp_bond.pdbx_ordinal 
ALA N     CA     sing N N 1   
ALA N     H      sing N N 2   
ALA N     H2     sing N N 3   
ALA CA    C      sing N N 4   
ALA CA    CB     sing N N 5   
ALA CA    HA     sing N N 6   
ALA C     O      doub N N 7   
ALA C     OXT    sing N N 8   
ALA CB    HB1    sing N N 9   
ALA CB    HB2    sing N N 10  
ALA CB    HB3    sing N N 11  
ALA OXT   HXT    sing N N 12  
ARG N     CA     sing N N 13  
ARG N     H      sing N N 14  
ARG N     H2     sing N N 15  
ARG CA    C      sing N N 16  
ARG CA    CB     sing N N 17  
ARG CA    HA     sing N N 18  
ARG C     O      doub N N 19  
ARG C     OXT    sing N N 20  
ARG CB    CG     sing N N 21  
ARG CB    HB2    sing N N 22  
ARG CB    HB3    sing N N 23  
ARG CG    CD     sing N N 24  
ARG CG    HG2    sing N N 25  
ARG CG    HG3    sing N N 26  
ARG CD    NE     sing N N 27  
ARG CD    HD2    sing N N 28  
ARG CD    HD3    sing N N 29  
ARG NE    CZ     sing N N 30  
ARG NE    HE     sing N N 31  
ARG CZ    NH1    sing N N 32  
ARG CZ    NH2    doub N N 33  
ARG NH1   HH11   sing N N 34  
ARG NH1   HH12   sing N N 35  
ARG NH2   HH21   sing N N 36  
ARG NH2   HH22   sing N N 37  
ARG OXT   HXT    sing N N 38  
ASN N     CA     sing N N 39  
ASN N     H      sing N N 40  
ASN N     H2     sing N N 41  
ASN CA    C      sing N N 42  
ASN CA    CB     sing N N 43  
ASN CA    HA     sing N N 44  
ASN C     O      doub N N 45  
ASN C     OXT    sing N N 46  
ASN CB    CG     sing N N 47  
ASN CB    HB2    sing N N 48  
ASN CB    HB3    sing N N 49  
ASN CG    OD1    doub N N 50  
ASN CG    ND2    sing N N 51  
ASN ND2   HD21   sing N N 52  
ASN ND2   HD22   sing N N 53  
ASN OXT   HXT    sing N N 54  
ASP N     CA     sing N N 55  
ASP N     H      sing N N 56  
ASP N     H2     sing N N 57  
ASP CA    C      sing N N 58  
ASP CA    CB     sing N N 59  
ASP CA    HA     sing N N 60  
ASP C     O      doub N N 61  
ASP C     OXT    sing N N 62  
ASP CB    CG     sing N N 63  
ASP CB    HB2    sing N N 64  
ASP CB    HB3    sing N N 65  
ASP CG    OD1    doub N N 66  
ASP CG    OD2    sing N N 67  
ASP OD2   HD2    sing N N 68  
ASP OXT   HXT    sing N N 69  
CYS N     CA     sing N N 70  
CYS N     H      sing N N 71  
CYS N     H2     sing N N 72  
CYS CA    C      sing N N 73  
CYS CA    CB     sing N N 74  
CYS CA    HA     sing N N 75  
CYS C     O      doub N N 76  
CYS C     OXT    sing N N 77  
CYS CB    SG     sing N N 78  
CYS CB    HB2    sing N N 79  
CYS CB    HB3    sing N N 80  
CYS SG    HG     sing N N 81  
CYS OXT   HXT    sing N N 82  
GLN N     CA     sing N N 83  
GLN N     H      sing N N 84  
GLN N     H2     sing N N 85  
GLN CA    C      sing N N 86  
GLN CA    CB     sing N N 87  
GLN CA    HA     sing N N 88  
GLN C     O      doub N N 89  
GLN C     OXT    sing N N 90  
GLN CB    CG     sing N N 91  
GLN CB    HB2    sing N N 92  
GLN CB    HB3    sing N N 93  
GLN CG    CD     sing N N 94  
GLN CG    HG2    sing N N 95  
GLN CG    HG3    sing N N 96  
GLN CD    OE1    doub N N 97  
GLN CD    NE2    sing N N 98  
GLN NE2   HE21   sing N N 99  
GLN NE2   HE22   sing N N 100 
GLN OXT   HXT    sing N N 101 
GLU N     CA     sing N N 102 
GLU N     H      sing N N 103 
GLU N     H2     sing N N 104 
GLU CA    C      sing N N 105 
GLU CA    CB     sing N N 106 
GLU CA    HA     sing N N 107 
GLU C     O      doub N N 108 
GLU C     OXT    sing N N 109 
GLU CB    CG     sing N N 110 
GLU CB    HB2    sing N N 111 
GLU CB    HB3    sing N N 112 
GLU CG    CD     sing N N 113 
GLU CG    HG2    sing N N 114 
GLU CG    HG3    sing N N 115 
GLU CD    OE1    doub N N 116 
GLU CD    OE2    sing N N 117 
GLU OE2   HE2    sing N N 118 
GLU OXT   HXT    sing N N 119 
GLY N     CA     sing N N 120 
GLY N     H      sing N N 121 
GLY N     H2     sing N N 122 
GLY CA    C      sing N N 123 
GLY CA    HA2    sing N N 124 
GLY CA    HA3    sing N N 125 
GLY C     O      doub N N 126 
GLY C     OXT    sing N N 127 
GLY OXT   HXT    sing N N 128 
HIS N     CA     sing N N 129 
HIS N     H      sing N N 130 
HIS N     H2     sing N N 131 
HIS CA    C      sing N N 132 
HIS CA    CB     sing N N 133 
HIS CA    HA     sing N N 134 
HIS C     O      doub N N 135 
HIS C     OXT    sing N N 136 
HIS CB    CG     sing N N 137 
HIS CB    HB2    sing N N 138 
HIS CB    HB3    sing N N 139 
HIS CG    ND1    sing Y N 140 
HIS CG    CD2    doub Y N 141 
HIS ND1   CE1    doub Y N 142 
HIS ND1   HD1    sing N N 143 
HIS CD2   NE2    sing Y N 144 
HIS CD2   HD2    sing N N 145 
HIS CE1   NE2    sing Y N 146 
HIS CE1   HE1    sing N N 147 
HIS NE2   HE2    sing N N 148 
HIS OXT   HXT    sing N N 149 
HOH O     H1     sing N N 150 
HOH O     H2     sing N N 151 
ILE N     CA     sing N N 152 
ILE N     H      sing N N 153 
ILE N     H2     sing N N 154 
ILE CA    C      sing N N 155 
ILE CA    CB     sing N N 156 
ILE CA    HA     sing N N 157 
ILE C     O      doub N N 158 
ILE C     OXT    sing N N 159 
ILE CB    CG1    sing N N 160 
ILE CB    CG2    sing N N 161 
ILE CB    HB     sing N N 162 
ILE CG1   CD1    sing N N 163 
ILE CG1   HG12   sing N N 164 
ILE CG1   HG13   sing N N 165 
ILE CG2   HG21   sing N N 166 
ILE CG2   HG22   sing N N 167 
ILE CG2   HG23   sing N N 168 
ILE CD1   HD11   sing N N 169 
ILE CD1   HD12   sing N N 170 
ILE CD1   HD13   sing N N 171 
ILE OXT   HXT    sing N N 172 
LEU N     CA     sing N N 173 
LEU N     H      sing N N 174 
LEU N     H2     sing N N 175 
LEU CA    C      sing N N 176 
LEU CA    CB     sing N N 177 
LEU CA    HA     sing N N 178 
LEU C     O      doub N N 179 
LEU C     OXT    sing N N 180 
LEU CB    CG     sing N N 181 
LEU CB    HB2    sing N N 182 
LEU CB    HB3    sing N N 183 
LEU CG    CD1    sing N N 184 
LEU CG    CD2    sing N N 185 
LEU CG    HG     sing N N 186 
LEU CD1   HD11   sing N N 187 
LEU CD1   HD12   sing N N 188 
LEU CD1   HD13   sing N N 189 
LEU CD2   HD21   sing N N 190 
LEU CD2   HD22   sing N N 191 
LEU CD2   HD23   sing N N 192 
LEU OXT   HXT    sing N N 193 
LYS N     CA     sing N N 194 
LYS N     H      sing N N 195 
LYS N     H2     sing N N 196 
LYS CA    C      sing N N 197 
LYS CA    CB     sing N N 198 
LYS CA    HA     sing N N 199 
LYS C     O      doub N N 200 
LYS C     OXT    sing N N 201 
LYS CB    CG     sing N N 202 
LYS CB    HB2    sing N N 203 
LYS CB    HB3    sing N N 204 
LYS CG    CD     sing N N 205 
LYS CG    HG2    sing N N 206 
LYS CG    HG3    sing N N 207 
LYS CD    CE     sing N N 208 
LYS CD    HD2    sing N N 209 
LYS CD    HD3    sing N N 210 
LYS CE    NZ     sing N N 211 
LYS CE    HE2    sing N N 212 
LYS CE    HE3    sing N N 213 
LYS NZ    HZ1    sing N N 214 
LYS NZ    HZ2    sing N N 215 
LYS NZ    HZ3    sing N N 216 
LYS OXT   HXT    sing N N 217 
MET N     CA     sing N N 218 
MET N     H      sing N N 219 
MET N     H2     sing N N 220 
MET CA    C      sing N N 221 
MET CA    CB     sing N N 222 
MET CA    HA     sing N N 223 
MET C     O      doub N N 224 
MET C     OXT    sing N N 225 
MET CB    CG     sing N N 226 
MET CB    HB2    sing N N 227 
MET CB    HB3    sing N N 228 
MET CG    SD     sing N N 229 
MET CG    HG2    sing N N 230 
MET CG    HG3    sing N N 231 
MET SD    CE     sing N N 232 
MET CE    HE1    sing N N 233 
MET CE    HE2    sing N N 234 
MET CE    HE3    sing N N 235 
MET OXT   HXT    sing N N 236 
PHE N     CA     sing N N 237 
PHE N     H      sing N N 238 
PHE N     H2     sing N N 239 
PHE CA    C      sing N N 240 
PHE CA    CB     sing N N 241 
PHE CA    HA     sing N N 242 
PHE C     O      doub N N 243 
PHE C     OXT    sing N N 244 
PHE CB    CG     sing N N 245 
PHE CB    HB2    sing N N 246 
PHE CB    HB3    sing N N 247 
PHE CG    CD1    doub Y N 248 
PHE CG    CD2    sing Y N 249 
PHE CD1   CE1    sing Y N 250 
PHE CD1   HD1    sing N N 251 
PHE CD2   CE2    doub Y N 252 
PHE CD2   HD2    sing N N 253 
PHE CE1   CZ     doub Y N 254 
PHE CE1   HE1    sing N N 255 
PHE CE2   CZ     sing Y N 256 
PHE CE2   HE2    sing N N 257 
PHE CZ    HZ     sing N N 258 
PHE OXT   HXT    sing N N 259 
PRO N     CA     sing N N 260 
PRO N     CD     sing N N 261 
PRO N     H      sing N N 262 
PRO CA    C      sing N N 263 
PRO CA    CB     sing N N 264 
PRO CA    HA     sing N N 265 
PRO C     O      doub N N 266 
PRO C     OXT    sing N N 267 
PRO CB    CG     sing N N 268 
PRO CB    HB2    sing N N 269 
PRO CB    HB3    sing N N 270 
PRO CG    CD     sing N N 271 
PRO CG    HG2    sing N N 272 
PRO CG    HG3    sing N N 273 
PRO CD    HD2    sing N N 274 
PRO CD    HD3    sing N N 275 
PRO OXT   HXT    sing N N 276 
SER N     CA     sing N N 277 
SER N     H      sing N N 278 
SER N     H2     sing N N 279 
SER CA    C      sing N N 280 
SER CA    CB     sing N N 281 
SER CA    HA     sing N N 282 
SER C     O      doub N N 283 
SER C     OXT    sing N N 284 
SER CB    OG     sing N N 285 
SER CB    HB2    sing N N 286 
SER CB    HB3    sing N N 287 
SER OG    HG     sing N N 288 
SER OXT   HXT    sing N N 289 
THR N     CA     sing N N 290 
THR N     H      sing N N 291 
THR N     H2     sing N N 292 
THR CA    C      sing N N 293 
THR CA    CB     sing N N 294 
THR CA    HA     sing N N 295 
THR C     O      doub N N 296 
THR C     OXT    sing N N 297 
THR CB    OG1    sing N N 298 
THR CB    CG2    sing N N 299 
THR CB    HB     sing N N 300 
THR OG1   HG1    sing N N 301 
THR CG2   HG21   sing N N 302 
THR CG2   HG22   sing N N 303 
THR CG2   HG23   sing N N 304 
THR OXT   HXT    sing N N 305 
TRP N     CA     sing N N 306 
TRP N     H      sing N N 307 
TRP N     H2     sing N N 308 
TRP CA    C      sing N N 309 
TRP CA    CB     sing N N 310 
TRP CA    HA     sing N N 311 
TRP C     O      doub N N 312 
TRP C     OXT    sing N N 313 
TRP CB    CG     sing N N 314 
TRP CB    HB2    sing N N 315 
TRP CB    HB3    sing N N 316 
TRP CG    CD1    doub Y N 317 
TRP CG    CD2    sing Y N 318 
TRP CD1   NE1    sing Y N 319 
TRP CD1   HD1    sing N N 320 
TRP CD2   CE2    doub Y N 321 
TRP CD2   CE3    sing Y N 322 
TRP NE1   CE2    sing Y N 323 
TRP NE1   HE1    sing N N 324 
TRP CE2   CZ2    sing Y N 325 
TRP CE3   CZ3    doub Y N 326 
TRP CE3   HE3    sing N N 327 
TRP CZ2   CH2    doub Y N 328 
TRP CZ2   HZ2    sing N N 329 
TRP CZ3   CH2    sing Y N 330 
TRP CZ3   HZ3    sing N N 331 
TRP CH2   HH2    sing N N 332 
TRP OXT   HXT    sing N N 333 
TYR N     CA     sing N N 334 
TYR N     H      sing N N 335 
TYR N     H2     sing N N 336 
TYR CA    C      sing N N 337 
TYR CA    CB     sing N N 338 
TYR CA    HA     sing N N 339 
TYR C     O      doub N N 340 
TYR C     OXT    sing N N 341 
TYR CB    CG     sing N N 342 
TYR CB    HB2    sing N N 343 
TYR CB    HB3    sing N N 344 
TYR CG    CD1    doub Y N 345 
TYR CG    CD2    sing Y N 346 
TYR CD1   CE1    sing Y N 347 
TYR CD1   HD1    sing N N 348 
TYR CD2   CE2    doub Y N 349 
TYR CD2   HD2    sing N N 350 
TYR CE1   CZ     doub Y N 351 
TYR CE1   HE1    sing N N 352 
TYR CE2   CZ     sing Y N 353 
TYR CE2   HE2    sing N N 354 
TYR CZ    OH     sing N N 355 
TYR OH    HH     sing N N 356 
TYR OXT   HXT    sing N N 357 
UDP N1    C2     sing N N 358 
UDP N1    C6     sing N N 359 
UDP N1    "C1'"  sing N N 360 
UDP C2    N3     sing N N 361 
UDP C2    O2     doub N N 362 
UDP N3    C4     sing N N 363 
UDP N3    HN3    sing N N 364 
UDP C4    C5     sing N N 365 
UDP C4    O4     doub N N 366 
UDP C5    C6     doub N N 367 
UDP C5    H5     sing N N 368 
UDP C6    H6     sing N N 369 
UDP "C1'" "C2'"  sing N N 370 
UDP "C1'" "O4'"  sing N N 371 
UDP "C1'" "H1'"  sing N N 372 
UDP "C2'" "O2'"  sing N N 373 
UDP "C2'" "C3'"  sing N N 374 
UDP "C2'" "H2'"  sing N N 375 
UDP "O2'" "HO2'" sing N N 376 
UDP "C3'" "C4'"  sing N N 377 
UDP "C3'" "O3'"  sing N N 378 
UDP "C3'" "H3'"  sing N N 379 
UDP "C4'" "O4'"  sing N N 380 
UDP "C4'" "C5'"  sing N N 381 
UDP "C4'" "H4'"  sing N N 382 
UDP "O3'" "HO3'" sing N N 383 
UDP "C5'" "O5'"  sing N N 384 
UDP "C5'" "H5'1" sing N N 385 
UDP "C5'" "H5'2" sing N N 386 
UDP "O5'" PA     sing N N 387 
UDP PA    O1A    doub N N 388 
UDP PA    O2A    sing N N 389 
UDP PA    O3A    sing N N 390 
UDP O2A   HOA2   sing N N 391 
UDP O3A   PB     sing N N 392 
UDP PB    O1B    doub N N 393 
UDP PB    O2B    sing N N 394 
UDP PB    O3B    sing N N 395 
UDP O2B   HOB2   sing N N 396 
UDP O3B   HOB3   sing N N 397 
VAL N     CA     sing N N 398 
VAL N     H      sing N N 399 
VAL N     H2     sing N N 400 
VAL CA    C      sing N N 401 
VAL CA    CB     sing N N 402 
VAL CA    HA     sing N N 403 
VAL C     O      doub N N 404 
VAL C     OXT    sing N N 405 
VAL CB    CG1    sing N N 406 
VAL CB    CG2    sing N N 407 
VAL CB    HB     sing N N 408 
VAL CG1   HG11   sing N N 409 
VAL CG1   HG12   sing N N 410 
VAL CG1   HG13   sing N N 411 
VAL CG2   HG21   sing N N 412 
VAL CG2   HG22   sing N N 413 
VAL CG2   HG23   sing N N 414 
VAL OXT   HXT    sing N N 415 
# 
_atom_sites.entry_id                    4F4A 
_atom_sites.fract_transf_matrix[1][1]   0.013922 
_atom_sites.fract_transf_matrix[1][2]   0.000000 
_atom_sites.fract_transf_matrix[1][3]   0.000000 
_atom_sites.fract_transf_matrix[2][1]   -0.000000 
_atom_sites.fract_transf_matrix[2][2]   0.008230 
_atom_sites.fract_transf_matrix[2][3]   0.000000 
_atom_sites.fract_transf_matrix[3][1]   0.000000 
_atom_sites.fract_transf_matrix[3][2]   -0.000000 
_atom_sites.fract_transf_matrix[3][3]   0.008836 
_atom_sites.fract_transf_vector[1]      0.000000 
_atom_sites.fract_transf_vector[2]      0.000000 
_atom_sites.fract_transf_vector[3]      0.000000 
# 
loop_
_atom_type.symbol 
C  
MG 
N  
O  
P  
S  
# 
loop_
_atom_site.group_PDB 
_atom_site.id 
_atom_site.type_symbol 
_atom_site.label_atom_id 
_atom_site.label_alt_id 
_atom_site.label_comp_id 
_atom_site.label_asym_id 
_atom_site.label_entity_id 
_atom_site.label_seq_id 
_atom_site.pdbx_PDB_ins_code 
_atom_site.Cartn_x 
_atom_site.Cartn_y 
_atom_site.Cartn_z 
_atom_site.occupancy 
_atom_site.B_iso_or_equiv 
_atom_site.pdbx_formal_charge 
_atom_site.auth_seq_id 
_atom_site.auth_comp_id 
_atom_site.auth_asym_id 
_atom_site.auth_atom_id 
_atom_site.pdbx_PDB_model_num 
ATOM   1    N  N     . PRO A 1 6   ? 27.011  30.422 39.913 1.00 29.25 ? 2   PRO A N     1 
ATOM   2    C  CA    . PRO A 1 6   ? 26.155  29.983 38.798 1.00 28.08 ? 2   PRO A CA    1 
ATOM   3    C  C     . PRO A 1 6   ? 26.669  28.779 37.965 1.00 26.70 ? 2   PRO A C     1 
ATOM   4    O  O     . PRO A 1 6   ? 25.904  28.244 37.161 1.00 28.62 ? 2   PRO A O     1 
ATOM   5    C  CB    . PRO A 1 6   ? 26.034  31.239 37.918 1.00 29.07 ? 2   PRO A CB    1 
ATOM   6    C  CG    . PRO A 1 6   ? 26.300  32.395 38.845 1.00 29.66 ? 2   PRO A CG    1 
ATOM   7    C  CD    . PRO A 1 6   ? 27.324  31.867 39.827 1.00 30.39 ? 2   PRO A CD    1 
ATOM   8    N  N     . SER A 1 7   ? 27.916  28.350 38.164 1.00 23.92 ? 3   SER A N     1 
ATOM   9    C  CA    . SER A 1 7   ? 28.436  27.166 37.479 1.00 22.20 ? 3   SER A CA    1 
ATOM   10   C  C     . SER A 1 7   ? 28.161  25.842 38.227 1.00 19.40 ? 3   SER A C     1 
ATOM   11   O  O     . SER A 1 7   ? 28.610  24.806 37.799 1.00 19.18 ? 3   SER A O     1 
ATOM   12   C  CB    . SER A 1 7   ? 29.924  27.325 37.250 1.00 23.01 ? 3   SER A CB    1 
ATOM   13   O  OG    . SER A 1 7   ? 30.548  27.475 38.519 1.00 24.47 ? 3   SER A OG    1 
ATOM   14   N  N     . GLU A 1 8   ? 27.469  25.874 39.358 1.00 18.01 ? 4   GLU A N     1 
ATOM   15   C  CA    . GLU A 1 8   ? 26.995  24.640 39.973 1.00 16.64 ? 4   GLU A CA    1 
ATOM   16   C  C     . GLU A 1 8   ? 26.221  23.793 38.954 1.00 14.95 ? 4   GLU A C     1 
ATOM   17   O  O     . GLU A 1 8   ? 25.518  24.309 38.057 1.00 13.71 ? 4   GLU A O     1 
ATOM   18   C  CB    . GLU A 1 8   ? 26.112  24.958 41.165 1.00 17.03 ? 4   GLU A CB    1 
ATOM   19   C  CG    . GLU A 1 8   ? 25.616  23.757 41.968 1.00 16.99 ? 4   GLU A CG    1 
ATOM   20   C  CD    . GLU A 1 8   ? 24.873  24.199 43.230 1.00 17.51 ? 4   GLU A CD    1 
ATOM   21   O  OE1   . GLU A 1 8   ? 25.489  24.887 44.051 1.00 17.86 ? 4   GLU A OE1   1 
ATOM   22   O  OE2   . GLU A 1 8   ? 23.690  23.847 43.420 1.00 17.62 ? 4   GLU A OE2   1 
ATOM   23   N  N     . ARG A 1 9   ? 26.369  22.483 39.086 1.00 14.16 ? 5   ARG A N     1 
ATOM   24   C  CA    . ARG A 1 9   ? 25.716  21.520 38.194 1.00 12.85 ? 5   ARG A CA    1 
ATOM   25   C  C     . ARG A 1 9   ? 25.000  20.412 38.951 1.00 12.19 ? 5   ARG A C     1 
ATOM   26   O  O     . ARG A 1 9   ? 25.442  19.990 40.005 1.00 12.40 ? 5   ARG A O     1 
ATOM   27   C  CB    . ARG A 1 9   ? 26.748  20.893 37.261 1.00 12.93 ? 5   ARG A CB    1 
ATOM   28   C  CG    . ARG A 1 9   ? 27.240  21.855 36.191 1.00 13.14 ? 5   ARG A CG    1 
ATOM   29   C  CD    . ARG A 1 9   ? 28.304  21.221 35.310 1.00 13.49 ? 5   ARG A CD    1 
ATOM   30   N  NE    . ARG A 1 9   ? 28.601  22.103 34.198 1.00 13.82 ? 5   ARG A NE    1 
ATOM   31   C  CZ    . ARG A 1 9   ? 29.465  21.812 33.228 1.00 14.62 ? 5   ARG A CZ    1 
ATOM   32   N  NH1   . ARG A 1 9   ? 30.117  20.657 33.229 1.00 14.70 ? 5   ARG A NH1   1 
ATOM   33   N  NH2   . ARG A 1 9   ? 29.692  22.690 32.275 1.00 14.81 ? 5   ARG A NH2   1 
ATOM   34   N  N     . THR A 1 10  ? 23.910  19.901 38.385 1.00 11.21 ? 6   THR A N     1 
ATOM   35   C  CA    . THR A 1 10  ? 23.247  18.758 38.977 1.00 10.97 ? 6   THR A CA    1 
ATOM   36   C  C     . THR A 1 10  ? 22.861  17.756 37.900 1.00 10.48 ? 6   THR A C     1 
ATOM   37   O  O     . THR A 1 10  ? 22.717  18.118 36.713 1.00 10.46 ? 6   THR A O     1 
ATOM   38   C  CB    . THR A 1 10  ? 22.012  19.202 39.799 1.00 10.73 ? 6   THR A CB    1 
ATOM   39   O  OG1   . THR A 1 10  ? 21.630  18.161 40.698 1.00 10.45 ? 6   THR A OG1   1 
ATOM   40   C  CG2   . THR A 1 10  ? 20.822  19.575 38.906 1.00 9.93  ? 6   THR A CG2   1 
ATOM   41   N  N     . PHE A 1 11  ? 22.683  16.512 38.320 1.00 10.49 ? 7   PHE A N     1 
ATOM   42   C  CA    . PHE A 1 11  ? 22.174  15.443 37.470 1.00 10.08 ? 7   PHE A CA    1 
ATOM   43   C  C     . PHE A 1 11  ? 20.682  15.261 37.735 1.00 9.70  ? 7   PHE A C     1 
ATOM   44   O  O     . PHE A 1 11  ? 20.262  15.067 38.897 1.00 10.03 ? 7   PHE A O     1 
ATOM   45   C  CB    . PHE A 1 11  ? 22.914  14.149 37.775 1.00 10.65 ? 7   PHE A CB    1 
ATOM   46   C  CG    . PHE A 1 11  ? 22.396  12.949 37.032 1.00 10.56 ? 7   PHE A CG    1 
ATOM   47   C  CD1   . PHE A 1 11  ? 22.563  12.838 35.662 1.00 10.30 ? 7   PHE A CD1   1 
ATOM   48   C  CD2   . PHE A 1 11  ? 21.678  11.946 37.702 1.00 10.70 ? 7   PHE A CD2   1 
ATOM   49   C  CE1   . PHE A 1 11  ? 22.056  11.756 34.978 1.00 10.03 ? 7   PHE A CE1   1 
ATOM   50   C  CE2   . PHE A 1 11  ? 21.162  10.859 37.006 1.00 10.45 ? 7   PHE A CE2   1 
ATOM   51   C  CZ    . PHE A 1 11  ? 21.365  10.770 35.642 1.00 10.17 ? 7   PHE A CZ    1 
ATOM   52   N  N     . ILE A 1 12  ? 19.888  15.358 36.671 1.00 9.03  ? 8   ILE A N     1 
ATOM   53   C  CA    . ILE A 1 12  ? 18.441  15.123 36.712 1.00 8.51  ? 8   ILE A CA    1 
ATOM   54   C  C     . ILE A 1 12  ? 18.145  14.003 35.734 1.00 8.37  ? 8   ILE A C     1 
ATOM   55   O  O     . ILE A 1 12  ? 18.754  13.946 34.668 1.00 8.18  ? 8   ILE A O     1 
ATOM   56   C  CB    . ILE A 1 12  ? 17.649  16.384 36.307 1.00 8.24  ? 8   ILE A CB    1 
ATOM   57   C  CG1   . ILE A 1 12  ? 17.998  17.569 37.199 1.00 8.50  ? 8   ILE A CG1   1 
ATOM   58   C  CG2   . ILE A 1 12  ? 16.134  16.134 36.380 1.00 7.95  ? 8   ILE A CG2   1 
ATOM   59   C  CD1   . ILE A 1 12  ? 17.541  17.449 38.666 1.00 8.66  ? 8   ILE A CD1   1 
ATOM   60   N  N     . ALA A 1 13  ? 17.292  13.066 36.118 1.00 8.53  ? 9   ALA A N     1 
ATOM   61   C  CA    . ALA A 1 13  ? 16.897  11.973 35.227 1.00 8.73  ? 9   ALA A CA    1 
ATOM   62   C  C     . ALA A 1 13  ? 15.382  11.934 35.148 1.00 8.52  ? 9   ALA A C     1 
ATOM   63   O  O     . ALA A 1 13  ? 14.717  12.166 36.139 1.00 8.82  ? 9   ALA A O     1 
ATOM   64   C  CB    . ALA A 1 13  ? 17.445  10.633 35.707 1.00 8.68  ? 9   ALA A CB    1 
ATOM   65   N  N     . VAL A 1 14  ? 14.852  11.687 33.957 1.00 8.38  ? 10  VAL A N     1 
ATOM   66   C  CA    . VAL A 1 14  ? 13.491  11.201 33.799 1.00 8.42  ? 10  VAL A CA    1 
ATOM   67   C  C     . VAL A 1 14  ? 13.556  9.655  33.918 1.00 9.00  ? 10  VAL A C     1 
ATOM   68   O  O     . VAL A 1 14  ? 14.254  8.995  33.139 1.00 8.82  ? 10  VAL A O     1 
ATOM   69   C  CB    . VAL A 1 14  ? 12.888  11.591 32.438 1.00 8.19  ? 10  VAL A CB    1 
ATOM   70   C  CG1   . VAL A 1 14  ? 11.406  11.240 32.395 1.00 7.84  ? 10  VAL A CG1   1 
ATOM   71   C  CG2   . VAL A 1 14  ? 13.093  13.094 32.132 1.00 7.87  ? 10  VAL A CG2   1 
ATOM   72   N  N     . LYS A 1 15  ? 12.908  9.113  34.952 1.00 9.41  ? 11  LYS A N     1 
ATOM   73   C  CA    . LYS A 1 15  ? 12.935  7.682  35.209 1.00 10.09 ? 11  LYS A CA    1 
ATOM   74   C  C     . LYS A 1 15  ? 12.106  6.939  34.160 1.00 9.68  ? 11  LYS A C     1 
ATOM   75   O  O     . LYS A 1 15  ? 11.421  7.570  33.374 1.00 9.69  ? 11  LYS A O     1 
ATOM   76   C  CB    . LYS A 1 15  ? 12.417  7.392  36.609 1.00 10.92 ? 11  LYS A CB    1 
ATOM   77   C  CG    . LYS A 1 15  ? 13.354  7.853  37.730 1.00 11.81 ? 11  LYS A CG    1 
ATOM   78   C  CD    . LYS A 1 15  ? 12.719  7.520  39.080 1.00 13.02 ? 11  LYS A CD    1 
ATOM   79   C  CE    . LYS A 1 15  ? 13.626  7.821  40.250 1.00 13.87 ? 11  LYS A CE    1 
ATOM   80   N  NZ    . LYS A 1 15  ? 12.869  7.493  41.507 1.00 14.88 ? 11  LYS A NZ    1 
ATOM   81   N  N     . PRO A 1 16  ? 12.164  5.602  34.133 1.00 9.63  ? 12  PRO A N     1 
ATOM   82   C  CA    . PRO A 1 16  ? 11.493  4.893  33.045 1.00 9.50  ? 12  PRO A CA    1 
ATOM   83   C  C     . PRO A 1 16  ? 10.013  5.155  32.933 1.00 9.28  ? 12  PRO A C     1 
ATOM   84   O  O     . PRO A 1 16  ? 9.486   5.179  31.811 1.00 9.66  ? 12  PRO A O     1 
ATOM   85   C  CB    . PRO A 1 16  ? 11.779  3.429  33.359 1.00 9.88  ? 12  PRO A CB    1 
ATOM   86   C  CG    . PRO A 1 16  ? 13.128  3.491  34.008 1.00 9.98  ? 12  PRO A CG    1 
ATOM   87   C  CD    . PRO A 1 16  ? 13.011  4.689  34.914 1.00 9.90  ? 12  PRO A CD    1 
ATOM   88   N  N     . ASP A 1 17  ? 9.346   5.403  34.065 1.00 9.29  ? 13  ASP A N     1 
ATOM   89   C  CA    . ASP A 1 17  ? 7.925   5.741  34.060 1.00 9.25  ? 13  ASP A CA    1 
ATOM   90   C  C     . ASP A 1 17  ? 7.657   7.104  33.438 1.00 8.98  ? 13  ASP A C     1 
ATOM   91   O  O     . ASP A 1 17  ? 6.684   7.273  32.688 1.00 8.85  ? 13  ASP A O     1 
ATOM   92   C  CB    . ASP A 1 17  ? 7.290   5.649  35.449 1.00 9.58  ? 13  ASP A CB    1 
ATOM   93   C  CG    . ASP A 1 17  ? 8.080   6.405  36.536 1.00 9.57  ? 13  ASP A CG    1 
ATOM   94   O  OD1   . ASP A 1 17  ? 9.351   6.328  36.551 1.00 9.56  ? 13  ASP A OD1   1 
ATOM   95   O  OD2   . ASP A 1 17  ? 7.422   7.052  37.373 1.00 9.50  ? 13  ASP A OD2   1 
ATOM   96   N  N     . GLY A 1 18  ? 8.534   8.063  33.720 1.00 8.67  ? 14  GLY A N     1 
ATOM   97   C  CA    . GLY A 1 18  ? 8.444   9.378  33.097 1.00 8.31  ? 14  GLY A CA    1 
ATOM   98   C  C     . GLY A 1 18  ? 8.625   9.365  31.582 1.00 8.23  ? 14  GLY A C     1 
ATOM   99   O  O     . GLY A 1 18  ? 7.929   10.086 30.870 1.00 8.04  ? 14  GLY A O     1 
ATOM   100  N  N     . VAL A 1 19  ? 9.561   8.550  31.087 1.00 8.22  ? 15  VAL A N     1 
ATOM   101  C  CA    . VAL A 1 19  ? 9.744   8.390  29.639 1.00 8.26  ? 15  VAL A CA    1 
ATOM   102  C  C     . VAL A 1 19  ? 8.507   7.696  29.009 1.00 8.79  ? 15  VAL A C     1 
ATOM   103  O  O     . VAL A 1 19  ? 7.936   8.169  28.014 1.00 9.08  ? 15  VAL A O     1 
ATOM   104  C  CB    . VAL A 1 19  ? 11.044  7.593  29.345 1.00 8.51  ? 15  VAL A CB    1 
ATOM   105  C  CG1   . VAL A 1 19  ? 11.207  7.289  27.850 1.00 8.45  ? 15  VAL A CG1   1 
ATOM   106  C  CG2   . VAL A 1 19  ? 12.245  8.364  29.881 1.00 8.16  ? 15  VAL A CG2   1 
ATOM   107  N  N     . GLN A 1 20  ? 8.084   6.591  29.606 1.00 8.83  ? 16  GLN A N     1 
ATOM   108  C  CA    . GLN A 1 20  ? 6.907   5.877  29.140 1.00 9.27  ? 16  GLN A CA    1 
ATOM   109  C  C     . GLN A 1 20  ? 5.642   6.734  29.082 1.00 9.27  ? 16  GLN A C     1 
ATOM   110  O  O     . GLN A 1 20  ? 4.804   6.576  28.184 1.00 9.06  ? 16  GLN A O     1 
ATOM   111  C  CB    . GLN A 1 20  ? 6.646   4.662  30.036 1.00 9.48  ? 16  GLN A CB    1 
ATOM   112  C  CG    . GLN A 1 20  ? 7.531   3.476  29.743 1.00 9.70  ? 16  GLN A CG    1 
ATOM   113  C  CD    . GLN A 1 20  ? 7.026   2.680  28.556 1.00 10.11 ? 16  GLN A CD    1 
ATOM   114  O  OE1   . GLN A 1 20  ? 6.001   3.015  27.952 1.00 10.03 ? 16  GLN A OE1   1 
ATOM   115  N  NE2   . GLN A 1 20  ? 7.755   1.633  28.207 1.00 10.02 ? 16  GLN A NE2   1 
ATOM   116  N  N     . ARG A 1 21  ? 5.495   7.614  30.069 1.00 9.47  ? 17  ARG A N     1 
ATOM   117  C  CA    . ARG A 1 21  ? 4.319   8.499  30.139 1.00 9.58  ? 17  ARG A CA    1 
ATOM   118  C  C     . ARG A 1 21  ? 4.496   9.858  29.434 1.00 9.50  ? 17  ARG A C     1 
ATOM   119  O  O     . ARG A 1 21  ? 3.701   10.758 29.620 1.00 9.32  ? 17  ARG A O     1 
ATOM   120  C  CB    . ARG A 1 21  ? 3.917   8.698  31.606 1.00 9.71  ? 17  ARG A CB    1 
ATOM   121  C  CG    . ARG A 1 21  ? 3.424   7.422  32.282 1.00 9.96  ? 17  ARG A CG    1 
ATOM   122  C  CD    . ARG A 1 21  ? 3.169   7.636  33.767 1.00 9.84  ? 17  ARG A CD    1 
ATOM   123  N  NE    . ARG A 1 21  ? 2.142   8.643  33.992 1.00 9.59  ? 17  ARG A NE    1 
ATOM   124  C  CZ    . ARG A 1 21  ? 2.109   9.480  35.030 1.00 9.36  ? 17  ARG A CZ    1 
ATOM   125  N  NH1   . ARG A 1 21  ? 3.035   9.423  36.002 1.00 8.94  ? 17  ARG A NH1   1 
ATOM   126  N  NH2   . ARG A 1 21  ? 1.132   10.388 35.102 1.00 9.31  ? 17  ARG A NH2   1 
ATOM   127  N  N     . ASN A 1 22  ? 5.537   9.991  28.607 1.00 9.62  ? 18  ASN A N     1 
ATOM   128  C  CA    . ASN A 1 22  ? 5.695   11.135 27.749 1.00 9.72  ? 18  ASN A CA    1 
ATOM   129  C  C     . ASN A 1 22  ? 5.873   12.439 28.518 1.00 9.04  ? 18  ASN A C     1 
ATOM   130  O  O     . ASN A 1 22  ? 5.308   13.460 28.145 1.00 8.48  ? 18  ASN A O     1 
ATOM   131  C  CB    . ASN A 1 22  ? 4.501   11.263 26.791 1.00 11.22 ? 18  ASN A CB    1 
ATOM   132  C  CG    . ASN A 1 22  ? 4.400   10.121 25.796 1.00 12.70 ? 18  ASN A CG    1 
ATOM   133  O  OD1   . ASN A 1 22  ? 5.396   9.455  25.453 1.00 14.74 ? 18  ASN A OD1   1 
ATOM   134  N  ND2   . ASN A 1 22  ? 3.195   9.905  25.293 1.00 13.93 ? 18  ASN A ND2   1 
ATOM   135  N  N     . LEU A 1 23  ? 6.703   12.414 29.566 1.00 8.51  ? 19  LEU A N     1 
ATOM   136  C  CA    . LEU A 1 23  ? 6.951   13.579 30.371 1.00 8.35  ? 19  LEU A CA    1 
ATOM   137  C  C     . LEU A 1 23  ? 8.354   14.187 30.161 1.00 8.39  ? 19  LEU A C     1 
ATOM   138  O  O     . LEU A 1 23  ? 8.732   15.117 30.862 1.00 8.49  ? 19  LEU A O     1 
ATOM   139  C  CB    . LEU A 1 23  ? 6.741   13.213 31.840 1.00 8.44  ? 19  LEU A CB    1 
ATOM   140  C  CG    . LEU A 1 23  ? 5.300   12.846 32.220 1.00 8.56  ? 19  LEU A CG    1 
ATOM   141  C  CD1   . LEU A 1 23  ? 5.257   12.361 33.664 1.00 8.82  ? 19  LEU A CD1   1 
ATOM   142  C  CD2   . LEU A 1 23  ? 4.391   14.069 32.032 1.00 8.78  ? 19  LEU A CD2   1 
ATOM   143  N  N     . VAL A 1 24  ? 9.120   13.679 29.185 1.00 8.45  ? 20  VAL A N     1 
ATOM   144  C  CA    . VAL A 1 24  ? 10.461  14.187 28.932 1.00 7.94  ? 20  VAL A CA    1 
ATOM   145  C  C     . VAL A 1 24  ? 10.470  15.670 28.541 1.00 8.03  ? 20  VAL A C     1 
ATOM   146  O  O     . VAL A 1 24  ? 11.108  16.488 29.208 1.00 7.60  ? 20  VAL A O     1 
ATOM   147  C  CB    . VAL A 1 24  ? 11.176  13.386 27.840 1.00 8.32  ? 20  VAL A CB    1 
ATOM   148  C  CG1   . VAL A 1 24  ? 12.597  13.967 27.554 1.00 7.93  ? 20  VAL A CG1   1 
ATOM   149  C  CG2   . VAL A 1 24  ? 11.258  11.893 28.208 1.00 8.27  ? 20  VAL A CG2   1 
ATOM   150  N  N     . GLY A 1 25  ? 9.688   16.030 27.516 1.00 8.40  ? 21  GLY A N     1 
ATOM   151  C  CA    . GLY A 1 25  ? 9.591   17.407 27.089 1.00 8.79  ? 21  GLY A CA    1 
ATOM   152  C  C     . GLY A 1 25  ? 9.113   18.341 28.198 1.00 9.11  ? 21  GLY A C     1 
ATOM   153  O  O     . GLY A 1 25  ? 9.675   19.423 28.409 1.00 9.08  ? 21  GLY A O     1 
ATOM   154  N  N     . GLU A 1 26  ? 8.059   17.932 28.890 1.00 9.60  ? 22  GLU A N     1 
ATOM   155  C  CA    . GLU A 1 26  ? 7.519   18.718 29.986 1.00 10.30 ? 22  GLU A CA    1 
ATOM   156  C  C     . GLU A 1 26  ? 8.582   18.989 31.049 1.00 9.30  ? 22  GLU A C     1 
ATOM   157  O  O     . GLU A 1 26  ? 8.716   20.121 31.519 1.00 9.07  ? 22  GLU A O     1 
ATOM   158  C  CB    . GLU A 1 26  ? 6.311   18.001 30.606 1.00 11.94 ? 22  GLU A CB    1 
ATOM   159  C  CG    . GLU A 1 26  ? 5.628   18.723 31.754 1.00 13.54 ? 22  GLU A CG    1 
ATOM   160  C  CD    . GLU A 1 26  ? 5.058   20.071 31.352 1.00 15.99 ? 22  GLU A CD    1 
ATOM   161  O  OE1   . GLU A 1 26  ? 4.642   20.202 30.175 1.00 16.74 ? 22  GLU A OE1   1 
ATOM   162  O  OE2   . GLU A 1 26  ? 5.093   21.017 32.193 1.00 18.67 ? 22  GLU A OE2   1 
ATOM   163  N  N     . ILE A 1 27  ? 9.336   17.966 31.433 1.00 8.46  ? 23  ILE A N     1 
ATOM   164  C  CA    . ILE A 1 27  ? 10.339  18.132 32.482 1.00 8.22  ? 23  ILE A CA    1 
ATOM   165  C  C     . ILE A 1 27  ? 11.465  19.068 32.020 1.00 8.17  ? 23  ILE A C     1 
ATOM   166  O  O     . ILE A 1 27  ? 11.844  19.999 32.734 1.00 8.16  ? 23  ILE A O     1 
ATOM   167  C  CB    . ILE A 1 27  ? 10.871  16.762 32.964 1.00 7.97  ? 23  ILE A CB    1 
ATOM   168  C  CG1   . ILE A 1 27  ? 9.785   16.060 33.771 1.00 7.91  ? 23  ILE A CG1   1 
ATOM   169  C  CG2   . ILE A 1 27  ? 12.143  16.925 33.785 1.00 7.79  ? 23  ILE A CG2   1 
ATOM   170  C  CD1   . ILE A 1 27  ? 9.982   14.570 33.990 1.00 7.74  ? 23  ILE A CD1   1 
ATOM   171  N  N     . ILE A 1 28  ? 11.910  18.899 30.779 1.00 8.30  ? 24  ILE A N     1 
ATOM   172  C  CA    . ILE A 1 28  ? 12.974  19.758 30.227 1.00 8.69  ? 24  ILE A CA    1 
ATOM   173  C  C     . ILE A 1 28  ? 12.511  21.235 30.202 1.00 9.31  ? 24  ILE A C     1 
ATOM   174  O  O     . ILE A 1 28  ? 13.257  22.145 30.611 1.00 9.07  ? 24  ILE A O     1 
ATOM   175  C  CB    . ILE A 1 28  ? 13.417  19.261 28.856 1.00 8.49  ? 24  ILE A CB    1 
ATOM   176  C  CG1   . ILE A 1 28  ? 14.147  17.917 29.005 1.00 8.51  ? 24  ILE A CG1   1 
ATOM   177  C  CG2   . ILE A 1 28  ? 14.303  20.295 28.186 1.00 8.35  ? 24  ILE A CG2   1 
ATOM   178  C  CD1   . ILE A 1 28  ? 14.420  17.208 27.671 1.00 8.45  ? 24  ILE A CD1   1 
ATOM   179  N  N     . LYS A 1 29  ? 11.266  21.441 29.756 1.00 10.29 ? 25  LYS A N     1 
ATOM   180  C  CA    . LYS A 1 29  ? 10.662  22.762 29.644 1.00 11.16 ? 25  LYS A CA    1 
ATOM   181  C  C     . LYS A 1 29  ? 10.690  23.490 30.982 1.00 10.32 ? 25  LYS A C     1 
ATOM   182  O  O     . LYS A 1 29  ? 11.020  24.688 31.063 1.00 9.95  ? 25  LYS A O     1 
ATOM   183  C  CB    . LYS A 1 29  ? 9.219   22.655 29.081 1.00 13.26 ? 25  LYS A CB    1 
ATOM   184  C  CG    . LYS A 1 29  ? 8.566   24.017 28.801 1.00 16.32 ? 25  LYS A CG    1 
ATOM   185  C  CD    . LYS A 1 29  ? 7.249   24.103 27.966 1.00 18.63 ? 25  LYS A CD    1 
ATOM   186  C  CE    . LYS A 1 29  ? 6.233   23.134 28.478 1.00 20.69 ? 25  LYS A CE    1 
ATOM   187  N  NZ    . LYS A 1 29  ? 5.724   23.589 29.803 1.00 24.90 ? 25  LYS A NZ    1 
ATOM   188  N  N     . ARG A 1 30  ? 10.367  22.777 32.044 1.00 9.57  ? 26  ARG A N     1 
ATOM   189  C  CA    . ARG A 1 30  ? 10.352  23.407 33.358 1.00 9.45  ? 26  ARG A CA    1 
ATOM   190  C  C     . ARG A 1 30  ? 11.737  23.912 33.815 1.00 8.81  ? 26  ARG A C     1 
ATOM   191  O  O     . ARG A 1 30  ? 11.851  24.963 34.427 1.00 9.10  ? 26  ARG A O     1 
ATOM   192  C  CB    . ARG A 1 30  ? 9.731   22.473 34.365 1.00 9.58  ? 26  ARG A CB    1 
ATOM   193  C  CG    . ARG A 1 30  ? 8.213   22.385 34.109 1.00 10.09 ? 26  ARG A CG    1 
ATOM   194  C  CD    . ARG A 1 30  ? 7.610   21.326 34.953 1.00 10.18 ? 26  ARG A CD    1 
ATOM   195  N  NE    . ARG A 1 30  ? 6.165   21.195 34.743 1.00 10.48 ? 26  ARG A NE    1 
ATOM   196  C  CZ    . ARG A 1 30  ? 5.277   21.014 35.695 1.00 10.20 ? 26  ARG A CZ    1 
ATOM   197  N  NH1   . ARG A 1 30  ? 5.643   21.044 36.961 1.00 10.43 ? 26  ARG A NH1   1 
ATOM   198  N  NH2   . ARG A 1 30  ? 4.011   20.834 35.377 1.00 10.46 ? 26  ARG A NH2   1 
ATOM   199  N  N     . PHE A 1 31  ? 12.764  23.142 33.529 1.00 8.37  ? 27  PHE A N     1 
ATOM   200  C  CA    . PHE A 1 31  ? 14.124  23.525 33.814 1.00 8.14  ? 27  PHE A CA    1 
ATOM   201  C  C     . PHE A 1 31  ? 14.601  24.696 32.921 1.00 8.32  ? 27  PHE A C     1 
ATOM   202  O  O     . PHE A 1 31  ? 15.264  25.620 33.423 1.00 8.26  ? 27  PHE A O     1 
ATOM   203  C  CB    . PHE A 1 31  ? 15.063  22.318 33.708 1.00 7.96  ? 27  PHE A CB    1 
ATOM   204  C  CG    . PHE A 1 31  ? 15.055  21.439 34.948 1.00 8.08  ? 27  PHE A CG    1 
ATOM   205  C  CD1   . PHE A 1 31  ? 16.088  21.501 35.860 1.00 8.36  ? 27  PHE A CD1   1 
ATOM   206  C  CD2   . PHE A 1 31  ? 13.972  20.581 35.230 1.00 8.23  ? 27  PHE A CD2   1 
ATOM   207  C  CE1   . PHE A 1 31  ? 16.097  20.723 37.007 1.00 8.43  ? 27  PHE A CE1   1 
ATOM   208  C  CE2   . PHE A 1 31  ? 13.950  19.824 36.406 1.00 8.36  ? 27  PHE A CE2   1 
ATOM   209  C  CZ    . PHE A 1 31  ? 15.025  19.899 37.297 1.00 8.43  ? 27  PHE A CZ    1 
ATOM   210  N  N     . GLU A 1 32  ? 14.274  24.640 31.621 1.00 8.21  ? 28  GLU A N     1 
ATOM   211  C  CA    . GLU A 1 32  ? 14.560  25.752 30.703 1.00 8.65  ? 28  GLU A CA    1 
ATOM   212  C  C     . GLU A 1 32  ? 13.842  27.004 31.162 1.00 9.00  ? 28  GLU A C     1 
ATOM   213  O  O     . GLU A 1 32  ? 14.458  28.048 31.259 1.00 9.29  ? 28  GLU A O     1 
ATOM   214  C  CB    . GLU A 1 32  ? 14.123  25.447 29.287 1.00 8.43  ? 28  GLU A CB    1 
ATOM   215  C  CG    . GLU A 1 32  ? 14.964  24.408 28.589 1.00 8.46  ? 28  GLU A CG    1 
ATOM   216  C  CD    . GLU A 1 32  ? 14.423  24.070 27.224 1.00 8.56  ? 28  GLU A CD    1 
ATOM   217  O  OE1   . GLU A 1 32  ? 13.310  23.462 27.167 1.00 8.42  ? 28  GLU A OE1   1 
ATOM   218  O  OE2   . GLU A 1 32  ? 15.110  24.405 26.214 1.00 8.78  ? 28  GLU A OE2   1 
ATOM   219  N  N     . ASN A 1 33  ? 12.573  26.867 31.539 1.00 9.19  ? 29  ASN A N     1 
ATOM   220  C  CA    . ASN A 1 33  ? 11.775  28.020 31.925 1.00 9.90  ? 29  ASN A CA    1 
ATOM   221  C  C     . ASN A 1 33  ? 12.362  28.705 33.164 1.00 10.00 ? 29  ASN A C     1 
ATOM   222  O  O     . ASN A 1 33  ? 12.312  29.926 33.303 1.00 9.77  ? 29  ASN A O     1 
ATOM   223  C  CB    . ASN A 1 33  ? 10.312  27.634 32.223 1.00 9.97  ? 29  ASN A CB    1 
ATOM   224  C  CG    . ASN A 1 33  ? 9.477   27.385 30.982 1.00 10.38 ? 29  ASN A CG    1 
ATOM   225  O  OD1   . ASN A 1 33  ? 9.875   27.682 29.860 1.00 11.11 ? 29  ASN A OD1   1 
ATOM   226  N  ND2   . ASN A 1 33  ? 8.268   26.849 31.197 1.00 10.76 ? 29  ASN A ND2   1 
ATOM   227  N  N     . LYS A 1 34  ? 12.894  27.890 34.071 1.00 10.00 ? 30  LYS A N     1 
ATOM   228  C  CA    . LYS A 1 34  ? 13.442  28.381 35.338 1.00 10.26 ? 30  LYS A CA    1 
ATOM   229  C  C     . LYS A 1 34  ? 14.702  29.229 35.140 1.00 10.38 ? 30  LYS A C     1 
ATOM   230  O  O     . LYS A 1 34  ? 15.014  30.093 35.955 1.00 10.65 ? 30  LYS A O     1 
ATOM   231  C  CB    . LYS A 1 34  ? 13.758  27.181 36.232 1.00 10.39 ? 30  LYS A CB    1 
ATOM   232  C  CG    . LYS A 1 34  ? 14.276  27.493 37.618 1.00 10.78 ? 30  LYS A CG    1 
ATOM   233  C  CD    . LYS A 1 34  ? 13.330  28.336 38.439 1.00 11.11 ? 30  LYS A CD    1 
ATOM   234  C  CE    . LYS A 1 34  ? 13.788  28.352 39.898 1.00 11.46 ? 30  LYS A CE    1 
ATOM   235  N  NZ    . LYS A 1 34  ? 12.781  29.015 40.732 1.00 11.96 ? 30  LYS A NZ    1 
ATOM   236  N  N     . GLY A 1 35  ? 15.405  29.008 34.045 1.00 9.95  ? 31  GLY A N     1 
ATOM   237  C  CA    . GLY A 1 35  ? 16.630  29.730 33.812 1.00 10.42 ? 31  GLY A CA    1 
ATOM   238  C  C     . GLY A 1 35  ? 17.864  28.870 33.891 1.00 10.48 ? 31  GLY A C     1 
ATOM   239  O  O     . GLY A 1 35  ? 18.982  29.368 33.702 1.00 11.60 ? 31  GLY A O     1 
ATOM   240  N  N     . TYR A 1 36  ? 17.696  27.578 34.126 1.00 10.09 ? 32  TYR A N     1 
ATOM   241  C  CA    . TYR A 1 36  ? 18.862  26.685 34.200 1.00 10.09 ? 32  TYR A CA    1 
ATOM   242  C  C     . TYR A 1 36  ? 19.347  26.345 32.808 1.00 10.09 ? 32  TYR A C     1 
ATOM   243  O  O     . TYR A 1 36  ? 18.580  26.415 31.852 1.00 9.94  ? 32  TYR A O     1 
ATOM   244  C  CB    . TYR A 1 36  ? 18.512  25.410 34.975 1.00 9.83  ? 32  TYR A CB    1 
ATOM   245  C  CG    . TYR A 1 36  ? 18.140  25.650 36.433 1.00 9.94  ? 32  TYR A CG    1 
ATOM   246  C  CD1   . TYR A 1 36  ? 18.816  26.568 37.215 1.00 10.51 ? 32  TYR A CD1   1 
ATOM   247  C  CD2   . TYR A 1 36  ? 17.110  24.951 37.014 1.00 10.00 ? 32  TYR A CD2   1 
ATOM   248  C  CE1   . TYR A 1 36  ? 18.491  26.754 38.551 1.00 10.85 ? 32  TYR A CE1   1 
ATOM   249  C  CE2   . TYR A 1 36  ? 16.782  25.125 38.335 1.00 10.25 ? 32  TYR A CE2   1 
ATOM   250  C  CZ    . TYR A 1 36  ? 17.469  26.039 39.096 1.00 10.81 ? 32  TYR A CZ    1 
ATOM   251  O  OH    . TYR A 1 36  ? 17.125  26.201 40.423 1.00 11.08 ? 32  TYR A OH    1 
ATOM   252  N  N     . LYS A 1 37  ? 20.623  25.982 32.696 1.00 10.31 ? 33  LYS A N     1 
ATOM   253  C  CA    . LYS A 1 37  ? 21.240  25.729 31.410 1.00 10.58 ? 33  LYS A CA    1 
ATOM   254  C  C     . LYS A 1 37  ? 21.521  24.243 31.225 1.00 10.48 ? 33  LYS A C     1 
ATOM   255  O  O     . LYS A 1 37  ? 22.196  23.632 32.035 1.00 10.72 ? 33  LYS A O     1 
ATOM   256  C  CB    . LYS A 1 37  ? 22.548  26.535 31.300 1.00 11.31 ? 33  LYS A CB    1 
ATOM   257  C  CG    . LYS A 1 37  ? 23.322  26.333 30.001 1.00 11.52 ? 33  LYS A CG    1 
ATOM   258  C  CD    . LYS A 1 37  ? 24.516  27.278 29.888 1.00 12.39 ? 33  LYS A CD    1 
ATOM   259  C  CE    . LYS A 1 37  ? 25.599  27.029 30.925 1.00 12.88 ? 33  LYS A CE    1 
ATOM   260  N  NZ    . LYS A 1 37  ? 26.753  28.002 30.791 1.00 13.13 ? 33  LYS A NZ    1 
ATOM   261  N  N     . LEU A 1 38  ? 21.074  23.698 30.093 1.00 10.35 ? 34  LEU A N     1 
ATOM   262  C  CA    . LEU A 1 38  ? 21.304  22.315 29.753 1.00 10.26 ? 34  LEU A CA    1 
ATOM   263  C  C     . LEU A 1 38  ? 22.718  22.115 29.196 1.00 10.50 ? 34  LEU A C     1 
ATOM   264  O  O     . LEU A 1 38  ? 23.046  22.665 28.146 1.00 10.88 ? 34  LEU A O     1 
ATOM   265  C  CB    . LEU A 1 38  ? 20.274  21.883 28.702 1.00 10.15 ? 34  LEU A CB    1 
ATOM   266  C  CG    . LEU A 1 38  ? 20.237  20.421 28.295 1.00 10.14 ? 34  LEU A CG    1 
ATOM   267  C  CD1   . LEU A 1 38  ? 19.916  19.486 29.480 1.00 10.06 ? 34  LEU A CD1   1 
ATOM   268  C  CD2   . LEU A 1 38  ? 19.298  20.232 27.116 1.00 9.83  ? 34  LEU A CD2   1 
ATOM   269  N  N     . VAL A 1 39  ? 23.524  21.302 29.864 1.00 10.33 ? 35  VAL A N     1 
ATOM   270  C  CA    . VAL A 1 39  ? 24.870  21.047 29.436 1.00 10.83 ? 35  VAL A CA    1 
ATOM   271  C  C     . VAL A 1 39  ? 25.175  19.548 29.149 1.00 11.50 ? 35  VAL A C     1 
ATOM   272  O  O     . VAL A 1 39  ? 26.272  19.218 28.658 1.00 12.17 ? 35  VAL A O     1 
ATOM   273  C  CB    . VAL A 1 39  ? 25.905  21.593 30.447 1.00 11.23 ? 35  VAL A CB    1 
ATOM   274  C  CG1   . VAL A 1 39  ? 25.750  23.096 30.634 1.00 11.10 ? 35  VAL A CG1   1 
ATOM   275  C  CG2   . VAL A 1 39  ? 25.833  20.853 31.784 1.00 10.86 ? 35  VAL A CG2   1 
ATOM   276  N  N     . GLY A 1 40  ? 24.213  18.676 29.414 1.00 11.15 ? 36  GLY A N     1 
ATOM   277  C  CA    . GLY A 1 40  ? 24.313  17.285 29.024 1.00 11.72 ? 36  GLY A CA    1 
ATOM   278  C  C     . GLY A 1 40  ? 22.915  16.713 28.886 1.00 11.56 ? 36  GLY A C     1 
ATOM   279  O  O     . GLY A 1 40  ? 22.026  17.073 29.650 1.00 11.42 ? 36  GLY A O     1 
ATOM   280  N  N     . LEU A 1 41  ? 22.716  15.853 27.899 1.00 11.65 ? 37  LEU A N     1 
ATOM   281  C  CA    . LEU A 1 41  ? 21.418  15.259 27.671 1.00 11.48 ? 37  LEU A CA    1 
ATOM   282  C  C     . LEU A 1 41  ? 21.579  13.987 26.883 1.00 12.29 ? 37  LEU A C     1 
ATOM   283  O  O     . LEU A 1 41  ? 22.200  13.978 25.818 1.00 12.94 ? 37  LEU A O     1 
ATOM   284  C  CB    . LEU A 1 41  ? 20.531  16.204 26.880 1.00 11.03 ? 37  LEU A CB    1 
ATOM   285  C  CG    . LEU A 1 41  ? 19.110  15.749 26.542 1.00 10.70 ? 37  LEU A CG    1 
ATOM   286  C  CD1   . LEU A 1 41  ? 18.227  15.722 27.777 1.00 9.90  ? 37  LEU A CD1   1 
ATOM   287  C  CD2   . LEU A 1 41  ? 18.532  16.686 25.460 1.00 10.87 ? 37  LEU A CD2   1 
ATOM   288  N  N     . LYS A 1 42  ? 20.999  12.910 27.381 1.00 12.75 ? 38  LYS A N     1 
ATOM   289  C  CA    . LYS A 1 42  ? 20.992  11.681 26.630 1.00 13.32 ? 38  LYS A CA    1 
ATOM   290  C  C     . LYS A 1 42  ? 19.905  10.713 27.066 1.00 12.70 ? 38  LYS A C     1 
ATOM   291  O  O     . LYS A 1 42  ? 19.497  10.695 28.222 1.00 12.19 ? 38  LYS A O     1 
ATOM   292  C  CB    . LYS A 1 42  ? 22.350  10.987 26.723 1.00 14.33 ? 38  LYS A CB    1 
ATOM   293  C  CG    . LYS A 1 42  ? 22.840  10.665 28.095 1.00 15.14 ? 38  LYS A CG    1 
ATOM   294  C  CD    . LYS A 1 42  ? 24.235  10.029 27.938 1.00 16.28 ? 38  LYS A CD    1 
ATOM   295  C  CE    . LYS A 1 42  ? 24.669  9.138  29.054 1.00 16.11 ? 38  LYS A CE    1 
ATOM   296  N  NZ    . LYS A 1 42  ? 26.131  8.880  28.857 1.00 15.79 ? 38  LYS A NZ    1 
ATOM   297  N  N     . LEU A 1 43  ? 19.529  9.864  26.127 1.00 12.79 ? 39  LEU A N     1 
ATOM   298  C  CA    . LEU A 1 43  ? 18.641  8.770  26.344 1.00 12.75 ? 39  LEU A CA    1 
ATOM   299  C  C     . LEU A 1 43  ? 19.491  7.528  26.473 1.00 13.82 ? 39  LEU A C     1 
ATOM   300  O  O     . LEU A 1 43  ? 20.332  7.256  25.612 1.00 14.43 ? 39  LEU A O     1 
ATOM   301  C  CB    . LEU A 1 43  ? 17.697  8.630  25.159 1.00 12.42 ? 39  LEU A CB    1 
ATOM   302  C  CG    . LEU A 1 43  ? 16.664  7.499  25.238 1.00 12.42 ? 39  LEU A CG    1 
ATOM   303  C  CD1   . LEU A 1 43  ? 15.523  8.007  26.104 1.00 11.66 ? 39  LEU A CD1   1 
ATOM   304  C  CD2   . LEU A 1 43  ? 16.216  7.121  23.815 1.00 12.48 ? 39  LEU A CD2   1 
ATOM   305  N  N     . LEU A 1 44  ? 19.244  6.734  27.507 1.00 14.00 ? 40  LEU A N     1 
ATOM   306  C  CA    . LEU A 1 44  ? 20.036  5.534  27.702 1.00 14.99 ? 40  LEU A CA    1 
ATOM   307  C  C     . LEU A 1 44  ? 19.233  4.527  28.506 1.00 14.78 ? 40  LEU A C     1 
ATOM   308  O  O     . LEU A 1 44  ? 18.298  4.875  29.225 1.00 14.59 ? 40  LEU A O     1 
ATOM   309  C  CB    . LEU A 1 44  ? 21.344  5.877  28.416 1.00 15.71 ? 40  LEU A CB    1 
ATOM   310  C  CG    . LEU A 1 44  ? 21.126  6.295  29.883 1.00 15.73 ? 40  LEU A CG    1 
ATOM   311  C  CD1   . LEU A 1 44  ? 22.014  5.518  30.806 1.00 17.81 ? 40  LEU A CD1   1 
ATOM   312  C  CD2   . LEU A 1 44  ? 21.325  7.771  30.113 1.00 16.62 ? 40  LEU A CD2   1 
ATOM   313  N  N     . GLN A 1 45  ? 19.627  3.292  28.395 1.00 15.69 ? 41  GLN A N     1 
ATOM   314  C  CA    . GLN A 1 45  ? 19.012  2.205  29.113 1.00 16.93 ? 41  GLN A CA    1 
ATOM   315  C  C     . GLN A 1 45  ? 19.913  1.791  30.250 1.00 15.89 ? 41  GLN A C     1 
ATOM   316  O  O     . GLN A 1 45  ? 20.913  1.158  30.002 1.00 15.46 ? 41  GLN A O     1 
ATOM   317  C  CB    . GLN A 1 45  ? 18.899  1.036  28.126 1.00 19.19 ? 41  GLN A CB    1 
ATOM   318  C  CG    . GLN A 1 45  ? 18.603  -0.302 28.743 1.00 21.39 ? 41  GLN A CG    1 
ATOM   319  C  CD    . GLN A 1 45  ? 17.277  -0.267 29.376 1.00 22.22 ? 41  GLN A CD    1 
ATOM   320  O  OE1   . GLN A 1 45  ? 16.263  -0.200 28.681 1.00 26.67 ? 41  GLN A OE1   1 
ATOM   321  N  NE2   . GLN A 1 45  ? 17.254  -0.260 30.695 1.00 23.76 ? 41  GLN A NE2   1 
ATOM   322  N  N     . PRO A 1 46  ? 19.582  2.153  31.505 1.00 14.91 ? 42  PRO A N     1 
ATOM   323  C  CA    . PRO A 1 46  ? 20.502  1.737  32.564 1.00 14.85 ? 42  PRO A CA    1 
ATOM   324  C  C     . PRO A 1 46  ? 20.588  0.231  32.688 1.00 15.08 ? 42  PRO A C     1 
ATOM   325  O  O     . PRO A 1 46  ? 19.588  -0.472 32.475 1.00 15.13 ? 42  PRO A O     1 
ATOM   326  C  CB    . PRO A 1 46  ? 19.868  2.311  33.838 1.00 14.88 ? 42  PRO A CB    1 
ATOM   327  C  CG    . PRO A 1 46  ? 19.027  3.460  33.360 1.00 14.39 ? 42  PRO A CG    1 
ATOM   328  C  CD    . PRO A 1 46  ? 18.468  2.951  32.047 1.00 14.84 ? 42  PRO A CD    1 
ATOM   329  N  N     . THR A 1 47  ? 21.768  -0.268 33.044 1.00 15.15 ? 43  THR A N     1 
ATOM   330  C  CA    . THR A 1 47  ? 21.886  -1.685 33.425 1.00 15.56 ? 43  THR A CA    1 
ATOM   331  C  C     . THR A 1 47  ? 21.555  -1.855 34.896 1.00 16.30 ? 43  THR A C     1 
ATOM   332  O  O     . THR A 1 47  ? 21.527  -0.867 35.673 1.00 15.07 ? 43  THR A O     1 
ATOM   333  C  CB    . THR A 1 47  ? 23.287  -2.225 33.190 1.00 15.51 ? 43  THR A CB    1 
ATOM   334  O  OG1   . THR A 1 47  ? 24.186  -1.644 34.136 1.00 14.99 ? 43  THR A OG1   1 
ATOM   335  C  CG2   . THR A 1 47  ? 23.712  -1.959 31.726 1.00 15.02 ? 43  THR A CG2   1 
ATOM   336  N  N     . GLU A 1 48  ? 21.323  -3.098 35.310 1.00 17.80 ? 44  GLU A N     1 
ATOM   337  C  CA    . GLU A 1 48  ? 20.998  -3.341 36.701 1.00 19.18 ? 44  GLU A CA    1 
ATOM   338  C  C     . GLU A 1 48  ? 22.176  -2.925 37.584 1.00 18.64 ? 44  GLU A C     1 
ATOM   339  O  O     . GLU A 1 48  ? 21.993  -2.329 38.654 1.00 17.45 ? 44  GLU A O     1 
ATOM   340  C  CB    . GLU A 1 48  ? 20.638  -4.803 36.929 1.00 22.57 ? 44  GLU A CB    1 
ATOM   341  C  CG    . GLU A 1 48  ? 20.309  -5.138 38.383 1.00 25.26 ? 44  GLU A CG    1 
ATOM   342  C  CD    . GLU A 1 48  ? 20.056  -6.628 38.561 1.00 29.31 ? 44  GLU A CD    1 
ATOM   343  O  OE1   . GLU A 1 48  ? 20.926  -7.341 39.072 1.00 31.79 ? 44  GLU A OE1   1 
ATOM   344  O  OE2   . GLU A 1 48  ? 18.988  -7.085 38.133 1.00 33.99 ? 44  GLU A OE2   1 
ATOM   345  N  N     . GLU A 1 49  ? 23.390  -3.203 37.126 1.00 18.93 ? 45  GLU A N     1 
ATOM   346  C  CA    . GLU A 1 49  ? 24.568  -2.848 37.924 1.00 19.63 ? 45  GLU A CA    1 
ATOM   347  C  C     . GLU A 1 49  ? 24.705  -1.341 38.068 1.00 18.53 ? 45  GLU A C     1 
ATOM   348  O  O     . GLU A 1 49  ? 25.053  -0.843 39.148 1.00 18.53 ? 45  GLU A O     1 
ATOM   349  C  CB    . GLU A 1 49  ? 25.845  -3.410 37.326 1.00 20.37 ? 45  GLU A CB    1 
ATOM   350  C  CG    . GLU A 1 49  ? 27.030  -3.341 38.278 1.00 21.79 ? 45  GLU A CG    1 
ATOM   351  C  CD    . GLU A 1 49  ? 26.905  -4.177 39.552 1.00 22.63 ? 45  GLU A CD    1 
ATOM   352  O  OE1   . GLU A 1 49  ? 26.209  -5.221 39.608 1.00 21.98 ? 45  GLU A OE1   1 
ATOM   353  O  OE2   . GLU A 1 49  ? 27.559  -3.779 40.522 1.00 24.38 ? 45  GLU A OE2   1 
ATOM   354  N  N     . GLN A 1 50  ? 24.427  -0.613 37.000 1.00 17.84 ? 46  GLN A N     1 
ATOM   355  C  CA    . GLN A 1 50  ? 24.407  0.839  37.078 1.00 17.44 ? 46  GLN A CA    1 
ATOM   356  C  C     . GLN A 1 50  ? 23.395  1.349  38.099 1.00 17.14 ? 46  GLN A C     1 
ATOM   357  O  O     . GLN A 1 50  ? 23.731  2.245  38.895 1.00 16.81 ? 46  GLN A O     1 
ATOM   358  C  CB    . GLN A 1 50  ? 24.120  1.455  35.707 1.00 17.60 ? 46  GLN A CB    1 
ATOM   359  C  CG    . GLN A 1 50  ? 25.322  1.398  34.783 1.00 18.54 ? 46  GLN A CG    1 
ATOM   360  C  CD    . GLN A 1 50  ? 25.015  1.919  33.397 1.00 19.08 ? 46  GLN A CD    1 
ATOM   361  O  OE1   . GLN A 1 50  ? 23.932  1.694  32.853 1.00 17.69 ? 46  GLN A OE1   1 
ATOM   362  N  NE2   . GLN A 1 50  ? 25.977  2.622  32.825 1.00 19.67 ? 46  GLN A NE2   1 
ATOM   363  N  N     . ALA A 1 51  ? 22.181  0.802  38.075 1.00 16.60 ? 47  ALA A N     1 
ATOM   364  C  CA    . ALA A 1 51  ? 21.125  1.203  39.033 1.00 16.91 ? 47  ALA A CA    1 
ATOM   365  C  C     . ALA A 1 51  ? 21.574  0.942  40.470 1.00 18.02 ? 47  ALA A C     1 
ATOM   366  O  O     . ALA A 1 51  ? 21.390  1.802  41.356 1.00 17.00 ? 47  ALA A O     1 
ATOM   367  C  CB    . ALA A 1 51  ? 19.830  0.459  38.756 1.00 15.72 ? 47  ALA A CB    1 
ATOM   368  N  N     . LYS A 1 52  ? 22.192  -0.224 40.691 1.00 19.36 ? 48  LYS A N     1 
ATOM   369  C  CA    . LYS A 1 52  ? 22.655  -0.586 42.015 1.00 21.16 ? 48  LYS A CA    1 
ATOM   370  C  C     . LYS A 1 52  ? 23.667  0.428  42.546 1.00 21.98 ? 48  LYS A C     1 
ATOM   371  O  O     . LYS A 1 52  ? 23.582  0.838  43.723 1.00 21.10 ? 48  LYS A O     1 
ATOM   372  C  CB    . LYS A 1 52  ? 23.258  -2.009 42.050 1.00 23.26 ? 48  LYS A CB    1 
ATOM   373  C  CG    . LYS A 1 52  ? 22.204  -3.109 41.935 1.00 25.32 ? 48  LYS A CG    1 
ATOM   374  C  CD    . LYS A 1 52  ? 22.774  -4.475 41.565 1.00 27.58 ? 48  LYS A CD    1 
ATOM   375  C  CE    . LYS A 1 52  ? 23.907  -4.896 42.492 1.00 30.24 ? 48  LYS A CE    1 
ATOM   376  N  NZ    . LYS A 1 52  ? 24.364  -6.310 42.291 1.00 35.59 ? 48  LYS A NZ    1 
ATOM   377  N  N     . GLN A 1 53  ? 24.620  0.823  41.709 1.00 22.38 ? 49  GLN A N     1 
ATOM   378  C  CA    . GLN A 1 53  ? 25.649  1.795  42.130 1.00 24.71 ? 49  GLN A CA    1 
ATOM   379  C  C     . GLN A 1 53  ? 25.072  3.197  42.368 1.00 23.23 ? 49  GLN A C     1 
ATOM   380  O  O     . GLN A 1 53  ? 25.369  3.836  43.375 1.00 22.57 ? 49  GLN A O     1 
ATOM   381  C  CB    . GLN A 1 53  ? 26.785  1.861  41.112 1.00 27.76 ? 49  GLN A CB    1 
ATOM   382  C  CG    . GLN A 1 53  ? 27.717  0.657  41.174 1.00 32.40 ? 49  GLN A CG    1 
ATOM   383  C  CD    . GLN A 1 53  ? 28.138  0.314  42.606 1.00 36.09 ? 49  GLN A CD    1 
ATOM   384  O  OE1   . GLN A 1 53  ? 27.813  -0.759 43.128 1.00 43.31 ? 49  GLN A OE1   1 
ATOM   385  N  NE2   . GLN A 1 53  ? 28.844  1.241  43.256 1.00 40.21 ? 49  GLN A NE2   1 
ATOM   386  N  N     . HIS A 1 54  ? 24.207  3.635  41.464 1.00 21.41 ? 50  HIS A N     1 
ATOM   387  C  CA    . HIS A 1 54  ? 23.538  4.904  41.582 1.00 20.86 ? 50  HIS A CA    1 
ATOM   388  C  C     . HIS A 1 54  ? 22.796  5.016  42.892 1.00 22.32 ? 50  HIS A C     1 
ATOM   389  O  O     . HIS A 1 54  ? 22.773  6.083  43.493 1.00 23.30 ? 50  HIS A O     1 
ATOM   390  C  CB    . HIS A 1 54  ? 22.552  5.084  40.425 1.00 19.66 ? 50  HIS A CB    1 
ATOM   391  C  CG    . HIS A 1 54  ? 21.794  6.390  40.459 1.00 18.56 ? 50  HIS A CG    1 
ATOM   392  N  ND1   . HIS A 1 54  ? 22.370  7.587  40.120 1.00 17.65 ? 50  HIS A ND1   1 
ATOM   393  C  CD2   . HIS A 1 54  ? 20.460  6.661  40.775 1.00 17.22 ? 50  HIS A CD2   1 
ATOM   394  C  CE1   . HIS A 1 54  ? 21.424  8.578  40.229 1.00 17.42 ? 50  HIS A CE1   1 
ATOM   395  N  NE2   . HIS A 1 54  ? 20.263  8.009  40.624 1.00 17.14 ? 50  HIS A NE2   1 
ATOM   396  N  N     . TYR A 1 55  ? 22.173  3.924  43.328 1.00 22.55 ? 51  TYR A N     1 
ATOM   397  C  CA    . TYR A 1 55  ? 21.401  3.897  44.573 1.00 23.16 ? 51  TYR A CA    1 
ATOM   398  C  C     . TYR A 1 55  ? 22.102  3.190  45.722 1.00 23.22 ? 51  TYR A C     1 
ATOM   399  O  O     . TYR A 1 55  ? 21.449  2.760  46.681 1.00 23.08 ? 51  TYR A O     1 
ATOM   400  C  CB    . TYR A 1 55  ? 20.045  3.241  44.314 1.00 22.44 ? 51  TYR A CB    1 
ATOM   401  C  CG    . TYR A 1 55  ? 19.117  4.149  43.558 1.00 22.82 ? 51  TYR A CG    1 
ATOM   402  C  CD1   . TYR A 1 55  ? 18.756  5.394  44.084 1.00 22.10 ? 51  TYR A CD1   1 
ATOM   403  C  CD2   . TYR A 1 55  ? 18.559  3.766  42.324 1.00 21.87 ? 51  TYR A CD2   1 
ATOM   404  C  CE1   . TYR A 1 55  ? 17.895  6.237  43.405 1.00 22.08 ? 51  TYR A CE1   1 
ATOM   405  C  CE2   . TYR A 1 55  ? 17.678  4.606  41.642 1.00 21.15 ? 51  TYR A CE2   1 
ATOM   406  C  CZ    . TYR A 1 55  ? 17.337  5.834  42.180 1.00 21.39 ? 51  TYR A CZ    1 
ATOM   407  O  OH    . TYR A 1 55  ? 16.469  6.690  41.522 1.00 19.87 ? 51  TYR A OH    1 
ATOM   408  N  N     . ILE A 1 56  ? 23.427  3.077  45.636 1.00 23.92 ? 52  ILE A N     1 
ATOM   409  C  CA    . ILE A 1 56  ? 24.204  2.234  46.573 1.00 25.53 ? 52  ILE A CA    1 
ATOM   410  C  C     . ILE A 1 56  ? 23.959  2.565  48.068 1.00 26.08 ? 52  ILE A C     1 
ATOM   411  O  O     . ILE A 1 56  ? 23.856  1.669  48.890 1.00 25.68 ? 52  ILE A O     1 
ATOM   412  C  CB    . ILE A 1 56  ? 25.726  2.242  46.215 1.00 26.43 ? 52  ILE A CB    1 
ATOM   413  C  CG1   . ILE A 1 56  ? 26.485  1.112  46.946 1.00 27.60 ? 52  ILE A CG1   1 
ATOM   414  C  CG2   . ILE A 1 56  ? 26.359  3.630  46.436 1.00 26.78 ? 52  ILE A CG2   1 
ATOM   415  C  CD1   . ILE A 1 56  ? 26.178  -0.296 46.448 1.00 26.69 ? 52  ILE A CD1   1 
ATOM   416  N  N     . ASP A 1 57  ? 23.813  3.842  48.390 1.00 26.99 ? 53  ASP A N     1 
ATOM   417  C  CA    . ASP A 1 57  ? 23.511  4.276  49.766 1.00 29.25 ? 53  ASP A CA    1 
ATOM   418  C  C     . ASP A 1 57  ? 22.244  3.658  50.304 1.00 27.73 ? 53  ASP A C     1 
ATOM   419  O  O     . ASP A 1 57  ? 22.090  3.580  51.516 1.00 28.66 ? 53  ASP A O     1 
ATOM   420  C  CB    . ASP A 1 57  ? 23.367  5.801  49.851 1.00 31.19 ? 53  ASP A CB    1 
ATOM   421  C  CG    . ASP A 1 57  ? 24.681  6.521  49.676 1.00 34.84 ? 53  ASP A CG    1 
ATOM   422  O  OD1   . ASP A 1 57  ? 25.756  5.868  49.613 1.00 36.71 ? 53  ASP A OD1   1 
ATOM   423  O  OD2   . ASP A 1 57  ? 24.630  7.775  49.584 1.00 38.19 ? 53  ASP A OD2   1 
ATOM   424  N  N     . LEU A 1 58  ? 21.337  3.226  49.419 1.00 25.23 ? 54  LEU A N     1 
ATOM   425  C  CA    . LEU A 1 58  ? 20.044  2.640  49.848 1.00 24.88 ? 54  LEU A CA    1 
ATOM   426  C  C     . LEU A 1 58  ? 20.006  1.091  49.805 1.00 24.54 ? 54  LEU A C     1 
ATOM   427  O  O     . LEU A 1 58  ? 18.926  0.493  49.879 1.00 22.89 ? 54  LEU A O     1 
ATOM   428  C  CB    . LEU A 1 58  ? 18.882  3.218  48.995 1.00 24.12 ? 54  LEU A CB    1 
ATOM   429  C  CG    . LEU A 1 58  ? 18.767  4.754  48.870 1.00 24.36 ? 54  LEU A CG    1 
ATOM   430  C  CD1   . LEU A 1 58  ? 17.722  5.154  47.820 1.00 22.48 ? 54  LEU A CD1   1 
ATOM   431  C  CD2   . LEU A 1 58  ? 18.446  5.394  50.229 1.00 24.39 ? 54  LEU A CD2   1 
ATOM   432  N  N     . ALA A 1 59  ? 21.185  0.466  49.684 1.00 25.48 ? 55  ALA A N     1 
ATOM   433  C  CA    . ALA A 1 59  ? 21.331  -0.998 49.545 1.00 26.61 ? 55  ALA A CA    1 
ATOM   434  C  C     . ALA A 1 59  ? 20.611  -1.803 50.617 1.00 27.13 ? 55  ALA A C     1 
ATOM   435  O  O     . ALA A 1 59  ? 20.111  -2.870 50.342 1.00 27.89 ? 55  ALA A O     1 
ATOM   436  C  CB    . ALA A 1 59  ? 22.826  -1.383 49.498 1.00 26.97 ? 55  ALA A CB    1 
ATOM   437  N  N     . SER A 1 60  ? 20.549  -1.290 51.833 1.00 29.02 ? 56  SER A N     1 
ATOM   438  C  CA    . SER A 1 60  ? 19.928  -2.032 52.929 1.00 30.56 ? 56  SER A CA    1 
ATOM   439  C  C     . SER A 1 60  ? 18.419  -1.808 53.045 1.00 30.96 ? 56  SER A C     1 
ATOM   440  O  O     . SER A 1 60  ? 17.761  -2.472 53.854 1.00 31.96 ? 56  SER A O     1 
ATOM   441  C  CB    . SER A 1 60  ? 20.587  -1.667 54.262 1.00 31.85 ? 56  SER A CB    1 
ATOM   442  O  OG    . SER A 1 60  ? 20.448  -0.284 54.540 1.00 32.85 ? 56  SER A OG    1 
ATOM   443  N  N     . LYS A 1 61  ? 17.870  -0.870 52.268 1.00 29.09 ? 57  LYS A N     1 
ATOM   444  C  CA    . LYS A 1 61  ? 16.461  -0.497 52.410 1.00 28.62 ? 57  LYS A CA    1 
ATOM   445  C  C     . LYS A 1 61  ? 15.582  -1.569 51.736 1.00 28.72 ? 57  LYS A C     1 
ATOM   446  O  O     . LYS A 1 61  ? 16.021  -2.263 50.822 1.00 30.12 ? 57  LYS A O     1 
ATOM   447  C  CB    . LYS A 1 61  ? 16.224  0.922  51.869 1.00 27.45 ? 57  LYS A CB    1 
ATOM   448  N  N     . PRO A 1 62  ? 14.357  -1.768 52.237 1.00 30.67 ? 58  PRO A N     1 
ATOM   449  C  CA    . PRO A 1 62  ? 13.567  -2.908 51.744 1.00 30.41 ? 58  PRO A CA    1 
ATOM   450  C  C     . PRO A 1 62  ? 13.052  -2.728 50.301 1.00 29.19 ? 58  PRO A C     1 
ATOM   451  O  O     . PRO A 1 62  ? 12.703  -3.699 49.658 1.00 29.34 ? 58  PRO A O     1 
ATOM   452  C  CB    . PRO A 1 62  ? 12.405  -3.009 52.753 1.00 31.51 ? 58  PRO A CB    1 
ATOM   453  C  CG    . PRO A 1 62  ? 12.326  -1.661 53.405 1.00 32.47 ? 58  PRO A CG    1 
ATOM   454  C  CD    . PRO A 1 62  ? 13.719  -1.092 53.387 1.00 32.13 ? 58  PRO A CD    1 
ATOM   455  N  N     . PHE A 1 63  ? 13.036  -1.501 49.798 1.00 27.68 ? 59  PHE A N     1 
ATOM   456  C  CA    . PHE A 1 63  ? 12.562  -1.251 48.433 1.00 26.76 ? 59  PHE A CA    1 
ATOM   457  C  C     . PHE A 1 63  ? 13.695  -1.304 47.395 1.00 25.72 ? 59  PHE A C     1 
ATOM   458  O  O     . PHE A 1 63  ? 13.448  -1.081 46.216 1.00 24.46 ? 59  PHE A O     1 
ATOM   459  C  CB    . PHE A 1 63  ? 11.858  0.111  48.357 1.00 26.03 ? 59  PHE A CB    1 
ATOM   460  C  CG    . PHE A 1 63  ? 12.705  1.253  48.852 1.00 26.66 ? 59  PHE A CG    1 
ATOM   461  C  CD1   . PHE A 1 63  ? 13.672  1.837  48.027 1.00 25.97 ? 59  PHE A CD1   1 
ATOM   462  C  CD2   . PHE A 1 63  ? 12.585  1.706  50.155 1.00 26.72 ? 59  PHE A CD2   1 
ATOM   463  C  CE1   . PHE A 1 63  ? 14.476  2.868  48.491 1.00 25.98 ? 59  PHE A CE1   1 
ATOM   464  C  CE2   . PHE A 1 63  ? 13.390  2.731  50.627 1.00 27.10 ? 59  PHE A CE2   1 
ATOM   465  C  CZ    . PHE A 1 63  ? 14.324  3.321  49.800 1.00 26.89 ? 59  PHE A CZ    1 
ATOM   466  N  N     . TYR A 1 64  ? 14.924  -1.565 47.833 1.00 24.84 ? 60  TYR A N     1 
ATOM   467  C  CA    . TYR A 1 64  ? 16.123  -1.443 46.974 1.00 24.21 ? 60  TYR A CA    1 
ATOM   468  C  C     . TYR A 1 64  ? 16.081  -2.329 45.748 1.00 24.19 ? 60  TYR A C     1 
ATOM   469  O  O     . TYR A 1 64  ? 16.282  -1.866 44.622 1.00 23.25 ? 60  TYR A O     1 
ATOM   470  C  CB    . TYR A 1 64  ? 17.379  -1.773 47.770 1.00 24.53 ? 60  TYR A CB    1 
ATOM   471  C  CG    . TYR A 1 64  ? 18.713  -1.638 47.023 1.00 24.65 ? 60  TYR A CG    1 
ATOM   472  C  CD1   . TYR A 1 64  ? 19.463  -2.765 46.704 1.00 24.71 ? 60  TYR A CD1   1 
ATOM   473  C  CD2   . TYR A 1 64  ? 19.234  -0.381 46.670 1.00 23.54 ? 60  TYR A CD2   1 
ATOM   474  C  CE1   . TYR A 1 64  ? 20.690  -2.661 46.066 1.00 24.27 ? 60  TYR A CE1   1 
ATOM   475  C  CE2   . TYR A 1 64  ? 20.455  -0.270 46.027 1.00 23.58 ? 60  TYR A CE2   1 
ATOM   476  C  CZ    . TYR A 1 64  ? 21.176  -1.420 45.734 1.00 24.20 ? 60  TYR A CZ    1 
ATOM   477  O  OH    . TYR A 1 64  ? 22.394  -1.311 45.108 1.00 24.02 ? 60  TYR A OH    1 
ATOM   478  N  N     . SER A 1 65  ? 15.808  -3.605 45.958 1.00 24.87 ? 61  SER A N     1 
ATOM   479  C  CA    . SER A 1 65  ? 15.770  -4.534 44.858 1.00 25.60 ? 61  SER A CA    1 
ATOM   480  C  C     . SER A 1 65  ? 14.710  -4.136 43.805 1.00 24.44 ? 61  SER A C     1 
ATOM   481  O  O     . SER A 1 65  ? 14.984  -4.166 42.601 1.00 23.40 ? 61  SER A O     1 
ATOM   482  C  CB    . SER A 1 65  ? 15.568  -5.921 45.413 1.00 28.38 ? 61  SER A CB    1 
ATOM   483  O  OG    . SER A 1 65  ? 15.011  -6.748 44.441 1.00 31.85 ? 61  SER A OG    1 
ATOM   484  N  N     . GLY A 1 66  ? 13.536  -3.681 44.258 1.00 24.59 ? 62  GLY A N     1 
ATOM   485  C  CA    . GLY A 1 66  ? 12.482  -3.229 43.335 1.00 23.24 ? 62  GLY A CA    1 
ATOM   486  C  C     . GLY A 1 66  ? 12.887  -1.969 42.584 1.00 21.53 ? 62  GLY A C     1 
ATOM   487  O  O     . GLY A 1 66  ? 12.658  -1.850 41.393 1.00 20.71 ? 62  GLY A O     1 
ATOM   488  N  N     . LEU A 1 67  ? 13.525  -1.042 43.288 1.00 21.35 ? 63  LEU A N     1 
ATOM   489  C  CA    . LEU A 1 67  ? 14.017  0.208  42.701 1.00 20.68 ? 63  LEU A CA    1 
ATOM   490  C  C     . LEU A 1 67  ? 15.049  -0.044 41.620 1.00 20.06 ? 63  LEU A C     1 
ATOM   491  O  O     . LEU A 1 67  ? 14.977  0.509  40.526 1.00 18.96 ? 63  LEU A O     1 
ATOM   492  C  CB    . LEU A 1 67  ? 14.654  1.067  43.793 1.00 21.29 ? 63  LEU A CB    1 
ATOM   493  C  CG    . LEU A 1 67  ? 15.301  2.412  43.403 1.00 20.96 ? 63  LEU A CG    1 
ATOM   494  C  CD1   . LEU A 1 67  ? 14.297  3.308  42.666 1.00 19.87 ? 63  LEU A CD1   1 
ATOM   495  C  CD2   . LEU A 1 67  ? 15.860  3.138  44.633 1.00 20.34 ? 63  LEU A CD2   1 
ATOM   496  N  N     . VAL A 1 68  ? 16.008  -0.904 41.942 1.00 20.68 ? 64  VAL A N     1 
ATOM   497  C  CA    . VAL A 1 68  ? 17.125  -1.218 41.052 1.00 20.30 ? 64  VAL A CA    1 
ATOM   498  C  C     . VAL A 1 68  ? 16.599  -1.891 39.791 1.00 20.80 ? 64  VAL A C     1 
ATOM   499  O  O     . VAL A 1 68  ? 17.002  -1.548 38.660 1.00 20.60 ? 64  VAL A O     1 
ATOM   500  C  CB    . VAL A 1 68  ? 18.128  -2.162 41.807 1.00 21.20 ? 64  VAL A CB    1 
ATOM   501  C  CG1   . VAL A 1 68  ? 18.792  -3.168 40.882 1.00 21.43 ? 64  VAL A CG1   1 
ATOM   502  C  CG2   . VAL A 1 68  ? 19.092  -1.341 42.657 1.00 21.07 ? 64  VAL A CG2   1 
ATOM   503  N  N     . SER A 1 69  ? 15.662  -2.815 39.977 1.00 21.20 ? 65  SER A N     1 
ATOM   504  C  CA    . SER A 1 69  ? 15.065  -3.517 38.855 1.00 22.45 ? 65  SER A CA    1 
ATOM   505  C  C     . SER A 1 69  ? 14.245  -2.553 37.964 1.00 21.88 ? 65  SER A C     1 
ATOM   506  O  O     . SER A 1 69  ? 14.360  -2.567 36.716 1.00 21.43 ? 65  SER A O     1 
ATOM   507  C  CB    . SER A 1 69  ? 14.182  -4.627 39.384 1.00 24.55 ? 65  SER A CB    1 
ATOM   508  O  OG    . SER A 1 69  ? 13.502  -5.222 38.319 1.00 28.20 ? 65  SER A OG    1 
ATOM   509  N  N     . TYR A 1 70  ? 13.471  -1.678 38.595 1.00 20.12 ? 66  TYR A N     1 
ATOM   510  C  CA    . TYR A 1 70  ? 12.612  -0.778 37.839 1.00 20.49 ? 66  TYR A CA    1 
ATOM   511  C  C     . TYR A 1 70  ? 13.418  0.280  37.099 1.00 18.09 ? 66  TYR A C     1 
ATOM   512  O  O     . TYR A 1 70  ? 13.129  0.582  35.960 1.00 17.06 ? 66  TYR A O     1 
ATOM   513  C  CB    . TYR A 1 70  ? 11.552  -0.107 38.715 1.00 21.56 ? 66  TYR A CB    1 
ATOM   514  C  CG    . TYR A 1 70  ? 10.601  0.606  37.838 1.00 22.63 ? 66  TYR A CG    1 
ATOM   515  C  CD1   . TYR A 1 70  ? 9.800   -0.124 36.970 1.00 23.88 ? 66  TYR A CD1   1 
ATOM   516  C  CD2   . TYR A 1 70  ? 10.559  1.999  37.779 1.00 22.49 ? 66  TYR A CD2   1 
ATOM   517  C  CE1   . TYR A 1 70  ? 8.928   0.493  36.106 1.00 24.83 ? 66  TYR A CE1   1 
ATOM   518  C  CE2   . TYR A 1 70  ? 9.679   2.645  36.918 1.00 22.72 ? 66  TYR A CE2   1 
ATOM   519  C  CZ    . TYR A 1 70  ? 8.861   1.892  36.081 1.00 24.84 ? 66  TYR A CZ    1 
ATOM   520  O  OH    . TYR A 1 70  ? 8.001   2.495  35.164 1.00 24.01 ? 66  TYR A OH    1 
ATOM   521  N  N     . PHE A 1 71  ? 14.437  0.817  37.756 1.00 17.45 ? 67  PHE A N     1 
ATOM   522  C  CA    . PHE A 1 71  ? 15.263  1.854  37.157 1.00 16.51 ? 67  PHE A CA    1 
ATOM   523  C  C     . PHE A 1 71  ? 16.002  1.346  35.922 1.00 16.43 ? 67  PHE A C     1 
ATOM   524  O  O     . PHE A 1 71  ? 16.317  2.132  35.008 1.00 15.80 ? 67  PHE A O     1 
ATOM   525  C  CB    . PHE A 1 71  ? 16.229  2.372  38.183 1.00 16.71 ? 67  PHE A CB    1 
ATOM   526  C  CG    . PHE A 1 71  ? 16.912  3.645  37.795 1.00 16.40 ? 67  PHE A CG    1 
ATOM   527  C  CD1   . PHE A 1 71  ? 18.113  3.598  37.102 1.00 15.75 ? 67  PHE A CD1   1 
ATOM   528  C  CD2   . PHE A 1 71  ? 16.384  4.884  38.149 1.00 15.80 ? 67  PHE A CD2   1 
ATOM   529  C  CE1   . PHE A 1 71  ? 18.782  4.757  36.769 1.00 15.58 ? 67  PHE A CE1   1 
ATOM   530  C  CE2   . PHE A 1 71  ? 17.053  6.056  37.817 1.00 15.78 ? 67  PHE A CE2   1 
ATOM   531  C  CZ    . PHE A 1 71  ? 18.259  5.983  37.108 1.00 15.48 ? 67  PHE A CZ    1 
ATOM   532  N  N     . SER A 1 72  ? 16.273  0.042  35.885 1.00 16.39 ? 68  SER A N     1 
ATOM   533  C  CA    . SER A 1 72  ? 16.935  -0.584 34.740 1.00 16.22 ? 68  SER A CA    1 
ATOM   534  C  C     . SER A 1 72  ? 15.990  -1.289 33.788 1.00 15.96 ? 68  SER A C     1 
ATOM   535  O  O     . SER A 1 72  ? 16.431  -1.971 32.879 1.00 15.94 ? 68  SER A O     1 
ATOM   536  C  CB    . SER A 1 72  ? 18.001  -1.567 35.212 1.00 16.95 ? 68  SER A CB    1 
ATOM   537  O  OG    . SER A 1 72  ? 17.501  -2.481 36.175 1.00 17.30 ? 68  SER A OG    1 
ATOM   538  N  N     . SER A 1 73  ? 14.682  -1.095 33.956 1.00 15.88 ? 69  SER A N     1 
ATOM   539  C  CA    . SER A 1 73  ? 13.695  -1.837 33.135 1.00 16.09 ? 69  SER A CA    1 
ATOM   540  C  C     . SER A 1 73  ? 13.436  -1.220 31.769 1.00 15.42 ? 69  SER A C     1 
ATOM   541  O  O     . SER A 1 73  ? 12.816  -1.839 30.913 1.00 15.66 ? 69  SER A O     1 
ATOM   542  C  CB    . SER A 1 73  ? 12.366  -1.939 33.908 1.00 16.67 ? 69  SER A CB    1 
ATOM   543  O  OG    . SER A 1 73  ? 11.787  -0.645 34.081 1.00 16.56 ? 69  SER A OG    1 
ATOM   544  N  N     . GLY A 1 74  ? 13.859  0.023  31.564 1.00 14.47 ? 70  GLY A N     1 
ATOM   545  C  CA    . GLY A 1 74  ? 13.651  0.710  30.274 1.00 13.79 ? 70  GLY A CA    1 
ATOM   546  C  C     . GLY A 1 74  ? 14.451  2.003  30.222 1.00 12.54 ? 70  GLY A C     1 
ATOM   547  O  O     . GLY A 1 74  ? 15.225  2.271  31.119 1.00 12.75 ? 70  GLY A O     1 
ATOM   548  N  N     . PRO A 1 75  ? 14.311  2.785  29.154 1.00 11.81 ? 71  PRO A N     1 
ATOM   549  C  CA    . PRO A 1 75  ? 15.168  3.950  28.994 1.00 11.23 ? 71  PRO A CA    1 
ATOM   550  C  C     . PRO A 1 75  ? 14.877  5.036  30.024 1.00 10.48 ? 71  PRO A C     1 
ATOM   551  O  O     . PRO A 1 75  ? 13.720  5.179  30.459 1.00 10.52 ? 71  PRO A O     1 
ATOM   552  C  CB    . PRO A 1 75  ? 14.818  4.493  27.605 1.00 11.49 ? 71  PRO A CB    1 
ATOM   553  C  CG    . PRO A 1 75  ? 13.591  3.772  27.161 1.00 12.07 ? 71  PRO A CG    1 
ATOM   554  C  CD    . PRO A 1 75  ? 13.536  2.485  27.935 1.00 12.41 ? 71  PRO A CD    1 
ATOM   555  N  N     . ILE A 1 76  ? 15.922  5.757  30.396 1.00 9.73  ? 72  ILE A N     1 
ATOM   556  C  CA    . ILE A 1 76  ? 15.819  7.027  31.097 1.00 9.53  ? 72  ILE A CA    1 
ATOM   557  C  C     . ILE A 1 76  ? 16.377  8.126  30.217 1.00 9.51  ? 72  ILE A C     1 
ATOM   558  O  O     . ILE A 1 76  ? 17.037  7.860  29.213 1.00 9.39  ? 72  ILE A O     1 
ATOM   559  C  CB    . ILE A 1 76  ? 16.582  6.991  32.445 1.00 9.60  ? 72  ILE A CB    1 
ATOM   560  C  CG1   . ILE A 1 76  ? 18.103  6.928  32.233 1.00 9.74  ? 72  ILE A CG1   1 
ATOM   561  C  CG2   . ILE A 1 76  ? 16.103  5.781  33.266 1.00 9.93  ? 72  ILE A CG2   1 
ATOM   562  C  CD1   . ILE A 1 76  ? 18.900  7.167  33.505 1.00 9.83  ? 72  ILE A CD1   1 
ATOM   563  N  N     . VAL A 1 77  ? 16.053  9.375  30.561 1.00 9.66  ? 73  VAL A N     1 
ATOM   564  C  CA    . VAL A 1 77  ? 16.714  10.506 29.972 1.00 9.49  ? 73  VAL A CA    1 
ATOM   565  C  C     . VAL A 1 77  ? 17.576  11.102 31.075 1.00 9.77  ? 73  VAL A C     1 
ATOM   566  O  O     . VAL A 1 77  ? 17.056  11.578 32.099 1.00 9.55  ? 73  VAL A O     1 
ATOM   567  C  CB    . VAL A 1 77  ? 15.729  11.542 29.414 1.00 9.22  ? 73  VAL A CB    1 
ATOM   568  C  CG1   . VAL A 1 77  ? 16.446  12.844 29.074 1.00 8.64  ? 73  VAL A CG1   1 
ATOM   569  C  CG2   . VAL A 1 77  ? 15.014  10.971 28.204 1.00 9.07  ? 73  VAL A CG2   1 
ATOM   570  N  N     . GLY A 1 78  ? 18.893  11.116 30.853 1.00 9.63  ? 74  GLY A N     1 
ATOM   571  C  CA    . GLY A 1 78  ? 19.807  11.736 31.799 1.00 9.88  ? 74  GLY A CA    1 
ATOM   572  C  C     . GLY A 1 78  ? 20.106  13.155 31.364 1.00 9.73  ? 74  GLY A C     1 
ATOM   573  O  O     . GLY A 1 78  ? 20.232  13.434 30.169 1.00 9.79  ? 74  GLY A O     1 
ATOM   574  N  N     . MET A 1 79  ? 20.211  14.055 32.330 1.00 9.72  ? 75  MET A N     1 
ATOM   575  C  CA    . MET A 1 79  ? 20.476  15.464 32.045 1.00 9.90  ? 75  MET A CA    1 
ATOM   576  C  C     . MET A 1 79  ? 21.482  16.030 33.040 1.00 9.92  ? 75  MET A C     1 
ATOM   577  O  O     . MET A 1 79  ? 21.506  15.642 34.211 1.00 10.20 ? 75  MET A O     1 
ATOM   578  C  CB    . MET A 1 79  ? 19.191  16.288 32.162 1.00 9.76  ? 75  MET A CB    1 
ATOM   579  C  CG    . MET A 1 79  ? 18.088  15.863 31.240 1.00 10.22 ? 75  MET A CG    1 
ATOM   580  S  SD    . MET A 1 79  ? 16.524  16.654 31.642 1.00 10.37 ? 75  MET A SD    1 
ATOM   581  C  CE    . MET A 1 79  ? 15.884  15.380 32.722 1.00 11.92 ? 75  MET A CE    1 
ATOM   582  N  N     . VAL A 1 80  ? 22.270  16.983 32.585 1.00 9.87  ? 76  VAL A N     1 
ATOM   583  C  CA    . VAL A 1 80  ? 23.054  17.813 33.496 1.00 9.92  ? 76  VAL A CA    1 
ATOM   584  C  C     . VAL A 1 80  ? 22.610  19.256 33.269 1.00 10.09 ? 76  VAL A C     1 
ATOM   585  O  O     . VAL A 1 80  ? 22.602  19.737 32.134 1.00 10.15 ? 76  VAL A O     1 
ATOM   586  C  CB    . VAL A 1 80  ? 24.554  17.674 33.285 1.00 10.26 ? 76  VAL A CB    1 
ATOM   587  C  CG1   . VAL A 1 80  ? 25.311  18.482 34.348 1.00 10.17 ? 76  VAL A CG1   1 
ATOM   588  C  CG2   . VAL A 1 80  ? 24.948  16.191 33.318 1.00 10.26 ? 76  VAL A CG2   1 
ATOM   589  N  N     . TRP A 1 81  ? 22.235  19.918 34.366 1.00 10.08 ? 77  TRP A N     1 
ATOM   590  C  CA    . TRP A 1 81  ? 21.812  21.300 34.369 1.00 10.19 ? 77  TRP A CA    1 
ATOM   591  C  C     . TRP A 1 81  ? 22.733  22.140 35.159 1.00 11.02 ? 77  TRP A C     1 
ATOM   592  O  O     . TRP A 1 81  ? 23.286  21.699 36.188 1.00 11.50 ? 77  TRP A O     1 
ATOM   593  C  CB    . TRP A 1 81  ? 20.426  21.409 34.978 1.00 9.78  ? 77  TRP A CB    1 
ATOM   594  C  CG    . TRP A 1 81  ? 19.378  20.793 34.117 1.00 8.96  ? 77  TRP A CG    1 
ATOM   595  C  CD1   . TRP A 1 81  ? 18.883  19.515 34.192 1.00 8.84  ? 77  TRP A CD1   1 
ATOM   596  C  CD2   . TRP A 1 81  ? 18.687  21.411 32.982 1.00 8.62  ? 77  TRP A CD2   1 
ATOM   597  N  NE1   . TRP A 1 81  ? 17.930  19.313 33.221 1.00 8.52  ? 77  TRP A NE1   1 
ATOM   598  C  CE2   . TRP A 1 81  ? 17.772  20.416 32.472 1.00 8.46  ? 77  TRP A CE2   1 
ATOM   599  C  CE3   . TRP A 1 81  ? 18.707  22.661 32.402 1.00 8.75  ? 77  TRP A CE3   1 
ATOM   600  C  CZ2   . TRP A 1 81  ? 16.940  20.665 31.387 1.00 8.50  ? 77  TRP A CZ2   1 
ATOM   601  C  CZ3   . TRP A 1 81  ? 17.861  22.909 31.332 1.00 8.76  ? 77  TRP A CZ3   1 
ATOM   602  C  CH2   . TRP A 1 81  ? 16.982  21.931 30.845 1.00 8.32  ? 77  TRP A CH2   1 
ATOM   603  N  N     . GLU A 1 82  ? 22.954  23.362 34.683 1.00 11.53 ? 78  GLU A N     1 
ATOM   604  C  CA    . GLU A 1 82  ? 23.896  24.265 35.309 1.00 12.37 ? 78  GLU A CA    1 
ATOM   605  C  C     . GLU A 1 82  ? 23.215  25.542 35.722 1.00 12.15 ? 78  GLU A C     1 
ATOM   606  O  O     . GLU A 1 82  ? 22.404  26.075 34.977 1.00 11.60 ? 78  GLU A O     1 
ATOM   607  C  CB    . GLU A 1 82  ? 25.056  24.583 34.344 1.00 13.41 ? 78  GLU A CB    1 
ATOM   608  C  CG    . GLU A 1 82  ? 26.024  25.618 34.872 1.00 14.77 ? 78  GLU A CG    1 
ATOM   609  C  CD    . GLU A 1 82  ? 27.201  25.830 33.959 1.00 16.03 ? 78  GLU A CD    1 
ATOM   610  O  OE1   . GLU A 1 82  ? 27.521  27.024 33.789 1.00 17.09 ? 78  GLU A OE1   1 
ATOM   611  O  OE2   . GLU A 1 82  ? 27.723  24.847 33.367 1.00 16.25 ? 78  GLU A OE2   1 
ATOM   612  N  N     . GLY A 1 83  ? 23.527  26.020 36.932 1.00 12.59 ? 79  GLY A N     1 
ATOM   613  C  CA    . GLY A 1 83  ? 22.983  27.290 37.418 1.00 12.86 ? 79  GLY A CA    1 
ATOM   614  C  C     . GLY A 1 83  ? 23.148  27.484 38.914 1.00 13.55 ? 79  GLY A C     1 
ATOM   615  O  O     . GLY A 1 83  ? 23.476  26.542 39.638 1.00 12.77 ? 79  GLY A O     1 
ATOM   616  N  N     . LEU A 1 84  ? 22.939  28.723 39.361 1.00 14.30 ? 80  LEU A N     1 
ATOM   617  C  CA    . LEU A 1 84  ? 23.080  29.078 40.763 1.00 14.82 ? 80  LEU A CA    1 
ATOM   618  C  C     . LEU A 1 84  ? 22.081  28.287 41.555 1.00 14.21 ? 80  LEU A C     1 
ATOM   619  O  O     . LEU A 1 84  ? 20.869  28.340 41.265 1.00 14.02 ? 80  LEU A O     1 
ATOM   620  C  CB    . LEU A 1 84  ? 22.776  30.563 40.979 1.00 15.71 ? 80  LEU A CB    1 
ATOM   621  C  CG    . LEU A 1 84  ? 22.995  31.170 42.404 1.00 16.78 ? 80  LEU A CG    1 
ATOM   622  C  CD1   . LEU A 1 84  ? 24.472  31.211 42.792 1.00 17.40 ? 80  LEU A CD1   1 
ATOM   623  C  CD2   . LEU A 1 84  ? 22.393  32.601 42.451 1.00 16.83 ? 80  LEU A CD2   1 
ATOM   624  N  N     . GLY A 1 85  ? 22.571  27.546 42.550 1.00 14.01 ? 81  GLY A N     1 
ATOM   625  C  CA    . GLY A 1 85  ? 21.700  26.767 43.440 1.00 13.81 ? 81  GLY A CA    1 
ATOM   626  C  C     . GLY A 1 85  ? 20.908  25.655 42.727 1.00 13.01 ? 81  GLY A C     1 
ATOM   627  O  O     . GLY A 1 85  ? 19.878  25.206 43.233 1.00 12.78 ? 81  GLY A O     1 
ATOM   628  N  N     . VAL A 1 86  ? 21.393  25.203 41.568 1.00 12.56 ? 82  VAL A N     1 
ATOM   629  C  CA    . VAL A 1 86  ? 20.668  24.233 40.759 1.00 11.62 ? 82  VAL A CA    1 
ATOM   630  C  C     . VAL A 1 86  ? 20.429  22.876 41.432 1.00 11.81 ? 82  VAL A C     1 
ATOM   631  O  O     . VAL A 1 86  ? 19.415  22.227 41.161 1.00 11.35 ? 82  VAL A O     1 
ATOM   632  C  CB    . VAL A 1 86  ? 21.302  24.029 39.375 1.00 11.39 ? 82  VAL A CB    1 
ATOM   633  C  CG1   . VAL A 1 86  ? 22.638  23.285 39.434 1.00 11.43 ? 82  VAL A CG1   1 
ATOM   634  C  CG2   . VAL A 1 86  ? 20.292  23.353 38.439 1.00 10.72 ? 82  VAL A CG2   1 
ATOM   635  N  N     . VAL A 1 87  ? 21.319  22.439 42.301 1.00 12.37 ? 83  VAL A N     1 
ATOM   636  C  CA    . VAL A 1 87  ? 21.097  21.158 42.962 1.00 12.70 ? 83  VAL A CA    1 
ATOM   637  C  C     . VAL A 1 87  ? 19.827  21.212 43.809 1.00 13.27 ? 83  VAL A C     1 
ATOM   638  O  O     . VAL A 1 87  ? 18.886  20.428 43.583 1.00 12.41 ? 83  VAL A O     1 
ATOM   639  C  CB    . VAL A 1 87  ? 22.303  20.741 43.821 1.00 13.00 ? 83  VAL A CB    1 
ATOM   640  C  CG1   . VAL A 1 87  ? 21.932  19.526 44.675 1.00 13.09 ? 83  VAL A CG1   1 
ATOM   641  C  CG2   . VAL A 1 87  ? 23.497  20.464 42.894 1.00 12.72 ? 83  VAL A CG2   1 
ATOM   642  N  N     . LYS A 1 88  ? 19.782  22.172 44.739 1.00 14.25 ? 84  LYS A N     1 
ATOM   643  C  CA    . LYS A 1 88  ? 18.608  22.377 45.590 1.00 15.82 ? 84  LYS A CA    1 
ATOM   644  C  C     . LYS A 1 88  ? 17.390  22.850 44.765 1.00 14.52 ? 84  LYS A C     1 
ATOM   645  O  O     . LYS A 1 88  ? 16.288  22.381 44.976 1.00 14.37 ? 84  LYS A O     1 
ATOM   646  C  CB    . LYS A 1 88  ? 18.925  23.393 46.705 1.00 18.63 ? 84  LYS A CB    1 
ATOM   647  C  CG    . LYS A 1 88  ? 17.825  23.586 47.736 1.00 22.01 ? 84  LYS A CG    1 
ATOM   648  C  CD    . LYS A 1 88  ? 18.115  24.755 48.705 1.00 25.08 ? 84  LYS A CD    1 
ATOM   649  C  CE    . LYS A 1 88  ? 16.846  25.322 49.379 1.00 28.09 ? 84  LYS A CE    1 
ATOM   650  N  NZ    . LYS A 1 88  ? 16.059  26.370 48.587 1.00 29.44 ? 84  LYS A NZ    1 
ATOM   651  N  N     . GLY A 1 89  ? 17.617  23.750 43.811 1.00 13.61 ? 85  GLY A N     1 
ATOM   652  C  CA    . GLY A 1 89  ? 16.544  24.305 43.014 1.00 13.01 ? 85  GLY A CA    1 
ATOM   653  C  C     . GLY A 1 89  ? 15.916  23.251 42.080 1.00 12.58 ? 85  GLY A C     1 
ATOM   654  O  O     . GLY A 1 89  ? 14.724  23.227 41.874 1.00 12.19 ? 85  GLY A O     1 
ATOM   655  N  N     . GLY A 1 90  ? 16.735  22.376 41.540 1.00 12.16 ? 86  GLY A N     1 
ATOM   656  C  CA    . GLY A 1 90  ? 16.250  21.277 40.711 1.00 12.01 ? 86  GLY A CA    1 
ATOM   657  C  C     . GLY A 1 90  ? 15.312  20.369 41.471 1.00 12.41 ? 86  GLY A C     1 
ATOM   658  O  O     . GLY A 1 90  ? 14.224  20.039 40.993 1.00 11.81 ? 86  GLY A O     1 
ATOM   659  N  N     . ARG A 1 91  ? 15.686  20.038 42.703 1.00 13.27 ? 87  ARG A N     1 
ATOM   660  C  CA    . ARG A 1 91  ? 14.826  19.227 43.562 1.00 13.49 ? 87  ARG A CA    1 
ATOM   661  C  C     . ARG A 1 91  ? 13.521  19.904 43.932 1.00 12.94 ? 87  ARG A C     1 
ATOM   662  O  O     . ARG A 1 91  ? 12.485  19.248 44.043 1.00 12.50 ? 87  ARG A O     1 
ATOM   663  C  CB    . ARG A 1 91  ? 15.603  18.761 44.793 1.00 14.89 ? 87  ARG A CB    1 
ATOM   664  C  CG    . ARG A 1 91  ? 16.519  17.624 44.367 1.00 15.71 ? 87  ARG A CG    1 
ATOM   665  C  CD    . ARG A 1 91  ? 17.406  17.169 45.453 1.00 17.43 ? 87  ARG A CD    1 
ATOM   666  N  NE    . ARG A 1 91  ? 16.691  16.506 46.527 1.00 18.51 ? 87  ARG A NE    1 
ATOM   667  C  CZ    . ARG A 1 91  ? 16.584  15.179 46.692 1.00 19.22 ? 87  ARG A CZ    1 
ATOM   668  N  NH1   . ARG A 1 91  ? 17.076  14.305 45.805 1.00 18.93 ? 87  ARG A NH1   1 
ATOM   669  N  NH2   . ARG A 1 91  ? 15.966  14.723 47.770 1.00 18.78 ? 87  ARG A NH2   1 
ATOM   670  N  N     . VAL A 1 92  ? 13.551  21.209 44.113 1.00 12.67 ? 88  VAL A N     1 
ATOM   671  C  CA    . VAL A 1 92  ? 12.296  21.947 44.344 1.00 12.34 ? 88  VAL A CA    1 
ATOM   672  C  C     . VAL A 1 92  ? 11.376  21.803 43.127 1.00 11.56 ? 88  VAL A C     1 
ATOM   673  O  O     . VAL A 1 92  ? 10.179  21.604 43.281 1.00 11.43 ? 88  VAL A O     1 
ATOM   674  C  CB    . VAL A 1 92  ? 12.578  23.419 44.742 1.00 12.71 ? 88  VAL A CB    1 
ATOM   675  C  CG1   . VAL A 1 92  ? 11.339  24.276 44.681 1.00 12.81 ? 88  VAL A CG1   1 
ATOM   676  C  CG2   . VAL A 1 92  ? 13.209  23.474 46.165 1.00 13.34 ? 88  VAL A CG2   1 
ATOM   677  N  N     . LEU A 1 93  ? 11.928  21.869 41.928 1.00 10.72 ? 89  LEU A N     1 
ATOM   678  C  CA    . LEU A 1 93  ? 11.112  21.718 40.724 1.00 10.41 ? 89  LEU A CA    1 
ATOM   679  C  C     . LEU A 1 93  ? 10.490  20.325 40.652 1.00 10.26 ? 89  LEU A C     1 
ATOM   680  O  O     . LEU A 1 93  ? 9.354   20.199 40.210 1.00 10.44 ? 89  LEU A O     1 
ATOM   681  C  CB    . LEU A 1 93  ? 11.909  21.960 39.419 1.00 9.82  ? 89  LEU A CB    1 
ATOM   682  C  CG    . LEU A 1 93  ? 12.479  23.363 39.170 1.00 10.03 ? 89  LEU A CG    1 
ATOM   683  C  CD1   . LEU A 1 93  ? 13.215  23.432 37.833 1.00 9.66  ? 89  LEU A CD1   1 
ATOM   684  C  CD2   . LEU A 1 93  ? 11.408  24.421 39.285 1.00 9.75  ? 89  LEU A CD2   1 
ATOM   685  N  N     . LEU A 1 94  ? 11.235  19.316 41.066 1.00 10.34 ? 90  LEU A N     1 
ATOM   686  C  CA    . LEU A 1 94  ? 10.741  17.926 41.046 1.00 10.66 ? 90  LEU A CA    1 
ATOM   687  C  C     . LEU A 1 94  ? 9.611   17.705 42.041 1.00 10.90 ? 90  LEU A C     1 
ATOM   688  O  O     . LEU A 1 94  ? 8.694   16.927 41.789 1.00 11.16 ? 90  LEU A O     1 
ATOM   689  C  CB    . LEU A 1 94  ? 11.861  16.931 41.348 1.00 10.53 ? 90  LEU A CB    1 
ATOM   690  C  CG    . LEU A 1 94  ? 13.142  16.925 40.507 1.00 10.52 ? 90  LEU A CG    1 
ATOM   691  C  CD1   . LEU A 1 94  ? 14.065  15.753 40.861 1.00 10.54 ? 90  LEU A CD1   1 
ATOM   692  C  CD2   . LEU A 1 94  ? 12.811  16.970 39.014 1.00 9.84  ? 90  LEU A CD2   1 
ATOM   693  N  N     . GLY A 1 95  ? 9.742   18.314 43.214 1.00 11.44 ? 91  GLY A N     1 
ATOM   694  C  CA    . GLY A 1 95  ? 8.798   18.119 44.298 1.00 11.97 ? 91  GLY A CA    1 
ATOM   695  C  C     . GLY A 1 95  ? 9.266   17.074 45.275 1.00 12.54 ? 91  GLY A C     1 
ATOM   696  O  O     . GLY A 1 95  ? 10.252  16.384 45.022 1.00 12.49 ? 91  GLY A O     1 
ATOM   697  N  N     . ALA A 1 96  ? 8.558   16.949 46.408 1.00 13.44 ? 92  ALA A N     1 
ATOM   698  C  CA    . ALA A 1 96  ? 8.929   15.946 47.423 1.00 14.14 ? 92  ALA A CA    1 
ATOM   699  C  C     . ALA A 1 96  ? 9.054   14.558 46.793 1.00 14.53 ? 92  ALA A C     1 
ATOM   700  O  O     . ALA A 1 96  ? 8.292   14.206 45.896 1.00 13.45 ? 92  ALA A O     1 
ATOM   701  C  CB    . ALA A 1 96  ? 7.904   15.896 48.564 1.00 14.01 ? 92  ALA A CB    1 
ATOM   702  N  N     . THR A 1 97  ? 9.946   13.743 47.364 1.00 15.92 ? 93  THR A N     1 
ATOM   703  C  CA    . THR A 1 97  ? 10.238  12.379 46.877 1.00 16.57 ? 93  THR A CA    1 
ATOM   704  C  C     . THR A 1 97  ? 9.039   11.480 46.753 1.00 16.30 ? 93  THR A C     1 
ATOM   705  O  O     . THR A 1 97  ? 8.842   10.798 45.752 1.00 14.79 ? 93  THR A O     1 
ATOM   706  C  CB    . THR A 1 97  ? 11.202  11.680 47.850 1.00 17.72 ? 93  THR A CB    1 
ATOM   707  O  OG1   . THR A 1 97  ? 12.391  12.463 47.926 1.00 17.48 ? 93  THR A OG1   1 
ATOM   708  C  CG2   . THR A 1 97  ? 11.517  10.215 47.395 1.00 17.73 ? 93  THR A CG2   1 
ATOM   709  N  N     . ASN A 1 98  ? 8.249   11.485 47.802 1.00 17.47 ? 94  ASN A N     1 
ATOM   710  C  CA    . ASN A 1 98  ? 6.987   10.783 47.829 1.00 18.14 ? 94  ASN A CA    1 
ATOM   711  C  C     . ASN A 1 98  ? 5.885   11.702 47.302 1.00 18.30 ? 94  ASN A C     1 
ATOM   712  O  O     . ASN A 1 98  ? 5.563   12.734 47.916 1.00 17.98 ? 94  ASN A O     1 
ATOM   713  C  CB    . ASN A 1 98  ? 6.650   10.335 49.243 1.00 19.39 ? 94  ASN A CB    1 
ATOM   714  C  CG    . ASN A 1 98  ? 5.405   9.488  49.289 1.00 20.20 ? 94  ASN A CG    1 
ATOM   715  O  OD1   . ASN A 1 98  ? 4.496   9.642  48.472 1.00 20.52 ? 94  ASN A OD1   1 
ATOM   716  N  ND2   . ASN A 1 98  ? 5.362   8.588  50.218 1.00 21.72 ? 94  ASN A ND2   1 
ATOM   717  N  N     . PRO A 1 99  ? 5.306   11.336 46.156 1.00 18.24 ? 95  PRO A N     1 
ATOM   718  C  CA    . PRO A 1 99  ? 4.293   12.181 45.558 1.00 18.58 ? 95  PRO A CA    1 
ATOM   719  C  C     . PRO A 1 99  ? 3.135   12.525 46.483 1.00 19.83 ? 95  PRO A C     1 
ATOM   720  O  O     . PRO A 1 99  ? 2.563   13.585 46.324 1.00 21.76 ? 95  PRO A O     1 
ATOM   721  C  CB    . PRO A 1 99  ? 3.830   11.373 44.338 1.00 18.14 ? 95  PRO A CB    1 
ATOM   722  C  CG    . PRO A 1 99  ? 4.992   10.501 44.007 1.00 17.76 ? 95  PRO A CG    1 
ATOM   723  C  CD    . PRO A 1 99  ? 5.638   10.180 45.310 1.00 17.77 ? 95  PRO A CD    1 
ATOM   724  N  N     . ALA A 1 100 ? 2.821   11.696 47.480 1.00 20.49 ? 96  ALA A N     1 
ATOM   725  C  CA    . ALA A 1 100 ? 1.808   12.077 48.480 1.00 20.93 ? 96  ALA A CA    1 
ATOM   726  C  C     . ALA A 1 100 ? 2.124   13.409 49.169 1.00 20.74 ? 96  ALA A C     1 
ATOM   727  O  O     . ALA A 1 100 ? 1.231   14.107 49.621 1.00 20.83 ? 96  ALA A O     1 
ATOM   728  C  CB    . ALA A 1 100 ? 1.664   10.983 49.548 1.00 21.83 ? 96  ALA A CB    1 
ATOM   729  N  N     . ASP A 1 101 ? 3.405   13.738 49.263 1.00 20.34 ? 97  ASP A N     1 
ATOM   730  C  CA    . ASP A 1 101 ? 3.844   14.965 49.914 1.00 20.05 ? 97  ASP A CA    1 
ATOM   731  C  C     . ASP A 1 101 ? 4.103   16.100 48.909 1.00 18.19 ? 97  ASP A C     1 
ATOM   732  O  O     . ASP A 1 101 ? 4.263   17.231 49.319 1.00 18.00 ? 97  ASP A O     1 
ATOM   733  C  CB    . ASP A 1 101 ? 5.134   14.697 50.696 1.00 21.06 ? 97  ASP A CB    1 
ATOM   734  C  CG    . ASP A 1 101 ? 4.960   13.616 51.752 1.00 22.50 ? 97  ASP A CG    1 
ATOM   735  O  OD1   . ASP A 1 101 ? 3.909   13.590 52.397 1.00 24.08 ? 97  ASP A OD1   1 
ATOM   736  O  OD2   . ASP A 1 101 ? 5.877   12.801 51.935 1.00 23.72 ? 97  ASP A OD2   1 
ATOM   737  N  N     . SER A 1 102 ? 4.130   15.798 47.608 1.00 16.02 ? 98  SER A N     1 
ATOM   738  C  CA    . SER A 1 102 ? 4.488   16.792 46.588 1.00 15.03 ? 98  SER A CA    1 
ATOM   739  C  C     . SER A 1 102 ? 3.351   17.768 46.379 1.00 14.43 ? 98  SER A C     1 
ATOM   740  O  O     . SER A 1 102 ? 2.191   17.379 46.403 1.00 14.37 ? 98  SER A O     1 
ATOM   741  C  CB    . SER A 1 102 ? 4.753   16.108 45.255 1.00 14.83 ? 98  SER A CB    1 
ATOM   742  O  OG    . SER A 1 102 ? 5.757   15.132 45.408 1.00 16.58 ? 98  SER A OG    1 
ATOM   743  N  N     . LEU A 1 103 ? 3.686   19.035 46.133 1.00 13.37 ? 99  LEU A N     1 
ATOM   744  C  CA    . LEU A 1 103 ? 2.682   20.035 45.900 1.00 12.77 ? 99  LEU A CA    1 
ATOM   745  C  C     . LEU A 1 103 ? 2.430   20.240 44.400 1.00 11.51 ? 99  LEU A C     1 
ATOM   746  O  O     . LEU A 1 103 ? 3.365   20.216 43.580 1.00 11.02 ? 99  LEU A O     1 
ATOM   747  C  CB    . LEU A 1 103 ? 3.078   21.363 46.555 1.00 13.14 ? 99  LEU A CB    1 
ATOM   748  C  CG    . LEU A 1 103 ? 3.289   21.358 48.093 1.00 13.90 ? 99  LEU A CG    1 
ATOM   749  C  CD1   . LEU A 1 103 ? 3.574   22.791 48.572 1.00 14.33 ? 99  LEU A CD1   1 
ATOM   750  C  CD2   . LEU A 1 103 ? 2.097   20.754 48.853 1.00 14.18 ? 99  LEU A CD2   1 
ATOM   751  N  N     . PRO A 1 104 ? 1.179   20.538 44.051 1.00 11.14 ? 100 PRO A N     1 
ATOM   752  C  CA    . PRO A 1 104 ? 0.881   20.991 42.696 1.00 10.54 ? 100 PRO A CA    1 
ATOM   753  C  C     . PRO A 1 104 ? 1.786   22.131 42.308 1.00 10.02 ? 100 PRO A C     1 
ATOM   754  O  O     . PRO A 1 104 ? 2.108   22.981 43.141 1.00 10.08 ? 100 PRO A O     1 
ATOM   755  C  CB    . PRO A 1 104 ? -0.555  21.453 42.793 1.00 10.91 ? 100 PRO A CB    1 
ATOM   756  C  CG    . PRO A 1 104 ? -1.131  20.603 43.877 1.00 11.57 ? 100 PRO A CG    1 
ATOM   757  C  CD    . PRO A 1 104 ? -0.034  20.478 44.888 1.00 11.70 ? 100 PRO A CD    1 
ATOM   758  N  N     . GLY A 1 105 ? 2.159   22.148 41.039 1.00 9.47  ? 101 GLY A N     1 
ATOM   759  C  CA    . GLY A 1 105 ? 3.133   23.038 40.535 1.00 9.09  ? 101 GLY A CA    1 
ATOM   760  C  C     . GLY A 1 105 ? 4.451   22.335 40.330 1.00 8.80  ? 101 GLY A C     1 
ATOM   761  O  O     . GLY A 1 105 ? 5.240   22.727 39.451 1.00 8.83  ? 101 GLY A O     1 
ATOM   762  N  N     . THR A 1 106 ? 4.741   21.319 41.128 1.00 8.77  ? 102 THR A N     1 
ATOM   763  C  CA    . THR A 1 106 ? 5.975   20.567 40.947 1.00 8.58  ? 102 THR A CA    1 
ATOM   764  C  C     . THR A 1 106 ? 5.710   19.406 39.986 1.00 8.64  ? 102 THR A C     1 
ATOM   765  O  O     . THR A 1 106 ? 4.531   19.014 39.742 1.00 8.46  ? 102 THR A O     1 
ATOM   766  C  CB    . THR A 1 106 ? 6.501   19.996 42.271 1.00 8.77  ? 102 THR A CB    1 
ATOM   767  O  OG1   . THR A 1 106 ? 5.565   19.036 42.795 1.00 8.87  ? 102 THR A OG1   1 
ATOM   768  C  CG2   . THR A 1 106 ? 6.716   21.130 43.308 1.00 9.04  ? 102 THR A CG2   1 
ATOM   769  N  N     . ILE A 1 107 ? 6.790   18.823 39.475 1.00 8.56  ? 103 ILE A N     1 
ATOM   770  C  CA    . ILE A 1 107 ? 6.671   17.690 38.540 1.00 8.71  ? 103 ILE A CA    1 
ATOM   771  C  C     . ILE A 1 107 ? 5.935   16.499 39.188 1.00 9.23  ? 103 ILE A C     1 
ATOM   772  O  O     . ILE A 1 107 ? 4.969   15.986 38.617 1.00 9.27  ? 103 ILE A O     1 
ATOM   773  C  CB    . ILE A 1 107 ? 8.042   17.273 38.015 1.00 8.54  ? 103 ILE A CB    1 
ATOM   774  C  CG1   . ILE A 1 107 ? 8.557   18.350 37.045 1.00 8.31  ? 103 ILE A CG1   1 
ATOM   775  C  CG2   . ILE A 1 107 ? 7.970   15.893 37.367 1.00 8.38  ? 103 ILE A CG2   1 
ATOM   776  C  CD1   . ILE A 1 107 ? 10.059  18.451 36.972 1.00 8.38  ? 103 ILE A CD1   1 
ATOM   777  N  N     . ARG A 1 108 ? 6.377   16.067 40.373 1.00 9.53  ? 104 ARG A N     1 
ATOM   778  C  CA    . ARG A 1 108 ? 5.692   14.973 41.055 1.00 9.78  ? 104 ARG A CA    1 
ATOM   779  C  C     . ARG A 1 108 ? 4.311   15.360 41.599 1.00 9.97  ? 104 ARG A C     1 
ATOM   780  O  O     . ARG A 1 108 ? 3.373   14.549 41.552 1.00 10.06 ? 104 ARG A O     1 
ATOM   781  C  CB    . ARG A 1 108 ? 6.534   14.435 42.167 1.00 10.47 ? 104 ARG A CB    1 
ATOM   782  C  CG    . ARG A 1 108 ? 7.775   13.728 41.673 1.00 10.34 ? 104 ARG A CG    1 
ATOM   783  C  CD    . ARG A 1 108 ? 8.688   13.465 42.829 1.00 10.97 ? 104 ARG A CD    1 
ATOM   784  N  NE    . ARG A 1 108 ? 9.919   12.801 42.408 1.00 11.26 ? 104 ARG A NE    1 
ATOM   785  C  CZ    . ARG A 1 108 ? 11.124  13.016 42.942 1.00 11.84 ? 104 ARG A CZ    1 
ATOM   786  N  NH1   . ARG A 1 108 ? 11.300  13.928 43.887 1.00 12.57 ? 104 ARG A NH1   1 
ATOM   787  N  NH2   . ARG A 1 108 ? 12.173  12.338 42.501 1.00 12.08 ? 104 ARG A NH2   1 
ATOM   788  N  N     . GLY A 1 109 ? 4.155   16.600 42.027 1.00 9.67  ? 105 GLY A N     1 
ATOM   789  C  CA    . GLY A 1 109 ? 2.842   17.096 42.419 1.00 9.98  ? 105 GLY A CA    1 
ATOM   790  C  C     . GLY A 1 109 ? 1.816   17.104 41.289 1.00 9.94  ? 105 GLY A C     1 
ATOM   791  O  O     . GLY A 1 109 ? 0.621   16.788 41.522 1.00 10.29 ? 105 GLY A O     1 
ATOM   792  N  N     . ASP A 1 110 ? 2.252   17.429 40.086 1.00 9.25  ? 106 ASP A N     1 
ATOM   793  C  CA    . ASP A 1 110 ? 1.348   17.460 38.932 1.00 9.50  ? 106 ASP A CA    1 
ATOM   794  C  C     . ASP A 1 110 ? 1.123   16.096 38.287 1.00 9.53  ? 106 ASP A C     1 
ATOM   795  O  O     . ASP A 1 110 ? 0.097   15.874 37.681 1.00 9.47  ? 106 ASP A O     1 
ATOM   796  C  CB    . ASP A 1 110 ? 1.875   18.398 37.877 1.00 9.14  ? 106 ASP A CB    1 
ATOM   797  C  CG    . ASP A 1 110 ? 1.881   19.833 38.343 1.00 9.37  ? 106 ASP A CG    1 
ATOM   798  O  OD1   . ASP A 1 110 ? 1.116   20.152 39.283 1.00 9.76  ? 106 ASP A OD1   1 
ATOM   799  O  OD2   . ASP A 1 110 ? 2.653   20.623 37.774 1.00 9.33  ? 106 ASP A OD2   1 
ATOM   800  N  N     . PHE A 1 111 ? 2.106   15.214 38.361 1.00 9.63  ? 107 PHE A N     1 
ATOM   801  C  CA    . PHE A 1 111 ? 2.115   14.028 37.490 1.00 9.81  ? 107 PHE A CA    1 
ATOM   802  C  C     . PHE A 1 111 ? 2.263   12.666 38.166 1.00 10.00 ? 107 PHE A C     1 
ATOM   803  O  O     . PHE A 1 111 ? 2.168   11.673 37.482 1.00 9.96  ? 107 PHE A O     1 
ATOM   804  C  CB    . PHE A 1 111 ? 3.233   14.137 36.421 1.00 9.56  ? 107 PHE A CB    1 
ATOM   805  C  CG    . PHE A 1 111 ? 3.140   15.351 35.534 1.00 9.72  ? 107 PHE A CG    1 
ATOM   806  C  CD1   . PHE A 1 111 ? 2.044   15.559 34.729 1.00 10.19 ? 107 PHE A CD1   1 
ATOM   807  C  CD2   . PHE A 1 111 ? 4.186   16.264 35.463 1.00 9.66  ? 107 PHE A CD2   1 
ATOM   808  C  CE1   . PHE A 1 111 ? 1.962   16.676 33.909 1.00 9.94  ? 107 PHE A CE1   1 
ATOM   809  C  CE2   . PHE A 1 111 ? 4.119   17.379 34.632 1.00 9.54  ? 107 PHE A CE2   1 
ATOM   810  C  CZ    . PHE A 1 111 ? 2.984   17.599 33.883 1.00 9.63  ? 107 PHE A CZ    1 
ATOM   811  N  N     . ALA A 1 112 ? 2.555   12.599 39.465 1.00 10.43 ? 108 ALA A N     1 
ATOM   812  C  CA    . ALA A 1 112 ? 2.890   11.307 40.085 1.00 10.82 ? 108 ALA A CA    1 
ATOM   813  C  C     . ALA A 1 112 ? 2.001   10.998 41.279 1.00 11.71 ? 108 ALA A C     1 
ATOM   814  O  O     . ALA A 1 112 ? 1.531   11.895 41.970 1.00 11.47 ? 108 ALA A O     1 
ATOM   815  C  CB    . ALA A 1 112 ? 4.368   11.267 40.494 1.00 10.61 ? 108 ALA A CB    1 
ATOM   816  N  N     . VAL A 1 113 ? 1.779   9.706  41.516 1.00 12.67 ? 109 VAL A N     1 
ATOM   817  C  CA    . VAL A 1 113 ? 0.991   9.247  42.643 1.00 14.13 ? 109 VAL A CA    1 
ATOM   818  C  C     . VAL A 1 113 ? 1.754   8.360  43.629 1.00 15.20 ? 109 VAL A C     1 
ATOM   819  O  O     . VAL A 1 113 ? 1.521   8.439  44.836 1.00 16.61 ? 109 VAL A O     1 
ATOM   820  C  CB    . VAL A 1 113 ? -0.247  8.484  42.145 1.00 14.54 ? 109 VAL A CB    1 
ATOM   821  C  CG1   . VAL A 1 113 ? -0.968  7.864  43.307 1.00 15.87 ? 109 VAL A CG1   1 
ATOM   822  C  CG2   . VAL A 1 113 ? -1.168  9.442  41.460 1.00 14.99 ? 109 VAL A CG2   1 
ATOM   823  N  N     . ASP A 1 114 ? 2.658   7.531  43.128 1.00 15.08 ? 110 ASP A N     1 
ATOM   824  C  CA    . ASP A 1 114 ? 3.261   6.444  43.901 1.00 15.77 ? 110 ASP A CA    1 
ATOM   825  C  C     . ASP A 1 114 ? 4.777   6.690  44.013 1.00 14.72 ? 110 ASP A C     1 
ATOM   826  O  O     . ASP A 1 114 ? 5.456   7.010  43.018 1.00 13.61 ? 110 ASP A O     1 
ATOM   827  C  CB    . ASP A 1 114 ? 2.934   5.149  43.153 1.00 17.12 ? 110 ASP A CB    1 
ATOM   828  C  CG    . ASP A 1 114 ? 3.395   3.876  43.862 1.00 18.83 ? 110 ASP A CG    1 
ATOM   829  O  OD1   . ASP A 1 114 ? 4.423   3.882  44.595 1.00 19.03 ? 110 ASP A OD1   1 
ATOM   830  O  OD2   . ASP A 1 114 ? 2.763   2.822  43.589 1.00 20.55 ? 110 ASP A OD2   1 
ATOM   831  N  N     . VAL A 1 115 ? 5.308   6.545  45.222 1.00 14.66 ? 111 VAL A N     1 
ATOM   832  C  CA    . VAL A 1 115 ? 6.739   6.781  45.494 1.00 14.27 ? 111 VAL A CA    1 
ATOM   833  C  C     . VAL A 1 115 ? 7.642   5.904  44.638 1.00 13.84 ? 111 VAL A C     1 
ATOM   834  O  O     . VAL A 1 115 ? 8.721   6.321  44.238 1.00 14.00 ? 111 VAL A O     1 
ATOM   835  C  CB    . VAL A 1 115 ? 7.088   6.632  47.017 1.00 14.90 ? 111 VAL A CB    1 
ATOM   836  C  CG1   . VAL A 1 115 ? 6.867   5.178  47.533 1.00 15.14 ? 111 VAL A CG1   1 
ATOM   837  C  CG2   . VAL A 1 115 ? 8.520   7.131  47.255 1.00 14.71 ? 111 VAL A CG2   1 
ATOM   838  N  N     . GLY A 1 116 ? 7.182   4.712  44.288 1.00 14.39 ? 112 GLY A N     1 
ATOM   839  C  CA    . GLY A 1 116 ? 7.959   3.821  43.402 1.00 14.49 ? 112 GLY A CA    1 
ATOM   840  C  C     . GLY A 1 116 ? 7.816   4.135  41.915 1.00 14.17 ? 112 GLY A C     1 
ATOM   841  O  O     . GLY A 1 116 ? 8.447   3.478  41.068 1.00 14.98 ? 112 GLY A O     1 
ATOM   842  N  N     . ARG A 1 117 ? 6.955   5.089  41.588 1.00 13.37 ? 113 ARG A N     1 
ATOM   843  C  CA    . ARG A 1 117 ? 6.761   5.552  40.218 1.00 13.14 ? 113 ARG A CA    1 
ATOM   844  C  C     . ARG A 1 117 ? 6.701   7.070  40.281 1.00 12.20 ? 113 ARG A C     1 
ATOM   845  O  O     . ARG A 1 117 ? 5.671   7.670  39.976 1.00 12.20 ? 113 ARG A O     1 
ATOM   846  C  CB    . ARG A 1 117 ? 5.465   5.005  39.611 1.00 13.88 ? 113 ARG A CB    1 
ATOM   847  C  CG    . ARG A 1 117 ? 5.405   3.489  39.486 1.00 15.24 ? 113 ARG A CG    1 
ATOM   848  C  CD    . ARG A 1 117 ? 6.322   3.000  38.397 1.00 15.99 ? 113 ARG A CD    1 
ATOM   849  N  NE    . ARG A 1 117 ? 6.186   1.555  38.235 1.00 17.40 ? 113 ARG A NE    1 
ATOM   850  C  CZ    . ARG A 1 117 ? 6.880   0.654  38.930 1.00 18.20 ? 113 ARG A CZ    1 
ATOM   851  N  NH1   . ARG A 1 117 ? 7.777   1.007  39.854 1.00 17.36 ? 113 ARG A NH1   1 
ATOM   852  N  NH2   . ARG A 1 117 ? 6.668   -0.618 38.695 1.00 19.83 ? 113 ARG A NH2   1 
ATOM   853  N  N     . ASN A 1 118 ? 7.794   7.675  40.739 1.00 11.65 ? 114 ASN A N     1 
ATOM   854  C  CA    . ASN A 1 118 ? 7.837   9.099  40.978 1.00 11.55 ? 114 ASN A CA    1 
ATOM   855  C  C     . ASN A 1 118 ? 8.567   9.876  39.881 1.00 10.99 ? 114 ASN A C     1 
ATOM   856  O  O     . ASN A 1 118 ? 9.039   10.986 40.137 1.00 10.75 ? 114 ASN A O     1 
ATOM   857  C  CB    . ASN A 1 118 ? 8.388   9.431  42.388 1.00 11.90 ? 114 ASN A CB    1 
ATOM   858  C  CG    . ASN A 1 118 ? 9.859   9.090  42.556 1.00 12.04 ? 114 ASN A CG    1 
ATOM   859  O  OD1   . ASN A 1 118 ? 10.476  8.511  41.668 1.00 11.86 ? 114 ASN A OD1   1 
ATOM   860  N  ND2   . ASN A 1 118 ? 10.432  9.466  43.685 1.00 11.94 ? 114 ASN A ND2   1 
ATOM   861  N  N     . VAL A 1 119 ? 8.662   9.273  38.683 1.00 10.48 ? 115 VAL A N     1 
ATOM   862  C  CA    . VAL A 1 119 ? 8.823   10.007 37.421 1.00 10.10 ? 115 VAL A CA    1 
ATOM   863  C  C     . VAL A 1 119 ? 10.244  10.519 37.145 1.00 9.89  ? 115 VAL A C     1 
ATOM   864  O  O     . VAL A 1 119 ? 10.693  10.522 36.013 1.00 9.30  ? 115 VAL A O     1 
ATOM   865  C  CB    . VAL A 1 119 ? 7.744   11.158 37.335 1.00 10.28 ? 115 VAL A CB    1 
ATOM   866  C  CG1   . VAL A 1 119 ? 8.083   12.174 36.258 1.00 10.16 ? 115 VAL A CG1   1 
ATOM   867  C  CG2   . VAL A 1 119 ? 6.342   10.558 37.107 1.00 10.60 ? 115 VAL A CG2   1 
ATOM   868  N  N     . CYS A 1 120 ? 10.978  10.912 38.175 1.00 10.43 ? 116 CYS A N     1 
ATOM   869  C  CA    . CYS A 1 120 ? 12.241  11.621 37.983 1.00 10.63 ? 116 CYS A CA    1 
ATOM   870  C  C     . CYS A 1 120 ? 13.173  11.465 39.186 1.00 11.00 ? 116 CYS A C     1 
ATOM   871  O  O     . CYS A 1 120 ? 12.766  11.001 40.248 1.00 11.50 ? 116 CYS A O     1 
ATOM   872  C  CB    . CYS A 1 120 ? 11.957  13.104 37.729 1.00 10.96 ? 116 CYS A CB    1 
ATOM   873  S  SG    . CYS A 1 120 ? 10.970  13.878 39.065 1.00 12.12 ? 116 CYS A SG    1 
ATOM   874  N  N     . HIS A 1 121 ? 14.426  11.868 38.995 1.00 10.81 ? 117 HIS A N     1 
ATOM   875  C  CA    . HIS A 1 121 ? 15.470  11.832 40.011 1.00 10.98 ? 117 HIS A CA    1 
ATOM   876  C  C     . HIS A 1 121 ? 16.257  13.111 39.934 1.00 10.89 ? 117 HIS A C     1 
ATOM   877  O  O     . HIS A 1 121 ? 16.493  13.641 38.839 1.00 10.68 ? 117 HIS A O     1 
ATOM   878  C  CB    . HIS A 1 121 ? 16.446  10.680 39.756 1.00 11.15 ? 117 HIS A CB    1 
ATOM   879  C  CG    . HIS A 1 121 ? 17.751  10.835 40.476 1.00 11.18 ? 117 HIS A CG    1 
ATOM   880  N  ND1   . HIS A 1 121 ? 17.914  10.429 41.732 1.00 11.66 ? 117 HIS A ND1   1 
ATOM   881  C  CD2   . HIS A 1 121 ? 18.952  11.451 40.098 1.00 11.29 ? 117 HIS A CD2   1 
ATOM   882  C  CE1   . HIS A 1 121 ? 19.175  10.758 42.164 1.00 12.04 ? 117 HIS A CE1   1 
ATOM   883  N  NE2   . HIS A 1 121 ? 19.807  11.381 41.167 1.00 11.76 ? 117 HIS A NE2   1 
ATOM   884  N  N     . GLY A 1 122 ? 16.677  13.625 41.071 1.00 11.17 ? 118 GLY A N     1 
ATOM   885  C  CA    . GLY A 1 122 ? 17.654  14.742 41.108 1.00 11.51 ? 118 GLY A CA    1 
ATOM   886  C  C     . GLY A 1 122 ? 18.695  14.524 42.194 1.00 11.93 ? 118 GLY A C     1 
ATOM   887  O  O     . GLY A 1 122 ? 18.371  14.084 43.314 1.00 12.21 ? 118 GLY A O     1 
ATOM   888  N  N     . SER A 1 123 ? 19.951  14.841 41.884 1.00 12.33 ? 119 SER A N     1 
ATOM   889  C  CA    . SER A 1 123 ? 21.029  14.757 42.881 1.00 13.08 ? 119 SER A CA    1 
ATOM   890  C  C     . SER A 1 123 ? 20.645  15.483 44.161 1.00 13.90 ? 119 SER A C     1 
ATOM   891  O  O     . SER A 1 123 ? 20.069  16.557 44.108 1.00 13.42 ? 119 SER A O     1 
ATOM   892  C  CB    . SER A 1 123 ? 22.282  15.375 42.333 1.00 13.14 ? 119 SER A CB    1 
ATOM   893  O  OG    . SER A 1 123 ? 22.620  14.805 41.077 1.00 13.26 ? 119 SER A OG    1 
ATOM   894  N  N     . ASP A 1 124 ? 21.034  14.945 45.316 1.00 15.63 ? 120 ASP A N     1 
ATOM   895  C  CA    . ASP A 1 124 ? 20.672  15.574 46.581 1.00 17.07 ? 120 ASP A CA    1 
ATOM   896  C  C     . ASP A 1 124 ? 21.700  16.536 47.189 1.00 17.64 ? 120 ASP A C     1 
ATOM   897  O  O     . ASP A 1 124 ? 21.371  17.221 48.118 1.00 17.83 ? 120 ASP A O     1 
ATOM   898  C  CB    . ASP A 1 124 ? 20.227  14.548 47.626 1.00 18.38 ? 120 ASP A CB    1 
ATOM   899  C  CG    . ASP A 1 124 ? 21.336  13.635 48.073 1.00 19.43 ? 120 ASP A CG    1 
ATOM   900  O  OD1   . ASP A 1 124 ? 21.060  12.738 48.874 1.00 21.99 ? 120 ASP A OD1   1 
ATOM   901  O  OD2   . ASP A 1 124 ? 22.458  13.760 47.593 1.00 20.26 ? 120 ASP A OD2   1 
ATOM   902  N  N     . SER A 1 125 ? 22.903  16.619 46.645 1.00 17.90 ? 121 SER A N     1 
ATOM   903  C  CA    . SER A 1 125 ? 23.905  17.570 47.152 1.00 18.52 ? 121 SER A CA    1 
ATOM   904  C  C     . SER A 1 125 ? 24.897  17.890 46.082 1.00 18.31 ? 121 SER A C     1 
ATOM   905  O  O     . SER A 1 125 ? 24.950  17.206 45.068 1.00 17.76 ? 121 SER A O     1 
ATOM   906  C  CB    . SER A 1 125 ? 24.648  16.973 48.363 1.00 19.62 ? 121 SER A CB    1 
ATOM   907  O  OG    . SER A 1 125 ? 25.509  15.920 47.945 1.00 19.27 ? 121 SER A OG    1 
ATOM   908  N  N     . VAL A 1 126 ? 25.684  18.935 46.292 1.00 19.02 ? 122 VAL A N     1 
ATOM   909  C  CA    . VAL A 1 126 ? 26.763  19.295 45.356 1.00 19.57 ? 122 VAL A CA    1 
ATOM   910  C  C     . VAL A 1 126 ? 27.712  18.102 45.166 1.00 20.66 ? 122 VAL A C     1 
ATOM   911  O  O     . VAL A 1 126 ? 28.061  17.749 44.040 1.00 19.91 ? 122 VAL A O     1 
ATOM   912  C  CB    . VAL A 1 126 ? 27.525  20.551 45.831 1.00 20.32 ? 122 VAL A CB    1 
ATOM   913  C  CG1   . VAL A 1 126 ? 28.783  20.777 45.001 1.00 20.15 ? 122 VAL A CG1   1 
ATOM   914  C  CG2   . VAL A 1 126 ? 26.613  21.775 45.764 1.00 19.90 ? 122 VAL A CG2   1 
ATOM   915  N  N     . GLU A 1 127 ? 28.067  17.443 46.270 1.00 22.23 ? 123 GLU A N     1 
ATOM   916  C  CA    . GLU A 1 127 ? 28.971  16.301 46.210 1.00 23.82 ? 123 GLU A CA    1 
ATOM   917  C  C     . GLU A 1 127 ? 28.355  15.099 45.486 1.00 21.68 ? 123 GLU A C     1 
ATOM   918  O  O     . GLU A 1 127 ? 28.983  14.514 44.620 1.00 21.11 ? 123 GLU A O     1 
ATOM   919  C  CB    . GLU A 1 127 ? 29.387  15.904 47.622 1.00 27.05 ? 123 GLU A CB    1 
ATOM   920  C  CG    . GLU A 1 127 ? 30.303  14.696 47.695 1.00 31.25 ? 123 GLU A CG    1 
ATOM   921  C  CD    . GLU A 1 127 ? 30.489  14.176 49.123 1.00 36.14 ? 123 GLU A CD    1 
ATOM   922  O  OE1   . GLU A 1 127 ? 30.799  15.001 50.023 1.00 38.57 ? 123 GLU A OE1   1 
ATOM   923  O  OE2   . GLU A 1 127 ? 30.362  12.941 49.344 1.00 42.69 ? 123 GLU A OE2   1 
ATOM   924  N  N     . SER A 1 128 ? 27.117  14.750 45.801 1.00 20.97 ? 124 SER A N     1 
ATOM   925  C  CA    . SER A 1 128 ? 26.496  13.622 45.098 1.00 19.73 ? 124 SER A CA    1 
ATOM   926  C  C     . SER A 1 128 ? 26.223  13.976 43.613 1.00 18.32 ? 124 SER A C     1 
ATOM   927  O  O     . SER A 1 128 ? 26.319  13.111 42.746 1.00 17.68 ? 124 SER A O     1 
ATOM   928  C  CB    . SER A 1 128 ? 25.268  13.104 45.842 1.00 19.83 ? 124 SER A CB    1 
ATOM   929  O  OG    . SER A 1 128 ? 24.223  14.029 45.800 1.00 20.89 ? 124 SER A OG    1 
ATOM   930  N  N     . ALA A 1 129 ? 25.932  15.245 43.322 1.00 17.01 ? 125 ALA A N     1 
ATOM   931  C  CA    . ALA A 1 129 ? 25.757  15.702 41.949 1.00 16.37 ? 125 ALA A CA    1 
ATOM   932  C  C     . ALA A 1 129 ? 27.051  15.455 41.153 1.00 16.49 ? 125 ALA A C     1 
ATOM   933  O  O     . ALA A 1 129 ? 27.016  14.908 40.063 1.00 15.33 ? 125 ALA A O     1 
ATOM   934  C  CB    . ALA A 1 129 ? 25.359  17.179 41.900 1.00 14.99 ? 125 ALA A CB    1 
ATOM   935  N  N     . LYS A 1 130 ? 28.183  15.856 41.712 1.00 17.59 ? 126 LYS A N     1 
ATOM   936  C  CA    . LYS A 1 130 ? 29.457  15.645 41.022 1.00 18.69 ? 126 LYS A CA    1 
ATOM   937  C  C     . LYS A 1 130 ? 29.718  14.167 40.742 1.00 18.35 ? 126 LYS A C     1 
ATOM   938  O  O     . LYS A 1 130 ? 30.137  13.819 39.642 1.00 17.26 ? 126 LYS A O     1 
ATOM   939  C  CB    . LYS A 1 130 ? 30.615  16.253 41.796 1.00 19.39 ? 126 LYS A CB    1 
ATOM   940  C  CG    . LYS A 1 130 ? 30.582  17.771 41.747 1.00 20.26 ? 126 LYS A CG    1 
ATOM   941  C  CD    . LYS A 1 130 ? 31.712  18.357 42.579 1.00 21.54 ? 126 LYS A CD    1 
ATOM   942  C  CE    . LYS A 1 130 ? 31.723  19.863 42.468 1.00 21.86 ? 126 LYS A CE    1 
ATOM   943  N  NZ    . LYS A 1 130 ? 32.313  20.488 43.667 1.00 22.23 ? 126 LYS A NZ    1 
ATOM   944  N  N     . ARG A 1 131 ? 29.444  13.319 41.724 1.00 19.07 ? 127 ARG A N     1 
ATOM   945  C  CA    . ARG A 1 131 ? 29.576  11.879 41.537 1.00 20.84 ? 127 ARG A CA    1 
ATOM   946  C  C     . ARG A 1 131 ? 28.627  11.353 40.447 1.00 19.46 ? 127 ARG A C     1 
ATOM   947  O  O     . ARG A 1 131 ? 29.029  10.574 39.582 1.00 18.60 ? 127 ARG A O     1 
ATOM   948  C  CB    . ARG A 1 131 ? 29.352  11.148 42.871 1.00 23.82 ? 127 ARG A CB    1 
ATOM   949  C  CG    . ARG A 1 131 ? 29.680  9.658  42.830 1.00 27.66 ? 127 ARG A CG    1 
ATOM   950  C  CD    . ARG A 1 131 ? 29.350  8.979  44.169 1.00 30.79 ? 127 ARG A CD    1 
ATOM   951  N  NE    . ARG A 1 131 ? 27.906  9.027  44.420 1.00 33.27 ? 127 ARG A NE    1 
ATOM   952  C  CZ    . ARG A 1 131 ? 27.302  9.760  45.362 1.00 35.19 ? 127 ARG A CZ    1 
ATOM   953  N  NH1   . ARG A 1 131 ? 28.002  10.499 46.229 1.00 36.53 ? 127 ARG A NH1   1 
ATOM   954  N  NH2   . ARG A 1 131 ? 25.968  9.746  45.436 1.00 35.56 ? 127 ARG A NH2   1 
ATOM   955  N  N     . GLU A 1 132 ? 27.366  11.768 40.504 1.00 17.60 ? 128 GLU A N     1 
ATOM   956  C  CA    . GLU A 1 132 ? 26.364  11.239 39.562 1.00 16.57 ? 128 GLU A CA    1 
ATOM   957  C  C     . GLU A 1 132 ? 26.661  11.699 38.136 1.00 15.86 ? 128 GLU A C     1 
ATOM   958  O  O     . GLU A 1 132 ? 26.580  10.921 37.180 1.00 14.82 ? 128 GLU A O     1 
ATOM   959  C  CB    . GLU A 1 132 ? 24.941  11.628 40.008 1.00 15.62 ? 128 GLU A CB    1 
ATOM   960  C  CG    . GLU A 1 132 ? 24.484  10.833 41.240 1.00 15.79 ? 128 GLU A CG    1 
ATOM   961  C  CD    . GLU A 1 132 ? 23.141  11.283 41.807 1.00 15.57 ? 128 GLU A CD    1 
ATOM   962  O  OE1   . GLU A 1 132 ? 22.470  12.153 41.205 1.00 14.91 ? 128 GLU A OE1   1 
ATOM   963  O  OE2   . GLU A 1 132 ? 22.754  10.736 42.855 1.00 15.71 ? 128 GLU A OE2   1 
ATOM   964  N  N     . ILE A 1 133 ? 27.037  12.965 37.998 1.00 15.99 ? 129 ILE A N     1 
ATOM   965  C  CA    . ILE A 1 133 ? 27.396  13.453 36.704 1.00 15.94 ? 129 ILE A CA    1 
ATOM   966  C  C     . ILE A 1 133 ? 28.541  12.629 36.126 1.00 16.49 ? 129 ILE A C     1 
ATOM   967  O  O     . ILE A 1 133 ? 28.473  12.218 34.960 1.00 16.52 ? 129 ILE A O     1 
ATOM   968  C  CB    . ILE A 1 133 ? 27.772  14.928 36.740 1.00 16.52 ? 129 ILE A CB    1 
ATOM   969  C  CG1   . ILE A 1 133 ? 26.515  15.778 37.008 1.00 15.99 ? 129 ILE A CG1   1 
ATOM   970  C  CG2   . ILE A 1 133 ? 28.400  15.320 35.404 1.00 16.69 ? 129 ILE A CG2   1 
ATOM   971  C  CD1   . ILE A 1 133 ? 26.812  17.216 37.335 1.00 16.13 ? 129 ILE A CD1   1 
ATOM   972  N  N     . ALA A 1 134 ? 29.606  12.439 36.914 1.00 16.91 ? 130 ALA A N     1 
ATOM   973  C  CA    . ALA A 1 134 ? 30.776  11.669 36.483 1.00 17.48 ? 130 ALA A CA    1 
ATOM   974  C  C     . ALA A 1 134 ? 30.386  10.239 36.151 1.00 17.56 ? 130 ALA A C     1 
ATOM   975  O  O     . ALA A 1 134 ? 30.950  9.626  35.267 1.00 17.28 ? 130 ALA A O     1 
ATOM   976  C  CB    . ALA A 1 134 ? 31.860  11.667 37.584 1.00 18.21 ? 130 ALA A CB    1 
ATOM   977  N  N     . PHE A 1 135 ? 29.423  9.704  36.878 1.00 17.39 ? 131 PHE A N     1 
ATOM   978  C  CA    . PHE A 1 135 ? 29.017  8.313  36.680 1.00 17.11 ? 131 PHE A CA    1 
ATOM   979  C  C     . PHE A 1 135 ? 28.240  8.116  35.357 1.00 16.39 ? 131 PHE A C     1 
ATOM   980  O  O     . PHE A 1 135 ? 28.494  7.170  34.628 1.00 15.77 ? 131 PHE A O     1 
ATOM   981  C  CB    . PHE A 1 135 ? 28.158  7.863  37.844 1.00 17.23 ? 131 PHE A CB    1 
ATOM   982  C  CG    . PHE A 1 135 ? 27.790  6.424  37.771 1.00 17.69 ? 131 PHE A CG    1 
ATOM   983  C  CD1   . PHE A 1 135 ? 28.724  5.443  38.119 1.00 19.13 ? 131 PHE A CD1   1 
ATOM   984  C  CD2   . PHE A 1 135 ? 26.557  6.038  37.314 1.00 17.38 ? 131 PHE A CD2   1 
ATOM   985  C  CE1   . PHE A 1 135 ? 28.410  4.086  38.036 1.00 19.32 ? 131 PHE A CE1   1 
ATOM   986  C  CE2   . PHE A 1 135 ? 26.217  4.687  37.243 1.00 18.25 ? 131 PHE A CE2   1 
ATOM   987  C  CZ    . PHE A 1 135 ? 27.154  3.704  37.609 1.00 18.73 ? 131 PHE A CZ    1 
ATOM   988  N  N     . TRP A 1 136 ? 27.330  9.035  35.051 1.00 15.33 ? 132 TRP A N     1 
ATOM   989  C  CA    . TRP A 1 136 ? 26.435  8.868  33.901 1.00 15.60 ? 132 TRP A CA    1 
ATOM   990  C  C     . TRP A 1 136 ? 26.932  9.447  32.611 1.00 15.25 ? 132 TRP A C     1 
ATOM   991  O  O     . TRP A 1 136 ? 26.473  9.060  31.551 1.00 14.91 ? 132 TRP A O     1 
ATOM   992  C  CB    . TRP A 1 136 ? 25.060  9.446  34.203 1.00 14.72 ? 132 TRP A CB    1 
ATOM   993  C  CG    . TRP A 1 136 ? 24.333  8.653  35.225 1.00 15.20 ? 132 TRP A CG    1 
ATOM   994  C  CD1   . TRP A 1 136 ? 24.098  8.985  36.542 1.00 15.27 ? 132 TRP A CD1   1 
ATOM   995  C  CD2   . TRP A 1 136 ? 23.739  7.318  35.054 1.00 15.71 ? 132 TRP A CD2   1 
ATOM   996  N  NE1   . TRP A 1 136 ? 23.410  7.985  37.179 1.00 15.13 ? 132 TRP A NE1   1 
ATOM   997  C  CE2   . TRP A 1 136 ? 23.159  6.965  36.332 1.00 15.33 ? 132 TRP A CE2   1 
ATOM   998  C  CE3   . TRP A 1 136 ? 23.622  6.428  33.989 1.00 15.49 ? 132 TRP A CE3   1 
ATOM   999  C  CZ2   . TRP A 1 136 ? 22.512  5.767  36.532 1.00 15.33 ? 132 TRP A CZ2   1 
ATOM   1000 C  CZ3   . TRP A 1 136 ? 22.966  5.229  34.206 1.00 15.70 ? 132 TRP A CZ3   1 
ATOM   1001 C  CH2   . TRP A 1 136 ? 22.413  4.912  35.440 1.00 15.30 ? 132 TRP A CH2   1 
ATOM   1002 N  N     . PHE A 1 137 ? 27.818  10.422 32.692 1.00 16.17 ? 133 PHE A N     1 
ATOM   1003 C  CA    . PHE A 1 137 ? 28.272  11.170 31.520 1.00 17.00 ? 133 PHE A CA    1 
ATOM   1004 C  C     . PHE A 1 137 ? 29.772  11.080 31.389 1.00 18.44 ? 133 PHE A C     1 
ATOM   1005 O  O     . PHE A 1 137 ? 30.499  11.278 32.356 1.00 18.54 ? 133 PHE A O     1 
ATOM   1006 C  CB    . PHE A 1 137 ? 27.908  12.654 31.644 1.00 16.25 ? 133 PHE A CB    1 
ATOM   1007 C  CG    . PHE A 1 137 ? 26.480  12.954 31.317 1.00 15.52 ? 133 PHE A CG    1 
ATOM   1008 C  CD1   . PHE A 1 137 ? 26.122  13.392 30.061 1.00 15.25 ? 133 PHE A CD1   1 
ATOM   1009 C  CD2   . PHE A 1 137 ? 25.493  12.758 32.266 1.00 15.32 ? 133 PHE A CD2   1 
ATOM   1010 C  CE1   . PHE A 1 137 ? 24.815  13.653 29.743 1.00 14.69 ? 133 PHE A CE1   1 
ATOM   1011 C  CE2   . PHE A 1 137 ? 24.168  13.001 31.951 1.00 14.30 ? 133 PHE A CE2   1 
ATOM   1012 C  CZ    . PHE A 1 137 ? 23.831  13.445 30.700 1.00 14.05 ? 133 PHE A CZ    1 
ATOM   1013 N  N     . LYS A 1 138 ? 30.235  10.859 30.166 1.00 19.98 ? 134 LYS A N     1 
ATOM   1014 C  CA    . LYS A 1 138 ? 31.643  11.046 29.873 1.00 21.67 ? 134 LYS A CA    1 
ATOM   1015 C  C     . LYS A 1 138 ? 31.908  12.543 29.659 1.00 20.60 ? 134 LYS A C     1 
ATOM   1016 O  O     . LYS A 1 138 ? 30.998  13.301 29.303 1.00 18.63 ? 134 LYS A O     1 
ATOM   1017 C  CB    . LYS A 1 138 ? 32.016  10.251 28.613 1.00 25.19 ? 134 LYS A CB    1 
ATOM   1018 C  CG    . LYS A 1 138 ? 31.579  8.789  28.624 1.00 27.36 ? 134 LYS A CG    1 
ATOM   1019 C  CD    . LYS A 1 138 ? 31.519  8.223  27.210 1.00 30.64 ? 134 LYS A CD    1 
ATOM   1020 C  CE    . LYS A 1 138 ? 30.551  7.051  27.107 1.00 33.58 ? 134 LYS A CE    1 
ATOM   1021 N  NZ    . LYS A 1 138 ? 30.859  6.149  25.958 1.00 36.22 ? 134 LYS A NZ    1 
ATOM   1022 N  N     . ALA A 1 139 ? 33.159  12.959 29.822 1.00 20.91 ? 135 ALA A N     1 
ATOM   1023 C  CA    . ALA A 1 139 ? 33.524  14.363 29.714 1.00 21.66 ? 135 ALA A CA    1 
ATOM   1024 C  C     . ALA A 1 139 ? 33.099  14.942 28.366 1.00 22.48 ? 135 ALA A C     1 
ATOM   1025 O  O     . ALA A 1 139 ? 32.606  16.056 28.312 1.00 22.76 ? 135 ALA A O     1 
ATOM   1026 C  CB    . ALA A 1 139 ? 35.004  14.604 29.987 1.00 21.81 ? 135 ALA A CB    1 
ATOM   1027 N  N     . GLU A 1 140 ? 33.248  14.174 27.288 1.00 24.13 ? 136 GLU A N     1 
ATOM   1028 C  CA    . GLU A 1 140 ? 32.964  14.676 25.941 1.00 25.71 ? 136 GLU A CA    1 
ATOM   1029 C  C     . GLU A 1 140 ? 31.482  14.780 25.656 1.00 24.25 ? 136 GLU A C     1 
ATOM   1030 O  O     . GLU A 1 140 ? 31.089  15.337 24.643 1.00 22.87 ? 136 GLU A O     1 
ATOM   1031 C  CB    . GLU A 1 140 ? 33.629  13.826 24.860 1.00 28.87 ? 136 GLU A CB    1 
ATOM   1032 C  CG    . GLU A 1 140 ? 33.071  12.437 24.719 1.00 30.94 ? 136 GLU A CG    1 
ATOM   1033 C  CD    . GLU A 1 140 ? 33.812  11.421 25.581 1.00 34.05 ? 136 GLU A CD    1 
ATOM   1034 O  OE1   . GLU A 1 140 ? 34.500  11.820 26.561 1.00 31.46 ? 136 GLU A OE1   1 
ATOM   1035 O  OE2   . GLU A 1 140 ? 33.680  10.197 25.275 1.00 40.90 ? 136 GLU A OE2   1 
ATOM   1036 N  N     . GLU A 1 141 ? 30.658  14.265 26.550 1.00 22.41 ? 137 GLU A N     1 
ATOM   1037 C  CA    . GLU A 1 141 ? 29.238  14.379 26.377 1.00 22.35 ? 137 GLU A CA    1 
ATOM   1038 C  C     . GLU A 1 141 ? 28.671  15.650 27.010 1.00 20.68 ? 137 GLU A C     1 
ATOM   1039 O  O     . GLU A 1 141 ? 27.511  15.921 26.833 1.00 21.38 ? 137 GLU A O     1 
ATOM   1040 C  CB    . GLU A 1 141 ? 28.538  13.157 26.959 1.00 23.74 ? 137 GLU A CB    1 
ATOM   1041 C  CG    . GLU A 1 141 ? 28.912  11.818 26.322 1.00 25.72 ? 137 GLU A CG    1 
ATOM   1042 C  CD    . GLU A 1 141 ? 28.137  10.688 26.956 1.00 26.86 ? 137 GLU A CD    1 
ATOM   1043 O  OE1   . GLU A 1 141 ? 27.229  10.152 26.302 1.00 32.31 ? 137 GLU A OE1   1 
ATOM   1044 O  OE2   . GLU A 1 141 ? 28.362  10.403 28.143 1.00 26.64 ? 137 GLU A OE2   1 
ATOM   1045 N  N     . LEU A 1 142 ? 29.472  16.392 27.777 1.00 19.15 ? 138 LEU A N     1 
ATOM   1046 C  CA    . LEU A 1 142 ? 29.045  17.625 28.386 1.00 18.36 ? 138 LEU A CA    1 
ATOM   1047 C  C     . LEU A 1 142 ? 29.465  18.770 27.479 1.00 18.83 ? 138 LEU A C     1 
ATOM   1048 O  O     . LEU A 1 142 ? 30.555  18.744 26.922 1.00 18.75 ? 138 LEU A O     1 
ATOM   1049 C  CB    . LEU A 1 142 ? 29.656  17.831 29.760 1.00 18.27 ? 138 LEU A CB    1 
ATOM   1050 C  CG    . LEU A 1 142 ? 29.391  16.734 30.787 1.00 18.19 ? 138 LEU A CG    1 
ATOM   1051 C  CD1   . LEU A 1 142 ? 30.171  16.948 32.083 1.00 19.01 ? 138 LEU A CD1   1 
ATOM   1052 C  CD2   . LEU A 1 142 ? 27.906  16.521 31.018 1.00 17.55 ? 138 LEU A CD2   1 
ATOM   1053 N  N     . VAL A 1 143 ? 28.593  19.754 27.304 1.00 17.21 ? 139 VAL A N     1 
ATOM   1054 C  CA    . VAL A 1 143 ? 28.929  20.880 26.455 1.00 17.76 ? 139 VAL A CA    1 
ATOM   1055 C  C     . VAL A 1 143 ? 29.079  22.150 27.291 1.00 17.61 ? 139 VAL A C     1 
ATOM   1056 O  O     . VAL A 1 143 ? 28.162  22.532 28.019 1.00 16.25 ? 139 VAL A O     1 
ATOM   1057 C  CB    . VAL A 1 143 ? 27.877  21.137 25.341 1.00 17.56 ? 139 VAL A CB    1 
ATOM   1058 C  CG1   . VAL A 1 143 ? 28.262  22.426 24.581 1.00 17.49 ? 139 VAL A CG1   1 
ATOM   1059 C  CG2   . VAL A 1 143 ? 27.768  19.955 24.400 1.00 17.75 ? 139 VAL A CG2   1 
ATOM   1060 N  N     . SER A 1 144 ? 30.213  22.824 27.105 1.00 18.56 ? 140 SER A N     1 
ATOM   1061 C  CA    . SER A 1 144 ? 30.460  24.143 27.703 1.00 18.81 ? 140 SER A CA    1 
ATOM   1062 C  C     . SER A 1 144 ? 30.023  25.219 26.718 1.00 17.80 ? 140 SER A C     1 
ATOM   1063 O  O     . SER A 1 144 ? 30.476  25.220 25.593 1.00 18.44 ? 140 SER A O     1 
ATOM   1064 C  CB    . SER A 1 144 ? 31.966  24.236 28.094 1.00 21.25 ? 140 SER A CB    1 
ATOM   1065 O  OG    . SER A 1 144 ? 32.513  25.566 28.161 1.00 24.46 ? 140 SER A OG    1 
ATOM   1066 N  N     . TRP A 1 145 ? 29.046  26.053 27.104 1.00 16.29 ? 141 TRP A N     1 
ATOM   1067 C  CA    . TRP A 1 145 ? 28.574  27.130 26.252 1.00 15.43 ? 141 TRP A CA    1 
ATOM   1068 C  C     . TRP A 1 145 ? 28.027  28.209 27.111 1.00 15.16 ? 141 TRP A C     1 
ATOM   1069 O  O     . TRP A 1 145 ? 27.798  28.014 28.332 1.00 15.25 ? 141 TRP A O     1 
ATOM   1070 C  CB    . TRP A 1 145 ? 27.497  26.648 25.279 1.00 14.39 ? 141 TRP A CB    1 
ATOM   1071 C  CG    . TRP A 1 145 ? 26.230  26.051 25.893 1.00 13.19 ? 141 TRP A CG    1 
ATOM   1072 C  CD1   . TRP A 1 145 ? 26.108  24.823 26.538 1.00 12.60 ? 141 TRP A CD1   1 
ATOM   1073 C  CD2   . TRP A 1 145 ? 24.857  26.598 25.855 1.00 12.35 ? 141 TRP A CD2   1 
ATOM   1074 N  NE1   . TRP A 1 145 ? 24.804  24.579 26.889 1.00 11.85 ? 141 TRP A NE1   1 
ATOM   1075 C  CE2   . TRP A 1 145 ? 24.004  25.613 26.512 1.00 11.88 ? 141 TRP A CE2   1 
ATOM   1076 C  CE3   . TRP A 1 145 ? 24.276  27.765 25.358 1.00 12.34 ? 141 TRP A CE3   1 
ATOM   1077 C  CZ2   . TRP A 1 145 ? 22.611  25.809 26.661 1.00 11.39 ? 141 TRP A CZ2   1 
ATOM   1078 C  CZ3   . TRP A 1 145 ? 22.890  27.956 25.513 1.00 11.78 ? 141 TRP A CZ3   1 
ATOM   1079 C  CH2   . TRP A 1 145 ? 22.080  27.003 26.156 1.00 11.37 ? 141 TRP A CH2   1 
ATOM   1080 N  N     . THR A 1 146 ? 27.790  29.356 26.502 1.00 14.54 ? 142 THR A N     1 
ATOM   1081 C  CA    . THR A 1 146 ? 27.259  30.500 27.231 1.00 14.58 ? 142 THR A CA    1 
ATOM   1082 C  C     . THR A 1 146 ? 25.868  30.799 26.733 1.00 13.49 ? 142 THR A C     1 
ATOM   1083 O  O     . THR A 1 146 ? 25.685  31.039 25.541 1.00 13.28 ? 142 THR A O     1 
ATOM   1084 C  CB    . THR A 1 146 ? 28.152  31.738 26.986 1.00 15.37 ? 142 THR A CB    1 
ATOM   1085 O  OG1   . THR A 1 146 ? 29.480  31.426 27.409 1.00 15.81 ? 142 THR A OG1   1 
ATOM   1086 C  CG2   . THR A 1 146 ? 27.631  32.957 27.748 1.00 15.38 ? 142 THR A CG2   1 
ATOM   1087 N  N     . SER A 1 147 ? 24.897  30.825 27.642 1.00 13.02 ? 143 SER A N     1 
ATOM   1088 C  CA    . SER A 1 147 ? 23.539  31.265 27.297 1.00 12.57 ? 143 SER A CA    1 
ATOM   1089 C  C     . SER A 1 147 ? 23.523  32.741 27.016 1.00 12.98 ? 143 SER A C     1 
ATOM   1090 O  O     . SER A 1 147 ? 24.066  33.566 27.810 1.00 13.37 ? 143 SER A O     1 
ATOM   1091 C  CB    . SER A 1 147 ? 22.558  31.008 28.425 1.00 12.45 ? 143 SER A CB    1 
ATOM   1092 O  OG    . SER A 1 147 ? 21.358  31.696 28.168 1.00 12.62 ? 143 SER A OG    1 
ATOM   1093 N  N     . HIS A 1 148 ? 22.922  33.101 25.887 1.00 12.54 ? 144 HIS A N     1 
ATOM   1094 C  CA    . HIS A 1 148 ? 22.798  34.506 25.530 1.00 12.79 ? 144 HIS A CA    1 
ATOM   1095 C  C     . HIS A 1 148 ? 21.933  35.256 26.532 1.00 12.84 ? 144 HIS A C     1 
ATOM   1096 O  O     . HIS A 1 148 ? 21.901  36.457 26.501 1.00 13.19 ? 144 HIS A O     1 
ATOM   1097 C  CB    . HIS A 1 148 ? 22.227  34.647 24.113 1.00 12.60 ? 144 HIS A CB    1 
ATOM   1098 C  CG    . HIS A 1 148 ? 20.733  34.489 24.053 1.00 12.04 ? 144 HIS A CG    1 
ATOM   1099 N  ND1   . HIS A 1 148 ? 20.113  33.304 24.261 1.00 11.35 ? 144 HIS A ND1   1 
ATOM   1100 C  CD2   . HIS A 1 148 ? 19.726  35.431 23.856 1.00 12.10 ? 144 HIS A CD2   1 
ATOM   1101 C  CE1   . HIS A 1 148 ? 18.785  33.487 24.174 1.00 11.34 ? 144 HIS A CE1   1 
ATOM   1102 N  NE2   . HIS A 1 148 ? 18.552  34.788 23.915 1.00 11.58 ? 144 HIS A NE2   1 
ATOM   1103 N  N     . SER A 1 149 ? 21.212  34.538 27.405 1.00 12.66 ? 145 SER A N     1 
ATOM   1104 C  CA    . SER A 1 149 ? 20.344  35.155 28.426 1.00 12.87 ? 145 SER A CA    1 
ATOM   1105 C  C     . SER A 1 149 ? 20.963  35.245 29.840 1.00 13.28 ? 145 SER A C     1 
ATOM   1106 O  O     . SER A 1 149 ? 20.291  35.658 30.789 1.00 13.13 ? 145 SER A O     1 
ATOM   1107 C  CB    . SER A 1 149 ? 19.019  34.368 28.517 1.00 12.52 ? 145 SER A CB    1 
ATOM   1108 O  OG    . SER A 1 149 ? 18.300  34.466 27.289 1.00 12.85 ? 145 SER A OG    1 
ATOM   1109 N  N     . VAL A 1 150 ? 22.226  34.881 29.983 1.00 13.73 ? 146 VAL A N     1 
ATOM   1110 C  CA    . VAL A 1 150 ? 22.850  34.767 31.295 1.00 13.97 ? 146 VAL A CA    1 
ATOM   1111 C  C     . VAL A 1 150 ? 22.771  36.080 32.096 1.00 14.45 ? 146 VAL A C     1 
ATOM   1112 O  O     . VAL A 1 150 ? 22.496  36.049 33.295 1.00 14.20 ? 146 VAL A O     1 
ATOM   1113 C  CB    . VAL A 1 150 ? 24.310  34.263 31.199 1.00 14.28 ? 146 VAL A CB    1 
ATOM   1114 C  CG1   . VAL A 1 150 ? 25.211  35.313 30.542 1.00 15.00 ? 146 VAL A CG1   1 
ATOM   1115 C  CG2   . VAL A 1 150 ? 24.854  33.878 32.593 1.00 14.66 ? 146 VAL A CG2   1 
ATOM   1116 N  N     . LYS A 1 151 ? 22.981  37.225 31.455 1.00 14.73 ? 147 LYS A N     1 
ATOM   1117 C  CA    . LYS A 1 151 ? 22.929  38.513 32.188 1.00 15.34 ? 147 LYS A CA    1 
ATOM   1118 C  C     . LYS A 1 151 ? 21.497  38.930 32.535 1.00 15.27 ? 147 LYS A C     1 
ATOM   1119 O  O     . LYS A 1 151 ? 21.298  39.828 33.332 1.00 15.31 ? 147 LYS A O     1 
ATOM   1120 C  CB    . LYS A 1 151 ? 23.656  39.629 31.429 1.00 15.75 ? 147 LYS A CB    1 
ATOM   1121 N  N     . GLN A 1 152 ? 20.504  38.298 31.909 1.00 14.79 ? 148 GLN A N     1 
ATOM   1122 C  CA    . GLN A 1 152 ? 19.114  38.553 32.235 1.00 15.11 ? 148 GLN A CA    1 
ATOM   1123 C  C     . GLN A 1 152 ? 18.664  37.696 33.419 1.00 14.63 ? 148 GLN A C     1 
ATOM   1124 O  O     . GLN A 1 152 ? 17.724  38.055 34.112 1.00 14.42 ? 148 GLN A O     1 
ATOM   1125 C  CB    . GLN A 1 152 ? 18.200  38.246 31.050 1.00 15.23 ? 148 GLN A CB    1 
ATOM   1126 C  CG    . GLN A 1 152 ? 18.586  38.903 29.729 1.00 16.36 ? 148 GLN A CG    1 
ATOM   1127 C  CD    . GLN A 1 152 ? 18.592  40.366 29.787 1.00 17.82 ? 148 GLN A CD    1 
ATOM   1128 O  OE1   . GLN A 1 152 ? 19.520  41.024 29.273 1.00 20.11 ? 148 GLN A OE1   1 
ATOM   1129 N  NE2   . GLN A 1 152 ? 17.589  40.921 30.425 1.00 18.03 ? 148 GLN A NE2   1 
ATOM   1130 N  N     . ILE A 1 153 ? 19.311  36.555 33.608 1.00 14.50 ? 149 ILE A N     1 
ATOM   1131 C  CA    . ILE A 1 153 ? 18.962  35.595 34.675 1.00 14.74 ? 149 ILE A CA    1 
ATOM   1132 C  C     . ILE A 1 153 ? 19.778  35.851 35.951 1.00 15.81 ? 149 ILE A C     1 
ATOM   1133 O  O     . ILE A 1 153 ? 19.265  35.668 37.070 1.00 15.67 ? 149 ILE A O     1 
ATOM   1134 C  CB    . ILE A 1 153 ? 19.158  34.137 34.165 1.00 14.31 ? 149 ILE A CB    1 
ATOM   1135 C  CG1   . ILE A 1 153 ? 18.144  33.849 33.047 1.00 13.70 ? 149 ILE A CG1   1 
ATOM   1136 C  CG2   . ILE A 1 153 ? 19.042  33.089 35.309 1.00 13.63 ? 149 ILE A CG2   1 
ATOM   1137 C  CD1   . ILE A 1 153 ? 18.437  32.589 32.271 1.00 13.38 ? 149 ILE A CD1   1 
ATOM   1138 N  N     . TYR A 1 154 ? 21.027  36.290 35.791 1.00 16.85 ? 150 TYR A N     1 
ATOM   1139 C  CA    . TYR A 1 154 ? 21.929  36.540 36.918 1.00 18.62 ? 150 TYR A CA    1 
ATOM   1140 C  C     . TYR A 1 154 ? 22.409  37.951 37.030 1.00 19.80 ? 150 TYR A C     1 
ATOM   1141 O  O     . TYR A 1 154 ? 22.703  38.621 36.036 1.00 19.16 ? 150 TYR A O     1 
ATOM   1142 C  CB    . TYR A 1 154 ? 23.163  35.671 36.813 1.00 19.41 ? 150 TYR A CB    1 
ATOM   1143 C  CG    . TYR A 1 154 ? 22.814  34.262 36.882 1.00 18.50 ? 150 TYR A CG    1 
ATOM   1144 C  CD1   . TYR A 1 154 ? 22.309  33.740 38.045 1.00 19.12 ? 150 TYR A CD1   1 
ATOM   1145 C  CD2   . TYR A 1 154 ? 22.877  33.454 35.767 1.00 18.68 ? 150 TYR A CD2   1 
ATOM   1146 C  CE1   . TYR A 1 154 ? 21.927  32.425 38.115 1.00 18.48 ? 150 TYR A CE1   1 
ATOM   1147 C  CE2   . TYR A 1 154 ? 22.498  32.118 35.827 1.00 18.37 ? 150 TYR A CE2   1 
ATOM   1148 C  CZ    . TYR A 1 154 ? 22.035  31.627 37.023 1.00 18.06 ? 150 TYR A CZ    1 
ATOM   1149 O  OH    . TYR A 1 154 ? 21.670  30.334 37.134 1.00 19.82 ? 150 TYR A OH    1 
ATOM   1150 N  N     . GLU A 1 155 ? 22.457  38.405 38.269 1.00 21.78 ? 151 GLU A N     1 
ATOM   1151 C  CA    . GLU A 1 155 ? 23.099  39.642 38.598 1.00 24.05 ? 151 GLU A CA    1 
ATOM   1152 C  C     . GLU A 1 155 ? 24.598  39.368 38.714 1.00 24.56 ? 151 GLU A C     1 
ATOM   1153 O  O     . GLU A 1 155 ? 25.355  40.016 38.023 1.00 28.02 ? 151 GLU A O     1 
ATOM   1154 C  CB    . GLU A 1 155 ? 22.555  40.175 39.914 1.00 25.49 ? 151 GLU A CB    1 
ATOM   1155 C  CG    . GLU A 1 155 ? 23.063  41.570 40.238 1.00 27.34 ? 151 GLU A CG    1 
ATOM   1156 C  CD    . GLU A 1 155 ? 22.368  42.167 41.441 1.00 29.28 ? 151 GLU A CD    1 
ATOM   1157 O  OE1   . GLU A 1 155 ? 21.684  41.419 42.177 1.00 29.74 ? 151 GLU A OE1   1 
ATOM   1158 O  OE2   . GLU A 1 155 ? 22.535  43.383 41.658 1.00 32.54 ? 151 GLU A OE2   1 
ATOM   1159 N  N     . PRO B 1 6   ? 5.210   1.344  11.254 1.00 39.99 ? 2   PRO B N     1 
ATOM   1160 C  CA    . PRO B 1 6   ? 5.474   2.143  12.457 1.00 38.06 ? 2   PRO B CA    1 
ATOM   1161 C  C     . PRO B 1 6   ? 6.948   2.201  12.930 1.00 34.84 ? 2   PRO B C     1 
ATOM   1162 O  O     . PRO B 1 6   ? 7.257   2.995  13.817 1.00 34.05 ? 2   PRO B O     1 
ATOM   1163 C  CB    . PRO B 1 6   ? 4.574   1.480  13.529 1.00 39.63 ? 2   PRO B CB    1 
ATOM   1164 C  CG    . PRO B 1 6   ? 3.485   0.797  12.758 1.00 39.37 ? 2   PRO B CG    1 
ATOM   1165 C  CD    . PRO B 1 6   ? 4.146   0.337  11.482 1.00 40.97 ? 2   PRO B CD    1 
ATOM   1166 N  N     . SER B 1 7   ? 7.830   1.380  12.364 1.00 31.39 ? 3   SER B N     1 
ATOM   1167 C  CA    . SER B 1 7   ? 9.248   1.414  12.717 1.00 28.47 ? 3   SER B CA    1 
ATOM   1168 C  C     . SER B 1 7   ? 10.067  2.391  11.846 1.00 25.52 ? 3   SER B C     1 
ATOM   1169 O  O     . SER B 1 7   ? 11.265  2.491  12.024 1.00 25.48 ? 3   SER B O     1 
ATOM   1170 C  CB    . SER B 1 7   ? 9.845   0.026  12.620 1.00 28.13 ? 3   SER B CB    1 
ATOM   1171 O  OG    . SER B 1 7   ? 9.694   -0.441 11.321 1.00 30.14 ? 3   SER B OG    1 
ATOM   1172 N  N     . GLU B 1 8   ? 9.433   3.138  10.946 1.00 21.47 ? 4   GLU B N     1 
ATOM   1173 C  CA    . GLU B 1 8   ? 10.117  4.279  10.325 1.00 18.93 ? 4   GLU B CA    1 
ATOM   1174 C  C     . GLU B 1 8   ? 10.751  5.217  11.389 1.00 17.05 ? 4   GLU B C     1 
ATOM   1175 O  O     . GLU B 1 8   ? 10.203  5.418  12.494 1.00 15.92 ? 4   GLU B O     1 
ATOM   1176 C  CB    . GLU B 1 8   ? 9.151   5.057  9.443  1.00 18.24 ? 4   GLU B CB    1 
ATOM   1177 C  CG    . GLU B 1 8   ? 9.755   6.208  8.619  1.00 18.16 ? 4   GLU B CG    1 
ATOM   1178 C  CD    . GLU B 1 8   ? 8.756   6.799  7.642  1.00 17.82 ? 4   GLU B CD    1 
ATOM   1179 O  OE1   . GLU B 1 8   ? 8.247   6.032  6.819  1.00 18.87 ? 4   GLU B OE1   1 
ATOM   1180 O  OE2   . GLU B 1 8   ? 8.443   8.007  7.712  1.00 16.74 ? 4   GLU B OE2   1 
ATOM   1181 N  N     . ARG B 1 9   ? 11.901  5.789  11.038 1.00 15.86 ? 5   ARG B N     1 
ATOM   1182 C  CA    . ARG B 1 9   ? 12.644  6.671  11.907 1.00 15.04 ? 5   ARG B CA    1 
ATOM   1183 C  C     . ARG B 1 9   ? 13.099  7.949  11.197 1.00 13.71 ? 5   ARG B C     1 
ATOM   1184 O  O     . ARG B 1 9   ? 13.390  7.944  9.997  1.00 13.08 ? 5   ARG B O     1 
ATOM   1185 C  CB    . ARG B 1 9   ? 13.883  5.954  12.449 1.00 16.76 ? 5   ARG B CB    1 
ATOM   1186 C  CG    . ARG B 1 9   ? 13.552  4.896  13.483 1.00 18.52 ? 5   ARG B CG    1 
ATOM   1187 C  CD    . ARG B 1 9   ? 14.789  4.155  13.980 1.00 20.35 ? 5   ARG B CD    1 
ATOM   1188 N  NE    . ARG B 1 9   ? 14.428  3.296  15.122 1.00 21.78 ? 5   ARG B NE    1 
ATOM   1189 C  CZ    . ARG B 1 9   ? 15.285  2.503  15.768 1.00 23.53 ? 5   ARG B CZ    1 
ATOM   1190 N  NH1   . ARG B 1 9   ? 16.575  2.460  15.405 1.00 23.90 ? 5   ARG B NH1   1 
ATOM   1191 N  NH2   . ARG B 1 9   ? 14.857  1.763  16.793 1.00 23.59 ? 5   ARG B NH2   1 
ATOM   1192 N  N     . THR B 1 10  ? 13.170  9.042  11.941 1.00 12.25 ? 6   THR B N     1 
ATOM   1193 C  CA    . THR B 1 10  ? 13.689  10.285 11.375 1.00 11.81 ? 6   THR B CA    1 
ATOM   1194 C  C     . THR B 1 10  ? 14.594  10.984 12.360 1.00 11.28 ? 6   THR B C     1 
ATOM   1195 O  O     . THR B 1 10  ? 14.552  10.703 13.594 1.00 10.34 ? 6   THR B O     1 
ATOM   1196 C  CB    . THR B 1 10  ? 12.559  11.204 10.950 1.00 11.66 ? 6   THR B CB    1 
ATOM   1197 O  OG1   . THR B 1 10  ? 13.060  12.202 10.024 1.00 11.88 ? 6   THR B OG1   1 
ATOM   1198 C  CG2   . THR B 1 10  ? 11.856  11.846 12.185 1.00 10.82 ? 6   THR B CG2   1 
ATOM   1199 N  N     . PHE B 1 11  ? 15.491  11.815 11.815 1.00 11.07 ? 7   PHE B N     1 
ATOM   1200 C  CA    . PHE B 1 11  ? 16.380  12.629 12.610 1.00 10.70 ? 7   PHE B CA    1 
ATOM   1201 C  C     . PHE B 1 11  ? 15.773  14.024 12.706 1.00 10.21 ? 7   PHE B C     1 
ATOM   1202 O  O     . PHE B 1 11  ? 15.466  14.655 11.673 1.00 10.41 ? 7   PHE B O     1 
ATOM   1203 C  CB    . PHE B 1 11  ? 17.771  12.698 11.980 1.00 11.32 ? 7   PHE B CB    1 
ATOM   1204 C  CG    . PHE B 1 11  ? 18.723  13.643 12.674 1.00 11.20 ? 7   PHE B CG    1 
ATOM   1205 C  CD1   . PHE B 1 11  ? 19.247  13.335 13.892 1.00 11.18 ? 7   PHE B CD1   1 
ATOM   1206 C  CD2   . PHE B 1 11  ? 19.098  14.838 12.071 1.00 11.32 ? 7   PHE B CD2   1 
ATOM   1207 C  CE1   . PHE B 1 11  ? 20.113  14.203 14.530 1.00 11.29 ? 7   PHE B CE1   1 
ATOM   1208 C  CE2   . PHE B 1 11  ? 19.966  15.710 12.708 1.00 11.48 ? 7   PHE B CE2   1 
ATOM   1209 C  CZ    . PHE B 1 11  ? 20.486  15.388 13.941 1.00 11.32 ? 7   PHE B CZ    1 
ATOM   1210 N  N     . ILE B 1 12  ? 15.597  14.487 13.947 1.00 9.39  ? 8   ILE B N     1 
ATOM   1211 C  CA    . ILE B 1 12  ? 15.140  15.850 14.230 1.00 8.99  ? 8   ILE B CA    1 
ATOM   1212 C  C     . ILE B 1 12  ? 16.243  16.506 15.062 1.00 8.76  ? 8   ILE B C     1 
ATOM   1213 O  O     . ILE B 1 12  ? 16.818  15.846 15.927 1.00 8.50  ? 8   ILE B O     1 
ATOM   1214 C  CB    . ILE B 1 12  ? 13.826  15.862 15.026 1.00 8.57  ? 8   ILE B CB    1 
ATOM   1215 C  CG1   . ILE B 1 12  ? 12.706  15.111 14.257 1.00 8.62  ? 8   ILE B CG1   1 
ATOM   1216 C  CG2   . ILE B 1 12  ? 13.435  17.290 15.390 1.00 8.31  ? 8   ILE B CG2   1 
ATOM   1217 C  CD1   . ILE B 1 12  ? 12.278  15.718 12.924 1.00 8.91  ? 8   ILE B CD1   1 
ATOM   1218 N  N     . ALA B 1 13  ? 16.558  17.775 14.773 1.00 8.57  ? 9   ALA B N     1 
ATOM   1219 C  CA    . ALA B 1 13  ? 17.530  18.531 15.578 1.00 8.54  ? 9   ALA B CA    1 
ATOM   1220 C  C     . ALA B 1 13  ? 16.914  19.836 16.035 1.00 8.35  ? 9   ALA B C     1 
ATOM   1221 O  O     . ALA B 1 13  ? 16.164  20.448 15.303 1.00 8.44  ? 9   ALA B O     1 
ATOM   1222 C  CB    . ALA B 1 13  ? 18.789  18.822 14.759 1.00 8.68  ? 9   ALA B CB    1 
ATOM   1223 N  N     . VAL B 1 14  ? 17.208  20.237 17.266 1.00 8.37  ? 10  VAL B N     1 
ATOM   1224 C  CA    . VAL B 1 14  ? 17.027  21.629 17.689 1.00 8.43  ? 10  VAL B CA    1 
ATOM   1225 C  C     . VAL B 1 14  ? 18.320  22.343 17.352 1.00 8.95  ? 10  VAL B C     1 
ATOM   1226 O  O     . VAL B 1 14  ? 19.394  21.945 17.818 1.00 8.92  ? 10  VAL B O     1 
ATOM   1227 C  CB    . VAL B 1 14  ? 16.728  21.729 19.191 1.00 8.17  ? 10  VAL B CB    1 
ATOM   1228 C  CG1   . VAL B 1 14  ? 16.410  23.190 19.568 1.00 8.10  ? 10  VAL B CG1   1 
ATOM   1229 C  CG2   . VAL B 1 14  ? 15.591  20.757 19.563 1.00 7.78  ? 10  VAL B CG2   1 
ATOM   1230 N  N     . LYS B 1 15  ? 18.232  23.350 16.486 1.00 9.49  ? 11  LYS B N     1 
ATOM   1231 C  CA    . LYS B 1 15  ? 19.419  24.086 16.044 1.00 10.14 ? 11  LYS B CA    1 
ATOM   1232 C  C     . LYS B 1 15  ? 19.917  24.977 17.175 1.00 10.02 ? 11  LYS B C     1 
ATOM   1233 O  O     . LYS B 1 15  ? 19.241  25.127 18.162 1.00 9.73  ? 11  LYS B O     1 
ATOM   1234 C  CB    . LYS B 1 15  ? 19.100  24.872 14.772 1.00 11.04 ? 11  LYS B CB    1 
ATOM   1235 C  CG    . LYS B 1 15  ? 18.853  23.997 13.524 1.00 11.99 ? 11  LYS B CG    1 
ATOM   1236 C  CD    . LYS B 1 15  ? 18.493  24.870 12.354 1.00 12.88 ? 11  LYS B CD    1 
ATOM   1237 C  CE    . LYS B 1 15  ? 18.328  24.092 11.070 1.00 13.76 ? 11  LYS B CE    1 
ATOM   1238 N  NZ    . LYS B 1 15  ? 17.703  24.949 10.031 1.00 14.16 ? 11  LYS B NZ    1 
ATOM   1239 N  N     . PRO B 1 16  ? 21.110  25.588 17.023 1.00 10.33 ? 12  PRO B N     1 
ATOM   1240 C  CA    . PRO B 1 16  ? 21.650  26.368 18.141 1.00 10.50 ? 12  PRO B CA    1 
ATOM   1241 C  C     . PRO B 1 16  ? 20.750  27.492 18.627 1.00 10.53 ? 12  PRO B C     1 
ATOM   1242 O  O     . PRO B 1 16  ? 20.733  27.762 19.833 1.00 10.75 ? 12  PRO B O     1 
ATOM   1243 C  CB    . PRO B 1 16  ? 22.967  26.907 17.591 1.00 10.91 ? 12  PRO B CB    1 
ATOM   1244 C  CG    . PRO B 1 16  ? 23.393  25.817 16.636 1.00 10.93 ? 12  PRO B CG    1 
ATOM   1245 C  CD    . PRO B 1 16  ? 22.096  25.486 15.920 1.00 10.67 ? 12  PRO B CD    1 
ATOM   1246 N  N     . ASP B 1 17  ? 19.997  28.103 17.729 1.00 10.45 ? 13  ASP B N     1 
ATOM   1247 C  CA    . ASP B 1 17  ? 19.032  29.130 18.108 1.00 10.49 ? 13  ASP B CA    1 
ATOM   1248 C  C     . ASP B 1 17  ? 17.895  28.579 18.961 1.00 10.12 ? 13  ASP B C     1 
ATOM   1249 O  O     . ASP B 1 17  ? 17.461  29.233 19.920 1.00 10.23 ? 13  ASP B O     1 
ATOM   1250 C  CB    . ASP B 1 17  ? 18.502  29.905 16.884 1.00 10.98 ? 13  ASP B CB    1 
ATOM   1251 C  CG    . ASP B 1 17  ? 17.945  28.989 15.770 1.00 11.02 ? 13  ASP B CG    1 
ATOM   1252 O  OD1   . ASP B 1 17  ? 18.570  27.943 15.470 1.00 10.82 ? 13  ASP B OD1   1 
ATOM   1253 O  OD2   . ASP B 1 17  ? 16.907  29.368 15.161 1.00 11.13 ? 13  ASP B OD2   1 
ATOM   1254 N  N     . GLY B 1 18  ? 17.385  27.404 18.599 1.00 9.39  ? 14  GLY B N     1 
ATOM   1255 C  CA    . GLY B 1 18  ? 16.369  26.745 19.371 1.00 9.02  ? 14  GLY B CA    1 
ATOM   1256 C  C     . GLY B 1 18  ? 16.797  26.359 20.783 1.00 8.89  ? 14  GLY B C     1 
ATOM   1257 O  O     . GLY B 1 18  ? 16.010  26.483 21.732 1.00 8.80  ? 14  GLY B O     1 
ATOM   1258 N  N     . VAL B 1 19  ? 18.032  25.914 20.941 1.00 8.84  ? 15  VAL B N     1 
ATOM   1259 C  CA    . VAL B 1 19  ? 18.605  25.640 22.274 1.00 8.79  ? 15  VAL B CA    1 
ATOM   1260 C  C     . VAL B 1 19  ? 18.766  26.931 23.068 1.00 9.22  ? 15  VAL B C     1 
ATOM   1261 O  O     . VAL B 1 19  ? 18.346  27.026 24.225 1.00 9.46  ? 15  VAL B O     1 
ATOM   1262 C  CB    . VAL B 1 19  ? 19.983  24.912 22.145 1.00 8.94  ? 15  VAL B CB    1 
ATOM   1263 C  CG1   . VAL B 1 19  ? 20.667  24.755 23.524 1.00 8.90  ? 15  VAL B CG1   1 
ATOM   1264 C  CG2   . VAL B 1 19  ? 19.773  23.539 21.470 1.00 8.62  ? 15  VAL B CG2   1 
ATOM   1265 N  N     . GLN B 1 20  ? 19.385  27.927 22.452 1.00 9.46  ? 16  GLN B N     1 
ATOM   1266 C  CA    . GLN B 1 20  ? 19.588  29.214 23.092 1.00 9.90  ? 16  GLN B CA    1 
ATOM   1267 C  C     . GLN B 1 20  ? 18.273  29.849 23.544 1.00 10.07 ? 16  GLN B C     1 
ATOM   1268 O  O     . GLN B 1 20  ? 18.219  30.504 24.616 1.00 10.40 ? 16  GLN B O     1 
ATOM   1269 C  CB    . GLN B 1 20  ? 20.296  30.171 22.135 1.00 10.30 ? 16  GLN B CB    1 
ATOM   1270 C  CG    . GLN B 1 20  ? 21.804  29.983 22.024 1.00 10.56 ? 16  GLN B CG    1 
ATOM   1271 C  CD    . GLN B 1 20  ? 22.542  30.605 23.172 1.00 11.05 ? 16  GLN B CD    1 
ATOM   1272 O  OE1   . GLN B 1 20  ? 21.918  31.261 24.028 1.00 11.25 ? 16  GLN B OE1   1 
ATOM   1273 N  NE2   . GLN B 1 20  ? 23.877  30.385 23.234 1.00 11.08 ? 16  GLN B NE2   1 
ATOM   1274 N  N     . ARG B 1 21  ? 17.226  29.701 22.734 1.00 9.83  ? 17  ARG B N     1 
ATOM   1275 C  CA    . ARG B 1 21  ? 15.898  30.284 23.061 1.00 10.06 ? 17  ARG B CA    1 
ATOM   1276 C  C     . ARG B 1 21  ? 14.976  29.319 23.841 1.00 9.72  ? 17  ARG B C     1 
ATOM   1277 O  O     . ARG B 1 21  ? 13.786  29.571 23.985 1.00 9.68  ? 17  ARG B O     1 
ATOM   1278 C  CB    . ARG B 1 21  ? 15.191  30.755 21.780 1.00 10.14 ? 17  ARG B CB    1 
ATOM   1279 C  CG    . ARG B 1 21  ? 15.916  31.900 21.088 1.00 10.70 ? 17  ARG B CG    1 
ATOM   1280 C  CD    . ARG B 1 21  ? 15.283  32.238 19.745 1.00 10.87 ? 17  ARG B CD    1 
ATOM   1281 N  NE    . ARG B 1 21  ? 13.894  32.644 19.914 1.00 10.89 ? 17  ARG B NE    1 
ATOM   1282 C  CZ    . ARG B 1 21  ? 12.916  32.393 19.053 1.00 10.79 ? 17  ARG B CZ    1 
ATOM   1283 N  NH1   . ARG B 1 21  ? 13.157  31.785 17.884 1.00 10.56 ? 17  ARG B NH1   1 
ATOM   1284 N  NH2   . ARG B 1 21  ? 11.674  32.776 19.357 1.00 10.95 ? 17  ARG B NH2   1 
ATOM   1285 N  N     . ASN B 1 22  ? 15.541  28.259 24.402 1.00 9.50  ? 18  ASN B N     1 
ATOM   1286 C  CA    . ASN B 1 22  ? 14.810  27.438 25.386 1.00 9.54  ? 18  ASN B CA    1 
ATOM   1287 C  C     . ASN B 1 22  ? 13.599  26.738 24.792 1.00 8.82  ? 18  ASN B C     1 
ATOM   1288 O  O     . ASN B 1 22  ? 12.563  26.695 25.407 1.00 8.53  ? 18  ASN B O     1 
ATOM   1289 C  CB    . ASN B 1 22  ? 14.384  28.287 26.596 1.00 10.32 ? 18  ASN B CB    1 
ATOM   1290 C  CG    . ASN B 1 22  ? 15.566  28.753 27.465 1.00 11.42 ? 18  ASN B CG    1 
ATOM   1291 O  OD1   . ASN B 1 22  ? 16.661  28.182 27.457 1.00 12.02 ? 18  ASN B OD1   1 
ATOM   1292 N  ND2   . ASN B 1 22  ? 15.328  29.793 28.245 1.00 12.45 ? 18  ASN B ND2   1 
ATOM   1293 N  N     . LEU B 1 23  ? 13.752  26.206 23.584 1.00 8.26  ? 19  LEU B N     1 
ATOM   1294 C  CA    . LEU B 1 23  ? 12.691  25.526 22.899 1.00 7.87  ? 19  LEU B CA    1 
ATOM   1295 C  C     . LEU B 1 23  ? 12.870  23.997 22.833 1.00 7.59  ? 19  LEU B C     1 
ATOM   1296 O  O     . LEU B 1 23  ? 12.061  23.308 22.175 1.00 7.42  ? 19  LEU B O     1 
ATOM   1297 C  CB    . LEU B 1 23  ? 12.553  26.080 21.487 1.00 7.92  ? 19  LEU B CB    1 
ATOM   1298 C  CG    . LEU B 1 23  ? 12.121  27.541 21.404 1.00 8.26  ? 19  LEU B CG    1 
ATOM   1299 C  CD1   . LEU B 1 23  ? 12.227  27.986 19.960 1.00 8.36  ? 19  LEU B CD1   1 
ATOM   1300 C  CD2   . LEU B 1 23  ? 10.691  27.641 21.953 1.00 8.29  ? 19  LEU B CD2   1 
ATOM   1301 N  N     . VAL B 1 24  ? 13.890  23.462 23.510 1.00 7.42  ? 20  VAL B N     1 
ATOM   1302 C  CA    . VAL B 1 24  ? 14.135  22.032 23.460 1.00 7.16  ? 20  VAL B CA    1 
ATOM   1303 C  C     . VAL B 1 24  ? 12.946  21.250 24.020 1.00 7.11  ? 20  VAL B C     1 
ATOM   1304 O  O     . VAL B 1 24  ? 12.436  20.351 23.371 1.00 6.92  ? 20  VAL B O     1 
ATOM   1305 C  CB    . VAL B 1 24  ? 15.417  21.622 24.233 1.00 7.26  ? 20  VAL B CB    1 
ATOM   1306 C  CG1   . VAL B 1 24  ? 15.562  20.072 24.286 1.00 6.97  ? 20  VAL B CG1   1 
ATOM   1307 C  CG2   . VAL B 1 24  ? 16.643  22.282 23.602 1.00 7.25  ? 20  VAL B CG2   1 
ATOM   1308 N  N     . GLY B 1 25  ? 12.561  21.556 25.249 1.00 7.32  ? 21  GLY B N     1 
ATOM   1309 C  CA    . GLY B 1 25  ? 11.471  20.863 25.902 1.00 7.46  ? 21  GLY B CA    1 
ATOM   1310 C  C     . GLY B 1 25  ? 10.167  20.968 25.130 1.00 7.54  ? 21  GLY B C     1 
ATOM   1311 O  O     . GLY B 1 25  ? 9.461   19.974 24.935 1.00 7.39  ? 21  GLY B O     1 
ATOM   1312 N  N     . GLU B 1 26  ? 9.868   22.167 24.651 1.00 7.93  ? 22  GLU B N     1 
ATOM   1313 C  CA    . GLU B 1 26  ? 8.679   22.391 23.852 1.00 8.41  ? 22  GLU B CA    1 
ATOM   1314 C  C     . GLU B 1 26  ? 8.655   21.510 22.615 1.00 8.23  ? 22  GLU B C     1 
ATOM   1315 O  O     . GLU B 1 26  ? 7.635   20.895 22.297 1.00 8.03  ? 22  GLU B O     1 
ATOM   1316 C  CB    . GLU B 1 26  ? 8.585   23.873 23.466 1.00 9.36  ? 22  GLU B CB    1 
ATOM   1317 C  CG    . GLU B 1 26  ? 7.371   24.275 22.647 1.00 10.10 ? 22  GLU B CG    1 
ATOM   1318 C  CD    . GLU B 1 26  ? 6.060   24.011 23.354 1.00 10.81 ? 22  GLU B CD    1 
ATOM   1319 O  OE1   . GLU B 1 26  ? 6.038   24.079 24.591 1.00 11.34 ? 22  GLU B OE1   1 
ATOM   1320 O  OE2   . GLU B 1 26  ? 5.061   23.637 22.670 1.00 12.35 ? 22  GLU B OE2   1 
ATOM   1321 N  N     . ILE B 1 27  ? 9.797   21.405 21.920 1.00 7.77  ? 23  ILE B N     1 
ATOM   1322 C  CA    . ILE B 1 27  ? 9.840   20.633 20.707 1.00 7.50  ? 23  ILE B CA    1 
ATOM   1323 C  C     . ILE B 1 27  ? 9.655   19.145 21.033 1.00 7.71  ? 23  ILE B C     1 
ATOM   1324 O  O     . ILE B 1 27  ? 8.861   18.454 20.367 1.00 7.38  ? 23  ILE B O     1 
ATOM   1325 C  CB    . ILE B 1 27  ? 11.143  20.913 19.925 1.00 7.32  ? 23  ILE B CB    1 
ATOM   1326 C  CG1   . ILE B 1 27  ? 11.042  22.325 19.281 1.00 7.48  ? 23  ILE B CG1   1 
ATOM   1327 C  CG2   . ILE B 1 27  ? 11.413  19.837 18.891 1.00 7.09  ? 23  ILE B CG2   1 
ATOM   1328 C  CD1   . ILE B 1 27  ? 12.355  22.895 18.766 1.00 7.54  ? 23  ILE B CD1   1 
ATOM   1329 N  N     . ILE B 1 28  ? 10.373  18.659 22.046 1.00 7.89  ? 24  ILE B N     1 
ATOM   1330 C  CA    . ILE B 1 28  ? 10.269  17.250 22.459 1.00 8.64  ? 24  ILE B CA    1 
ATOM   1331 C  C     . ILE B 1 28  ? 8.819   16.891 22.840 1.00 9.04  ? 24  ILE B C     1 
ATOM   1332 O  O     . ILE B 1 28  ? 8.271   15.873 22.395 1.00 9.38  ? 24  ILE B O     1 
ATOM   1333 C  CB    . ILE B 1 28  ? 11.275  16.928 23.581 1.00 8.49  ? 24  ILE B CB    1 
ATOM   1334 C  CG1   . ILE B 1 28  ? 12.687  16.983 23.024 1.00 8.39  ? 24  ILE B CG1   1 
ATOM   1335 C  CG2   . ILE B 1 28  ? 11.067  15.520 24.187 1.00 8.59  ? 24  ILE B CG2   1 
ATOM   1336 C  CD1   . ILE B 1 28  ? 13.738  16.848 24.107 1.00 8.66  ? 24  ILE B CD1   1 
ATOM   1337 N  N     . LYS B 1 29  ? 8.186   17.765 23.602 1.00 10.30 ? 25  LYS B N     1 
ATOM   1338 C  CA    . LYS B 1 29  ? 6.775   17.589 24.034 1.00 11.39 ? 25  LYS B CA    1 
ATOM   1339 C  C     . LYS B 1 29  ? 5.821   17.396 22.851 1.00 10.39 ? 25  LYS B C     1 
ATOM   1340 O  O     . LYS B 1 29  ? 4.924   16.531 22.872 1.00 9.99  ? 25  LYS B O     1 
ATOM   1341 C  CB    . LYS B 1 29  ? 6.330   18.804 24.890 1.00 13.20 ? 25  LYS B CB    1 
ATOM   1342 C  CG    . LYS B 1 29  ? 4.970   18.681 25.511 1.00 16.51 ? 25  LYS B CG    1 
ATOM   1343 C  CD    . LYS B 1 29  ? 4.774   19.873 26.491 1.00 20.56 ? 25  LYS B CD    1 
ATOM   1344 C  CE    . LYS B 1 29  ? 3.495   19.825 27.295 1.00 24.40 ? 25  LYS B CE    1 
ATOM   1345 N  NZ    . LYS B 1 29  ? 3.557   18.941 28.509 1.00 30.21 ? 25  LYS B NZ    1 
ATOM   1346 N  N     . ARG B 1 30  ? 6.008   18.191 21.811 1.00 9.91  ? 26  ARG B N     1 
ATOM   1347 C  CA    . ARG B 1 30  ? 5.140   18.097 20.642 1.00 9.51  ? 26  ARG B CA    1 
ATOM   1348 C  C     . ARG B 1 30  ? 5.248   16.760 19.929 1.00 9.35  ? 26  ARG B C     1 
ATOM   1349 O  O     . ARG B 1 30  ? 4.240   16.197 19.464 1.00 9.07  ? 26  ARG B O     1 
ATOM   1350 C  CB    . ARG B 1 30  ? 5.416   19.258 19.703 1.00 9.73  ? 26  ARG B CB    1 
ATOM   1351 C  CG    . ARG B 1 30  ? 4.862   20.551 20.288 1.00 9.82  ? 26  ARG B CG    1 
ATOM   1352 C  CD    . ARG B 1 30  ? 5.274   21.739 19.469 1.00 10.04 ? 26  ARG B CD    1 
ATOM   1353 N  NE    . ARG B 1 30  ? 4.800   23.005 20.020 1.00 10.14 ? 26  ARG B NE    1 
ATOM   1354 C  CZ    . ARG B 1 30  ? 4.316   24.013 19.291 1.00 10.22 ? 26  ARG B CZ    1 
ATOM   1355 N  NH1   . ARG B 1 30  ? 4.163   23.887 17.970 1.00 10.19 ? 26  ARG B NH1   1 
ATOM   1356 N  NH2   . ARG B 1 30  ? 3.970   25.150 19.881 1.00 10.16 ? 26  ARG B NH2   1 
ATOM   1357 N  N     . PHE B 1 31  ? 6.466   16.227 19.863 1.00 8.67  ? 27  PHE B N     1 
ATOM   1358 C  CA    . PHE B 1 31  ? 6.691   14.915 19.283 1.00 8.43  ? 27  PHE B CA    1 
ATOM   1359 C  C     . PHE B 1 31  ? 6.158   13.779 20.164 1.00 8.26  ? 27  PHE B C     1 
ATOM   1360 O  O     . PHE B 1 31  ? 5.532   12.829 19.659 1.00 7.99  ? 27  PHE B O     1 
ATOM   1361 C  CB    . PHE B 1 31  ? 8.184   14.694 18.980 1.00 8.22  ? 27  PHE B CB    1 
ATOM   1362 C  CG    . PHE B 1 31  ? 8.614   15.289 17.661 1.00 8.08  ? 27  PHE B CG    1 
ATOM   1363 C  CD1   . PHE B 1 31  ? 8.751   16.665 17.532 1.00 7.89  ? 27  PHE B CD1   1 
ATOM   1364 C  CD2   . PHE B 1 31  ? 8.870   14.481 16.561 1.00 8.09  ? 27  PHE B CD2   1 
ATOM   1365 C  CE1   . PHE B 1 31  ? 9.104   17.223 16.335 1.00 8.04  ? 27  PHE B CE1   1 
ATOM   1366 C  CE2   . PHE B 1 31  ? 9.253   15.032 15.366 1.00 8.24  ? 27  PHE B CE2   1 
ATOM   1367 C  CZ    . PHE B 1 31  ? 9.351   16.418 15.245 1.00 8.24  ? 27  PHE B CZ    1 
ATOM   1368 N  N     . GLU B 1 32  ? 6.384   13.884 21.465 1.00 8.31  ? 28  GLU B N     1 
ATOM   1369 C  CA    . GLU B 1 32  ? 5.793   12.945 22.420 1.00 8.71  ? 28  GLU B CA    1 
ATOM   1370 C  C     . GLU B 1 32  ? 4.274   12.986 22.324 1.00 8.86  ? 28  GLU B C     1 
ATOM   1371 O  O     . GLU B 1 32  ? 3.652   11.953 22.273 1.00 8.57  ? 28  GLU B O     1 
ATOM   1372 C  CB    . GLU B 1 32  ? 6.186   13.260 23.850 1.00 8.85  ? 28  GLU B CB    1 
ATOM   1373 C  CG    . GLU B 1 32  ? 7.637   12.972 24.203 1.00 9.16  ? 28  GLU B CG    1 
ATOM   1374 C  CD    . GLU B 1 32  ? 7.955   13.404 25.623 1.00 9.21  ? 28  GLU B CD    1 
ATOM   1375 O  OE1   . GLU B 1 32  ? 7.944   14.638 25.882 1.00 9.43  ? 28  GLU B OE1   1 
ATOM   1376 O  OE2   . GLU B 1 32  ? 8.236   12.524 26.480 1.00 9.44  ? 28  GLU B OE2   1 
ATOM   1377 N  N     . ASN B 1 33  ? 3.693   14.194 22.289 1.00 9.01  ? 29  ASN B N     1 
ATOM   1378 C  CA    . ASN B 1 33  ? 2.219   14.329 22.306 1.00 9.44  ? 29  ASN B CA    1 
ATOM   1379 C  C     . ASN B 1 33  ? 1.611   13.692 21.067 1.00 9.34  ? 29  ASN B C     1 
ATOM   1380 O  O     . ASN B 1 33  ? 0.505   13.148 21.109 1.00 9.19  ? 29  ASN B O     1 
ATOM   1381 C  CB    . ASN B 1 33  ? 1.784   15.799 22.357 1.00 9.77  ? 29  ASN B CB    1 
ATOM   1382 C  CG    . ASN B 1 33  ? 1.963   16.429 23.731 1.00 10.33 ? 29  ASN B CG    1 
ATOM   1383 O  OD1   . ASN B 1 33  ? 2.108   15.747 24.735 1.00 11.12 ? 29  ASN B OD1   1 
ATOM   1384 N  ND2   . ASN B 1 33  ? 1.916   17.742 23.773 1.00 10.66 ? 29  ASN B ND2   1 
ATOM   1385 N  N     . LYS B 1 34  ? 2.325   13.799 19.948 1.00 9.19  ? 30  LYS B N     1 
ATOM   1386 C  CA    . LYS B 1 34  ? 1.858   13.292 18.672 1.00 9.48  ? 30  LYS B CA    1 
ATOM   1387 C  C     . LYS B 1 34  ? 1.748   11.754 18.663 1.00 10.04 ? 30  LYS B C     1 
ATOM   1388 O  O     . LYS B 1 34  ? 0.961   11.185 17.919 1.00 10.36 ? 30  LYS B O     1 
ATOM   1389 C  CB    . LYS B 1 34  ? 2.821   13.753 17.575 1.00 9.58  ? 30  LYS B CB    1 
ATOM   1390 C  CG    . LYS B 1 34  ? 2.447   13.354 16.154 1.00 9.97  ? 30  LYS B CG    1 
ATOM   1391 C  CD    . LYS B 1 34  ? 1.083   13.842 15.735 1.00 10.11 ? 30  LYS B CD    1 
ATOM   1392 C  CE    . LYS B 1 34  ? 0.892   13.673 14.229 1.00 10.68 ? 30  LYS B CE    1 
ATOM   1393 N  NZ    . LYS B 1 34  ? -0.414  14.231 13.794 1.00 10.79 ? 30  LYS B NZ    1 
ATOM   1394 N  N     . GLY B 1 35  ? 2.546   11.084 19.488 1.00 9.92  ? 31  GLY B N     1 
ATOM   1395 C  CA    . GLY B 1 35  ? 2.552   9.642  19.499 1.00 10.23 ? 31  GLY B CA    1 
ATOM   1396 C  C     . GLY B 1 35  ? 3.870   9.045  19.028 1.00 10.38 ? 31  GLY B C     1 
ATOM   1397 O  O     . GLY B 1 35  ? 4.026   7.824  19.007 1.00 10.76 ? 31  GLY B O     1 
ATOM   1398 N  N     . TYR B 1 36  ? 4.817   9.889  18.647 1.00 10.08 ? 32  TYR B N     1 
ATOM   1399 C  CA    . TYR B 1 36  ? 6.114   9.371  18.159 1.00 10.17 ? 32  TYR B CA    1 
ATOM   1400 C  C     . TYR B 1 36  ? 6.970   8.914  19.334 1.00 10.35 ? 32  TYR B C     1 
ATOM   1401 O  O     . TYR B 1 36  ? 6.798   9.399  20.449 1.00 10.04 ? 32  TYR B O     1 
ATOM   1402 C  CB    . TYR B 1 36  ? 6.849   10.416 17.352 1.00 9.71  ? 32  TYR B CB    1 
ATOM   1403 C  CG    . TYR B 1 36  ? 6.109   10.845 16.094 1.00 9.73  ? 32  TYR B CG    1 
ATOM   1404 C  CD1   . TYR B 1 36  ? 5.489   9.911  15.267 1.00 9.95  ? 32  TYR B CD1   1 
ATOM   1405 C  CD2   . TYR B 1 36  ? 6.127   12.172 15.676 1.00 9.31  ? 32  TYR B CD2   1 
ATOM   1406 C  CE1   . TYR B 1 36  ? 4.797   10.312 14.126 1.00 10.02 ? 32  TYR B CE1   1 
ATOM   1407 C  CE2   . TYR B 1 36  ? 5.445   12.584 14.532 1.00 9.52  ? 32  TYR B CE2   1 
ATOM   1408 C  CZ    . TYR B 1 36  ? 4.811   11.638 13.749 1.00 9.90  ? 32  TYR B CZ    1 
ATOM   1409 O  OH    . TYR B 1 36  ? 4.210   12.021 12.606 1.00 10.26 ? 32  TYR B OH    1 
ATOM   1410 N  N     . LYS B 1 37  ? 7.871   7.951  19.076 1.00 10.67 ? 33  LYS B N     1 
ATOM   1411 C  CA    . LYS B 1 37  ? 8.701   7.354  20.129 1.00 10.54 ? 33  LYS B CA    1 
ATOM   1412 C  C     . LYS B 1 37  ? 10.165  7.781  20.037 1.00 10.20 ? 33  LYS B C     1 
ATOM   1413 O  O     . LYS B 1 37  ? 10.775  7.684  18.990 1.00 10.13 ? 33  LYS B O     1 
ATOM   1414 C  CB    . LYS B 1 37  ? 8.608   5.842  20.039 1.00 11.08 ? 33  LYS B CB    1 
ATOM   1415 C  CG    . LYS B 1 37  ? 9.436   5.116  21.094 1.00 11.32 ? 33  LYS B CG    1 
ATOM   1416 C  CD    . LYS B 1 37  ? 9.219   3.617  21.067 1.00 11.89 ? 33  LYS B CD    1 
ATOM   1417 C  CE    . LYS B 1 37  ? 9.710   2.976  19.789 1.00 12.37 ? 33  LYS B CE    1 
ATOM   1418 N  NZ    . LYS B 1 37  ? 9.489   1.500  19.780 1.00 12.46 ? 33  LYS B NZ    1 
ATOM   1419 N  N     . LEU B 1 38  ? 10.706  8.294  21.138 1.00 9.91  ? 34  LEU B N     1 
ATOM   1420 C  CA    . LEU B 1 38  ? 12.080  8.784  21.198 1.00 9.74  ? 34  LEU B CA    1 
ATOM   1421 C  C     . LEU B 1 38  ? 13.027  7.598  21.346 1.00 10.04 ? 34  LEU B C     1 
ATOM   1422 O  O     . LEU B 1 38  ? 12.957  6.905  22.354 1.00 10.14 ? 34  LEU B O     1 
ATOM   1423 C  CB    . LEU B 1 38  ? 12.237  9.760  22.392 1.00 9.28  ? 34  LEU B CB    1 
ATOM   1424 C  CG    . LEU B 1 38  ? 13.572  10.490 22.569 1.00 9.45  ? 34  LEU B CG    1 
ATOM   1425 C  CD1   . LEU B 1 38  ? 13.909  11.440 21.411 1.00 9.15  ? 34  LEU B CD1   1 
ATOM   1426 C  CD2   . LEU B 1 38  ? 13.625  11.238 23.904 1.00 9.24  ? 34  LEU B CD2   1 
ATOM   1427 N  N     . VAL B 1 39  ? 13.904  7.371  20.356 1.00 10.03 ? 35  VAL B N     1 
ATOM   1428 C  CA    . VAL B 1 39  ? 14.874  6.283  20.405 1.00 10.40 ? 35  VAL B CA    1 
ATOM   1429 C  C     . VAL B 1 39  ? 16.361  6.721  20.401 1.00 10.58 ? 35  VAL B C     1 
ATOM   1430 O  O     . VAL B 1 39  ? 17.268  5.883  20.537 1.00 10.55 ? 35  VAL B O     1 
ATOM   1431 C  CB    . VAL B 1 39  ? 14.629  5.239  19.303 1.00 10.83 ? 35  VAL B CB    1 
ATOM   1432 C  CG1   . VAL B 1 39  ? 13.272  4.604  19.493 1.00 10.48 ? 35  VAL B CG1   1 
ATOM   1433 C  CG2   . VAL B 1 39  ? 14.808  5.860  17.934 1.00 10.73 ? 35  VAL B CG2   1 
ATOM   1434 N  N     . GLY B 1 40  ? 16.606  8.038  20.301 1.00 10.33 ? 36  GLY B N     1 
ATOM   1435 C  CA    . GLY B 1 40  ? 17.963  8.562  20.397 1.00 10.50 ? 36  GLY B CA    1 
ATOM   1436 C  C     . GLY B 1 40  ? 17.861  10.022 20.798 1.00 10.41 ? 36  GLY B C     1 
ATOM   1437 O  O     . GLY B 1 40  ? 16.985  10.727 20.330 1.00 10.08 ? 36  GLY B O     1 
ATOM   1438 N  N     . LEU B 1 41  ? 18.749  10.472 21.669 1.00 10.78 ? 37  LEU B N     1 
ATOM   1439 C  CA    . LEU B 1 41  ? 18.744  11.855 22.103 1.00 10.95 ? 37  LEU B CA    1 
ATOM   1440 C  C     . LEU B 1 41  ? 20.139  12.228 22.570 1.00 11.90 ? 37  LEU B C     1 
ATOM   1441 O  O     . LEU B 1 41  ? 20.754  11.507 23.353 1.00 12.41 ? 37  LEU B O     1 
ATOM   1442 C  CB    . LEU B 1 41  ? 17.769  12.022 23.247 1.00 10.62 ? 37  LEU B CB    1 
ATOM   1443 C  CG    . LEU B 1 41  ? 17.624  13.418 23.893 1.00 10.26 ? 37  LEU B CG    1 
ATOM   1444 C  CD1   . LEU B 1 41  ? 16.868  14.384 22.977 1.00 9.72  ? 37  LEU B CD1   1 
ATOM   1445 C  CD2   . LEU B 1 41  ? 16.903  13.238 25.211 1.00 10.24 ? 37  LEU B CD2   1 
ATOM   1446 N  N     . LYS B 1 42  ? 20.649  13.341 22.084 1.00 12.78 ? 38  LYS B N     1 
ATOM   1447 C  CA    . LYS B 1 42  ? 21.897  13.860 22.620 1.00 13.88 ? 38  LYS B CA    1 
ATOM   1448 C  C     . LYS B 1 42  ? 22.065  15.335 22.395 1.00 13.44 ? 38  LYS B C     1 
ATOM   1449 O  O     . LYS B 1 42  ? 21.537  15.890 21.453 1.00 13.21 ? 38  LYS B O     1 
ATOM   1450 C  CB    . LYS B 1 42  ? 23.116  13.118 22.055 1.00 15.13 ? 38  LYS B CB    1 
ATOM   1451 C  CG    . LYS B 1 42  ? 23.259  13.157 20.543 1.00 16.15 ? 38  LYS B CG    1 
ATOM   1452 C  CD    . LYS B 1 42  ? 24.698  12.762 20.145 1.00 17.86 ? 38  LYS B CD    1 
ATOM   1453 C  CE    . LYS B 1 42  ? 24.794  11.367 19.596 1.00 18.97 ? 38  LYS B CE    1 
ATOM   1454 N  NZ    . LYS B 1 42  ? 26.130  11.089 18.984 1.00 18.50 ? 38  LYS B NZ    1 
ATOM   1455 N  N     . LEU B 1 43  ? 22.850  15.929 23.276 1.00 13.79 ? 39  LEU B N     1 
ATOM   1456 C  CA    . LEU B 1 43  ? 23.254  17.300 23.184 1.00 13.92 ? 39  LEU B CA    1 
ATOM   1457 C  C     . LEU B 1 43  ? 24.710  17.303 22.761 1.00 14.36 ? 39  LEU B C     1 
ATOM   1458 O  O     . LEU B 1 43  ? 25.536  16.636 23.367 1.00 15.01 ? 39  LEU B O     1 
ATOM   1459 C  CB    . LEU B 1 43  ? 23.110  17.979 24.548 1.00 14.15 ? 39  LEU B CB    1 
ATOM   1460 C  CG    . LEU B 1 43  ? 23.542  19.454 24.628 1.00 14.60 ? 39  LEU B CG    1 
ATOM   1461 C  CD1   . LEU B 1 43  ? 22.434  20.395 24.178 1.00 14.46 ? 39  LEU B CD1   1 
ATOM   1462 C  CD2   . LEU B 1 43  ? 23.984  19.737 26.050 1.00 14.60 ? 39  LEU B CD2   1 
ATOM   1463 N  N     . LEU B 1 44  ? 25.037  18.072 21.732 1.00 14.73 ? 40  LEU B N     1 
ATOM   1464 C  CA    . LEU B 1 44  ? 26.425  18.125 21.260 1.00 15.13 ? 40  LEU B CA    1 
ATOM   1465 C  C     . LEU B 1 44  ? 26.657  19.418 20.505 1.00 15.18 ? 40  LEU B C     1 
ATOM   1466 O  O     . LEU B 1 44  ? 25.704  20.024 20.001 1.00 14.08 ? 40  LEU B O     1 
ATOM   1467 C  CB    . LEU B 1 44  ? 26.756  16.909 20.359 1.00 15.37 ? 40  LEU B CB    1 
ATOM   1468 C  CG    . LEU B 1 44  ? 26.214  16.898 18.930 1.00 15.40 ? 40  LEU B CG    1 
ATOM   1469 C  CD1   . LEU B 1 44  ? 27.140  15.995 18.076 1.00 16.52 ? 40  LEU B CD1   1 
ATOM   1470 C  CD2   . LEU B 1 44  ? 24.781  16.473 18.853 1.00 14.78 ? 40  LEU B CD2   1 
ATOM   1471 N  N     . GLN B 1 45  ? 27.923  19.826 20.428 1.00 15.78 ? 41  GLN B N     1 
ATOM   1472 C  CA    . GLN B 1 45  ? 28.312  21.000 19.638 1.00 16.16 ? 41  GLN B CA    1 
ATOM   1473 C  C     . GLN B 1 45  ? 28.840  20.500 18.319 1.00 16.26 ? 41  GLN B C     1 
ATOM   1474 O  O     . GLN B 1 45  ? 29.870  19.871 18.293 1.00 16.57 ? 41  GLN B O     1 
ATOM   1475 C  CB    . GLN B 1 45  ? 29.375  21.887 20.292 1.00 17.67 ? 41  GLN B CB    1 
ATOM   1476 C  CG    . GLN B 1 45  ? 29.663  23.156 19.433 1.00 18.63 ? 41  GLN B CG    1 
ATOM   1477 C  CD    . GLN B 1 45  ? 30.402  24.260 20.171 1.00 20.49 ? 41  GLN B CD    1 
ATOM   1478 O  OE1   . GLN B 1 45  ? 30.578  24.204 21.382 1.00 23.40 ? 41  GLN B OE1   1 
ATOM   1479 N  NE2   . GLN B 1 45  ? 30.878  25.259 19.428 1.00 21.24 ? 41  GLN B NE2   1 
ATOM   1480 N  N     . PRO B 1 46  ? 28.111  20.721 17.223 1.00 15.61 ? 42  PRO B N     1 
ATOM   1481 C  CA    . PRO B 1 46  ? 28.659  20.280 15.966 1.00 16.15 ? 42  PRO B CA    1 
ATOM   1482 C  C     . PRO B 1 46  ? 30.030  20.899 15.649 1.00 17.02 ? 42  PRO B C     1 
ATOM   1483 O  O     . PRO B 1 46  ? 30.291  22.067 15.992 1.00 16.98 ? 42  PRO B O     1 
ATOM   1484 C  CB    . PRO B 1 46  ? 27.622  20.765 14.955 1.00 15.95 ? 42  PRO B CB    1 
ATOM   1485 C  CG    . PRO B 1 46  ? 26.342  20.866 15.722 1.00 15.29 ? 42  PRO B CG    1 
ATOM   1486 C  CD    . PRO B 1 46  ? 26.786  21.338 17.068 1.00 15.23 ? 42  PRO B CD    1 
ATOM   1487 N  N     . THR B 1 47  ? 30.904  20.114 15.029 1.00 17.50 ? 43  THR B N     1 
ATOM   1488 C  CA    . THR B 1 47  ? 32.138  20.665 14.509 1.00 18.65 ? 43  THR B CA    1 
ATOM   1489 C  C     . THR B 1 47  ? 31.848  21.334 13.164 1.00 19.46 ? 43  THR B C     1 
ATOM   1490 O  O     . THR B 1 47  ? 30.787  21.122 12.534 1.00 18.36 ? 43  THR B O     1 
ATOM   1491 C  CB    . THR B 1 47  ? 33.239  19.601 14.262 1.00 18.87 ? 43  THR B CB    1 
ATOM   1492 O  OG1   . THR B 1 47  ? 32.800  18.739 13.216 1.00 18.57 ? 43  THR B OG1   1 
ATOM   1493 C  CG2   . THR B 1 47  ? 33.622  18.777 15.521 1.00 18.37 ? 43  THR B CG2   1 
ATOM   1494 N  N     . GLU B 1 48  ? 32.802  22.136 12.705 1.00 21.21 ? 44  GLU B N     1 
ATOM   1495 C  CA    . GLU B 1 48  ? 32.681  22.791 11.417 1.00 22.87 ? 44  GLU B CA    1 
ATOM   1496 C  C     . GLU B 1 48  ? 32.517  21.742 10.303 1.00 22.77 ? 44  GLU B C     1 
ATOM   1497 O  O     . GLU B 1 48  ? 31.705  21.913 9.403  1.00 20.80 ? 44  GLU B O     1 
ATOM   1498 C  CB    . GLU B 1 48  ? 33.897  23.693 11.156 1.00 25.84 ? 44  GLU B CB    1 
ATOM   1499 C  CG    . GLU B 1 48  ? 33.875  24.390 9.795  1.00 28.11 ? 44  GLU B CG    1 
ATOM   1500 C  CD    . GLU B 1 48  ? 35.165  25.107 9.458  1.00 30.87 ? 44  GLU B CD    1 
ATOM   1501 O  OE1   . GLU B 1 48  ? 36.212  24.743 9.989  1.00 32.88 ? 44  GLU B OE1   1 
ATOM   1502 O  OE2   . GLU B 1 48  ? 35.145  26.021 8.631  1.00 34.96 ? 44  GLU B OE2   1 
ATOM   1503 N  N     . GLU B 1 49  ? 33.258  20.640 10.395 1.00 24.23 ? 45  GLU B N     1 
ATOM   1504 C  CA    . GLU B 1 49  ? 33.170  19.590 9.355  1.00 25.33 ? 45  GLU B CA    1 
ATOM   1505 C  C     . GLU B 1 49  ? 31.791  18.945 9.368  1.00 22.77 ? 45  GLU B C     1 
ATOM   1506 O  O     . GLU B 1 49  ? 31.196  18.700 8.310  1.00 22.30 ? 45  GLU B O     1 
ATOM   1507 C  CB    . GLU B 1 49  ? 34.301  18.543 9.466  1.00 28.47 ? 45  GLU B CB    1 
ATOM   1508 C  CG    . GLU B 1 49  ? 35.688  19.079 9.037  1.00 32.66 ? 45  GLU B CG    1 
ATOM   1509 C  CD    . GLU B 1 49  ? 35.701  19.751 7.632  1.00 35.98 ? 45  GLU B CD    1 
ATOM   1510 O  OE1   . GLU B 1 49  ? 35.126  19.171 6.664  1.00 39.60 ? 45  GLU B OE1   1 
ATOM   1511 O  OE2   . GLU B 1 49  ? 36.274  20.876 7.488  1.00 38.44 ? 45  GLU B OE2   1 
ATOM   1512 N  N     . GLN B 1 50  ? 31.261  18.718 10.555 1.00 21.34 ? 46  GLN B N     1 
ATOM   1513 C  CA    . GLN B 1 50  ? 29.901  18.193 10.660 1.00 20.76 ? 46  GLN B CA    1 
ATOM   1514 C  C     . GLN B 1 50  ? 28.850  19.163 10.062 1.00 20.26 ? 46  GLN B C     1 
ATOM   1515 O  O     . GLN B 1 50  ? 27.948  18.732 9.328  1.00 20.09 ? 46  GLN B O     1 
ATOM   1516 C  CB    . GLN B 1 50  ? 29.579  17.844 12.089 1.00 20.08 ? 46  GLN B CB    1 
ATOM   1517 C  CG    . GLN B 1 50  ? 30.308  16.614 12.627 1.00 20.46 ? 46  GLN B CG    1 
ATOM   1518 C  CD    . GLN B 1 50  ? 30.021  16.385 14.104 1.00 20.13 ? 46  GLN B CD    1 
ATOM   1519 O  OE1   . GLN B 1 50  ? 30.039  17.324 14.902 1.00 18.99 ? 46  GLN B OE1   1 
ATOM   1520 N  NE2   . GLN B 1 50  ? 29.717  15.148 14.471 1.00 20.39 ? 46  GLN B NE2   1 
ATOM   1521 N  N     . ALA B 1 51  ? 29.009  20.460 10.328 1.00 20.01 ? 47  ALA B N     1 
ATOM   1522 C  CA    . ALA B 1 51  ? 28.112  21.500 9.791  1.00 19.79 ? 47  ALA B CA    1 
ATOM   1523 C  C     . ALA B 1 51  ? 28.173  21.499 8.273  1.00 22.04 ? 47  ALA B C     1 
ATOM   1524 O  O     . ALA B 1 51  ? 27.136  21.602 7.591  1.00 21.26 ? 47  ALA B O     1 
ATOM   1525 C  CB    . ALA B 1 51  ? 28.439  22.877 10.342 1.00 18.93 ? 47  ALA B CB    1 
ATOM   1526 N  N     . LYS B 1 52  ? 29.391  21.395 7.722  1.00 23.64 ? 48  LYS B N     1 
ATOM   1527 C  CA    . LYS B 1 52  ? 29.547  21.389 6.261  1.00 25.24 ? 48  LYS B CA    1 
ATOM   1528 C  C     . LYS B 1 52  ? 28.786  20.228 5.623  1.00 25.46 ? 48  LYS B C     1 
ATOM   1529 O  O     . LYS B 1 52  ? 28.095  20.408 4.606  1.00 25.83 ? 48  LYS B O     1 
ATOM   1530 C  CB    . LYS B 1 52  ? 31.029  21.356 5.862  1.00 26.66 ? 48  LYS B CB    1 
ATOM   1531 C  CG    . LYS B 1 52  ? 31.776  22.674 6.075  1.00 27.43 ? 48  LYS B CG    1 
ATOM   1532 C  CD    . LYS B 1 52  ? 33.304  22.472 5.908  1.00 28.69 ? 48  LYS B CD    1 
ATOM   1533 C  CE    . LYS B 1 52  ? 34.005  23.690 5.351  1.00 30.48 ? 48  LYS B CE    1 
ATOM   1534 N  NZ    . LYS B 1 52  ? 35.502  23.503 5.311  1.00 33.77 ? 48  LYS B NZ    1 
ATOM   1535 N  N     . GLN B 1 53  ? 28.907  19.043 6.214  1.00 26.81 ? 49  GLN B N     1 
ATOM   1536 C  CA    . GLN B 1 53  ? 28.162  17.872 5.742  1.00 29.13 ? 49  GLN B CA    1 
ATOM   1537 C  C     . GLN B 1 53  ? 26.622  18.059 5.873  1.00 29.67 ? 49  GLN B C     1 
ATOM   1538 O  O     . GLN B 1 53  ? 25.862  17.757 4.956  1.00 31.50 ? 49  GLN B O     1 
ATOM   1539 C  CB    . GLN B 1 53  ? 28.615  16.625 6.523  1.00 30.71 ? 49  GLN B CB    1 
ATOM   1540 C  CG    . GLN B 1 53  ? 28.288  15.288 5.879  1.00 33.03 ? 49  GLN B CG    1 
ATOM   1541 C  CD    . GLN B 1 53  ? 28.579  15.296 4.420  1.00 36.32 ? 49  GLN B CD    1 
ATOM   1542 O  OE1   . GLN B 1 53  ? 29.734  15.349 4.016  1.00 38.12 ? 49  GLN B OE1   1 
ATOM   1543 N  NE2   . GLN B 1 53  ? 27.540  15.285 3.616  1.00 38.95 ? 49  GLN B NE2   1 
ATOM   1544 N  N     . HIS B 1 54  ? 26.175  18.528 7.030  1.00 28.14 ? 50  HIS B N     1 
ATOM   1545 C  CA    . HIS B 1 54  ? 24.761  18.767 7.280  1.00 27.30 ? 50  HIS B CA    1 
ATOM   1546 C  C     . HIS B 1 54  ? 24.146  19.692 6.262  1.00 27.90 ? 50  HIS B C     1 
ATOM   1547 O  O     . HIS B 1 54  ? 23.011  19.503 5.842  1.00 26.17 ? 50  HIS B O     1 
ATOM   1548 C  CB    . HIS B 1 54  ? 24.582  19.371 8.659  1.00 26.28 ? 50  HIS B CB    1 
ATOM   1549 C  CG    . HIS B 1 54  ? 23.157  19.729 8.980  1.00 26.31 ? 50  HIS B CG    1 
ATOM   1550 N  ND1   . HIS B 1 54  ? 22.230  18.798 9.250  1.00 25.55 ? 50  HIS B ND1   1 
ATOM   1551 C  CD2   . HIS B 1 54  ? 22.503  20.977 9.035  1.00 26.03 ? 50  HIS B CD2   1 
ATOM   1552 C  CE1   . HIS B 1 54  ? 21.042  19.407 9.483  1.00 27.02 ? 50  HIS B CE1   1 
ATOM   1553 N  NE2   . HIS B 1 54  ? 21.209  20.741 9.346  1.00 26.56 ? 50  HIS B NE2   1 
ATOM   1554 N  N     . TYR B 1 55  ? 24.892  20.703 5.862  1.00 28.41 ? 51  TYR B N     1 
ATOM   1555 C  CA    . TYR B 1 55  ? 24.403  21.647 4.893  1.00 29.30 ? 51  TYR B CA    1 
ATOM   1556 C  C     . TYR B 1 55  ? 24.975  21.401 3.475  1.00 29.89 ? 51  TYR B C     1 
ATOM   1557 O  O     . TYR B 1 55  ? 24.942  22.307 2.656  1.00 30.48 ? 51  TYR B O     1 
ATOM   1558 C  CB    . TYR B 1 55  ? 24.727  23.087 5.332  1.00 30.04 ? 51  TYR B CB    1 
ATOM   1559 C  CG    . TYR B 1 55  ? 23.897  23.677 6.466  1.00 30.50 ? 51  TYR B CG    1 
ATOM   1560 C  CD1   . TYR B 1 55  ? 22.540  23.960 6.305  1.00 30.34 ? 51  TYR B CD1   1 
ATOM   1561 C  CD2   . TYR B 1 55  ? 24.494  24.022 7.680  1.00 30.11 ? 51  TYR B CD2   1 
ATOM   1562 C  CE1   . TYR B 1 55  ? 21.794  24.519 7.337  1.00 29.38 ? 51  TYR B CE1   1 
ATOM   1563 C  CE2   . TYR B 1 55  ? 23.754  24.588 8.706  1.00 29.59 ? 51  TYR B CE2   1 
ATOM   1564 C  CZ    . TYR B 1 55  ? 22.406  24.842 8.521  1.00 29.28 ? 51  TYR B CZ    1 
ATOM   1565 O  OH    . TYR B 1 55  ? 21.687  25.380 9.546  1.00 29.93 ? 51  TYR B OH    1 
ATOM   1566 N  N     . ILE B 1 56  ? 25.470  20.197 3.186  1.00 29.68 ? 52  ILE B N     1 
ATOM   1567 C  CA    . ILE B 1 56  ? 26.238  19.938 1.963  1.00 31.04 ? 52  ILE B CA    1 
ATOM   1568 C  C     . ILE B 1 56  ? 25.467  20.316 0.678  1.00 32.77 ? 52  ILE B C     1 
ATOM   1569 O  O     . ILE B 1 56  ? 26.040  20.896 -0.246 1.00 33.81 ? 52  ILE B O     1 
ATOM   1570 C  CB    . ILE B 1 56  ? 26.723  18.467 1.916  1.00 31.32 ? 52  ILE B CB    1 
ATOM   1571 C  CG1   . ILE B 1 56  ? 27.768  18.219 0.803  1.00 32.61 ? 52  ILE B CG1   1 
ATOM   1572 C  CG2   . ILE B 1 56  ? 25.547  17.524 1.763  1.00 31.07 ? 52  ILE B CG2   1 
ATOM   1573 C  CD1   . ILE B 1 56  ? 29.191  18.591 1.159  1.00 31.93 ? 52  ILE B CD1   1 
ATOM   1574 N  N     . ASP B 1 57  ? 24.161  20.056 0.649  1.00 33.22 ? 53  ASP B N     1 
ATOM   1575 C  CA    . ASP B 1 57  ? 23.317  20.414 -0.505 1.00 33.68 ? 53  ASP B CA    1 
ATOM   1576 C  C     . ASP B 1 57  ? 23.320  21.891 -0.780 1.00 32.52 ? 53  ASP B C     1 
ATOM   1577 O  O     . ASP B 1 57  ? 23.034  22.301 -1.906 1.00 33.28 ? 53  ASP B O     1 
ATOM   1578 C  CB    . ASP B 1 57  ? 21.877  19.965 -0.292 1.00 35.47 ? 53  ASP B CB    1 
ATOM   1579 C  CG    . ASP B 1 57  ? 21.718  18.461 -0.372 1.00 37.69 ? 53  ASP B CG    1 
ATOM   1580 O  OD1   . ASP B 1 57  ? 22.684  17.736 -0.701 1.00 41.85 ? 53  ASP B OD1   1 
ATOM   1581 O  OD2   . ASP B 1 57  ? 20.601  17.995 -0.104 1.00 42.76 ? 53  ASP B OD2   1 
ATOM   1582 N  N     . LEU B 1 58  ? 23.672  22.701 0.216  1.00 29.65 ? 54  LEU B N     1 
ATOM   1583 C  CA    . LEU B 1 58  ? 23.690  24.149 0.042  1.00 28.41 ? 54  LEU B CA    1 
ATOM   1584 C  C     . LEU B 1 58  ? 25.119  24.732 -0.127 1.00 28.21 ? 54  LEU B C     1 
ATOM   1585 O  O     . LEU B 1 58  ? 25.295  25.946 -0.024 1.00 27.27 ? 54  LEU B O     1 
ATOM   1586 C  CB    . LEU B 1 58  ? 22.988  24.830 1.235  1.00 28.37 ? 54  LEU B CB    1 
ATOM   1587 C  CG    . LEU B 1 58  ? 21.583  24.327 1.627  1.00 28.15 ? 54  LEU B CG    1 
ATOM   1588 C  CD1   . LEU B 1 58  ? 21.110  25.078 2.871  1.00 28.27 ? 54  LEU B CD1   1 
ATOM   1589 C  CD2   . LEU B 1 58  ? 20.565  24.497 0.498  1.00 27.89 ? 54  LEU B CD2   1 
ATOM   1590 N  N     . ALA B 1 59  ? 26.109  23.880 -0.397 1.00 28.26 ? 55  ALA B N     1 
ATOM   1591 C  CA    . ALA B 1 59  ? 27.536  24.292 -0.517 1.00 29.61 ? 55  ALA B CA    1 
ATOM   1592 C  C     . ALA B 1 59  ? 27.770  25.455 -1.487 1.00 31.01 ? 55  ALA B C     1 
ATOM   1593 O  O     . ALA B 1 59  ? 28.638  26.306 -1.239 1.00 30.24 ? 55  ALA B O     1 
ATOM   1594 C  CB    . ALA B 1 59  ? 28.378  23.095 -0.905 1.00 29.52 ? 55  ALA B CB    1 
ATOM   1595 N  N     . SER B 1 60  ? 26.981  25.529 -2.568 1.00 32.21 ? 56  SER B N     1 
ATOM   1596 C  CA    . SER B 1 60  ? 27.198  26.584 -3.587 1.00 33.68 ? 56  SER B CA    1 
ATOM   1597 C  C     . SER B 1 60  ? 26.389  27.869 -3.294 1.00 33.65 ? 56  SER B C     1 
ATOM   1598 O  O     . SER B 1 60  ? 26.573  28.889 -3.948 1.00 32.82 ? 56  SER B O     1 
ATOM   1599 C  CB    . SER B 1 60  ? 27.029  26.044 -5.040 1.00 34.80 ? 56  SER B CB    1 
ATOM   1600 O  OG    . SER B 1 60  ? 25.967  25.103 -5.200 1.00 36.07 ? 56  SER B OG    1 
ATOM   1601 N  N     . LYS B 1 61  ? 25.567  27.862 -2.240 1.00 33.21 ? 57  LYS B N     1 
ATOM   1602 C  CA    . LYS B 1 61  ? 24.747  29.028 -1.945 1.00 33.23 ? 57  LYS B CA    1 
ATOM   1603 C  C     . LYS B 1 61  ? 25.574  30.083 -1.255 1.00 34.36 ? 57  LYS B C     1 
ATOM   1604 O  O     . LYS B 1 61  ? 26.528  29.765 -0.532 1.00 35.06 ? 57  LYS B O     1 
ATOM   1605 C  CB    . LYS B 1 61  ? 23.566  28.655 -1.047 1.00 33.62 ? 57  LYS B CB    1 
ATOM   1606 C  CG    . LYS B 1 61  ? 22.594  27.672 -1.678 1.00 33.40 ? 57  LYS B CG    1 
ATOM   1607 C  CD    . LYS B 1 61  ? 21.640  28.371 -2.650 1.00 33.60 ? 57  LYS B CD    1 
ATOM   1608 C  CE    . LYS B 1 61  ? 20.697  27.354 -3.271 1.00 33.87 ? 57  LYS B CE    1 
ATOM   1609 N  NZ    . LYS B 1 61  ? 19.898  27.902 -4.407 1.00 34.82 ? 57  LYS B NZ    1 
ATOM   1610 N  N     . PRO B 1 62  ? 25.205  31.355 -1.427 1.00 35.05 ? 58  PRO B N     1 
ATOM   1611 C  CA    . PRO B 1 62  ? 26.058  32.397 -0.855 1.00 36.42 ? 58  PRO B CA    1 
ATOM   1612 C  C     . PRO B 1 62  ? 26.033  32.492 0.676  1.00 35.97 ? 58  PRO B C     1 
ATOM   1613 O  O     . PRO B 1 62  ? 26.958  33.049 1.264  1.00 39.06 ? 58  PRO B O     1 
ATOM   1614 C  CB    . PRO B 1 62  ? 25.533  33.692 -1.506 1.00 36.88 ? 58  PRO B CB    1 
ATOM   1615 C  CG    . PRO B 1 62  ? 24.148  33.381 -1.939 1.00 36.07 ? 58  PRO B CG    1 
ATOM   1616 C  CD    . PRO B 1 62  ? 24.107  31.908 -2.238 1.00 35.93 ? 58  PRO B CD    1 
ATOM   1617 N  N     . PHE B 1 63  ? 25.003  31.956 1.309  1.00 35.44 ? 59  PHE B N     1 
ATOM   1618 C  CA    . PHE B 1 63  ? 24.878  32.003 2.780  1.00 34.17 ? 59  PHE B CA    1 
ATOM   1619 C  C     . PHE B 1 63  ? 25.460  30.754 3.488  1.00 33.52 ? 59  PHE B C     1 
ATOM   1620 O  O     . PHE B 1 63  ? 25.350  30.625 4.708  1.00 35.00 ? 59  PHE B O     1 
ATOM   1621 C  CB    . PHE B 1 63  ? 23.410  32.193 3.163  1.00 33.35 ? 59  PHE B CB    1 
ATOM   1622 C  CG    . PHE B 1 63  ? 22.460  31.292 2.431  1.00 33.43 ? 59  PHE B CG    1 
ATOM   1623 C  CD1   . PHE B 1 63  ? 21.728  31.777 1.338  1.00 34.96 ? 59  PHE B CD1   1 
ATOM   1624 C  CD2   . PHE B 1 63  ? 22.265  29.973 2.831  1.00 32.54 ? 59  PHE B CD2   1 
ATOM   1625 C  CE1   . PHE B 1 63  ? 20.828  30.956 0.675  1.00 34.66 ? 59  PHE B CE1   1 
ATOM   1626 C  CE2   . PHE B 1 63  ? 21.372  29.150 2.175  1.00 32.97 ? 59  PHE B CE2   1 
ATOM   1627 C  CZ    . PHE B 1 63  ? 20.653  29.635 1.091  1.00 33.83 ? 59  PHE B CZ    1 
ATOM   1628 N  N     . TYR B 1 64  ? 26.102  29.862 2.728  1.00 32.63 ? 60  TYR B N     1 
ATOM   1629 C  CA    . TYR B 1 64  ? 26.612  28.592 3.261  1.00 31.44 ? 60  TYR B CA    1 
ATOM   1630 C  C     . TYR B 1 64  ? 27.604  28.773 4.386  1.00 31.08 ? 60  TYR B C     1 
ATOM   1631 O  O     . TYR B 1 64  ? 27.479  28.147 5.461  1.00 30.78 ? 60  TYR B O     1 
ATOM   1632 C  CB    . TYR B 1 64  ? 27.255  27.788 2.155  1.00 31.62 ? 60  TYR B CB    1 
ATOM   1633 C  CG    . TYR B 1 64  ? 27.810  26.414 2.513  1.00 31.01 ? 60  TYR B CG    1 
ATOM   1634 C  CD1   . TYR B 1 64  ? 29.185  26.162 2.456  1.00 31.72 ? 60  TYR B CD1   1 
ATOM   1635 C  CD2   . TYR B 1 64  ? 26.983  25.357 2.811  1.00 29.50 ? 60  TYR B CD2   1 
ATOM   1636 C  CE1   . TYR B 1 64  ? 29.717  24.900 2.733  1.00 31.02 ? 60  TYR B CE1   1 
ATOM   1637 C  CE2   . TYR B 1 64  ? 27.512  24.102 3.088  1.00 30.50 ? 60  TYR B CE2   1 
ATOM   1638 C  CZ    . TYR B 1 64  ? 28.882  23.875 3.030  1.00 30.90 ? 60  TYR B CZ    1 
ATOM   1639 O  OH    . TYR B 1 64  ? 29.377  22.602 3.295  1.00 31.71 ? 60  TYR B OH    1 
ATOM   1640 N  N     . SER B 1 65  ? 28.602  29.595 4.155  1.00 30.22 ? 61  SER B N     1 
ATOM   1641 C  CA    . SER B 1 65  ? 29.639  29.779 5.158  1.00 30.94 ? 61  SER B CA    1 
ATOM   1642 C  C     . SER B 1 65  ? 29.030  30.313 6.516  1.00 28.74 ? 61  SER B C     1 
ATOM   1643 O  O     . SER B 1 65  ? 29.402  29.856 7.592  1.00 28.56 ? 61  SER B O     1 
ATOM   1644 C  CB    . SER B 1 65  ? 30.787  30.603 4.578  1.00 31.53 ? 61  SER B CB    1 
ATOM   1645 O  OG    . SER B 1 65  ? 30.628  31.951 4.876  1.00 33.60 ? 61  SER B OG    1 
ATOM   1646 N  N     . GLY B 1 66  ? 28.072  31.234 6.444  1.00 27.44 ? 62  GLY B N     1 
ATOM   1647 C  CA    . GLY B 1 66  ? 27.401  31.758 7.629  1.00 25.78 ? 62  GLY B CA    1 
ATOM   1648 C  C     . GLY B 1 66  ? 26.589  30.670 8.334  1.00 25.00 ? 62  GLY B C     1 
ATOM   1649 O  O     . GLY B 1 66  ? 26.591  30.573 9.554  1.00 24.67 ? 62  GLY B O     1 
ATOM   1650 N  N     . LEU B 1 67  ? 25.876  29.868 7.548  1.00 23.62 ? 63  LEU B N     1 
ATOM   1651 C  CA    . LEU B 1 67  ? 25.099  28.771 8.074  1.00 22.37 ? 63  LEU B CA    1 
ATOM   1652 C  C     . LEU B 1 67  ? 25.994  27.755 8.806  1.00 21.64 ? 63  LEU B C     1 
ATOM   1653 O  O     . LEU B 1 67  ? 25.672  27.286 9.910  1.00 19.12 ? 63  LEU B O     1 
ATOM   1654 C  CB    . LEU B 1 67  ? 24.256  28.111 6.971  1.00 22.83 ? 63  LEU B CB    1 
ATOM   1655 C  CG    . LEU B 1 67  ? 22.965  28.902 6.682  1.00 24.01 ? 63  LEU B CG    1 
ATOM   1656 C  CD1   . LEU B 1 67  ? 22.156  28.122 5.638  1.00 24.46 ? 63  LEU B CD1   1 
ATOM   1657 C  CD2   . LEU B 1 67  ? 22.122  29.220 7.928  1.00 23.63 ? 63  LEU B CD2   1 
ATOM   1658 N  N     . VAL B 1 68  ? 27.117  27.417 8.173  1.00 20.88 ? 64  VAL B N     1 
ATOM   1659 C  CA    . VAL B 1 68  ? 28.033  26.407 8.684  1.00 20.33 ? 64  VAL B CA    1 
ATOM   1660 C  C     . VAL B 1 68  ? 28.645  26.908 9.997  1.00 20.42 ? 64  VAL B C     1 
ATOM   1661 O  O     . VAL B 1 68  ? 28.749  26.172 10.985 1.00 19.35 ? 64  VAL B O     1 
ATOM   1662 C  CB    . VAL B 1 68  ? 29.100  26.083 7.607  1.00 20.98 ? 64  VAL B CB    1 
ATOM   1663 C  CG1   . VAL B 1 68  ? 30.393  25.562 8.244  1.00 20.79 ? 64  VAL B CG1   1 
ATOM   1664 C  CG2   . VAL B 1 68  ? 28.514  25.125 6.569  1.00 20.40 ? 64  VAL B CG2   1 
ATOM   1665 N  N     . SER B 1 69  ? 29.005  28.181 10.011 1.00 21.01 ? 65  SER B N     1 
ATOM   1666 C  CA    . SER B 1 69  ? 29.571  28.788 11.196 1.00 21.48 ? 65  SER B CA    1 
ATOM   1667 C  C     . SER B 1 69  ? 28.554  28.808 12.357 1.00 20.40 ? 65  SER B C     1 
ATOM   1668 O  O     . SER B 1 69  ? 28.877  28.433 13.476 1.00 19.48 ? 65  SER B O     1 
ATOM   1669 C  CB    . SER B 1 69  ? 30.036  30.197 10.867 1.00 22.91 ? 65  SER B CB    1 
ATOM   1670 O  OG    . SER B 1 69  ? 30.414  30.850 12.051 1.00 24.93 ? 65  SER B OG    1 
ATOM   1671 N  N     . TYR B 1 70  ? 27.308  29.175 12.054 1.00 19.86 ? 66  TYR B N     1 
ATOM   1672 C  CA    . TYR B 1 70  ? 26.259  29.284 13.090 1.00 18.72 ? 66  TYR B CA    1 
ATOM   1673 C  C     . TYR B 1 70  ? 25.887  27.916 13.635 1.00 17.14 ? 66  TYR B C     1 
ATOM   1674 O  O     . TYR B 1 70  ? 25.766  27.731 14.831 1.00 16.20 ? 66  TYR B O     1 
ATOM   1675 C  CB    . TYR B 1 70  ? 25.021  30.021 12.522 1.00 19.44 ? 66  TYR B CB    1 
ATOM   1676 C  CG    . TYR B 1 70  ? 23.653  29.421 12.815 1.00 20.13 ? 66  TYR B CG    1 
ATOM   1677 C  CD1   . TYR B 1 70  ? 22.917  29.774 13.956 1.00 19.64 ? 66  TYR B CD1   1 
ATOM   1678 C  CD2   . TYR B 1 70  ? 23.068  28.532 11.894 1.00 20.65 ? 66  TYR B CD2   1 
ATOM   1679 C  CE1   . TYR B 1 70  ? 21.667  29.238 14.186 1.00 19.71 ? 66  TYR B CE1   1 
ATOM   1680 C  CE2   . TYR B 1 70  ? 21.803  27.999 12.092 1.00 20.84 ? 66  TYR B CE2   1 
ATOM   1681 C  CZ    . TYR B 1 70  ? 21.091  28.342 13.243 1.00 21.13 ? 66  TYR B CZ    1 
ATOM   1682 O  OH    . TYR B 1 70  ? 19.794  27.820 13.396 1.00 19.39 ? 66  TYR B OH    1 
ATOM   1683 N  N     . PHE B 1 71  ? 25.748  26.950 12.745 1.00 16.15 ? 67  PHE B N     1 
ATOM   1684 C  CA    . PHE B 1 71  ? 25.380  25.614 13.142 1.00 15.62 ? 67  PHE B CA    1 
ATOM   1685 C  C     . PHE B 1 71  ? 26.435  24.962 14.029 1.00 15.16 ? 67  PHE B C     1 
ATOM   1686 O  O     . PHE B 1 71  ? 26.101  24.110 14.849 1.00 14.18 ? 67  PHE B O     1 
ATOM   1687 C  CB    . PHE B 1 71  ? 25.118  24.768 11.918 1.00 15.49 ? 67  PHE B CB    1 
ATOM   1688 C  CG    . PHE B 1 71  ? 24.425  23.473 12.203 1.00 15.07 ? 67  PHE B CG    1 
ATOM   1689 C  CD1   . PHE B 1 71  ? 23.053  23.414 12.251 1.00 15.05 ? 67  PHE B CD1   1 
ATOM   1690 C  CD2   . PHE B 1 71  ? 25.137  22.296 12.365 1.00 15.37 ? 67  PHE B CD2   1 
ATOM   1691 C  CE1   . PHE B 1 71  ? 22.392  22.230 12.470 1.00 14.54 ? 67  PHE B CE1   1 
ATOM   1692 C  CE2   . PHE B 1 71  ? 24.481  21.084 12.617 1.00 14.96 ? 67  PHE B CE2   1 
ATOM   1693 C  CZ    . PHE B 1 71  ? 23.108  21.054 12.658 1.00 14.77 ? 67  PHE B CZ    1 
ATOM   1694 N  N     . SER B 1 72  ? 27.701  25.374 13.877 1.00 15.84 ? 68  SER B N     1 
ATOM   1695 C  CA    . SER B 1 72  ? 28.805  24.833 14.705 1.00 15.56 ? 68  SER B CA    1 
ATOM   1696 C  C     . SER B 1 72  ? 29.206  25.782 15.846 1.00 15.84 ? 68  SER B C     1 
ATOM   1697 O  O     . SER B 1 72  ? 30.238  25.574 16.481 1.00 15.82 ? 68  SER B O     1 
ATOM   1698 C  CB    . SER B 1 72  ? 30.017  24.496 13.827 1.00 16.64 ? 68  SER B CB    1 
ATOM   1699 O  OG    . SER B 1 72  ? 30.393  25.604 13.018 1.00 17.13 ? 68  SER B OG    1 
ATOM   1700 N  N     . SER B 1 73  ? 28.401  26.821 16.111 1.00 15.54 ? 69  SER B N     1 
ATOM   1701 C  CA    . SER B 1 73  ? 28.752  27.867 17.093 1.00 15.92 ? 69  SER B CA    1 
ATOM   1702 C  C     . SER B 1 73  ? 28.351  27.513 18.522 1.00 15.55 ? 69  SER B C     1 
ATOM   1703 O  O     . SER B 1 73  ? 28.780  28.168 19.474 1.00 16.51 ? 69  SER B O     1 
ATOM   1704 C  CB    . SER B 1 73  ? 28.047  29.194 16.733 1.00 16.35 ? 69  SER B CB    1 
ATOM   1705 O  OG    . SER B 1 73  ? 26.617  29.074 16.867 1.00 15.42 ? 69  SER B OG    1 
ATOM   1706 N  N     . GLY B 1 74  ? 27.534  26.485 18.685 1.00 14.39 ? 70  GLY B N     1 
ATOM   1707 C  CA    . GLY B 1 74  ? 27.013  26.133 19.991 1.00 13.61 ? 70  GLY B CA    1 
ATOM   1708 C  C     . GLY B 1 74  ? 26.252  24.807 19.919 1.00 12.86 ? 70  GLY B C     1 
ATOM   1709 O  O     . GLY B 1 74  ? 26.152  24.212 18.859 1.00 12.51 ? 70  GLY B O     1 
ATOM   1710 N  N     . PRO B 1 75  ? 25.655  24.379 21.035 1.00 12.11 ? 71  PRO B N     1 
ATOM   1711 C  CA    . PRO B 1 75  ? 25.017  23.069 21.041 1.00 11.62 ? 71  PRO B CA    1 
ATOM   1712 C  C     . PRO B 1 75  ? 23.727  22.981 20.233 1.00 10.98 ? 71  PRO B C     1 
ATOM   1713 O  O     . PRO B 1 75  ? 22.995  23.970 20.113 1.00 10.58 ? 71  PRO B O     1 
ATOM   1714 C  CB    . PRO B 1 75  ? 24.684  22.837 22.509 1.00 11.59 ? 71  PRO B CB    1 
ATOM   1715 C  CG    . PRO B 1 75  ? 24.810  24.160 23.175 1.00 11.85 ? 71  PRO B CG    1 
ATOM   1716 C  CD    . PRO B 1 75  ? 25.760  24.973 22.370 1.00 12.32 ? 71  PRO B CD    1 
ATOM   1717 N  N     . ILE B 1 76  ? 23.501  21.784 19.694 1.00 10.41 ? 72  ILE B N     1 
ATOM   1718 C  CA    . ILE B 1 76  ? 22.255  21.347 19.175 1.00 9.77  ? 72  ILE B CA    1 
ATOM   1719 C  C     . ILE B 1 76  ? 21.793  20.174 20.022 1.00 9.52  ? 72  ILE B C     1 
ATOM   1720 O  O     . ILE B 1 76  ? 22.589  19.568 20.752 1.00 9.42  ? 72  ILE B O     1 
ATOM   1721 C  CB    . ILE B 1 76  ? 22.343  20.920 17.687 1.00 9.78  ? 72  ILE B CB    1 
ATOM   1722 C  CG1   . ILE B 1 76  ? 23.155  19.630 17.498 1.00 10.03 ? 72  ILE B CG1   1 
ATOM   1723 C  CG2   . ILE B 1 76  ? 22.915  22.055 16.838 1.00 10.14 ? 72  ILE B CG2   1 
ATOM   1724 C  CD1   . ILE B 1 76  ? 23.041  19.051 16.097 1.00 10.00 ? 72  ILE B CD1   1 
ATOM   1725 N  N     . VAL B 1 77  ? 20.504  19.859 19.918 1.00 8.99  ? 73  VAL B N     1 
ATOM   1726 C  CA    . VAL B 1 77  ? 19.976  18.616 20.462 1.00 9.06  ? 73  VAL B CA    1 
ATOM   1727 C  C     . VAL B 1 77  ? 19.580  17.728 19.284 1.00 9.24  ? 73  VAL B C     1 
ATOM   1728 O  O     . VAL B 1 77  ? 18.735  18.108 18.452 1.00 9.33  ? 73  VAL B O     1 
ATOM   1729 C  CB    . VAL B 1 77  ? 18.769  18.855 21.369 1.00 8.61  ? 73  VAL B CB    1 
ATOM   1730 C  CG1   . VAL B 1 77  ? 18.100  17.542 21.706 1.00 8.16  ? 73  VAL B CG1   1 
ATOM   1731 C  CG2   . VAL B 1 77  ? 19.180  19.615 22.648 1.00 8.53  ? 73  VAL B CG2   1 
ATOM   1732 N  N     . GLY B 1 78  ? 20.241  16.596 19.153 1.00 9.52  ? 74  GLY B N     1 
ATOM   1733 C  CA    . GLY B 1 78  ? 19.908  15.655 18.090 1.00 9.84  ? 74  GLY B CA    1 
ATOM   1734 C  C     . GLY B 1 78  ? 18.953  14.616 18.631 1.00 9.72  ? 74  GLY B C     1 
ATOM   1735 O  O     . GLY B 1 78  ? 19.091  14.180 19.782 1.00 9.63  ? 74  GLY B O     1 
ATOM   1736 N  N     . MET B 1 79  ? 17.999  14.211 17.807 1.00 9.68  ? 75  MET B N     1 
ATOM   1737 C  CA    . MET B 1 79  ? 16.970  13.230 18.214 1.00 9.71  ? 75  MET B CA    1 
ATOM   1738 C  C     . MET B 1 79  ? 16.680  12.257 17.094 1.00 9.75  ? 75  MET B C     1 
ATOM   1739 O  O     . MET B 1 79  ? 16.762  12.602 15.922 1.00 9.28  ? 75  MET B O     1 
ATOM   1740 C  CB    . MET B 1 79  ? 15.671  13.931 18.559 1.00 9.74  ? 75  MET B CB    1 
ATOM   1741 C  CG    . MET B 1 79  ? 15.757  14.937 19.664 1.00 9.87  ? 75  MET B CG    1 
ATOM   1742 S  SD    . MET B 1 79  ? 14.301  15.974 19.791 1.00 10.67 ? 75  MET B SD    1 
ATOM   1743 C  CE    . MET B 1 79  ? 14.826  17.322 18.733 1.00 9.98  ? 75  MET B CE    1 
ATOM   1744 N  N     . VAL B 1 80  ? 16.361  11.020 17.466 1.00 9.78  ? 76  VAL B N     1 
ATOM   1745 C  CA    . VAL B 1 80  ? 15.796  10.089 16.541 1.00 9.84  ? 76  VAL B CA    1 
ATOM   1746 C  C     . VAL B 1 80  ? 14.427  9.695  17.060 1.00 9.75  ? 76  VAL B C     1 
ATOM   1747 O  O     . VAL B 1 80  ? 14.280  9.294  18.248 1.00 9.36  ? 76  VAL B O     1 
ATOM   1748 C  CB    . VAL B 1 80  ? 16.669  8.811  16.393 1.00 10.46 ? 76  VAL B CB    1 
ATOM   1749 C  CG1   . VAL B 1 80  ? 16.104  7.909  15.300 1.00 10.60 ? 76  VAL B CG1   1 
ATOM   1750 C  CG2   . VAL B 1 80  ? 18.146  9.159  16.141 1.00 10.72 ? 76  VAL B CG2   1 
ATOM   1751 N  N     . TRP B 1 81  ? 13.416  9.834  16.196 1.00 9.78  ? 77  TRP B N     1 
ATOM   1752 C  CA    . TRP B 1 81  ? 12.037  9.524  16.523 1.00 9.77  ? 77  TRP B CA    1 
ATOM   1753 C  C     . TRP B 1 81  ? 11.543  8.411  15.656 1.00 10.53 ? 77  TRP B C     1 
ATOM   1754 O  O     . TRP B 1 81  ? 11.871  8.348  14.460 1.00 10.88 ? 77  TRP B O     1 
ATOM   1755 C  CB    . TRP B 1 81  ? 11.149  10.737 16.312 1.00 9.48  ? 77  TRP B CB    1 
ATOM   1756 C  CG    . TRP B 1 81  ? 11.405  11.831 17.300 1.00 9.02  ? 77  TRP B CG    1 
ATOM   1757 C  CD1   . TRP B 1 81  ? 12.232  12.909 17.157 1.00 8.97  ? 77  TRP B CD1   1 
ATOM   1758 C  CD2   . TRP B 1 81  ? 10.816  11.959 18.624 1.00 8.66  ? 77  TRP B CD2   1 
ATOM   1759 N  NE1   . TRP B 1 81  ? 12.228  13.676 18.305 1.00 8.99  ? 77  TRP B NE1   1 
ATOM   1760 C  CE2   . TRP B 1 81  ? 11.349  13.179 19.197 1.00 8.49  ? 77  TRP B CE2   1 
ATOM   1761 C  CE3   . TRP B 1 81  ? 9.926   11.224 19.347 1.00 8.64  ? 77  TRP B CE3   1 
ATOM   1762 C  CZ2   . TRP B 1 81  ? 11.026  13.598 20.467 1.00 8.32  ? 77  TRP B CZ2   1 
ATOM   1763 C  CZ3   . TRP B 1 81  ? 9.594   11.658 20.644 1.00 8.47  ? 77  TRP B CZ3   1 
ATOM   1764 C  CH2   . TRP B 1 81  ? 10.127  12.827 21.176 1.00 8.17  ? 77  TRP B CH2   1 
ATOM   1765 N  N     . GLU B 1 82  ? 10.690  7.573  16.226 1.00 10.62 ? 78  GLU B N     1 
ATOM   1766 C  CA    . GLU B 1 82  ? 10.175  6.434  15.526 1.00 11.71 ? 78  GLU B CA    1 
ATOM   1767 C  C     . GLU B 1 82  ? 8.660   6.464  15.485 1.00 11.43 ? 78  GLU B C     1 
ATOM   1768 O  O     . GLU B 1 82  ? 8.028   6.766  16.488 1.00 10.62 ? 78  GLU B O     1 
ATOM   1769 C  CB    . GLU B 1 82  ? 10.665  5.133  16.198 1.00 12.87 ? 78  GLU B CB    1 
ATOM   1770 C  CG    . GLU B 1 82  ? 10.059  3.861  15.619 1.00 13.86 ? 78  GLU B CG    1 
ATOM   1771 C  CD    . GLU B 1 82  ? 10.627  2.611  16.275 1.00 15.07 ? 78  GLU B CD    1 
ATOM   1772 O  OE1   . GLU B 1 82  ? 11.872  2.483  16.390 1.00 15.60 ? 78  GLU B OE1   1 
ATOM   1773 O  OE2   . GLU B 1 82  ? 9.806   1.794  16.744 1.00 16.63 ? 78  GLU B OE2   1 
ATOM   1774 N  N     . GLY B 1 83  ? 8.094   6.118  14.332 1.00 11.97 ? 79  GLY B N     1 
ATOM   1775 C  CA    . GLY B 1 83  ? 6.646   5.998  14.191 1.00 12.42 ? 79  GLY B CA    1 
ATOM   1776 C  C     . GLY B 1 83  ? 6.196   5.965  12.742 1.00 13.04 ? 79  GLY B C     1 
ATOM   1777 O  O     . GLY B 1 83  ? 6.970   6.266  11.828 1.00 12.93 ? 79  GLY B O     1 
ATOM   1778 N  N     . LEU B 1 84  ? 4.923   5.604  12.539 1.00 13.68 ? 80  LEU B N     1 
ATOM   1779 C  CA    . LEU B 1 84  ? 4.349   5.517  11.203 1.00 14.49 ? 80  LEU B CA    1 
ATOM   1780 C  C     . LEU B 1 84  ? 4.387   6.885  10.592 1.00 13.90 ? 80  LEU B C     1 
ATOM   1781 O  O     . LEU B 1 84  ? 3.883   7.850  11.198 1.00 13.33 ? 80  LEU B O     1 
ATOM   1782 C  CB    . LEU B 1 84  ? 2.880   5.048  11.286 1.00 15.35 ? 80  LEU B CB    1 
ATOM   1783 C  CG    . LEU B 1 84  ? 2.119   4.803  9.978  1.00 16.31 ? 80  LEU B CG    1 
ATOM   1784 C  CD1   . LEU B 1 84  ? 2.691   3.531  9.328  1.00 17.42 ? 80  LEU B CD1   1 
ATOM   1785 C  CD2   . LEU B 1 84  ? 0.598   4.656  10.231 1.00 16.37 ? 80  LEU B CD2   1 
ATOM   1786 N  N     . GLY B 1 85  ? 4.993   6.994  9.399  1.00 14.07 ? 81  GLY B N     1 
ATOM   1787 C  CA    . GLY B 1 85  ? 5.036   8.264  8.651  1.00 13.55 ? 81  GLY B CA    1 
ATOM   1788 C  C     . GLY B 1 85  ? 5.820   9.377  9.337  1.00 12.69 ? 81  GLY B C     1 
ATOM   1789 O  O     . GLY B 1 85  ? 5.600   10.559 9.059  1.00 12.81 ? 81  GLY B O     1 
ATOM   1790 N  N     . VAL B 1 86  ? 6.741   9.016  10.223 1.00 12.09 ? 82  VAL B N     1 
ATOM   1791 C  CA    . VAL B 1 86  ? 7.422   10.023 11.081 1.00 11.30 ? 82  VAL B CA    1 
ATOM   1792 C  C     . VAL B 1 86  ? 8.313   10.985 10.331 1.00 11.32 ? 82  VAL B C     1 
ATOM   1793 O  O     . VAL B 1 86  ? 8.462   12.135 10.742 1.00 10.50 ? 82  VAL B O     1 
ATOM   1794 C  CB    . VAL B 1 86  ? 8.218   9.363  12.246 1.00 10.97 ? 82  VAL B CB    1 
ATOM   1795 C  CG1   . VAL B 1 86  ? 9.484   8.636  11.743 1.00 11.38 ? 82  VAL B CG1   1 
ATOM   1796 C  CG2   . VAL B 1 86  ? 8.533   10.389 13.317 1.00 10.32 ? 82  VAL B CG2   1 
ATOM   1797 N  N     . VAL B 1 87  ? 8.885   10.558 9.206  1.00 11.99 ? 83  VAL B N     1 
ATOM   1798 C  CA    . VAL B 1 87  ? 9.674   11.495 8.425  1.00 12.34 ? 83  VAL B CA    1 
ATOM   1799 C  C     . VAL B 1 87  ? 8.821   12.682 7.963  1.00 12.79 ? 83  VAL B C     1 
ATOM   1800 O  O     . VAL B 1 87  ? 9.132   13.842 8.274  1.00 12.08 ? 83  VAL B O     1 
ATOM   1801 C  CB    . VAL B 1 87  ? 10.375  10.815 7.227  1.00 12.86 ? 83  VAL B CB    1 
ATOM   1802 C  CG1   . VAL B 1 87  ? 11.085  11.855 6.365  1.00 12.74 ? 83  VAL B CG1   1 
ATOM   1803 C  CG2   . VAL B 1 87  ? 11.366  9.748  7.738  1.00 12.78 ? 83  VAL B CG2   1 
ATOM   1804 N  N     . LYS B 1 88  ? 7.747   12.383 7.230  1.00 13.92 ? 84  LYS B N     1 
ATOM   1805 C  CA    . LYS B 1 88  ? 6.853   13.415 6.723  1.00 15.08 ? 84  LYS B CA    1 
ATOM   1806 C  C     . LYS B 1 88  ? 6.113   14.103 7.889  1.00 14.12 ? 84  LYS B C     1 
ATOM   1807 O  O     . LYS B 1 88  ? 5.941   15.317 7.896  1.00 13.40 ? 84  LYS B O     1 
ATOM   1808 C  CB    . LYS B 1 88  ? 5.814   12.831 5.749  1.00 17.12 ? 84  LYS B CB    1 
ATOM   1809 C  CG    . LYS B 1 88  ? 4.916   13.884 5.086  1.00 19.17 ? 84  LYS B CG    1 
ATOM   1810 C  CD    . LYS B 1 88  ? 3.765   13.263 4.294  1.00 21.83 ? 84  LYS B CD    1 
ATOM   1811 C  CE    . LYS B 1 88  ? 2.545   14.206 4.147  1.00 24.03 ? 84  LYS B CE    1 
ATOM   1812 N  NZ    . LYS B 1 88  ? 1.475   14.150 5.251  1.00 23.50 ? 84  LYS B NZ    1 
ATOM   1813 N  N     . GLY B 1 89  ? 5.695   13.308 8.863  1.00 13.31 ? 85  GLY B N     1 
ATOM   1814 C  CA    . GLY B 1 89  ? 4.916   13.833 9.999  1.00 12.79 ? 85  GLY B CA    1 
ATOM   1815 C  C     . GLY B 1 89  ? 5.749   14.752 10.876 1.00 11.96 ? 85  GLY B C     1 
ATOM   1816 O  O     . GLY B 1 89  ? 5.276   15.767 11.342 1.00 11.19 ? 85  GLY B O     1 
ATOM   1817 N  N     . GLY B 1 90  ? 7.016   14.407 11.060 1.00 11.85 ? 86  GLY B N     1 
ATOM   1818 C  CA    . GLY B 1 90  ? 7.927   15.243 11.806 1.00 11.18 ? 86  GLY B CA    1 
ATOM   1819 C  C     . GLY B 1 90  ? 8.047   16.616 11.164 1.00 11.52 ? 86  GLY B C     1 
ATOM   1820 O  O     . GLY B 1 90  ? 8.000   17.633 11.863 1.00 11.09 ? 86  GLY B O     1 
ATOM   1821 N  N     . ARG B 1 91  ? 8.197   16.644 9.842  1.00 11.82 ? 87  ARG B N     1 
ATOM   1822 C  CA    . ARG B 1 91  ? 8.305   17.894 9.128  1.00 12.33 ? 87  ARG B CA    1 
ATOM   1823 C  C     . ARG B 1 91  ? 7.041   18.727 9.189  1.00 11.45 ? 87  ARG B C     1 
ATOM   1824 O  O     . ARG B 1 91  ? 7.112   19.959 9.264  1.00 11.32 ? 87  ARG B O     1 
ATOM   1825 C  CB    . ARG B 1 91  ? 8.767   17.674 7.692  1.00 13.50 ? 87  ARG B CB    1 
ATOM   1826 C  CG    . ARG B 1 91  ? 10.263  17.413 7.729  1.00 14.91 ? 87  ARG B CG    1 
ATOM   1827 C  CD    . ARG B 1 91  ? 10.825  17.053 6.412  1.00 16.36 ? 87  ARG B CD    1 
ATOM   1828 N  NE    . ARG B 1 91  ? 10.807  18.146 5.482  1.00 17.45 ? 87  ARG B NE    1 
ATOM   1829 C  CZ    . ARG B 1 91  ? 11.839  18.915 5.144  1.00 18.65 ? 87  ARG B CZ    1 
ATOM   1830 N  NH1   . ARG B 1 91  ? 13.022  18.838 5.765  1.00 18.76 ? 87  ARG B NH1   1 
ATOM   1831 N  NH2   . ARG B 1 91  ? 11.675  19.793 4.160  1.00 18.40 ? 87  ARG B NH2   1 
ATOM   1832 N  N     . VAL B 1 92  ? 5.896   18.071 9.160  1.00 10.77 ? 88  VAL B N     1 
ATOM   1833 C  CA    . VAL B 1 92  ? 4.634   18.780 9.363  1.00 10.29 ? 88  VAL B CA    1 
ATOM   1834 C  C     . VAL B 1 92  ? 4.591   19.449 10.760 1.00 9.69  ? 88  VAL B C     1 
ATOM   1835 O  O     . VAL B 1 92  ? 4.197   20.618 10.872 1.00 9.54  ? 88  VAL B O     1 
ATOM   1836 C  CB    . VAL B 1 92  ? 3.383   17.879 9.104  1.00 10.43 ? 88  VAL B CB    1 
ATOM   1837 C  CG1   . VAL B 1 92  ? 2.089   18.557 9.635  1.00 9.86  ? 88  VAL B CG1   1 
ATOM   1838 C  CG2   . VAL B 1 92  ? 3.273   17.498 7.592  1.00 10.62 ? 88  VAL B CG2   1 
ATOM   1839 N  N     . LEU B 1 93  ? 5.084   18.776 11.784 1.00 9.22  ? 89  LEU B N     1 
ATOM   1840 C  CA    . LEU B 1 93  ? 5.155   19.398 13.121 1.00 9.05  ? 89  LEU B CA    1 
ATOM   1841 C  C     . LEU B 1 93  ? 6.047   20.621 13.139 1.00 9.14  ? 89  LEU B C     1 
ATOM   1842 O  O     . LEU B 1 93  ? 5.743   21.595 13.823 1.00 8.94  ? 89  LEU B O     1 
ATOM   1843 C  CB    . LEU B 1 93  ? 5.646   18.413 14.199 1.00 8.62  ? 89  LEU B CB    1 
ATOM   1844 C  CG    . LEU B 1 93  ? 4.772   17.204 14.507 1.00 8.75  ? 89  LEU B CG    1 
ATOM   1845 C  CD1   . LEU B 1 93  ? 5.322   16.437 15.750 1.00 8.34  ? 89  LEU B CD1   1 
ATOM   1846 C  CD2   . LEU B 1 93  ? 3.323   17.642 14.758 1.00 8.78  ? 89  LEU B CD2   1 
ATOM   1847 N  N     . LEU B 1 94  ? 7.162   20.557 12.417 1.00 9.37  ? 90  LEU B N     1 
ATOM   1848 C  CA    . LEU B 1 94  ? 8.117   21.661 12.391 1.00 9.71  ? 90  LEU B CA    1 
ATOM   1849 C  C     . LEU B 1 94  ? 7.558   22.887 11.684 1.00 10.18 ? 90  LEU B C     1 
ATOM   1850 O  O     . LEU B 1 94  ? 7.895   24.025 12.027 1.00 10.28 ? 90  LEU B O     1 
ATOM   1851 C  CB    . LEU B 1 94  ? 9.425   21.250 11.689 1.00 9.83  ? 90  LEU B CB    1 
ATOM   1852 C  CG    . LEU B 1 94  ? 10.218  20.041 12.210 1.00 9.96  ? 90  LEU B CG    1 
ATOM   1853 C  CD1   . LEU B 1 94  ? 11.594  19.977 11.495 1.00 10.27 ? 90  LEU B CD1   1 
ATOM   1854 C  CD2   . LEU B 1 94  ? 10.377  20.041 13.726 1.00 9.35  ? 90  LEU B CD2   1 
ATOM   1855 N  N     . GLY B 1 95  ? 6.801   22.644 10.616 1.00 10.61 ? 91  GLY B N     1 
ATOM   1856 C  CA    . GLY B 1 95  ? 6.291   23.698 9.776  1.00 11.35 ? 91  GLY B CA    1 
ATOM   1857 C  C     . GLY B 1 95  ? 7.173   23.948 8.571  1.00 12.25 ? 91  GLY B C     1 
ATOM   1858 O  O     . GLY B 1 95  ? 8.285   23.432 8.492  1.00 12.26 ? 91  GLY B O     1 
ATOM   1859 N  N     . ALA B 1 96  ? 6.682   24.765 7.637  1.00 13.19 ? 92  ALA B N     1 
ATOM   1860 C  CA    . ALA B 1 96  ? 7.418   25.093 6.435  1.00 14.20 ? 92  ALA B CA    1 
ATOM   1861 C  C     . ALA B 1 96  ? 8.832   25.632 6.792  1.00 14.76 ? 92  ALA B C     1 
ATOM   1862 O  O     . ALA B 1 96  ? 9.022   26.327 7.790  1.00 14.25 ? 92  ALA B O     1 
ATOM   1863 C  CB    . ALA B 1 96  ? 6.647   26.084 5.573  1.00 14.55 ? 92  ALA B CB    1 
ATOM   1864 N  N     . THR B 1 97  ? 9.806   25.297 5.949  1.00 15.77 ? 93  THR B N     1 
ATOM   1865 C  CA    . THR B 1 97  ? 11.224  25.670 6.151  1.00 16.30 ? 93  THR B CA    1 
ATOM   1866 C  C     . THR B 1 97  ? 11.455  27.148 6.409  1.00 16.48 ? 93  THR B C     1 
ATOM   1867 O  O     . THR B 1 97  ? 12.206  27.537 7.322  1.00 14.82 ? 93  THR B O     1 
ATOM   1868 C  CB    . THR B 1 97  ? 12.048  25.285 4.927  1.00 17.79 ? 93  THR B CB    1 
ATOM   1869 O  OG1   . THR B 1 97  ? 11.809  23.905 4.675  1.00 18.37 ? 93  THR B OG1   1 
ATOM   1870 C  CG2   . THR B 1 97  ? 13.572  25.504 5.216  1.00 17.94 ? 93  THR B CG2   1 
ATOM   1871 N  N     . ASN B 1 98  ? 10.802  27.956 5.583  1.00 17.40 ? 94  ASN B N     1 
ATOM   1872 C  CA    . ASN B 1 98  ? 10.820  29.382 5.754  1.00 18.33 ? 94  ASN B CA    1 
ATOM   1873 C  C     . ASN B 1 98  ? 9.684   29.808 6.658  1.00 18.01 ? 94  ASN B C     1 
ATOM   1874 O  O     . ASN B 1 98  ? 8.519   29.657 6.311  1.00 17.56 ? 94  ASN B O     1 
ATOM   1875 C  CB    . ASN B 1 98  ? 10.718  30.069 4.411  1.00 19.87 ? 94  ASN B CB    1 
ATOM   1876 C  CG    . ASN B 1 98  ? 10.809  31.569 4.521  1.00 21.14 ? 94  ASN B CG    1 
ATOM   1877 O  OD1   . ASN B 1 98  ? 10.505  32.177 5.558  1.00 21.81 ? 94  ASN B OD1   1 
ATOM   1878 N  ND2   . ASN B 1 98  ? 11.241  32.165 3.471  1.00 23.17 ? 94  ASN B ND2   1 
ATOM   1879 N  N     . PRO B 1 99  ? 10.032  30.357 7.830  1.00 18.33 ? 95  PRO B N     1 
ATOM   1880 C  CA    . PRO B 1 99  ? 9.003   30.743 8.771  1.00 18.83 ? 95  PRO B CA    1 
ATOM   1881 C  C     . PRO B 1 99  ? 7.942   31.700 8.212  1.00 19.57 ? 95  PRO B C     1 
ATOM   1882 O  O     . PRO B 1 99  ? 6.800   31.627 8.664  1.00 21.09 ? 95  PRO B O     1 
ATOM   1883 C  CB    . PRO B 1 99  ? 9.795   31.362 9.942  1.00 18.56 ? 95  PRO B CB    1 
ATOM   1884 C  CG    . PRO B 1 99  ? 11.137  30.732 9.856  1.00 17.83 ? 95  PRO B CG    1 
ATOM   1885 C  CD    . PRO B 1 99  ? 11.386  30.524 8.401  1.00 17.93 ? 95  PRO B CD    1 
ATOM   1886 N  N     . ALA B 1 100 ? 8.261   32.501 7.205  1.00 19.84 ? 96  ALA B N     1 
ATOM   1887 C  CA    . ALA B 1 100 ? 7.221   33.298 6.533  1.00 20.43 ? 96  ALA B CA    1 
ATOM   1888 C  C     . ALA B 1 100 ? 6.063   32.435 5.992  1.00 19.99 ? 96  ALA B C     1 
ATOM   1889 O  O     . ALA B 1 100 ? 4.929   32.903 5.896  1.00 20.15 ? 96  ALA B O     1 
ATOM   1890 C  CB    . ALA B 1 100 ? 7.801   34.189 5.427  1.00 20.95 ? 96  ALA B CB    1 
ATOM   1891 N  N     . ASP B 1 101 ? 6.348   31.183 5.658  1.00 19.54 ? 97  ASP B N     1 
ATOM   1892 C  CA    . ASP B 1 101 ? 5.339   30.252 5.128  1.00 19.95 ? 97  ASP B CA    1 
ATOM   1893 C  C     . ASP B 1 101 ? 4.734   29.351 6.219  1.00 18.13 ? 97  ASP B C     1 
ATOM   1894 O  O     . ASP B 1 101 ? 3.741   28.712 5.973  1.00 18.63 ? 97  ASP B O     1 
ATOM   1895 C  CB    . ASP B 1 101 ? 5.958   29.359 4.052  1.00 21.19 ? 97  ASP B CB    1 
ATOM   1896 C  CG    . ASP B 1 101 ? 6.541   30.169 2.889  1.00 23.94 ? 97  ASP B CG    1 
ATOM   1897 O  OD1   . ASP B 1 101 ? 5.921   31.176 2.519  1.00 26.47 ? 97  ASP B OD1   1 
ATOM   1898 O  OD2   . ASP B 1 101 ? 7.621   29.811 2.372  1.00 25.24 ? 97  ASP B OD2   1 
ATOM   1899 N  N     . SER B 1 102 ? 5.342   29.299 7.396  1.00 16.55 ? 98  SER B N     1 
ATOM   1900 C  CA    . SER B 1 102 ? 4.921   28.359 8.456  1.00 15.53 ? 98  SER B CA    1 
ATOM   1901 C  C     . SER B 1 102 ? 3.611   28.825 9.085  1.00 14.42 ? 98  SER B C     1 
ATOM   1902 O  O     . SER B 1 102 ? 3.396   30.010 9.269  1.00 14.72 ? 98  SER B O     1 
ATOM   1903 C  CB    . SER B 1 102 ? 5.947   28.306 9.563  1.00 15.77 ? 98  SER B CB    1 
ATOM   1904 O  OG    . SER B 1 102 ? 7.208   27.985 9.032  1.00 18.01 ? 98  SER B OG    1 
ATOM   1905 N  N     . LEU B 1 103 ? 2.754   27.878 9.422  1.00 13.03 ? 99  LEU B N     1 
ATOM   1906 C  CA    . LEU B 1 103 ? 1.483   28.191 10.022 1.00 12.68 ? 99  LEU B CA    1 
ATOM   1907 C  C     . LEU B 1 103 ? 1.533   28.076 11.534 1.00 11.53 ? 99  LEU B C     1 
ATOM   1908 O  O     . LEU B 1 103 ? 2.197   27.176 12.087 1.00 10.90 ? 99  LEU B O     1 
ATOM   1909 C  CB    . LEU B 1 103 ? 0.380   27.265 9.477  1.00 12.72 ? 99  LEU B CB    1 
ATOM   1910 C  CG    . LEU B 1 103 ? 0.126   27.322 7.960  1.00 13.40 ? 99  LEU B CG    1 
ATOM   1911 C  CD1   . LEU B 1 103 ? -1.108  26.475 7.624  1.00 13.37 ? 99  LEU B CD1   1 
ATOM   1912 C  CD2   . LEU B 1 103 ? -0.017  28.776 7.439  1.00 14.01 ? 99  LEU B CD2   1 
ATOM   1913 N  N     . PRO B 1 104 ? 0.787   28.948 12.213 1.00 11.49 ? 100 PRO B N     1 
ATOM   1914 C  CA    . PRO B 1 104 ? 0.610   28.801 13.631 1.00 10.94 ? 100 PRO B CA    1 
ATOM   1915 C  C     . PRO B 1 104 ? 0.148   27.409 13.956 1.00 10.32 ? 100 PRO B C     1 
ATOM   1916 O  O     . PRO B 1 104 ? -0.646  26.832 13.213 1.00 10.28 ? 100 PRO B O     1 
ATOM   1917 C  CB    . PRO B 1 104 ? -0.478  29.833 13.962 1.00 11.40 ? 100 PRO B CB    1 
ATOM   1918 C  CG    . PRO B 1 104 ? -0.280  30.890 12.947 1.00 12.00 ? 100 PRO B CG    1 
ATOM   1919 C  CD    . PRO B 1 104 ? 0.064   30.134 11.698 1.00 12.06 ? 100 PRO B CD    1 
ATOM   1920 N  N     . GLY B 1 105 ? 0.643   26.903 15.080 1.00 9.79  ? 101 GLY B N     1 
ATOM   1921 C  CA    . GLY B 1 105 ? 0.447   25.545 15.479 1.00 9.33  ? 101 GLY B CA    1 
ATOM   1922 C  C     . GLY B 1 105 ? 1.699   24.732 15.244 1.00 8.89  ? 101 GLY B C     1 
ATOM   1923 O  O     . GLY B 1 105 ? 1.919   23.750 15.917 1.00 8.86  ? 101 GLY B O     1 
ATOM   1924 N  N     . THR B 1 106 ? 2.489   25.091 14.247 1.00 8.96  ? 102 THR B N     1 
ATOM   1925 C  CA    . THR B 1 106 ? 3.756   24.421 14.011 1.00 8.64  ? 102 THR B CA    1 
ATOM   1926 C  C     . THR B 1 106 ? 4.866   25.103 14.808 1.00 8.66  ? 102 THR B C     1 
ATOM   1927 O  O     . THR B 1 106 ? 4.716   26.253 15.285 1.00 8.83  ? 102 THR B O     1 
ATOM   1928 C  CB    . THR B 1 106 ? 4.139   24.440 12.525 1.00 8.98  ? 102 THR B CB    1 
ATOM   1929 O  OG1   . THR B 1 106 ? 4.404   25.796 12.124 1.00 9.42  ? 102 THR B OG1   1 
ATOM   1930 C  CG2   . THR B 1 106 ? 3.016   23.807 11.617 1.00 8.95  ? 102 THR B CG2   1 
ATOM   1931 N  N     . ILE B 1 107 ? 5.982   24.401 14.964 1.00 8.54  ? 103 ILE B N     1 
ATOM   1932 C  CA    . ILE B 1 107 ? 7.112   24.921 15.728 1.00 8.57  ? 103 ILE B CA    1 
ATOM   1933 C  C     . ILE B 1 107 ? 7.647   26.226 15.122 1.00 8.89  ? 103 ILE B C     1 
ATOM   1934 O  O     . ILE B 1 107 ? 7.770   27.238 15.815 1.00 8.85  ? 103 ILE B O     1 
ATOM   1935 C  CB    . ILE B 1 107 ? 8.228   23.869 15.853 1.00 8.39  ? 103 ILE B CB    1 
ATOM   1936 C  CG1   . ILE B 1 107 ? 7.760   22.741 16.798 1.00 8.29  ? 103 ILE B CG1   1 
ATOM   1937 C  CG2   . ILE B 1 107 ? 9.518   24.514 16.395 1.00 8.41  ? 103 ILE B CG2   1 
ATOM   1938 C  CD1   . ILE B 1 107 ? 8.398   21.366 16.560 1.00 8.23  ? 103 ILE B CD1   1 
ATOM   1939 N  N     . ARG B 1 108 ? 7.917   26.232 13.812 1.00 9.06  ? 104 ARG B N     1 
ATOM   1940 C  CA    . ARG B 1 108 ? 8.360   27.448 13.186 1.00 9.50  ? 104 ARG B CA    1 
ATOM   1941 C  C     . ARG B 1 108 ? 7.274   28.525 13.110 1.00 9.64  ? 104 ARG B C     1 
ATOM   1942 O  O     . ARG B 1 108 ? 7.569   29.725 13.210 1.00 10.18 ? 104 ARG B O     1 
ATOM   1943 C  CB    . ARG B 1 108 ? 8.939   27.174 11.826 1.00 9.94  ? 104 ARG B CB    1 
ATOM   1944 C  CG    . ARG B 1 108 ? 10.231  26.400 11.905 1.00 9.91  ? 104 ARG B CG    1 
ATOM   1945 C  CD    . ARG B 1 108 ? 10.608  25.932 10.524 1.00 10.51 ? 104 ARG B CD    1 
ATOM   1946 N  NE    . ARG B 1 108 ? 11.860  25.178 10.539 1.00 10.53 ? 104 ARG B NE    1 
ATOM   1947 C  CZ    . ARG B 1 108 ? 12.078  24.099 9.815  1.00 11.02 ? 104 ARG B CZ    1 
ATOM   1948 N  NH1   . ARG B 1 108 ? 11.150  23.626 8.981  1.00 11.57 ? 104 ARG B NH1   1 
ATOM   1949 N  NH2   . ARG B 1 108 ? 13.239  23.478 9.895  1.00 11.35 ? 104 ARG B NH2   1 
ATOM   1950 N  N     . GLY B 1 109 ? 6.035   28.115 12.920 1.00 9.56  ? 105 GLY B N     1 
ATOM   1951 C  CA    . GLY B 1 109 ? 4.908   29.070 12.880 1.00 9.95  ? 105 GLY B CA    1 
ATOM   1952 C  C     . GLY B 1 109 ? 4.703   29.788 14.206 1.00 9.96  ? 105 GLY B C     1 
ATOM   1953 O  O     . GLY B 1 109 ? 4.366   30.980 14.220 1.00 10.68 ? 105 GLY B O     1 
ATOM   1954 N  N     . ASP B 1 110 ? 4.937   29.072 15.315 1.00 9.30  ? 106 ASP B N     1 
ATOM   1955 C  CA    . ASP B 1 110 ? 4.773   29.634 16.639 1.00 9.41  ? 106 ASP B CA    1 
ATOM   1956 C  C     . ASP B 1 110 ? 6.000   30.404 17.133 1.00 9.53  ? 106 ASP B C     1 
ATOM   1957 O  O     . ASP B 1 110 ? 5.856   31.320 17.903 1.00 9.82  ? 106 ASP B O     1 
ATOM   1958 C  CB    . ASP B 1 110 ? 4.463   28.552 17.644 1.00 8.96  ? 106 ASP B CB    1 
ATOM   1959 C  CG    . ASP B 1 110 ? 3.121   27.914 17.411 1.00 9.10  ? 106 ASP B CG    1 
ATOM   1960 O  OD1   . ASP B 1 110 ? 2.270   28.552 16.743 1.00 9.41  ? 106 ASP B OD1   1 
ATOM   1961 O  OD2   . ASP B 1 110 ? 2.952   26.759 17.863 1.00 8.89  ? 106 ASP B OD2   1 
ATOM   1962 N  N     . PHE B 1 111 ? 7.190   30.025 16.686 1.00 9.45  ? 107 PHE B N     1 
ATOM   1963 C  CA    . PHE B 1 111 ? 8.422   30.490 17.309 1.00 9.67  ? 107 PHE B CA    1 
ATOM   1964 C  C     . PHE B 1 111 ? 9.507   31.109 16.433 1.00 10.14 ? 107 PHE B C     1 
ATOM   1965 O  O     . PHE B 1 111 ? 10.486  31.604 16.983 1.00 10.14 ? 107 PHE B O     1 
ATOM   1966 C  CB    . PHE B 1 111 ? 9.081   29.331 18.078 1.00 9.33  ? 107 PHE B CB    1 
ATOM   1967 C  CG    . PHE B 1 111 ? 8.198   28.671 19.099 1.00 9.08  ? 107 PHE B CG    1 
ATOM   1968 C  CD1   . PHE B 1 111 ? 7.693   29.386 20.154 1.00 9.36  ? 107 PHE B CD1   1 
ATOM   1969 C  CD2   . PHE B 1 111 ? 7.931   27.303 19.036 1.00 8.89  ? 107 PHE B CD2   1 
ATOM   1970 C  CE1   . PHE B 1 111 ? 6.882   28.770 21.132 1.00 9.24  ? 107 PHE B CE1   1 
ATOM   1971 C  CE2   . PHE B 1 111 ? 7.126   26.677 20.016 1.00 8.70  ? 107 PHE B CE2   1 
ATOM   1972 C  CZ    . PHE B 1 111 ? 6.599   27.426 21.054 1.00 8.85  ? 107 PHE B CZ    1 
ATOM   1973 N  N     . ALA B 1 112 ? 9.380   31.079 15.103 1.00 10.42 ? 108 ALA B N     1 
ATOM   1974 C  CA    . ALA B 1 112 ? 10.501  31.556 14.263 1.00 10.98 ? 108 ALA B CA    1 
ATOM   1975 C  C     . ALA B 1 112 ? 10.056  32.649 13.300 1.00 11.65 ? 108 ALA B C     1 
ATOM   1976 O  O     . ALA B 1 112 ? 8.922   32.692 12.867 1.00 11.46 ? 108 ALA B O     1 
ATOM   1977 C  CB    . ALA B 1 112 ? 11.117  30.390 13.483 1.00 10.71 ? 108 ALA B CB    1 
ATOM   1978 N  N     . VAL B 1 113 ? 10.991  33.508 12.946 1.00 12.69 ? 109 VAL B N     1 
ATOM   1979 C  CA    . VAL B 1 113 ? 10.737  34.590 11.999 1.00 14.11 ? 109 VAL B CA    1 
ATOM   1980 C  C     . VAL B 1 113 ? 11.631  34.531 10.746 1.00 14.77 ? 109 VAL B C     1 
ATOM   1981 O  O     . VAL B 1 113 ? 11.183  34.877 9.676  1.00 15.71 ? 109 VAL B O     1 
ATOM   1982 C  CB    . VAL B 1 113 ? 10.918  35.935 12.703 1.00 15.17 ? 109 VAL B CB    1 
ATOM   1983 C  CG1   . VAL B 1 113 ? 10.788  37.082 11.710 1.00 16.43 ? 109 VAL B CG1   1 
ATOM   1984 C  CG2   . VAL B 1 113 ? 9.874   36.087 13.813 1.00 15.45 ? 109 VAL B CG2   1 
ATOM   1985 N  N     . ASP B 1 114 ? 12.874  34.064 10.883 1.00 14.86 ? 110 ASP B N     1 
ATOM   1986 C  CA    . ASP B 1 114 ? 13.910  34.208 9.843  1.00 15.58 ? 110 ASP B CA    1 
ATOM   1987 C  C     . ASP B 1 114 ? 14.347  32.799 9.379  1.00 14.75 ? 110 ASP B C     1 
ATOM   1988 O  O     . ASP B 1 114 ? 14.598  31.913 10.214 1.00 13.79 ? 110 ASP B O     1 
ATOM   1989 C  CB    . ASP B 1 114 ? 15.072  35.002 10.461 1.00 16.41 ? 110 ASP B CB    1 
ATOM   1990 C  CG    . ASP B 1 114 ? 16.208  35.314 9.489  1.00 17.98 ? 110 ASP B CG    1 
ATOM   1991 O  OD1   . ASP B 1 114 ? 16.395  34.588 8.481  1.00 19.58 ? 110 ASP B OD1   1 
ATOM   1992 O  OD2   . ASP B 1 114 ? 16.961  36.287 9.770  1.00 18.45 ? 110 ASP B OD2   1 
ATOM   1993 N  N     . VAL B 1 115 ? 14.391  32.589 8.058  1.00 14.76 ? 111 VAL B N     1 
ATOM   1994 C  CA    . VAL B 1 115 ? 14.736  31.290 7.476  1.00 14.12 ? 111 VAL B CA    1 
ATOM   1995 C  C     . VAL B 1 115 ? 16.120  30.828 7.931  1.00 13.86 ? 111 VAL B C     1 
ATOM   1996 O  O     . VAL B 1 115 ? 16.342  29.648 8.119  1.00 13.59 ? 111 VAL B O     1 
ATOM   1997 C  CB    . VAL B 1 115 ? 14.625  31.292 5.907  1.00 14.77 ? 111 VAL B CB    1 
ATOM   1998 C  CG1   . VAL B 1 115 ? 15.634  32.229 5.230  1.00 15.23 ? 111 VAL B CG1   1 
ATOM   1999 C  CG2   . VAL B 1 115 ? 14.744  29.877 5.362  1.00 14.60 ? 111 VAL B CG2   1 
ATOM   2000 N  N     . GLY B 1 116 ? 17.030  31.768 8.162  1.00 14.10 ? 112 GLY B N     1 
ATOM   2001 C  CA    . GLY B 1 116 ? 18.356  31.447 8.684  1.00 14.12 ? 112 GLY B CA    1 
ATOM   2002 C  C     . GLY B 1 116 ? 18.418  31.201 10.197 1.00 13.55 ? 112 GLY B C     1 
ATOM   2003 O  O     . GLY B 1 116 ? 19.457  30.822 10.713 1.00 13.63 ? 112 GLY B O     1 
ATOM   2004 N  N     . ARG B 1 117 ? 17.305  31.398 10.900 1.00 13.07 ? 113 ARG B N     1 
ATOM   2005 C  CA    . ARG B 1 117 ? 17.209  31.094 12.335 1.00 12.62 ? 113 ARG B CA    1 
ATOM   2006 C  C     . ARG B 1 117 ? 15.852  30.421 12.562 1.00 11.99 ? 113 ARG B C     1 
ATOM   2007 O  O     . ARG B 1 117 ? 14.959  30.984 13.203 1.00 11.38 ? 113 ARG B O     1 
ATOM   2008 C  CB    . ARG B 1 117 ? 17.299  32.368 13.157 1.00 13.30 ? 113 ARG B CB    1 
ATOM   2009 C  CG    . ARG B 1 117 ? 18.644  33.105 13.042 1.00 14.18 ? 113 ARG B CG    1 
ATOM   2010 C  CD    . ARG B 1 117 ? 19.727  32.319 13.771 1.00 14.15 ? 113 ARG B CD    1 
ATOM   2011 N  NE    . ARG B 1 117 ? 21.015  32.962 13.788 1.00 15.16 ? 113 ARG B NE    1 
ATOM   2012 C  CZ    . ARG B 1 117 ? 21.922  32.875 12.819 1.00 15.78 ? 113 ARG B CZ    1 
ATOM   2013 N  NH1   . ARG B 1 117 ? 21.697  32.174 11.702 1.00 15.93 ? 113 ARG B NH1   1 
ATOM   2014 N  NH2   . ARG B 1 117 ? 23.048  33.513 12.961 1.00 16.35 ? 113 ARG B NH2   1 
ATOM   2015 N  N     . ASN B 1 118 ? 15.697  29.238 11.958 1.00 11.70 ? 114 ASN B N     1 
ATOM   2016 C  CA    . ASN B 1 118 ? 14.432  28.553 11.925 1.00 11.28 ? 114 ASN B CA    1 
ATOM   2017 C  C     . ASN B 1 118 ? 14.369  27.404 12.879 1.00 10.82 ? 114 ASN B C     1 
ATOM   2018 O  O     . ASN B 1 118 ? 13.558  26.481 12.698 1.00 11.00 ? 114 ASN B O     1 
ATOM   2019 C  CB    . ASN B 1 118 ? 14.046  28.144 10.490 1.00 11.60 ? 114 ASN B CB    1 
ATOM   2020 C  CG    . ASN B 1 118 ? 14.915  27.050 9.931  1.00 11.47 ? 114 ASN B CG    1 
ATOM   2021 O  OD1   . ASN B 1 118 ? 15.948  26.680 10.518 1.00 11.33 ? 114 ASN B OD1   1 
ATOM   2022 N  ND2   . ASN B 1 118 ? 14.545  26.583 8.740  1.00 11.49 ? 114 ASN B ND2   1 
ATOM   2023 N  N     . VAL B 1 119 ? 15.197  27.463 13.926 1.00 10.75 ? 115 VAL B N     1 
ATOM   2024 C  CA    . VAL B 1 119 ? 14.977  26.765 15.189 1.00 10.38 ? 115 VAL B CA    1 
ATOM   2025 C  C     . VAL B 1 119 ? 15.272  25.239 15.185 1.00 10.34 ? 115 VAL B C     1 
ATOM   2026 O  O     . VAL B 1 119 ? 15.751  24.695 16.189 1.00 10.04 ? 115 VAL B O     1 
ATOM   2027 C  CB    . VAL B 1 119 ? 13.548  27.085 15.725 1.00 10.42 ? 115 VAL B CB    1 
ATOM   2028 C  CG1   . VAL B 1 119 ? 13.181  26.150 16.858 1.00 10.13 ? 115 VAL B CG1   1 
ATOM   2029 C  CG2   . VAL B 1 119 ? 13.485  28.555 16.169 1.00 10.54 ? 115 VAL B CG2   1 
ATOM   2030 N  N     . CYS B 1 120 ? 15.018  24.555 14.078 1.00 10.58 ? 116 CYS B N     1 
ATOM   2031 C  CA    . CYS B 1 120 ? 15.013  23.108 14.075 1.00 10.65 ? 116 CYS B CA    1 
ATOM   2032 C  C     . CYS B 1 120 ? 15.225  22.560 12.677 1.00 11.09 ? 116 CYS B C     1 
ATOM   2033 O  O     . CYS B 1 120 ? 15.234  23.305 11.690 1.00 11.69 ? 116 CYS B O     1 
ATOM   2034 C  CB    . CYS B 1 120 ? 13.668  22.591 14.620 1.00 10.61 ? 116 CYS B CB    1 
ATOM   2035 S  SG    . CYS B 1 120 ? 12.252  23.244 13.680 1.00 11.29 ? 116 CYS B SG    1 
ATOM   2036 N  N     . HIS B 1 121 ? 15.449  21.262 12.610 1.00 11.24 ? 117 HIS B N     1 
ATOM   2037 C  CA    . HIS B 1 121 ? 15.698  20.545 11.355 1.00 11.63 ? 117 HIS B CA    1 
ATOM   2038 C  C     . HIS B 1 121 ? 14.993  19.217 11.428 1.00 11.27 ? 117 HIS B C     1 
ATOM   2039 O  O     . HIS B 1 121 ? 14.964  18.589 12.480 1.00 10.55 ? 117 HIS B O     1 
ATOM   2040 C  CB    . HIS B 1 121 ? 17.183  20.257 11.186 1.00 12.37 ? 117 HIS B CB    1 
ATOM   2041 C  CG    . HIS B 1 121 ? 17.473  19.166 10.176 1.00 13.06 ? 117 HIS B CG    1 
ATOM   2042 N  ND1   . HIS B 1 121 ? 17.559  19.407 8.871  1.00 14.19 ? 117 HIS B ND1   1 
ATOM   2043 C  CD2   . HIS B 1 121 ? 17.681  17.790 10.343 1.00 13.19 ? 117 HIS B CD2   1 
ATOM   2044 C  CE1   . HIS B 1 121 ? 17.846  18.252 8.226  1.00 14.98 ? 117 HIS B CE1   1 
ATOM   2045 N  NE2   . HIS B 1 121 ? 17.900  17.266 9.138  1.00 13.72 ? 117 HIS B NE2   1 
ATOM   2046 N  N     . GLY B 1 122 ? 14.464  18.768 10.301 1.00 11.59 ? 118 GLY B N     1 
ATOM   2047 C  CA    . GLY B 1 122 ? 14.005  17.387 10.160 1.00 11.65 ? 118 GLY B CA    1 
ATOM   2048 C  C     . GLY B 1 122 ? 14.408  16.776 8.821  1.00 12.47 ? 118 GLY B C     1 
ATOM   2049 O  O     . GLY B 1 122 ? 14.385  17.455 7.778  1.00 12.66 ? 118 GLY B O     1 
ATOM   2050 N  N     . SER B 1 123 ? 14.800  15.507 8.848  1.00 12.65 ? 119 SER B N     1 
ATOM   2051 C  CA    . SER B 1 123 ? 15.151  14.787 7.639  1.00 13.52 ? 119 SER B CA    1 
ATOM   2052 C  C     . SER B 1 123 ? 14.045  14.901 6.592  1.00 13.94 ? 119 SER B C     1 
ATOM   2053 O  O     . SER B 1 123 ? 12.872  14.874 6.932  1.00 13.27 ? 119 SER B O     1 
ATOM   2054 C  CB    . SER B 1 123 ? 15.359  13.318 7.948  1.00 13.81 ? 119 SER B CB    1 
ATOM   2055 O  OG    . SER B 1 123 ? 16.309  13.114 8.967  1.00 13.95 ? 119 SER B OG    1 
ATOM   2056 N  N     . ASP B 1 124 ? 14.429  15.016 5.317  1.00 14.94 ? 120 ASP B N     1 
ATOM   2057 C  CA    . ASP B 1 124 ? 13.442  15.237 4.270  1.00 15.52 ? 120 ASP B CA    1 
ATOM   2058 C  C     . ASP B 1 124 ? 12.930  13.989 3.572  1.00 15.33 ? 120 ASP B C     1 
ATOM   2059 O  O     . ASP B 1 124 ? 12.017  14.082 2.801  1.00 15.65 ? 120 ASP B O     1 
ATOM   2060 C  CB    . ASP B 1 124 ? 13.910  16.281 3.271  1.00 16.73 ? 120 ASP B CB    1 
ATOM   2061 C  CG    . ASP B 1 124 ? 15.098  15.832 2.442  1.00 18.26 ? 120 ASP B CG    1 
ATOM   2062 O  OD1   . ASP B 1 124 ? 15.508  14.660 2.466  1.00 19.25 ? 120 ASP B OD1   1 
ATOM   2063 O  OD2   . ASP B 1 124 ? 15.630  16.681 1.742  1.00 19.59 ? 120 ASP B OD2   1 
ATOM   2064 N  N     . SER B 1 125 ? 13.501  12.828 3.857  1.00 15.11 ? 121 SER B N     1 
ATOM   2065 C  CA    . SER B 1 125 ? 13.030  11.579 3.266  1.00 15.29 ? 121 SER B CA    1 
ATOM   2066 C  C     . SER B 1 125 ? 13.472  10.418 4.121  1.00 14.93 ? 121 SER B C     1 
ATOM   2067 O  O     . SER B 1 125 ? 14.356  10.551 4.936  1.00 14.35 ? 121 SER B O     1 
ATOM   2068 C  CB    . SER B 1 125 ? 13.609  11.404 1.833  1.00 16.06 ? 121 SER B CB    1 
ATOM   2069 O  OG    . SER B 1 125 ? 14.997  11.143 1.888  1.00 16.23 ? 121 SER B OG    1 
ATOM   2070 N  N     . VAL B 1 126 ? 12.898  9.256  3.870  1.00 15.72 ? 122 VAL B N     1 
ATOM   2071 C  CA    . VAL B 1 126 ? 13.332  8.013  4.511  1.00 16.10 ? 122 VAL B CA    1 
ATOM   2072 C  C     . VAL B 1 126 ? 14.827  7.772  4.299  1.00 16.98 ? 122 VAL B C     1 
ATOM   2073 O  O     . VAL B 1 126 ? 15.573  7.484  5.246  1.00 16.89 ? 122 VAL B O     1 
ATOM   2074 C  CB    . VAL B 1 126 ? 12.508  6.802  3.996  1.00 16.59 ? 122 VAL B CB    1 
ATOM   2075 C  CG1   . VAL B 1 126 ? 13.128  5.514  4.494  1.00 16.81 ? 122 VAL B CG1   1 
ATOM   2076 C  CG2   . VAL B 1 126 ? 11.053  6.925  4.457  1.00 15.77 ? 122 VAL B CG2   1 
ATOM   2077 N  N     . GLU B 1 127 ? 15.287  7.944  3.065  1.00 18.21 ? 123 GLU B N     1 
ATOM   2078 C  CA    . GLU B 1 127 ? 16.703  7.745  2.782  1.00 19.46 ? 123 GLU B CA    1 
ATOM   2079 C  C     . GLU B 1 127 ? 17.606  8.763  3.488  1.00 18.00 ? 123 GLU B C     1 
ATOM   2080 O  O     . GLU B 1 127 ? 18.631  8.396  4.040  1.00 17.08 ? 123 GLU B O     1 
ATOM   2081 C  CB    . GLU B 1 127 ? 16.944  7.781  1.281  1.00 21.71 ? 123 GLU B CB    1 
ATOM   2082 C  CG    . GLU B 1 127 ? 18.404  7.627  0.883  1.00 23.64 ? 123 GLU B CG    1 
ATOM   2083 C  CD    . GLU B 1 127 ? 19.065  6.332  1.372  1.00 25.73 ? 123 GLU B CD    1 
ATOM   2084 O  OE1   . GLU B 1 127 ? 18.364  5.337  1.690  1.00 27.26 ? 123 GLU B OE1   1 
ATOM   2085 O  OE2   . GLU B 1 127 ? 20.318  6.317  1.421  1.00 26.88 ? 123 GLU B OE2   1 
ATOM   2086 N  N     . SER B 1 128 ? 17.263  10.035 3.423  1.00 17.36 ? 124 SER B N     1 
ATOM   2087 C  CA    . SER B 1 128 ? 18.129  11.041 4.050  1.00 17.36 ? 124 SER B CA    1 
ATOM   2088 C  C     . SER B 1 128 ? 18.056  10.905 5.582  1.00 16.19 ? 124 SER B C     1 
ATOM   2089 O  O     . SER B 1 128 ? 19.055  11.086 6.262  1.00 15.99 ? 124 SER B O     1 
ATOM   2090 C  CB    . SER B 1 128 ? 17.835  12.452 3.537  1.00 17.64 ? 124 SER B CB    1 
ATOM   2091 O  OG    . SER B 1 128 ? 16.563  12.873 3.968  1.00 18.68 ? 124 SER B OG    1 
ATOM   2092 N  N     . ALA B 1 129 ? 16.911  10.458 6.105  1.00 15.87 ? 125 ALA B N     1 
ATOM   2093 C  CA    . ALA B 1 129 ? 16.789  10.108 7.525  1.00 15.18 ? 125 ALA B CA    1 
ATOM   2094 C  C     . ALA B 1 129 ? 17.797  9.021  7.926  1.00 15.49 ? 125 ALA B C     1 
ATOM   2095 O  O     . ALA B 1 129 ? 18.515  9.169  8.904  1.00 14.51 ? 125 ALA B O     1 
ATOM   2096 C  CB    . ALA B 1 129 ? 15.359  9.659  7.878  1.00 14.78 ? 125 ALA B CB    1 
ATOM   2097 N  N     . LYS B 1 130 ? 17.836  7.926  7.180  1.00 16.47 ? 126 LYS B N     1 
ATOM   2098 C  CA    . LYS B 1 130 ? 18.768  6.858  7.484  1.00 17.75 ? 126 LYS B CA    1 
ATOM   2099 C  C     . LYS B 1 130 ? 20.224  7.348  7.470  1.00 17.60 ? 126 LYS B C     1 
ATOM   2100 O  O     . LYS B 1 130 ? 20.997  7.008  8.338  1.00 17.11 ? 126 LYS B O     1 
ATOM   2101 C  CB    . LYS B 1 130 ? 18.596  5.689  6.521  1.00 19.73 ? 126 LYS B CB    1 
ATOM   2102 C  CG    . LYS B 1 130 ? 17.294  4.947  6.759  1.00 21.10 ? 126 LYS B CG    1 
ATOM   2103 C  CD    . LYS B 1 130 ? 17.131  3.817  5.738  1.00 23.47 ? 126 LYS B CD    1 
ATOM   2104 C  CE    . LYS B 1 130 ? 15.860  3.035  5.993  1.00 24.04 ? 126 LYS B CE    1 
ATOM   2105 N  NZ    . LYS B 1 130 ? 15.436  2.432  4.691  1.00 25.66 ? 126 LYS B NZ    1 
ATOM   2106 N  N     . ARG B 1 131 ? 20.572  8.162  6.488  1.00 17.66 ? 127 ARG B N     1 
ATOM   2107 C  CA    . ARG B 1 131 ? 21.928  8.757  6.433  1.00 18.22 ? 127 ARG B CA    1 
ATOM   2108 C  C     . ARG B 1 131 ? 22.208  9.670  7.623  1.00 16.57 ? 127 ARG B C     1 
ATOM   2109 O  O     . ARG B 1 131 ? 23.272  9.610  8.238  1.00 16.04 ? 127 ARG B O     1 
ATOM   2110 C  CB    . ARG B 1 131 ? 22.119  9.546  5.122  1.00 19.37 ? 127 ARG B CB    1 
ATOM   2111 C  CG    . ARG B 1 131 ? 22.101  8.660  3.899  1.00 21.33 ? 127 ARG B CG    1 
ATOM   2112 C  CD    . ARG B 1 131 ? 22.281  9.420  2.580  1.00 22.79 ? 127 ARG B CD    1 
ATOM   2113 N  NE    . ARG B 1 131 ? 21.972  8.558  1.459  1.00 24.35 ? 127 ARG B NE    1 
ATOM   2114 C  CZ    . ARG B 1 131 ? 22.447  8.723  0.223  1.00 25.52 ? 127 ARG B CZ    1 
ATOM   2115 N  NH1   . ARG B 1 131 ? 23.304  9.707  -0.044 1.00 25.43 ? 127 ARG B NH1   1 
ATOM   2116 N  NH2   . ARG B 1 131 ? 22.063  7.895  -0.744 1.00 26.66 ? 127 ARG B NH2   1 
ATOM   2117 N  N     . GLU B 1 132 ? 21.241  10.509 7.961  1.00 15.62 ? 128 GLU B N     1 
ATOM   2118 C  CA    . GLU B 1 132 ? 21.444  11.486 9.040  1.00 15.04 ? 128 GLU B CA    1 
ATOM   2119 C  C     . GLU B 1 132 ? 21.544  10.785 10.409 1.00 14.53 ? 128 GLU B C     1 
ATOM   2120 O  O     . GLU B 1 132 ? 22.402  11.110 11.236 1.00 13.80 ? 128 GLU B O     1 
ATOM   2121 C  CB    . GLU B 1 132 ? 20.353  12.589 9.026  1.00 14.79 ? 128 GLU B CB    1 
ATOM   2122 C  CG    . GLU B 1 132 ? 20.512  13.566 7.858  1.00 15.40 ? 128 GLU B CG    1 
ATOM   2123 C  CD    . GLU B 1 132 ? 19.383  14.568 7.718  1.00 15.22 ? 128 GLU B CD    1 
ATOM   2124 O  OE1   . GLU B 1 132 ? 18.459  14.590 8.551  1.00 14.92 ? 128 GLU B OE1   1 
ATOM   2125 O  OE2   . GLU B 1 132 ? 19.399  15.323 6.744  1.00 16.14 ? 128 GLU B OE2   1 
ATOM   2126 N  N     . ILE B 1 133 ? 20.686  9.799  10.625 1.00 14.47 ? 129 ILE B N     1 
ATOM   2127 C  CA    . ILE B 1 133 ? 20.742  9.007  11.845 1.00 14.20 ? 129 ILE B CA    1 
ATOM   2128 C  C     . ILE B 1 133 ? 22.116  8.354  11.970 1.00 15.13 ? 129 ILE B C     1 
ATOM   2129 O  O     . ILE B 1 133 ? 22.764  8.463  13.024 1.00 15.06 ? 129 ILE B O     1 
ATOM   2130 C  CB    . ILE B 1 133 ? 19.617  7.964  11.892 1.00 14.30 ? 129 ILE B CB    1 
ATOM   2131 C  CG1   . ILE B 1 133 ? 18.258  8.669  12.053 1.00 13.73 ? 129 ILE B CG1   1 
ATOM   2132 C  CG2   . ILE B 1 133 ? 19.849  6.925  12.991 1.00 14.42 ? 129 ILE B CG2   1 
ATOM   2133 C  CD1   . ILE B 1 133 ? 17.055  7.769  11.805 1.00 13.86 ? 129 ILE B CD1   1 
ATOM   2134 N  N     . ALA B 1 134 ? 22.566  7.683  10.909 1.00 16.15 ? 130 ALA B N     1 
ATOM   2135 C  CA    . ALA B 1 134 ? 23.907  7.050  10.889 1.00 17.38 ? 130 ALA B CA    1 
ATOM   2136 C  C     . ALA B 1 134 ? 25.049  8.075  11.106 1.00 17.65 ? 130 ALA B C     1 
ATOM   2137 O  O     . ALA B 1 134 ? 26.042  7.783  11.762 1.00 18.31 ? 130 ALA B O     1 
ATOM   2138 C  CB    . ALA B 1 134 ? 24.122  6.263  9.587  1.00 17.97 ? 130 ALA B CB    1 
ATOM   2139 N  N     . PHE B 1 135 ? 24.866  9.287  10.611 1.00 17.47 ? 131 PHE B N     1 
ATOM   2140 C  CA    . PHE B 1 135 ? 25.905  10.334 10.751 1.00 17.74 ? 131 PHE B CA    1 
ATOM   2141 C  C     . PHE B 1 135 ? 26.009  10.835 12.202 1.00 16.80 ? 131 PHE B C     1 
ATOM   2142 O  O     . PHE B 1 135 ? 27.095  10.992 12.731 1.00 16.68 ? 131 PHE B O     1 
ATOM   2143 C  CB    . PHE B 1 135 ? 25.604  11.481 9.782  1.00 17.81 ? 131 PHE B CB    1 
ATOM   2144 C  CG    . PHE B 1 135 ? 26.648  12.553 9.744  1.00 18.46 ? 131 PHE B CG    1 
ATOM   2145 C  CD1   . PHE B 1 135 ? 27.772  12.436 8.906  1.00 19.53 ? 131 PHE B CD1   1 
ATOM   2146 C  CD2   . PHE B 1 135 ? 26.485  13.713 10.486 1.00 17.80 ? 131 PHE B CD2   1 
ATOM   2147 C  CE1   . PHE B 1 135 ? 28.745  13.433 8.883  1.00 19.77 ? 131 PHE B CE1   1 
ATOM   2148 C  CE2   . PHE B 1 135 ? 27.422  14.723 10.432 1.00 18.34 ? 131 PHE B CE2   1 
ATOM   2149 C  CZ    . PHE B 1 135 ? 28.572  14.574 9.648  1.00 19.17 ? 131 PHE B CZ    1 
ATOM   2150 N  N     . TRP B 1 136 ? 24.880  11.071 12.847 1.00 16.18 ? 132 TRP B N     1 
ATOM   2151 C  CA    . TRP B 1 136 ? 24.873  11.723 14.167 1.00 15.81 ? 132 TRP B CA    1 
ATOM   2152 C  C     . TRP B 1 136 ? 24.912  10.797 15.335 1.00 15.90 ? 132 TRP B C     1 
ATOM   2153 O  O     . TRP B 1 136 ? 25.240  11.217 16.428 1.00 15.43 ? 132 TRP B O     1 
ATOM   2154 C  CB    . TRP B 1 136 ? 23.659  12.645 14.293 1.00 15.25 ? 132 TRP B CB    1 
ATOM   2155 C  CG    . TRP B 1 136 ? 23.739  13.858 13.405 1.00 14.95 ? 132 TRP B CG    1 
ATOM   2156 C  CD1   . TRP B 1 136 ? 23.039  14.097 12.243 1.00 14.91 ? 132 TRP B CD1   1 
ATOM   2157 C  CD2   . TRP B 1 136 ? 24.590  15.037 13.582 1.00 15.11 ? 132 TRP B CD2   1 
ATOM   2158 N  NE1   . TRP B 1 136 ? 23.405  15.298 11.697 1.00 15.21 ? 132 TRP B NE1   1 
ATOM   2159 C  CE2   . TRP B 1 136 ? 24.323  15.907 12.453 1.00 14.96 ? 132 TRP B CE2   1 
ATOM   2160 C  CE3   . TRP B 1 136 ? 25.546  15.430 14.525 1.00 15.37 ? 132 TRP B CE3   1 
ATOM   2161 C  CZ2   . TRP B 1 136 ? 24.956  17.138 12.300 1.00 15.37 ? 132 TRP B CZ2   1 
ATOM   2162 C  CZ3   . TRP B 1 136 ? 26.201  16.674 14.339 1.00 15.49 ? 132 TRP B CZ3   1 
ATOM   2163 C  CH2   . TRP B 1 136 ? 25.890  17.512 13.275 1.00 15.25 ? 132 TRP B CH2   1 
ATOM   2164 N  N     . PHE B 1 137 ? 24.560  9.533  15.133 1.00 16.88 ? 133 PHE B N     1 
ATOM   2165 C  CA    . PHE B 1 137 ? 24.467  8.557  16.230 1.00 17.65 ? 133 PHE B CA    1 
ATOM   2166 C  C     . PHE B 1 137 ? 25.278  7.305  15.960 1.00 19.75 ? 133 PHE B C     1 
ATOM   2167 O  O     . PHE B 1 137 ? 25.203  6.753  14.856 1.00 21.15 ? 133 PHE B O     1 
ATOM   2168 C  CB    . PHE B 1 137 ? 23.001  8.131  16.403 1.00 16.83 ? 133 PHE B CB    1 
ATOM   2169 C  CG    . PHE B 1 137 ? 22.159  9.168  17.086 1.00 15.56 ? 133 PHE B CG    1 
ATOM   2170 C  CD1   . PHE B 1 137 ? 21.601  10.198 16.367 1.00 14.65 ? 133 PHE B CD1   1 
ATOM   2171 C  CD2   . PHE B 1 137 ? 21.957  9.126  18.469 1.00 15.13 ? 133 PHE B CD2   1 
ATOM   2172 C  CE1   . PHE B 1 137 ? 20.836  11.156 17.001 1.00 14.08 ? 133 PHE B CE1   1 
ATOM   2173 C  CE2   . PHE B 1 137 ? 21.198  10.104 19.104 1.00 14.37 ? 133 PHE B CE2   1 
ATOM   2174 C  CZ    . PHE B 1 137 ? 20.647  11.122 18.367 1.00 13.89 ? 133 PHE B CZ    1 
ATOM   2175 N  N     . LYS B 1 138 ? 25.978  6.808  16.973 1.00 21.09 ? 134 LYS B N     1 
ATOM   2176 C  CA    . LYS B 1 138 ? 26.572  5.479  16.885 1.00 23.11 ? 134 LYS B CA    1 
ATOM   2177 C  C     . LYS B 1 138 ? 25.529  4.431  17.226 1.00 22.39 ? 134 LYS B C     1 
ATOM   2178 O  O     . LYS B 1 138 ? 24.516  4.727  17.873 1.00 21.37 ? 134 LYS B O     1 
ATOM   2179 C  CB    . LYS B 1 138 ? 27.751  5.367  17.835 1.00 25.75 ? 134 LYS B CB    1 
ATOM   2180 C  CG    . LYS B 1 138 ? 28.786  6.481  17.711 1.00 27.90 ? 134 LYS B CG    1 
ATOM   2181 C  CD    . LYS B 1 138 ? 29.625  6.613  18.986 1.00 29.93 ? 134 LYS B CD    1 
ATOM   2182 C  CE    . LYS B 1 138 ? 30.256  8.013  19.115 1.00 31.54 ? 134 LYS B CE    1 
ATOM   2183 N  NZ    . LYS B 1 138 ? 29.249  9.119  19.286 1.00 32.12 ? 134 LYS B NZ    1 
ATOM   2184 N  N     . ALA B 1 139 ? 25.755  3.206  16.775 1.00 23.20 ? 135 ALA B N     1 
ATOM   2185 C  CA    . ALA B 1 139 ? 24.786  2.127  16.932 1.00 23.61 ? 135 ALA B CA    1 
ATOM   2186 C  C     . ALA B 1 139 ? 24.355  1.959  18.395 1.00 23.49 ? 135 ALA B C     1 
ATOM   2187 O  O     . ALA B 1 139 ? 23.150  1.812  18.716 1.00 22.10 ? 135 ALA B O     1 
ATOM   2188 C  CB    . ALA B 1 139 ? 25.396  0.828  16.405 1.00 25.50 ? 135 ALA B CB    1 
ATOM   2189 N  N     . GLU B 1 140 ? 25.343  2.027  19.271 1.00 24.47 ? 136 GLU B N     1 
ATOM   2190 C  CA    . GLU B 1 140 ? 25.132  1.782  20.691 1.00 25.90 ? 136 GLU B CA    1 
ATOM   2191 C  C     . GLU B 1 140 ? 24.428  2.935  21.384 1.00 24.12 ? 136 GLU B C     1 
ATOM   2192 O  O     . GLU B 1 140 ? 24.046  2.804  22.519 1.00 25.47 ? 136 GLU B O     1 
ATOM   2193 C  CB    . GLU B 1 140 ? 26.461  1.488  21.416 1.00 27.82 ? 136 GLU B CB    1 
ATOM   2194 C  CG    . GLU B 1 140 ? 27.395  2.682  21.537 1.00 29.56 ? 136 GLU B CG    1 
ATOM   2195 C  CD    . GLU B 1 140 ? 28.391  2.776  20.394 1.00 32.31 ? 136 GLU B CD    1 
ATOM   2196 O  OE1   . GLU B 1 140 ? 28.164  2.148  19.330 1.00 35.33 ? 136 GLU B OE1   1 
ATOM   2197 O  OE2   . GLU B 1 140 ? 29.401  3.487  20.561 1.00 36.02 ? 136 GLU B OE2   1 
ATOM   2198 N  N     . GLU B 1 141 ? 24.257  4.058  20.706 1.00 23.37 ? 137 GLU B N     1 
ATOM   2199 C  CA    . GLU B 1 141 ? 23.550  5.180  21.276 1.00 22.95 ? 137 GLU B CA    1 
ATOM   2200 C  C     . GLU B 1 141 ? 22.024  5.149  21.035 1.00 21.85 ? 137 GLU B C     1 
ATOM   2201 O  O     . GLU B 1 141 ? 21.325  5.967  21.584 1.00 22.80 ? 137 GLU B O     1 
ATOM   2202 C  CB    . GLU B 1 141 ? 24.095  6.487  20.740 1.00 23.56 ? 137 GLU B CB    1 
ATOM   2203 C  CG    . GLU B 1 141 ? 25.555  6.746  21.058 1.00 25.27 ? 137 GLU B CG    1 
ATOM   2204 C  CD    . GLU B 1 141 ? 25.979  8.120  20.569 1.00 26.50 ? 137 GLU B CD    1 
ATOM   2205 O  OE1   . GLU B 1 141 ? 25.944  8.408  19.352 1.00 24.62 ? 137 GLU B OE1   1 
ATOM   2206 O  OE2   . GLU B 1 141 ? 26.339  8.940  21.423 1.00 30.49 ? 137 GLU B OE2   1 
ATOM   2207 N  N     . LEU B 1 142 ? 21.516  4.242  20.204 1.00 20.52 ? 138 LEU B N     1 
ATOM   2208 C  CA    . LEU B 1 142 ? 20.077  4.195  19.956 1.00 19.36 ? 138 LEU B CA    1 
ATOM   2209 C  C     . LEU B 1 142 ? 19.486  3.247  20.964 1.00 19.11 ? 138 LEU B C     1 
ATOM   2210 O  O     . LEU B 1 142 ? 20.132  2.270  21.316 1.00 20.25 ? 138 LEU B O     1 
ATOM   2211 C  CB    . LEU B 1 142 ? 19.797  3.698  18.542 1.00 20.15 ? 138 LEU B CB    1 
ATOM   2212 C  CG    . LEU B 1 142 ? 20.349  4.622  17.450 1.00 20.95 ? 138 LEU B CG    1 
ATOM   2213 C  CD1   . LEU B 1 142 ? 20.053  4.110  16.051 1.00 21.95 ? 138 LEU B CD1   1 
ATOM   2214 C  CD2   . LEU B 1 142 ? 19.781  6.029  17.626 1.00 20.20 ? 138 LEU B CD2   1 
ATOM   2215 N  N     . VAL B 1 143 ? 18.278  3.520  21.450 1.00 17.36 ? 139 VAL B N     1 
ATOM   2216 C  CA    . VAL B 1 143 ? 17.644  2.640  22.404 1.00 17.36 ? 139 VAL B CA    1 
ATOM   2217 C  C     . VAL B 1 143 ? 16.372  2.068  21.827 1.00 17.17 ? 139 VAL B C     1 
ATOM   2218 O  O     . VAL B 1 143 ? 15.436  2.797  21.461 1.00 16.06 ? 139 VAL B O     1 
ATOM   2219 C  CB    . VAL B 1 143 ? 17.308  3.365  23.720 1.00 16.61 ? 139 VAL B CB    1 
ATOM   2220 C  CG1   . VAL B 1 143 ? 16.692  2.398  24.710 1.00 17.00 ? 139 VAL B CG1   1 
ATOM   2221 C  CG2   . VAL B 1 143 ? 18.545  3.975  24.282 1.00 16.96 ? 139 VAL B CG2   1 
ATOM   2222 N  N     . SER B 1 144 ? 16.296  0.753  21.794 1.00 17.67 ? 140 SER B N     1 
ATOM   2223 C  CA    . SER B 1 144 ? 15.089  0.119  21.334 1.00 18.05 ? 140 SER B CA    1 
ATOM   2224 C  C     . SER B 1 144 ? 14.247  -0.286 22.567 1.00 17.33 ? 140 SER B C     1 
ATOM   2225 O  O     . SER B 1 144 ? 14.761  -0.881 23.507 1.00 17.56 ? 140 SER B O     1 
ATOM   2226 C  CB    . SER B 1 144 ? 15.442  -1.047 20.498 1.00 19.97 ? 140 SER B CB    1 
ATOM   2227 O  OG    . SER B 1 144 ? 15.387  -2.149 21.336 1.00 22.52 ? 140 SER B OG    1 
ATOM   2228 N  N     . TRP B 1 145 ? 12.978  0.109  22.573 1.00 15.74 ? 141 TRP B N     1 
ATOM   2229 C  CA    . TRP B 1 145 ? 12.070  -0.182 23.658 1.00 15.06 ? 141 TRP B CA    1 
ATOM   2230 C  C     . TRP B 1 145 ? 10.664  -0.150 23.122 1.00 14.91 ? 141 TRP B C     1 
ATOM   2231 O  O     . TRP B 1 145 ? 10.444  0.267  21.979 1.00 14.60 ? 141 TRP B O     1 
ATOM   2232 C  CB    . TRP B 1 145 ? 12.241  0.826  24.790 1.00 14.31 ? 141 TRP B CB    1 
ATOM   2233 C  CG    . TRP B 1 145 ? 12.028  2.298  24.413 1.00 13.25 ? 141 TRP B CG    1 
ATOM   2234 C  CD1   . TRP B 1 145 ? 12.852  3.098  23.670 1.00 12.93 ? 141 TRP B CD1   1 
ATOM   2235 C  CD2   . TRP B 1 145 ? 10.909  3.174  24.807 1.00 12.36 ? 141 TRP B CD2   1 
ATOM   2236 N  NE1   . TRP B 1 145 ? 12.347  4.375  23.577 1.00 12.47 ? 141 TRP B NE1   1 
ATOM   2237 C  CE2   . TRP B 1 145 ? 11.204  4.485  24.260 1.00 11.89 ? 141 TRP B CE2   1 
ATOM   2238 C  CE3   . TRP B 1 145 ? 9.759   3.010  25.590 1.00 12.38 ? 141 TRP B CE3   1 
ATOM   2239 C  CZ2   . TRP B 1 145 ? 10.357  5.580  24.444 1.00 11.52 ? 141 TRP B CZ2   1 
ATOM   2240 C  CZ3   . TRP B 1 145 ? 8.912   4.125  25.786 1.00 11.95 ? 141 TRP B CZ3   1 
ATOM   2241 C  CH2   . TRP B 1 145 ? 9.188   5.367  25.198 1.00 11.32 ? 141 TRP B CH2   1 
ATOM   2242 N  N     . THR B 1 146 ? 9.722   -0.654 23.916 1.00 14.68 ? 142 THR B N     1 
ATOM   2243 C  CA    . THR B 1 146 ? 8.323   -0.720 23.509 1.00 14.66 ? 142 THR B CA    1 
ATOM   2244 C  C     . THR B 1 146 ? 7.521   0.236  24.366 1.00 13.44 ? 142 THR B C     1 
ATOM   2245 O  O     . THR B 1 146 ? 7.572   0.162  25.595 1.00 13.28 ? 142 THR B O     1 
ATOM   2246 C  CB    . THR B 1 146 ? 7.764   -2.142 23.704 1.00 15.94 ? 142 THR B CB    1 
ATOM   2247 O  OG1   . THR B 1 146 ? 8.576   -3.055 22.970 1.00 17.08 ? 142 THR B OG1   1 
ATOM   2248 C  CG2   . THR B 1 146 ? 6.278   -2.265 23.219 1.00 15.94 ? 142 THR B CG2   1 
ATOM   2249 N  N     . SER B 1 147 ? 6.872   1.194  23.722 1.00 12.59 ? 143 SER B N     1 
ATOM   2250 C  CA    . SER B 1 147 ? 5.975   2.081  24.415 1.00 11.80 ? 143 SER B CA    1 
ATOM   2251 C  C     . SER B 1 147 ? 4.784   1.279  24.907 1.00 12.04 ? 143 SER B C     1 
ATOM   2252 O  O     . SER B 1 147 ? 4.157   0.539  24.132 1.00 12.06 ? 143 SER B O     1 
ATOM   2253 C  CB    . SER B 1 147 ? 5.472   3.195  23.517 1.00 11.40 ? 143 SER B CB    1 
ATOM   2254 O  OG    . SER B 1 147 ? 4.396   3.846  24.172 1.00 11.33 ? 143 SER B OG    1 
ATOM   2255 N  N     . HIS B 1 148 ? 4.459   1.464  26.188 1.00 11.78 ? 144 HIS B N     1 
ATOM   2256 C  CA    . HIS B 1 148 ? 3.288   0.870  26.767 1.00 12.01 ? 144 HIS B CA    1 
ATOM   2257 C  C     . HIS B 1 148 ? 2.020   1.363  26.090 1.00 11.93 ? 144 HIS B C     1 
ATOM   2258 O  O     . HIS B 1 148 ? 0.963   0.786  26.300 1.00 12.25 ? 144 HIS B O     1 
ATOM   2259 C  CB    . HIS B 1 148 ? 3.233   1.129  28.294 1.00 11.77 ? 144 HIS B CB    1 
ATOM   2260 C  CG    . HIS B 1 148 ? 2.682   2.495  28.676 1.00 10.99 ? 144 HIS B CG    1 
ATOM   2261 N  ND1   . HIS B 1 148 ? 3.373   3.666  28.487 1.00 10.43 ? 144 HIS B ND1   1 
ATOM   2262 C  CD2   . HIS B 1 148 ? 1.438   2.855  29.235 1.00 10.84 ? 144 HIS B CD2   1 
ATOM   2263 C  CE1   . HIS B 1 148 ? 2.595   4.713  28.902 1.00 9.95  ? 144 HIS B CE1   1 
ATOM   2264 N  NE2   . HIS B 1 148 ? 1.427   4.206  29.391 1.00 10.19 ? 144 HIS B NE2   1 
ATOM   2265 N  N     . SER B 1 149 ? 2.117   2.444  25.314 1.00 11.66 ? 145 SER B N     1 
ATOM   2266 C  CA    . SER B 1 149 ? 0.959   3.043  24.634 1.00 11.78 ? 145 SER B CA    1 
ATOM   2267 C  C     . SER B 1 149 ? 0.829   2.673  23.145 1.00 12.22 ? 145 SER B C     1 
ATOM   2268 O  O     . SER B 1 149 ? -0.066  3.184  22.442 1.00 11.81 ? 145 SER B O     1 
ATOM   2269 C  CB    . SER B 1 149 ? 1.008   4.567  24.781 1.00 11.37 ? 145 SER B CB    1 
ATOM   2270 O  OG    . SER B 1 149 ? 0.853   4.936  26.135 1.00 11.51 ? 145 SER B OG    1 
ATOM   2271 N  N     . VAL B 1 150 ? 1.676   1.761  22.665 1.00 13.06 ? 146 VAL B N     1 
ATOM   2272 C  CA    . VAL B 1 150 ? 1.718   1.455  21.205 1.00 13.48 ? 146 VAL B CA    1 
ATOM   2273 C  C     . VAL B 1 150 ? 0.361   1.001  20.646 1.00 14.00 ? 146 VAL B C     1 
ATOM   2274 O  O     . VAL B 1 150 ? -0.041  1.438  19.564 1.00 13.88 ? 146 VAL B O     1 
ATOM   2275 C  CB    . VAL B 1 150 ? 2.867   0.443  20.874 1.00 14.08 ? 146 VAL B CB    1 
ATOM   2276 C  CG1   . VAL B 1 150 ? 2.543   -0.938 21.389 1.00 14.49 ? 146 VAL B CG1   1 
ATOM   2277 C  CG2   . VAL B 1 150 ? 3.125   0.378  19.364 1.00 14.62 ? 146 VAL B CG2   1 
ATOM   2278 N  N     . LYS B 1 151 ? -0.389  0.182  21.382 1.00 15.15 ? 147 LYS B N     1 
ATOM   2279 C  CA    . LYS B 1 151 ? -1.691  -0.280 20.876 1.00 16.12 ? 147 LYS B CA    1 
ATOM   2280 C  C     . LYS B 1 151 ? -2.777  0.776  20.969 1.00 15.46 ? 147 LYS B C     1 
ATOM   2281 O  O     . LYS B 1 151 ? -3.837  0.600  20.393 1.00 15.39 ? 147 LYS B O     1 
ATOM   2282 C  CB    . LYS B 1 151 ? -2.162  -1.550 21.592 1.00 18.22 ? 147 LYS B CB    1 
ATOM   2283 C  CG    . LYS B 1 151 ? -1.293  -2.768 21.263 1.00 20.46 ? 147 LYS B CG    1 
ATOM   2284 C  CD    . LYS B 1 151 ? -1.678  -3.976 22.086 1.00 22.99 ? 147 LYS B CD    1 
ATOM   2285 C  CE    . LYS B 1 151 ? -1.050  -5.267 21.536 1.00 25.44 ? 147 LYS B CE    1 
ATOM   2286 N  NZ    . LYS B 1 151 ? 0.349   -5.057 21.056 1.00 26.34 ? 147 LYS B NZ    1 
ATOM   2287 N  N     . GLN B 1 152 ? -2.528  1.859  21.710 1.00 14.42 ? 148 GLN B N     1 
ATOM   2288 C  CA    . GLN B 1 152 ? -3.455  2.968  21.758 1.00 14.01 ? 148 GLN B CA    1 
ATOM   2289 C  C     . GLN B 1 152 ? -3.209  3.926  20.608 1.00 13.27 ? 148 GLN B C     1 
ATOM   2290 O  O     . GLN B 1 152 ? -4.103  4.646  20.203 1.00 12.70 ? 148 GLN B O     1 
ATOM   2291 C  CB    . GLN B 1 152 ? -3.320  3.744  23.062 1.00 14.24 ? 148 GLN B CB    1 
ATOM   2292 C  CG    . GLN B 1 152 ? -3.414  2.935  24.334 1.00 14.98 ? 148 GLN B CG    1 
ATOM   2293 C  CD    . GLN B 1 152 ? -4.678  2.180  24.466 1.00 16.45 ? 148 GLN B CD    1 
ATOM   2294 O  OE1   . GLN B 1 152 ? -4.657  1.013  24.910 1.00 17.65 ? 148 GLN B OE1   1 
ATOM   2295 N  NE2   . GLN B 1 152 ? -5.794  2.802  24.108 1.00 16.60 ? 148 GLN B NE2   1 
ATOM   2296 N  N     . ILE B 1 153 ? -1.992  3.952  20.101 1.00 13.32 ? 149 ILE B N     1 
ATOM   2297 C  CA    . ILE B 1 153 ? -1.602  4.867  19.028 1.00 13.75 ? 149 ILE B CA    1 
ATOM   2298 C  C     . ILE B 1 153 ? -1.759  4.229  17.628 1.00 15.03 ? 149 ILE B C     1 
ATOM   2299 O  O     . ILE B 1 153 ? -2.081  4.922  16.667 1.00 14.91 ? 149 ILE B O     1 
ATOM   2300 C  CB    . ILE B 1 153 ? -0.150  5.352  19.259 1.00 13.80 ? 149 ILE B CB    1 
ATOM   2301 C  CG1   . ILE B 1 153 ? -0.092  6.236  20.542 1.00 13.33 ? 149 ILE B CG1   1 
ATOM   2302 C  CG2   . ILE B 1 153 ? 0.413   6.095  18.047 1.00 13.35 ? 149 ILE B CG2   1 
ATOM   2303 C  CD1   . ILE B 1 153 ? 1.312   6.389  21.088 1.00 13.32 ? 149 ILE B CD1   1 
ATOM   2304 N  N     . TYR B 1 154 ? -1.547  2.908  17.541 1.00 16.63 ? 150 TYR B N     1 
ATOM   2305 C  CA    . TYR B 1 154 ? -1.623  2.153  16.290 1.00 18.25 ? 150 TYR B CA    1 
ATOM   2306 C  C     . TYR B 1 154 ? -2.625  1.047  16.285 1.00 20.19 ? 150 TYR B C     1 
ATOM   2307 O  O     . TYR B 1 154 ? -2.798  0.294  17.275 1.00 20.26 ? 150 TYR B O     1 
ATOM   2308 C  CB    . TYR B 1 154 ? -0.300  1.528  15.958 1.00 18.88 ? 150 TYR B CB    1 
ATOM   2309 C  CG    . TYR B 1 154 ? 0.720   2.549  15.769 1.00 18.67 ? 150 TYR B CG    1 
ATOM   2310 C  CD1   . TYR B 1 154 ? 0.675   3.378  14.663 1.00 19.21 ? 150 TYR B CD1   1 
ATOM   2311 C  CD2   . TYR B 1 154 ? 1.712   2.749  16.702 1.00 19.17 ? 150 TYR B CD2   1 
ATOM   2312 C  CE1   . TYR B 1 154 ? 1.609   4.363  14.484 1.00 18.81 ? 150 TYR B CE1   1 
ATOM   2313 C  CE2   . TYR B 1 154 ? 2.660   3.751  16.526 1.00 18.87 ? 150 TYR B CE2   1 
ATOM   2314 C  CZ    . TYR B 1 154 ? 2.594   4.539  15.399 1.00 18.55 ? 150 TYR B CZ    1 
ATOM   2315 O  OH    . TYR B 1 154 ? 3.494   5.554  15.211 1.00 18.79 ? 150 TYR B OH    1 
ATOM   2316 N  N     . GLU B 1 155 ? -3.310  0.958  15.161 1.00 21.72 ? 151 GLU B N     1 
ATOM   2317 C  CA    . GLU B 1 155 ? -4.131  -0.193 14.864 1.00 24.13 ? 151 GLU B CA    1 
ATOM   2318 C  C     . GLU B 1 155 ? -3.216  -1.233 14.240 1.00 24.65 ? 151 GLU B C     1 
ATOM   2319 O  O     . GLU B 1 155 ? -3.088  -2.310 14.769 1.00 27.32 ? 151 GLU B O     1 
ATOM   2320 C  CB    . GLU B 1 155 ? -5.226  0.185  13.876 1.00 25.62 ? 151 GLU B CB    1 
ATOM   2321 C  CG    . GLU B 1 155 ? -6.221  -0.927 13.626 1.00 27.80 ? 151 GLU B CG    1 
ATOM   2322 C  CD    . GLU B 1 155 ? -7.380  -0.483 12.760 1.00 29.79 ? 151 GLU B CD    1 
ATOM   2323 O  OE1   . GLU B 1 155 ? -7.306  0.615  12.169 1.00 31.38 ? 151 GLU B OE1   1 
ATOM   2324 O  OE2   . GLU B 1 155 ? -8.358  -1.241 12.650 1.00 31.90 ? 151 GLU B OE2   1 
ATOM   2325 N  N     . MET C 1 5   ? -12.911 44.488 50.329 1.00 40.70 ? 1   MET C N     1 
ATOM   2326 C  CA    . MET C 1 5   ? -13.692 44.977 49.135 1.00 39.99 ? 1   MET C CA    1 
ATOM   2327 C  C     . MET C 1 5   ? -13.070 44.581 47.791 1.00 37.04 ? 1   MET C C     1 
ATOM   2328 O  O     . MET C 1 5   ? -11.855 44.709 47.609 1.00 32.68 ? 1   MET C O     1 
ATOM   2329 C  CB    . MET C 1 5   ? -13.834 46.499 49.154 1.00 45.38 ? 1   MET C CB    1 
ATOM   2330 C  CG    . MET C 1 5   ? -14.806 47.025 50.205 1.00 51.63 ? 1   MET C CG    1 
ATOM   2331 S  SD    . MET C 1 5   ? -16.505 46.409 50.018 1.00 59.51 ? 1   MET C SD    1 
ATOM   2332 C  CE    . MET C 1 5   ? -17.259 47.728 49.039 1.00 51.86 ? 1   MET C CE    1 
ATOM   2333 N  N     . PRO C 1 6   ? -13.915 44.152 46.822 1.00 33.94 ? 2   PRO C N     1 
ATOM   2334 C  CA    . PRO C 1 6   ? -13.429 43.812 45.486 1.00 31.68 ? 2   PRO C CA    1 
ATOM   2335 C  C     . PRO C 1 6   ? -12.826 44.975 44.660 1.00 28.36 ? 2   PRO C C     1 
ATOM   2336 O  O     . PRO C 1 6   ? -12.238 44.720 43.611 1.00 27.91 ? 2   PRO C O     1 
ATOM   2337 C  CB    . PRO C 1 6   ? -14.678 43.237 44.788 1.00 33.16 ? 2   PRO C CB    1 
ATOM   2338 C  CG    . PRO C 1 6   ? -15.559 42.752 45.888 1.00 35.54 ? 2   PRO C CG    1 
ATOM   2339 C  CD    . PRO C 1 6   ? -15.323 43.726 47.019 1.00 36.44 ? 2   PRO C CD    1 
ATOM   2340 N  N     . SER C 1 7   ? -12.974 46.215 45.118 1.00 25.01 ? 3   SER C N     1 
ATOM   2341 C  CA    . SER C 1 7   ? -12.408 47.355 44.412 1.00 23.13 ? 3   SER C CA    1 
ATOM   2342 C  C     . SER C 1 7   ? -10.994 47.689 44.874 1.00 21.05 ? 3   SER C C     1 
ATOM   2343 O  O     . SER C 1 7   ? -10.406 48.620 44.382 1.00 21.26 ? 3   SER C O     1 
ATOM   2344 C  CB    . SER C 1 7   ? -13.288 48.561 44.604 1.00 22.99 ? 3   SER C CB    1 
ATOM   2345 O  OG    . SER C 1 7   ? -13.384 48.829 45.978 1.00 23.51 ? 3   SER C OG    1 
ATOM   2346 N  N     . GLU C 1 8   ? -10.415 46.907 45.781 1.00 18.98 ? 4   GLU C N     1 
ATOM   2347 C  CA    . GLU C 1 8   ? -8.980  47.021 46.049 1.00 16.82 ? 4   GLU C CA    1 
ATOM   2348 C  C     . GLU C 1 8   ? -8.142  46.933 44.751 1.00 15.55 ? 4   GLU C C     1 
ATOM   2349 O  O     . GLU C 1 8   ? -8.489  46.199 43.798 1.00 13.77 ? 4   GLU C O     1 
ATOM   2350 C  CB    . GLU C 1 8   ? -8.549  45.933 47.031 1.00 16.61 ? 4   GLU C CB    1 
ATOM   2351 C  CG    . GLU C 1 8   ? -7.097  46.007 47.507 1.00 16.19 ? 4   GLU C CG    1 
ATOM   2352 C  CD    . GLU C 1 8   ? -6.813  44.996 48.601 1.00 16.04 ? 4   GLU C CD    1 
ATOM   2353 O  OE1   . GLU C 1 8   ? -7.510  45.055 49.634 1.00 16.26 ? 4   GLU C OE1   1 
ATOM   2354 O  OE2   . GLU C 1 8   ? -5.935  44.112 48.428 1.00 15.35 ? 4   GLU C OE2   1 
ATOM   2355 N  N     . ARG C 1 9   ? -7.039  47.681 44.743 1.00 14.68 ? 5   ARG C N     1 
ATOM   2356 C  CA    . ARG C 1 9   ? -6.153  47.750 43.598 1.00 13.99 ? 5   ARG C CA    1 
ATOM   2357 C  C     . ARG C 1 9   ? -4.697  47.587 43.994 1.00 13.02 ? 5   ARG C C     1 
ATOM   2358 O  O     . ARG C 1 9   ? -4.293  48.009 45.070 1.00 12.84 ? 5   ARG C O     1 
ATOM   2359 C  CB    . ARG C 1 9   ? -6.330  49.097 42.870 1.00 15.24 ? 5   ARG C CB    1 
ATOM   2360 C  CG    . ARG C 1 9   ? -7.655  49.194 42.107 1.00 16.01 ? 5   ARG C CG    1 
ATOM   2361 C  CD    . ARG C 1 9   ? -7.884  50.558 41.472 1.00 17.07 ? 5   ARG C CD    1 
ATOM   2362 N  NE    . ARG C 1 9   ? -9.068  50.513 40.609 1.00 17.91 ? 5   ARG C NE    1 
ATOM   2363 C  CZ    . ARG C 1 9   ? -9.517  51.542 39.883 1.00 19.27 ? 5   ARG C CZ    1 
ATOM   2364 N  NH1   . ARG C 1 9   ? -8.882  52.712 39.912 1.00 19.14 ? 5   ARG C NH1   1 
ATOM   2365 N  NH2   . ARG C 1 9   ? -10.597 51.391 39.117 1.00 19.41 ? 5   ARG C NH2   1 
ATOM   2366 N  N     . THR C 1 10  ? -3.892  47.015 43.101 1.00 11.77 ? 6   THR C N     1 
ATOM   2367 C  CA    . THR C 1 10  ? -2.463  46.945 43.332 1.00 11.18 ? 6   THR C CA    1 
ATOM   2368 C  C     . THR C 1 10  ? -1.703  47.280 42.069 1.00 11.07 ? 6   THR C C     1 
ATOM   2369 O  O     . THR C 1 10  ? -2.237  47.146 40.939 1.00 11.12 ? 6   THR C O     1 
ATOM   2370 C  CB    . THR C 1 10  ? -2.060  45.556 43.825 1.00 10.94 ? 6   THR C CB    1 
ATOM   2371 O  OG1   . THR C 1 10  ? -0.761  45.593 44.466 1.00 10.74 ? 6   THR C OG1   1 
ATOM   2372 C  CG2   . THR C 1 10  ? -2.046  44.534 42.665 1.00 10.27 ? 6   THR C CG2   1 
ATOM   2373 N  N     . PHE C 1 11  ? -0.452  47.670 42.250 1.00 10.94 ? 7   PHE C N     1 
ATOM   2374 C  CA    . PHE C 1 11  ? 0.460   47.899 41.145 1.00 10.88 ? 7   PHE C CA    1 
ATOM   2375 C  C     . PHE C 1 11  ? 1.351   46.673 41.002 1.00 10.56 ? 7   PHE C C     1 
ATOM   2376 O  O     . PHE C 1 11  ? 2.010   46.257 41.976 1.00 10.72 ? 7   PHE C O     1 
ATOM   2377 C  CB    . PHE C 1 11  ? 1.307   49.138 41.408 1.00 11.26 ? 7   PHE C CB    1 
ATOM   2378 C  CG    . PHE C 1 11  ? 2.362   49.393 40.364 1.00 11.35 ? 7   PHE C CG    1 
ATOM   2379 C  CD1   . PHE C 1 11  ? 2.021   49.828 39.079 1.00 11.57 ? 7   PHE C CD1   1 
ATOM   2380 C  CD2   . PHE C 1 11  ? 3.699   49.227 40.666 1.00 11.57 ? 7   PHE C CD2   1 
ATOM   2381 C  CE1   . PHE C 1 11  ? 3.004   50.092 38.119 1.00 11.43 ? 7   PHE C CE1   1 
ATOM   2382 C  CE2   . PHE C 1 11  ? 4.683   49.470 39.705 1.00 11.47 ? 7   PHE C CE2   1 
ATOM   2383 C  CZ    . PHE C 1 11  ? 4.329   49.887 38.429 1.00 11.49 ? 7   PHE C CZ    1 
ATOM   2384 N  N     . ILE C 1 12  ? 1.376   46.114 39.801 1.00 9.83  ? 8   ILE C N     1 
ATOM   2385 C  CA    . ILE C 1 12  ? 2.272   45.019 39.459 1.00 9.63  ? 8   ILE C CA    1 
ATOM   2386 C  C     . ILE C 1 12  ? 3.123   45.497 38.305 1.00 9.49  ? 8   ILE C C     1 
ATOM   2387 O  O     . ILE C 1 12  ? 2.615   46.169 37.412 1.00 9.62  ? 8   ILE C O     1 
ATOM   2388 C  CB    . ILE C 1 12  ? 1.494   43.738 39.027 1.00 9.31  ? 8   ILE C CB    1 
ATOM   2389 C  CG1   . ILE C 1 12  ? 0.509   43.290 40.108 1.00 9.38  ? 8   ILE C CG1   1 
ATOM   2390 C  CG2   . ILE C 1 12  ? 2.476   42.595 38.705 1.00 9.02  ? 8   ILE C CG2   1 
ATOM   2391 C  CD1   . ILE C 1 12  ? 1.159   42.810 41.416 1.00 9.54  ? 8   ILE C CD1   1 
ATOM   2392 N  N     . ALA C 1 13  ? 4.424   45.197 38.331 1.00 9.41  ? 9   ALA C N     1 
ATOM   2393 C  CA    . ALA C 1 13  ? 5.289   45.519 37.201 1.00 9.40  ? 9   ALA C CA    1 
ATOM   2394 C  C     . ALA C 1 13  ? 5.978   44.249 36.749 1.00 9.24  ? 9   ALA C C     1 
ATOM   2395 O  O     . ALA C 1 13  ? 6.308   43.402 37.565 1.00 9.36  ? 9   ALA C O     1 
ATOM   2396 C  CB    . ALA C 1 13  ? 6.309   46.560 37.551 1.00 9.61  ? 9   ALA C CB    1 
ATOM   2397 N  N     . VAL C 1 14  ? 6.162   44.109 35.440 1.00 9.19  ? 10  VAL C N     1 
ATOM   2398 C  CA    . VAL C 1 14  ? 7.153   43.196 34.902 1.00 9.05  ? 10  VAL C CA    1 
ATOM   2399 C  C     . VAL C 1 14  ? 8.451   44.014 34.827 1.00 9.74  ? 10  VAL C C     1 
ATOM   2400 O  O     . VAL C 1 14  ? 8.511   45.039 34.127 1.00 9.72  ? 10  VAL C O     1 
ATOM   2401 C  CB    . VAL C 1 14  ? 6.770   42.675 33.485 1.00 8.77  ? 10  VAL C CB    1 
ATOM   2402 C  CG1   . VAL C 1 14  ? 7.770   41.616 33.018 1.00 8.22  ? 10  VAL C CG1   1 
ATOM   2403 C  CG2   . VAL C 1 14  ? 5.321   42.143 33.463 1.00 8.37  ? 10  VAL C CG2   1 
ATOM   2404 N  N     . LYS C 1 15  ? 9.471   43.568 35.537 1.00 9.95  ? 11  LYS C N     1 
ATOM   2405 C  CA    . LYS C 1 15  ? 10.753  44.264 35.549 1.00 10.73 ? 11  LYS C CA    1 
ATOM   2406 C  C     . LYS C 1 15  ? 11.498  44.083 34.214 1.00 10.59 ? 11  LYS C C     1 
ATOM   2407 O  O     . LYS C 1 15  ? 11.102  43.276 33.389 1.00 10.33 ? 11  LYS C O     1 
ATOM   2408 C  CB    . LYS C 1 15  ? 11.597  43.770 36.722 1.00 11.59 ? 11  LYS C CB    1 
ATOM   2409 C  CG    . LYS C 1 15  ? 11.058  44.173 38.090 1.00 12.95 ? 11  LYS C CG    1 
ATOM   2410 C  CD    . LYS C 1 15  ? 11.964  43.601 39.185 1.00 14.00 ? 11  LYS C CD    1 
ATOM   2411 C  CE    . LYS C 1 15  ? 11.586  44.105 40.566 1.00 15.45 ? 11  LYS C CE    1 
ATOM   2412 N  NZ    . LYS C 1 15  ? 12.500  43.535 41.631 1.00 17.12 ? 11  LYS C NZ    1 
ATOM   2413 N  N     . PRO C 1 16  ? 12.608  44.821 34.002 1.00 10.80 ? 12  PRO C N     1 
ATOM   2414 C  CA    . PRO C 1 16  ? 13.277  44.720 32.691 1.00 10.65 ? 12  PRO C CA    1 
ATOM   2415 C  C     . PRO C 1 16  ? 13.693  43.300 32.268 1.00 10.38 ? 12  PRO C C     1 
ATOM   2416 O  O     . PRO C 1 16  ? 13.678  43.002 31.067 1.00 10.23 ? 12  PRO C O     1 
ATOM   2417 C  CB    . PRO C 1 16  ? 14.493  45.627 32.864 1.00 11.13 ? 12  PRO C CB    1 
ATOM   2418 C  CG    . PRO C 1 16  ? 13.976  46.671 33.818 1.00 11.32 ? 12  PRO C CG    1 
ATOM   2419 C  CD    . PRO C 1 16  ? 13.227  45.858 34.840 1.00 10.91 ? 12  PRO C CD    1 
ATOM   2420 N  N     . ASP C 1 17  ? 14.049  42.456 33.242 1.00 10.01 ? 13  ASP C N     1 
ATOM   2421 C  CA    . ASP C 1 17  ? 14.444  41.078 32.958 1.00 10.11 ? 13  ASP C CA    1 
ATOM   2422 C  C     . ASP C 1 17  ? 13.265  40.249 32.480 1.00 9.47  ? 13  ASP C C     1 
ATOM   2423 O  O     . ASP C 1 17  ? 13.395  39.455 31.563 1.00 9.51  ? 13  ASP C O     1 
ATOM   2424 C  CB    . ASP C 1 17  ? 15.154  40.414 34.148 1.00 10.41 ? 13  ASP C CB    1 
ATOM   2425 C  CG    . ASP C 1 17  ? 14.388  40.544 35.470 1.00 10.55 ? 13  ASP C CG    1 
ATOM   2426 O  OD1   . ASP C 1 17  ? 13.853  41.652 35.772 1.00 10.97 ? 13  ASP C OD1   1 
ATOM   2427 O  OD2   . ASP C 1 17  ? 14.334  39.535 36.197 1.00 10.46 ? 13  ASP C OD2   1 
ATOM   2428 N  N     . GLY C 1 18  ? 12.111  40.484 33.082 1.00 9.10  ? 14  GLY C N     1 
ATOM   2429 C  CA    . GLY C 1 18  ? 10.873  39.850 32.656 1.00 8.78  ? 14  GLY C CA    1 
ATOM   2430 C  C     . GLY C 1 18  ? 10.444  40.221 31.251 1.00 8.72  ? 14  GLY C C     1 
ATOM   2431 O  O     . GLY C 1 18  ? 9.962   39.368 30.513 1.00 8.48  ? 14  GLY C O     1 
ATOM   2432 N  N     . VAL C 1 19  ? 10.595  41.498 30.878 1.00 8.89  ? 15  VAL C N     1 
ATOM   2433 C  CA    . VAL C 1 19  ? 10.306  41.936 29.525 1.00 8.90  ? 15  VAL C CA    1 
ATOM   2434 C  C     . VAL C 1 19  ? 11.300  41.280 28.531 1.00 9.30  ? 15  VAL C C     1 
ATOM   2435 O  O     . VAL C 1 19  ? 10.904  40.722 27.491 1.00 9.20  ? 15  VAL C O     1 
ATOM   2436 C  CB    . VAL C 1 19  ? 10.346  43.482 29.447 1.00 9.23  ? 15  VAL C CB    1 
ATOM   2437 C  CG1   . VAL C 1 19  ? 10.088  43.960 28.019 1.00 9.28  ? 15  VAL C CG1   1 
ATOM   2438 C  CG2   . VAL C 1 19  ? 9.294   44.078 30.394 1.00 9.01  ? 15  VAL C CG2   1 
ATOM   2439 N  N     . GLN C 1 20  ? 12.589  41.376 28.841 1.00 9.66  ? 16  GLN C N     1 
ATOM   2440 C  CA    . GLN C 1 20  ? 13.637  40.808 28.007 1.00 10.32 ? 16  GLN C CA    1 
ATOM   2441 C  C     . GLN C 1 20  ? 13.457  39.302 27.792 1.00 10.24 ? 16  GLN C C     1 
ATOM   2442 O  O     . GLN C 1 20  ? 13.722  38.770 26.683 1.00 10.64 ? 16  GLN C O     1 
ATOM   2443 C  CB    . GLN C 1 20  ? 15.011  41.060 28.640 1.00 10.81 ? 16  GLN C CB    1 
ATOM   2444 C  CG    . GLN C 1 20  ? 15.571  42.445 28.404 1.00 11.03 ? 16  GLN C CG    1 
ATOM   2445 C  CD    . GLN C 1 20  ? 16.166  42.587 27.027 1.00 11.60 ? 16  GLN C CD    1 
ATOM   2446 O  OE1   . GLN C 1 20  ? 16.209  41.618 26.242 1.00 11.84 ? 16  GLN C OE1   1 
ATOM   2447 N  NE2   . GLN C 1 20  ? 16.631  43.808 26.706 1.00 11.63 ? 16  GLN C NE2   1 
ATOM   2448 N  N     . ARG C 1 21  ? 12.997  38.611 28.838 1.00 9.85  ? 17  ARG C N     1 
ATOM   2449 C  CA    . ARG C 1 21  ? 12.812  37.146 28.757 1.00 9.75  ? 17  ARG C CA    1 
ATOM   2450 C  C     . ARG C 1 21  ? 11.396  36.744 28.318 1.00 9.58  ? 17  ARG C C     1 
ATOM   2451 O  O     . ARG C 1 21  ? 11.011  35.593 28.445 1.00 9.55  ? 17  ARG C O     1 
ATOM   2452 C  CB    . ARG C 1 21  ? 13.187  36.510 30.099 1.00 9.45  ? 17  ARG C CB    1 
ATOM   2453 C  CG    . ARG C 1 21  ? 14.675  36.642 30.442 1.00 9.57  ? 17  ARG C CG    1 
ATOM   2454 C  CD    . ARG C 1 21  ? 14.993  36.086 31.819 1.00 9.31  ? 17  ARG C CD    1 
ATOM   2455 N  NE    . ARG C 1 21  ? 14.630  34.670 31.906 1.00 9.07  ? 17  ARG C NE    1 
ATOM   2456 C  CZ    . ARG C 1 21  ? 14.152  34.072 32.991 1.00 8.89  ? 17  ARG C CZ    1 
ATOM   2457 N  NH1   . ARG C 1 21  ? 14.000  34.750 34.142 1.00 8.70  ? 17  ARG C NH1   1 
ATOM   2458 N  NH2   . ARG C 1 21  ? 13.802  32.780 32.929 1.00 8.89  ? 17  ARG C NH2   1 
ATOM   2459 N  N     . ASN C 1 22  ? 10.619  37.692 27.776 1.00 9.65  ? 18  ASN C N     1 
ATOM   2460 C  CA    . ASN C 1 22  ? 9.318   37.351 27.153 1.00 9.72  ? 18  ASN C CA    1 
ATOM   2461 C  C     . ASN C 1 22  ? 8.314   36.762 28.129 1.00 8.84  ? 18  ASN C C     1 
ATOM   2462 O  O     . ASN C 1 22  ? 7.597   35.846 27.794 1.00 8.79  ? 18  ASN C O     1 
ATOM   2463 C  CB    . ASN C 1 22  ? 9.527   36.363 25.988 1.00 10.58 ? 18  ASN C CB    1 
ATOM   2464 C  CG    . ASN C 1 22  ? 10.292  36.979 24.823 1.00 12.04 ? 18  ASN C CG    1 
ATOM   2465 O  OD1   . ASN C 1 22  ? 10.336  38.216 24.644 1.00 13.16 ? 18  ASN C OD1   1 
ATOM   2466 N  ND2   . ASN C 1 22  ? 10.869  36.113 23.984 1.00 12.93 ? 18  ASN C ND2   1 
ATOM   2467 N  N     . LEU C 1 23  ? 8.242   37.314 29.333 1.00 8.39  ? 19  LEU C N     1 
ATOM   2468 C  CA    . LEU C 1 23  ? 7.324   36.839 30.347 1.00 7.95  ? 19  LEU C CA    1 
ATOM   2469 C  C     . LEU C 1 23  ? 6.110   37.772 30.554 1.00 7.86  ? 19  LEU C C     1 
ATOM   2470 O  O     . LEU C 1 23  ? 5.288   37.542 31.456 1.00 7.40  ? 19  LEU C O     1 
ATOM   2471 C  CB    . LEU C 1 23  ? 8.077   36.651 31.661 1.00 7.89  ? 19  LEU C CB    1 
ATOM   2472 C  CG    . LEU C 1 23  ? 9.134   35.543 31.646 1.00 8.10  ? 19  LEU C CG    1 
ATOM   2473 C  CD1   . LEU C 1 23  ? 9.963   35.552 32.917 1.00 8.14  ? 19  LEU C CD1   1 
ATOM   2474 C  CD2   . LEU C 1 23  ? 8.398   34.211 31.464 1.00 8.00  ? 19  LEU C CD2   1 
ATOM   2475 N  N     . VAL C 1 24  ? 5.969   38.811 29.714 1.00 7.95  ? 20  VAL C N     1 
ATOM   2476 C  CA    . VAL C 1 24  ? 4.855   39.774 29.906 1.00 7.84  ? 20  VAL C CA    1 
ATOM   2477 C  C     . VAL C 1 24  ? 3.498   39.086 29.761 1.00 7.95  ? 20  VAL C C     1 
ATOM   2478 O  O     . VAL C 1 24  ? 2.632   39.171 30.655 1.00 7.79  ? 20  VAL C O     1 
ATOM   2479 C  CB    . VAL C 1 24  ? 4.922   40.955 28.933 1.00 7.96  ? 20  VAL C CB    1 
ATOM   2480 C  CG1   . VAL C 1 24  ? 3.698   41.875 29.136 1.00 7.84  ? 20  VAL C CG1   1 
ATOM   2481 C  CG2   . VAL C 1 24  ? 6.257   41.736 29.117 1.00 7.88  ? 20  VAL C CG2   1 
ATOM   2482 N  N     . GLY C 1 25  ? 3.306   38.397 28.661 1.00 8.42  ? 21  GLY C N     1 
ATOM   2483 C  CA    . GLY C 1 25  ? 2.031   37.692 28.401 1.00 8.65  ? 21  GLY C CA    1 
ATOM   2484 C  C     . GLY C 1 25  ? 1.729   36.647 29.453 1.00 8.91  ? 21  GLY C C     1 
ATOM   2485 O  O     . GLY C 1 25  ? 0.593   36.566 29.978 1.00 8.63  ? 21  GLY C O     1 
ATOM   2486 N  N     . GLU C 1 26  ? 2.731   35.848 29.779 1.00 9.41  ? 22  GLU C N     1 
ATOM   2487 C  CA    . GLU C 1 26  ? 2.572   34.840 30.827 1.00 10.30 ? 22  GLU C CA    1 
ATOM   2488 C  C     . GLU C 1 26  ? 2.106   35.451 32.171 1.00 9.64  ? 22  GLU C C     1 
ATOM   2489 O  O     . GLU C 1 26  ? 1.178   34.952 32.804 1.00 8.95  ? 22  GLU C O     1 
ATOM   2490 C  CB    . GLU C 1 26  ? 3.881   34.092 31.021 1.00 11.66 ? 22  GLU C CB    1 
ATOM   2491 C  CG    . GLU C 1 26  ? 3.839   32.971 32.037 1.00 13.18 ? 22  GLU C CG    1 
ATOM   2492 C  CD    . GLU C 1 26  ? 2.835   31.899 31.695 1.00 14.21 ? 22  GLU C CD    1 
ATOM   2493 O  OE1   . GLU C 1 26  ? 2.652   31.652 30.473 1.00 15.44 ? 22  GLU C OE1   1 
ATOM   2494 O  OE2   . GLU C 1 26  ? 2.211   31.330 32.639 1.00 16.03 ? 22  GLU C OE2   1 
ATOM   2495 N  N     . ILE C 1 27  ? 2.713   36.561 32.564 1.00 9.21  ? 23  ILE C N     1 
ATOM   2496 C  CA    . ILE C 1 27  ? 2.366   37.177 33.824 1.00 9.03  ? 23  ILE C CA    1 
ATOM   2497 C  C     . ILE C 1 27  ? 0.913   37.718 33.777 1.00 8.86  ? 23  ILE C C     1 
ATOM   2498 O  O     . ILE C 1 27  ? 0.124   37.459 34.690 1.00 8.62  ? 23  ILE C O     1 
ATOM   2499 C  CB    . ILE C 1 27  ? 3.399   38.265 34.209 1.00 8.99  ? 23  ILE C CB    1 
ATOM   2500 C  CG1   . ILE C 1 27  ? 4.699   37.583 34.596 1.00 8.89  ? 23  ILE C CG1   1 
ATOM   2501 C  CG2   . ILE C 1 27  ? 2.894   39.126 35.365 1.00 8.94  ? 23  ILE C CG2   1 
ATOM   2502 C  CD1   . ILE C 1 27  ? 5.901   38.473 34.639 1.00 8.81  ? 23  ILE C CD1   1 
ATOM   2503 N  N     . ILE C 1 28  ? 0.565   38.414 32.698 1.00 8.93  ? 24  ILE C N     1 
ATOM   2504 C  CA    . ILE C 1 28  ? -0.790  38.957 32.534 1.00 9.17  ? 24  ILE C CA    1 
ATOM   2505 C  C     . ILE C 1 28  ? -1.850  37.838 32.573 1.00 10.06 ? 24  ILE C C     1 
ATOM   2506 O  O     . ILE C 1 28  ? -2.865  37.951 33.279 1.00 9.81  ? 24  ILE C O     1 
ATOM   2507 C  CB    . ILE C 1 28  ? -0.903  39.822 31.260 1.00 9.03  ? 24  ILE C CB    1 
ATOM   2508 C  CG1   . ILE C 1 28  ? -0.066  41.111 31.439 1.00 8.85  ? 24  ILE C CG1   1 
ATOM   2509 C  CG2   . ILE C 1 28  ? -2.354  40.184 30.971 1.00 8.52  ? 24  ILE C CG2   1 
ATOM   2510 C  CD1   . ILE C 1 28  ? 0.007   41.968 30.209 1.00 9.06  ? 24  ILE C CD1   1 
ATOM   2511 N  N     . LYS C 1 29  ? -1.569  36.741 31.873 1.00 11.01 ? 25  LYS C N     1 
ATOM   2512 C  CA    . LYS C 1 29  ? -2.458  35.578 31.836 1.00 12.63 ? 25  LYS C CA    1 
ATOM   2513 C  C     . LYS C 1 29  ? -2.771  35.045 33.241 1.00 11.67 ? 25  LYS C C     1 
ATOM   2514 O  O     . LYS C 1 29  ? -3.913  34.686 33.553 1.00 11.56 ? 25  LYS C O     1 
ATOM   2515 C  CB    . LYS C 1 29  ? -1.836  34.475 30.961 1.00 14.76 ? 25  LYS C CB    1 
ATOM   2516 C  CG    . LYS C 1 29  ? -2.695  33.262 30.720 1.00 18.02 ? 25  LYS C CG    1 
ATOM   2517 C  CD    . LYS C 1 29  ? -1.994  32.336 29.687 1.00 21.88 ? 25  LYS C CD    1 
ATOM   2518 C  CE    . LYS C 1 29  ? -2.789  31.100 29.287 1.00 24.74 ? 25  LYS C CE    1 
ATOM   2519 N  NZ    . LYS C 1 29  ? -3.855  31.311 28.240 1.00 28.62 ? 25  LYS C NZ    1 
ATOM   2520 N  N     . ARG C 1 30  ? -1.751  34.948 34.071 1.00 10.88 ? 26  ARG C N     1 
ATOM   2521 C  CA    . ARG C 1 30  ? -1.950  34.425 35.414 1.00 10.61 ? 26  ARG C CA    1 
ATOM   2522 C  C     . ARG C 1 30  ? -2.899  35.292 36.246 1.00 9.75  ? 26  ARG C C     1 
ATOM   2523 O  O     . ARG C 1 30  ? -3.706  34.764 37.018 1.00 9.10  ? 26  ARG C O     1 
ATOM   2524 C  CB    . ARG C 1 30  ? -0.621  34.212 36.104 1.00 10.90 ? 26  ARG C CB    1 
ATOM   2525 C  CG    . ARG C 1 30  ? 0.088   33.013 35.466 1.00 11.57 ? 26  ARG C CG    1 
ATOM   2526 C  CD    . ARG C 1 30  ? 1.484   32.897 35.952 1.00 11.89 ? 26  ARG C CD    1 
ATOM   2527 N  NE    . ARG C 1 30  ? 2.200   31.761 35.357 1.00 11.78 ? 26  ARG C NE    1 
ATOM   2528 C  CZ    . ARG C 1 30  ? 2.997   30.945 36.032 1.00 11.57 ? 26  ARG C CZ    1 
ATOM   2529 N  NH1   . ARG C 1 30  ? 3.124   31.051 37.357 1.00 11.50 ? 26  ARG C NH1   1 
ATOM   2530 N  NH2   . ARG C 1 30  ? 3.650   29.993 35.386 1.00 11.77 ? 26  ARG C NH2   1 
ATOM   2531 N  N     . PHE C 1 31  ? -2.791  36.606 36.071 1.00 8.96  ? 27  PHE C N     1 
ATOM   2532 C  CA    . PHE C 1 31  ? -3.649  37.540 36.782 1.00 8.69  ? 27  PHE C CA    1 
ATOM   2533 C  C     . PHE C 1 31  ? -5.086  37.502 36.227 1.00 8.95  ? 27  PHE C C     1 
ATOM   2534 O  O     . PHE C 1 31  ? -6.055  37.477 37.005 1.00 8.70  ? 27  PHE C O     1 
ATOM   2535 C  CB    . PHE C 1 31  ? -3.070  38.946 36.747 1.00 8.55  ? 27  PHE C CB    1 
ATOM   2536 C  CG    . PHE C 1 31  ? -2.015  39.192 37.810 1.00 8.27  ? 27  PHE C CG    1 
ATOM   2537 C  CD1   . PHE C 1 31  ? -0.767  38.637 37.698 1.00 8.14  ? 27  PHE C CD1   1 
ATOM   2538 C  CD2   . PHE C 1 31  ? -2.305  39.965 38.926 1.00 8.31  ? 27  PHE C CD2   1 
ATOM   2539 C  CE1   . PHE C 1 31  ? 0.199   38.844 38.690 1.00 8.33  ? 27  PHE C CE1   1 
ATOM   2540 C  CE2   . PHE C 1 31  ? -1.382  40.141 39.924 1.00 8.39  ? 27  PHE C CE2   1 
ATOM   2541 C  CZ    . PHE C 1 31  ? -0.129  39.600 39.811 1.00 8.38  ? 27  PHE C CZ    1 
ATOM   2542 N  N     . GLU C 1 32  ? -5.210  37.430 34.904 1.00 8.90  ? 28  GLU C N     1 
ATOM   2543 C  CA    . GLU C 1 32  ? -6.514  37.251 34.269 1.00 9.37  ? 28  GLU C CA    1 
ATOM   2544 C  C     . GLU C 1 32  ? -7.155  35.949 34.697 1.00 9.42  ? 28  GLU C C     1 
ATOM   2545 O  O     . GLU C 1 32  ? -8.308  35.937 35.056 1.00 9.60  ? 28  GLU C O     1 
ATOM   2546 C  CB    . GLU C 1 32  ? -6.399  37.245 32.743 1.00 9.31  ? 28  GLU C CB    1 
ATOM   2547 C  CG    . GLU C 1 32  ? -6.053  38.581 32.120 1.00 9.51  ? 28  GLU C CG    1 
ATOM   2548 C  CD    . GLU C 1 32  ? -5.866  38.469 30.604 1.00 9.47  ? 28  GLU C CD    1 
ATOM   2549 O  OE1   . GLU C 1 32  ? -4.885  37.784 30.184 1.00 9.62  ? 28  GLU C OE1   1 
ATOM   2550 O  OE2   . GLU C 1 32  ? -6.706  39.020 29.851 1.00 9.48  ? 28  GLU C OE2   1 
ATOM   2551 N  N     . ASN C 1 33  ? -6.382  34.860 34.693 1.00 9.78  ? 29  ASN C N     1 
ATOM   2552 C  CA    . ASN C 1 33  ? -6.917  33.545 35.036 1.00 10.03 ? 29  ASN C CA    1 
ATOM   2553 C  C     . ASN C 1 33  ? -7.431  33.515 36.473 1.00 9.80  ? 29  ASN C C     1 
ATOM   2554 O  O     . ASN C 1 33  ? -8.415  32.855 36.782 1.00 9.43  ? 29  ASN C O     1 
ATOM   2555 C  CB    . ASN C 1 33  ? -5.858  32.444 34.876 1.00 10.85 ? 29  ASN C CB    1 
ATOM   2556 C  CG    . ASN C 1 33  ? -5.575  32.075 33.432 1.00 11.65 ? 29  ASN C CG    1 
ATOM   2557 O  OD1   . ASN C 1 33  ? -6.315  32.401 32.536 1.00 13.72 ? 29  ASN C OD1   1 
ATOM   2558 N  ND2   . ASN C 1 33  ? -4.490  31.407 33.217 1.00 11.65 ? 29  ASN C ND2   1 
ATOM   2559 N  N     . LYS C 1 34  ? -6.756  34.240 37.356 1.00 9.75  ? 30  LYS C N     1 
ATOM   2560 C  CA    . LYS C 1 34  ? -7.127  34.309 38.775 1.00 9.95  ? 30  LYS C CA    1 
ATOM   2561 C  C     . LYS C 1 34  ? -8.468  35.001 39.020 1.00 10.32 ? 30  LYS C C     1 
ATOM   2562 O  O     . LYS C 1 34  ? -9.158  34.708 39.984 1.00 11.18 ? 30  LYS C O     1 
ATOM   2563 C  CB    . LYS C 1 34  ? -6.016  35.005 39.535 1.00 10.08 ? 30  LYS C CB    1 
ATOM   2564 C  CG    . LYS C 1 34  ? -6.189  35.097 41.051 1.00 10.34 ? 30  LYS C CG    1 
ATOM   2565 C  CD    . LYS C 1 34  ? -6.331  33.759 41.725 1.00 10.37 ? 30  LYS C CD    1 
ATOM   2566 C  CE    . LYS C 1 34  ? -6.178  33.903 43.242 1.00 10.97 ? 30  LYS C CE    1 
ATOM   2567 N  NZ    . LYS C 1 34  ? -6.180  32.558 43.935 1.00 11.34 ? 30  LYS C NZ    1 
ATOM   2568 N  N     . GLY C 1 35  ? -8.873  35.873 38.113 1.00 10.13 ? 31  GLY C N     1 
ATOM   2569 C  CA    . GLY C 1 35  ? -10.105 36.606 38.279 1.00 10.23 ? 31  GLY C CA    1 
ATOM   2570 C  C     . GLY C 1 35  ? -9.892  38.077 38.505 1.00 10.56 ? 31  GLY C C     1 
ATOM   2571 O  O     . GLY C 1 35  ? -10.856 38.830 38.671 1.00 10.75 ? 31  GLY C O     1 
ATOM   2572 N  N     . TYR C 1 36  ? -8.634  38.509 38.523 1.00 10.30 ? 32  TYR C N     1 
ATOM   2573 C  CA    . TYR C 1 36  ? -8.363  39.926 38.770 1.00 10.49 ? 32  TYR C CA    1 
ATOM   2574 C  C     . TYR C 1 36  ? -8.635  40.718 37.509 1.00 10.49 ? 32  TYR C C     1 
ATOM   2575 O  O     . TYR C 1 36  ? -8.560  40.186 36.423 1.00 10.74 ? 32  TYR C O     1 
ATOM   2576 C  CB    . TYR C 1 36  ? -6.923  40.132 39.252 1.00 10.20 ? 32  TYR C CB    1 
ATOM   2577 C  CG    . TYR C 1 36  ? -6.592  39.465 40.566 1.00 10.32 ? 32  TYR C CG    1 
ATOM   2578 C  CD1   . TYR C 1 36  ? -7.470  39.519 41.643 1.00 10.67 ? 32  TYR C CD1   1 
ATOM   2579 C  CD2   . TYR C 1 36  ? -5.368  38.859 40.768 1.00 10.25 ? 32  TYR C CD2   1 
ATOM   2580 C  CE1   . TYR C 1 36  ? -7.143  38.951 42.851 1.00 10.91 ? 32  TYR C CE1   1 
ATOM   2581 C  CE2   . TYR C 1 36  ? -5.036  38.287 41.985 1.00 10.35 ? 32  TYR C CE2   1 
ATOM   2582 C  CZ    . TYR C 1 36  ? -5.922  38.340 43.021 1.00 10.78 ? 32  TYR C CZ    1 
ATOM   2583 O  OH    . TYR C 1 36  ? -5.594  37.773 44.232 1.00 10.79 ? 32  TYR C OH    1 
ATOM   2584 N  N     . LYS C 1 37  ? -8.976  41.994 37.672 1.00 11.04 ? 33  LYS C N     1 
ATOM   2585 C  CA    . LYS C 1 37  ? -9.353  42.845 36.549 1.00 10.98 ? 33  LYS C CA    1 
ATOM   2586 C  C     . LYS C 1 37  ? -8.269  43.867 36.226 1.00 10.70 ? 33  LYS C C     1 
ATOM   2587 O  O     . LYS C 1 37  ? -7.848  44.598 37.089 1.00 11.30 ? 33  LYS C O     1 
ATOM   2588 C  CB    . LYS C 1 37  ? -10.668 43.547 36.868 1.00 11.43 ? 33  LYS C CB    1 
ATOM   2589 C  CG    . LYS C 1 37  ? -11.160 44.468 35.761 1.00 11.78 ? 33  LYS C CG    1 
ATOM   2590 C  CD    . LYS C 1 37  ? -12.555 45.025 36.061 1.00 12.40 ? 33  LYS C CD    1 
ATOM   2591 C  CE    . LYS C 1 37  ? -12.562 45.933 37.288 1.00 12.56 ? 33  LYS C CE    1 
ATOM   2592 N  NZ    . LYS C 1 37  ? -13.939 46.440 37.624 1.00 12.68 ? 33  LYS C NZ    1 
ATOM   2593 N  N     . LEU C 1 38  ? -7.869  43.940 34.949 1.00 10.53 ? 34  LEU C N     1 
ATOM   2594 C  CA    . LEU C 1 38  ? -6.845  44.877 34.479 1.00 10.46 ? 34  LEU C CA    1 
ATOM   2595 C  C     . LEU C 1 38  ? -7.461  46.252 34.264 1.00 10.61 ? 34  LEU C C     1 
ATOM   2596 O  O     . LEU C 1 38  ? -8.347  46.396 33.434 1.00 10.50 ? 34  LEU C O     1 
ATOM   2597 C  CB    . LEU C 1 38  ? -6.231  44.378 33.169 1.00 10.39 ? 34  LEU C CB    1 
ATOM   2598 C  CG    . LEU C 1 38  ? -5.074  45.155 32.536 1.00 10.52 ? 34  LEU C CG    1 
ATOM   2599 C  CD1   . LEU C 1 38  ? -3.818  45.123 33.409 1.00 10.29 ? 34  LEU C CD1   1 
ATOM   2600 C  CD2   . LEU C 1 38  ? -4.781  44.636 31.142 1.00 10.58 ? 34  LEU C CD2   1 
ATOM   2601 N  N     . VAL C 1 39  ? -7.023  47.245 35.050 1.00 10.68 ? 35  VAL C N     1 
ATOM   2602 C  CA    . VAL C 1 39  ? -7.547  48.616 34.929 1.00 11.00 ? 35  VAL C CA    1 
ATOM   2603 C  C     . VAL C 1 39  ? -6.497  49.659 34.504 1.00 11.32 ? 35  VAL C C     1 
ATOM   2604 O  O     . VAL C 1 39  ? -6.837  50.833 34.263 1.00 11.48 ? 35  VAL C O     1 
ATOM   2605 C  CB    . VAL C 1 39  ? -8.297  49.069 36.194 1.00 11.34 ? 35  VAL C CB    1 
ATOM   2606 C  CG1   . VAL C 1 39  ? -9.463  48.131 36.496 1.00 11.04 ? 35  VAL C CG1   1 
ATOM   2607 C  CG2   . VAL C 1 39  ? -7.364  49.193 37.379 1.00 11.09 ? 35  VAL C CG2   1 
ATOM   2608 N  N     . GLY C 1 40  ? -5.237  49.248 34.403 1.00 10.99 ? 36  GLY C N     1 
ATOM   2609 C  CA    . GLY C 1 40  ? -4.173  50.126 33.879 1.00 11.51 ? 36  GLY C CA    1 
ATOM   2610 C  C     . GLY C 1 40  ? -3.064  49.259 33.313 1.00 11.24 ? 36  GLY C C     1 
ATOM   2611 O  O     . GLY C 1 40  ? -2.766  48.219 33.860 1.00 10.60 ? 36  GLY C O     1 
ATOM   2612 N  N     . LEU C 1 41  ? -2.484  49.678 32.201 1.00 11.65 ? 37  LEU C N     1 
ATOM   2613 C  CA    . LEU C 1 41  ? -1.418  48.928 31.563 1.00 11.60 ? 37  LEU C CA    1 
ATOM   2614 C  C     . LEU C 1 41  ? -0.590  49.849 30.681 1.00 12.42 ? 37  LEU C C     1 
ATOM   2615 O  O     . LEU C 1 41  ? -1.123  50.563 29.851 1.00 12.02 ? 37  LEU C O     1 
ATOM   2616 C  CB    . LEU C 1 41  ? -2.017  47.820 30.705 1.00 11.40 ? 37  LEU C CB    1 
ATOM   2617 C  CG    . LEU C 1 41  ? -1.035  46.913 29.957 1.00 11.32 ? 37  LEU C CG    1 
ATOM   2618 C  CD1   . LEU C 1 41  ? -0.319  46.002 30.962 1.00 10.49 ? 37  LEU C CD1   1 
ATOM   2619 C  CD2   . LEU C 1 41  ? -1.773  46.133 28.862 1.00 11.10 ? 37  LEU C CD2   1 
ATOM   2620 N  N     . LYS C 1 42  ? 0.723   49.816 30.853 1.00 12.97 ? 38  LYS C N     1 
ATOM   2621 C  CA    . LYS C 1 42  ? 1.593   50.534 29.966 1.00 14.06 ? 38  LYS C CA    1 
ATOM   2622 C  C     . LYS C 1 42  ? 3.008   49.990 29.960 1.00 13.94 ? 38  LYS C C     1 
ATOM   2623 O  O     . LYS C 1 42  ? 3.503   49.478 30.952 1.00 13.30 ? 38  LYS C O     1 
ATOM   2624 C  CB    . LYS C 1 42  ? 1.609   52.054 30.301 1.00 15.45 ? 38  LYS C CB    1 
ATOM   2625 C  CG    . LYS C 1 42  ? 2.055   52.421 31.692 1.00 16.59 ? 38  LYS C CG    1 
ATOM   2626 C  CD    . LYS C 1 42  ? 2.449   53.927 31.790 1.00 18.20 ? 38  LYS C CD    1 
ATOM   2627 C  CE    . LYS C 1 42  ? 1.481   54.756 32.584 1.00 19.16 ? 38  LYS C CE    1 
ATOM   2628 N  NZ    . LYS C 1 42  ? 1.989   56.123 32.927 1.00 19.15 ? 38  LYS C NZ    1 
ATOM   2629 N  N     . LEU C 1 43  ? 3.658   50.158 28.826 1.00 14.46 ? 39  LEU C N     1 
ATOM   2630 C  CA    . LEU C 1 43  ? 5.068   49.876 28.659 1.00 14.47 ? 39  LEU C CA    1 
ATOM   2631 C  C     . LEU C 1 43  ? 5.796   51.199 28.804 1.00 15.56 ? 39  LEU C C     1 
ATOM   2632 O  O     . LEU C 1 43  ? 5.429   52.182 28.184 1.00 16.18 ? 39  LEU C O     1 
ATOM   2633 C  CB    . LEU C 1 43  ? 5.328   49.296 27.276 1.00 14.29 ? 39  LEU C CB    1 
ATOM   2634 C  CG    . LEU C 1 43  ? 6.795   48.955 26.939 1.00 14.35 ? 39  LEU C CG    1 
ATOM   2635 C  CD1   . LEU C 1 43  ? 7.218   47.641 27.575 1.00 13.89 ? 39  LEU C CD1   1 
ATOM   2636 C  CD2   . LEU C 1 43  ? 7.011   48.935 25.439 1.00 14.90 ? 39  LEU C CD2   1 
ATOM   2637 N  N     . LEU C 1 44  ? 6.843   51.236 29.612 1.00 16.55 ? 40  LEU C N     1 
ATOM   2638 C  CA    . LEU C 1 44  ? 7.564   52.481 29.835 1.00 17.96 ? 40  LEU C CA    1 
ATOM   2639 C  C     . LEU C 1 44  ? 8.979   52.163 30.269 1.00 18.13 ? 40  LEU C C     1 
ATOM   2640 O  O     . LEU C 1 44  ? 9.269   51.074 30.768 1.00 16.77 ? 40  LEU C O     1 
ATOM   2641 C  CB    . LEU C 1 44  ? 6.868   53.342 30.906 1.00 19.18 ? 40  LEU C CB    1 
ATOM   2642 C  CG    . LEU C 1 44  ? 6.957   52.769 32.326 1.00 19.49 ? 40  LEU C CG    1 
ATOM   2643 C  CD1   . LEU C 1 44  ? 7.601   53.757 33.250 1.00 20.99 ? 40  LEU C CD1   1 
ATOM   2644 C  CD2   . LEU C 1 44  ? 5.610   52.384 32.870 1.00 20.95 ? 40  LEU C CD2   1 
ATOM   2645 N  N     . GLN C 1 45  ? 9.844   53.142 30.094 1.00 19.00 ? 41  GLN C N     1 
ATOM   2646 C  CA    . GLN C 1 45  ? 11.231  53.033 30.459 1.00 19.51 ? 41  GLN C CA    1 
ATOM   2647 C  C     . GLN C 1 45  ? 11.435  53.854 31.706 1.00 18.24 ? 41  GLN C C     1 
ATOM   2648 O  O     . GLN C 1 45  ? 11.477  55.047 31.625 1.00 17.76 ? 41  GLN C O     1 
ATOM   2649 C  CB    . GLN C 1 45  ? 12.040  53.621 29.320 1.00 22.56 ? 41  GLN C CB    1 
ATOM   2650 C  CG    . GLN C 1 45  ? 13.482  53.892 29.653 1.00 25.39 ? 41  GLN C CG    1 
ATOM   2651 C  CD    . GLN C 1 45  ? 14.178  52.609 29.870 1.00 27.02 ? 41  GLN C CD    1 
ATOM   2652 O  OE1   . GLN C 1 45  ? 14.402  51.877 28.915 1.00 28.88 ? 41  GLN C OE1   1 
ATOM   2653 N  NE2   . GLN C 1 45  ? 14.457  52.278 31.122 1.00 29.22 ? 41  GLN C NE2   1 
ATOM   2654 N  N     . PRO C 1 46  ? 11.563  53.213 32.887 1.00 16.99 ? 42  PRO C N     1 
ATOM   2655 C  CA    . PRO C 1 46  ? 11.768  54.059 34.056 1.00 16.70 ? 42  PRO C CA    1 
ATOM   2656 C  C     . PRO C 1 46  ? 13.070  54.853 33.991 1.00 16.68 ? 42  PRO C C     1 
ATOM   2657 O  O     . PRO C 1 46  ? 14.063  54.360 33.452 1.00 16.62 ? 42  PRO C O     1 
ATOM   2658 C  CB    . PRO C 1 46  ? 11.844  53.049 35.210 1.00 16.60 ? 42  PRO C CB    1 
ATOM   2659 C  CG    . PRO C 1 46  ? 11.123  51.844 34.715 1.00 16.18 ? 42  PRO C CG    1 
ATOM   2660 C  CD    . PRO C 1 46  ? 11.518  51.796 33.256 1.00 16.50 ? 42  PRO C CD    1 
ATOM   2661 N  N     . THR C 1 47  ? 13.065  56.068 34.542 1.00 16.42 ? 43  THR C N     1 
ATOM   2662 C  CA    . THR C 1 47  ? 14.309  56.799 34.738 1.00 16.78 ? 43  THR C CA    1 
ATOM   2663 C  C     . THR C 1 47  ? 14.968  56.353 36.049 1.00 17.27 ? 43  THR C C     1 
ATOM   2664 O  O     . THR C 1 47  ? 14.317  55.765 36.920 1.00 16.73 ? 43  THR C O     1 
ATOM   2665 C  CB    . THR C 1 47  ? 14.087  58.318 34.788 1.00 16.35 ? 43  THR C CB    1 
ATOM   2666 O  OG1   . THR C 1 47  ? 13.423  58.666 35.999 1.00 15.55 ? 43  THR C OG1   1 
ATOM   2667 C  CG2   . THR C 1 47  ? 13.266  58.788 33.540 1.00 16.36 ? 43  THR C CG2   1 
ATOM   2668 N  N     . GLU C 1 48  ? 16.236  56.704 36.223 1.00 18.50 ? 44  GLU C N     1 
ATOM   2669 C  CA    . GLU C 1 48  ? 16.915  56.354 37.450 1.00 19.42 ? 44  GLU C CA    1 
ATOM   2670 C  C     . GLU C 1 48  ? 16.234  57.025 38.635 1.00 18.63 ? 44  GLU C C     1 
ATOM   2671 O  O     . GLU C 1 48  ? 16.061  56.426 39.699 1.00 17.45 ? 44  GLU C O     1 
ATOM   2672 C  CB    . GLU C 1 48  ? 18.379  56.727 37.377 1.00 21.98 ? 44  GLU C CB    1 
ATOM   2673 C  CG    . GLU C 1 48  ? 19.157  56.399 38.647 1.00 24.37 ? 44  GLU C CG    1 
ATOM   2674 C  CD    . GLU C 1 48  ? 20.590  56.872 38.544 1.00 26.93 ? 44  GLU C CD    1 
ATOM   2675 O  OE1   . GLU C 1 48  ? 20.927  57.921 39.133 1.00 28.80 ? 44  GLU C OE1   1 
ATOM   2676 O  OE2   . GLU C 1 48  ? 21.347  56.212 37.806 1.00 29.97 ? 44  GLU C OE2   1 
ATOM   2677 N  N     . GLU C 1 49  ? 15.808  58.263 38.456 1.00 18.45 ? 45  GLU C N     1 
ATOM   2678 C  CA    . GLU C 1 49  ? 15.165  58.970 39.562 1.00 18.68 ? 45  GLU C CA    1 
ATOM   2679 C  C     . GLU C 1 49  ? 13.845  58.334 39.950 1.00 17.43 ? 45  GLU C C     1 
ATOM   2680 O  O     . GLU C 1 49  ? 13.514  58.264 41.124 1.00 16.78 ? 45  GLU C O     1 
ATOM   2681 C  CB    . GLU C 1 49  ? 14.976  60.452 39.232 1.00 20.44 ? 45  GLU C CB    1 
ATOM   2682 C  CG    . GLU C 1 49  ? 14.614  61.309 40.430 1.00 22.18 ? 45  GLU C CG    1 
ATOM   2683 C  CD    . GLU C 1 49  ? 15.679  61.401 41.505 1.00 23.61 ? 45  GLU C CD    1 
ATOM   2684 O  OE1   . GLU C 1 49  ? 16.905  61.295 41.233 1.00 24.67 ? 45  GLU C OE1   1 
ATOM   2685 O  OE2   . GLU C 1 49  ? 15.262  61.620 42.651 1.00 26.95 ? 45  GLU C OE2   1 
ATOM   2686 N  N     . GLN C 1 50  ? 13.082  57.880 38.956 1.00 16.55 ? 46  GLN C N     1 
ATOM   2687 C  CA    . GLN C 1 50  ? 11.850  57.170 39.213 1.00 15.75 ? 46  GLN C CA    1 
ATOM   2688 C  C     . GLN C 1 50  ? 12.098  55.890 39.986 1.00 15.50 ? 46  GLN C C     1 
ATOM   2689 O  O     . GLN C 1 50  ? 11.388  55.633 40.962 1.00 14.91 ? 46  GLN C O     1 
ATOM   2690 C  CB    . GLN C 1 50  ? 11.133  56.842 37.918 1.00 15.59 ? 46  GLN C CB    1 
ATOM   2691 C  CG    . GLN C 1 50  ? 10.447  58.045 37.312 1.00 16.18 ? 46  GLN C CG    1 
ATOM   2692 C  CD    . GLN C 1 50  ? 9.834   57.719 35.977 1.00 15.79 ? 46  GLN C CD    1 
ATOM   2693 O  OE1   . GLN C 1 50  ? 10.428  57.035 35.155 1.00 15.55 ? 46  GLN C OE1   1 
ATOM   2694 N  NE2   . GLN C 1 50  ? 8.631   58.186 35.775 1.00 15.62 ? 46  GLN C NE2   1 
ATOM   2695 N  N     . ALA C 1 51  ? 13.124  55.122 39.577 1.00 15.01 ? 47  ALA C N     1 
ATOM   2696 C  CA    . ALA C 1 51  ? 13.478  53.896 40.277 1.00 14.98 ? 47  ALA C CA    1 
ATOM   2697 C  C     . ALA C 1 51  ? 13.874  54.191 41.746 1.00 15.94 ? 47  ALA C C     1 
ATOM   2698 O  O     . ALA C 1 51  ? 13.425  53.489 42.681 1.00 15.69 ? 47  ALA C O     1 
ATOM   2699 C  CB    . ALA C 1 51  ? 14.597  53.180 39.547 1.00 14.13 ? 47  ALA C CB    1 
ATOM   2700 N  N     . LYS C 1 52  ? 14.661  55.255 41.953 1.00 16.93 ? 48  LYS C N     1 
ATOM   2701 C  CA    . LYS C 1 52  ? 15.060  55.647 43.321 1.00 18.11 ? 48  LYS C CA    1 
ATOM   2702 C  C     . LYS C 1 52  ? 13.845  55.942 44.206 1.00 18.70 ? 48  LYS C C     1 
ATOM   2703 O  O     . LYS C 1 52  ? 13.804  55.501 45.365 1.00 18.51 ? 48  LYS C O     1 
ATOM   2704 C  CB    . LYS C 1 52  ? 16.011  56.843 43.321 1.00 19.06 ? 48  LYS C CB    1 
ATOM   2705 C  CG    . LYS C 1 52  ? 17.409  56.512 42.814 1.00 20.12 ? 48  LYS C CG    1 
ATOM   2706 C  CD    . LYS C 1 52  ? 18.245  57.728 42.388 1.00 21.43 ? 48  LYS C CD    1 
ATOM   2707 C  CE    . LYS C 1 52  ? 18.300  58.786 43.460 1.00 22.67 ? 48  LYS C CE    1 
ATOM   2708 N  NZ    . LYS C 1 52  ? 19.153  59.956 43.026 1.00 25.93 ? 48  LYS C NZ    1 
ATOM   2709 N  N     . GLN C 1 53  ? 12.867  56.673 43.675 1.00 19.40 ? 49  GLN C N     1 
ATOM   2710 C  CA    . GLN C 1 53  ? 11.661  57.021 44.461 1.00 21.06 ? 49  GLN C CA    1 
ATOM   2711 C  C     . GLN C 1 53  ? 10.794  55.788 44.738 1.00 20.36 ? 49  GLN C C     1 
ATOM   2712 O  O     . GLN C 1 53  ? 10.339  55.584 45.860 1.00 19.62 ? 49  GLN C O     1 
ATOM   2713 C  CB    . GLN C 1 53  ? 10.850  58.109 43.773 1.00 22.92 ? 49  GLN C CB    1 
ATOM   2714 C  CG    . GLN C 1 53  ? 11.487  59.493 43.884 1.00 26.66 ? 49  GLN C CG    1 
ATOM   2715 C  CD    . GLN C 1 53  ? 11.922  59.830 45.312 1.00 28.94 ? 49  GLN C CD    1 
ATOM   2716 O  OE1   . GLN C 1 53  ? 13.114  59.958 45.617 1.00 35.35 ? 49  GLN C OE1   1 
ATOM   2717 N  NE2   . GLN C 1 53  ? 10.959  59.955 46.189 1.00 30.22 ? 49  GLN C NE2   1 
ATOM   2718 N  N     . HIS C 1 54  ? 10.607  54.962 43.713 1.00 19.30 ? 50  HIS C N     1 
ATOM   2719 C  CA    . HIS C 1 54  ? 9.844   53.745 43.841 1.00 18.79 ? 50  HIS C CA    1 
ATOM   2720 C  C     . HIS C 1 54  ? 10.395  52.868 44.934 1.00 18.91 ? 50  HIS C C     1 
ATOM   2721 O  O     . HIS C 1 54  ? 9.624   52.254 45.689 1.00 19.32 ? 50  HIS C O     1 
ATOM   2722 C  CB    . HIS C 1 54  ? 9.844   52.998 42.509 1.00 18.56 ? 50  HIS C CB    1 
ATOM   2723 C  CG    . HIS C 1 54  ? 9.073   51.694 42.534 1.00 18.31 ? 50  HIS C CG    1 
ATOM   2724 N  ND1   . HIS C 1 54  ? 7.719   51.637 42.508 1.00 18.11 ? 50  HIS C ND1   1 
ATOM   2725 C  CD2   . HIS C 1 54  ? 9.524   50.379 42.577 1.00 18.03 ? 50  HIS C CD2   1 
ATOM   2726 C  CE1   . HIS C 1 54  ? 7.334   50.345 42.542 1.00 18.14 ? 50  HIS C CE1   1 
ATOM   2727 N  NE2   . HIS C 1 54  ? 8.449   49.577 42.547 1.00 17.54 ? 50  HIS C NE2   1 
ATOM   2728 N  N     . TYR C 1 55  ? 11.722  52.793 45.039 1.00 18.93 ? 51  TYR C N     1 
ATOM   2729 C  CA    . TYR C 1 55  ? 12.400  51.956 46.037 1.00 19.08 ? 51  TYR C CA    1 
ATOM   2730 C  C     . TYR C 1 55  ? 12.990  52.758 47.227 1.00 19.91 ? 51  TYR C C     1 
ATOM   2731 O  O     . TYR C 1 55  ? 13.882  52.264 47.918 1.00 19.43 ? 51  TYR C O     1 
ATOM   2732 C  CB    . TYR C 1 55  ? 13.516  51.151 45.385 1.00 18.53 ? 51  TYR C CB    1 
ATOM   2733 C  CG    . TYR C 1 55  ? 13.008  50.027 44.563 1.00 18.83 ? 51  TYR C CG    1 
ATOM   2734 C  CD1   . TYR C 1 55  ? 12.214  49.034 45.132 1.00 18.38 ? 51  TYR C CD1   1 
ATOM   2735 C  CD2   . TYR C 1 55  ? 13.284  49.950 43.205 1.00 18.61 ? 51  TYR C CD2   1 
ATOM   2736 C  CE1   . TYR C 1 55  ? 11.741  47.983 44.386 1.00 18.43 ? 51  TYR C CE1   1 
ATOM   2737 C  CE2   . TYR C 1 55  ? 12.800  48.905 42.447 1.00 18.03 ? 51  TYR C CE2   1 
ATOM   2738 C  CZ    . TYR C 1 55  ? 12.041  47.918 43.035 1.00 18.11 ? 51  TYR C CZ    1 
ATOM   2739 O  OH    . TYR C 1 55  ? 11.552  46.882 42.277 1.00 17.23 ? 51  TYR C OH    1 
ATOM   2740 N  N     . ILE C 1 56  ? 12.471  53.963 47.457 1.00 20.41 ? 52  ILE C N     1 
ATOM   2741 C  CA    . ILE C 1 56  ? 13.058  54.886 48.423 1.00 21.84 ? 52  ILE C CA    1 
ATOM   2742 C  C     . ILE C 1 56  ? 13.237  54.278 49.833 1.00 22.19 ? 52  ILE C C     1 
ATOM   2743 O  O     . ILE C 1 56  ? 14.234  54.524 50.479 1.00 22.52 ? 52  ILE C O     1 
ATOM   2744 C  CB    . ILE C 1 56  ? 12.264  56.231 48.484 1.00 22.38 ? 52  ILE C CB    1 
ATOM   2745 C  CG1   . ILE C 1 56  ? 13.084  57.317 49.191 1.00 23.32 ? 52  ILE C CG1   1 
ATOM   2746 C  CG2   . ILE C 1 56  ? 10.888  56.019 49.126 1.00 22.98 ? 52  ILE C CG2   1 
ATOM   2747 C  CD1   . ILE C 1 56  ? 14.366  57.691 48.462 1.00 22.98 ? 52  ILE C CD1   1 
ATOM   2748 N  N     . ASP C 1 57  ? 12.288  53.468 50.276 1.00 22.90 ? 53  ASP C N     1 
ATOM   2749 C  CA    . ASP C 1 57  ? 12.379  52.792 51.569 1.00 24.67 ? 53  ASP C CA    1 
ATOM   2750 C  C     . ASP C 1 57  ? 13.649  51.981 51.718 1.00 23.17 ? 53  ASP C C     1 
ATOM   2751 O  O     . ASP C 1 57  ? 14.077  51.716 52.849 1.00 23.48 ? 53  ASP C O     1 
ATOM   2752 C  CB    . ASP C 1 57  ? 11.160  51.864 51.766 1.00 26.91 ? 53  ASP C CB    1 
ATOM   2753 C  CG    . ASP C 1 57  ? 11.073  51.327 53.193 1.00 31.35 ? 53  ASP C CG    1 
ATOM   2754 O  OD1   . ASP C 1 57  ? 11.132  52.176 54.101 1.00 35.02 ? 53  ASP C OD1   1 
ATOM   2755 O  OD2   . ASP C 1 57  ? 10.997  50.083 53.444 1.00 34.79 ? 53  ASP C OD2   1 
ATOM   2756 N  N     . LEU C 1 58  ? 14.241  51.569 50.596 1.00 21.33 ? 54  LEU C N     1 
ATOM   2757 C  CA    . LEU C 1 58  ? 15.405  50.683 50.607 1.00 21.15 ? 54  LEU C CA    1 
ATOM   2758 C  C     . LEU C 1 58  ? 16.733  51.402 50.314 1.00 21.40 ? 54  LEU C C     1 
ATOM   2759 O  O     . LEU C 1 58  ? 17.764  50.745 50.066 1.00 19.80 ? 54  LEU C O     1 
ATOM   2760 C  CB    . LEU C 1 58  ? 15.198  49.520 49.593 1.00 20.49 ? 54  LEU C CB    1 
ATOM   2761 C  CG    . LEU C 1 58  ? 13.888  48.724 49.686 1.00 20.26 ? 54  LEU C CG    1 
ATOM   2762 C  CD1   . LEU C 1 58  ? 13.708  47.756 48.494 1.00 19.60 ? 54  LEU C CD1   1 
ATOM   2763 C  CD2   . LEU C 1 58  ? 13.827  47.992 51.017 1.00 20.31 ? 54  LEU C CD2   1 
ATOM   2764 N  N     . ALA C 1 59  ? 16.710  52.745 50.367 1.00 22.26 ? 55  ALA C N     1 
ATOM   2765 C  CA    . ALA C 1 59  ? 17.903  53.601 50.104 1.00 22.91 ? 55  ALA C CA    1 
ATOM   2766 C  C     . ALA C 1 59  ? 19.153  53.196 50.881 1.00 23.87 ? 55  ALA C C     1 
ATOM   2767 O  O     . ALA C 1 59  ? 20.248  53.338 50.372 1.00 24.17 ? 55  ALA C O     1 
ATOM   2768 C  CB    . ALA C 1 59  ? 17.589  55.084 50.382 1.00 23.54 ? 55  ALA C CB    1 
ATOM   2769 N  N     . SER C 1 60  ? 19.007  52.701 52.108 1.00 24.94 ? 56  SER C N     1 
ATOM   2770 C  CA    . SER C 1 60  ? 20.202  52.355 52.917 1.00 26.07 ? 56  SER C CA    1 
ATOM   2771 C  C     . SER C 1 60  ? 20.750  50.960 52.622 1.00 26.53 ? 56  SER C C     1 
ATOM   2772 O  O     . SER C 1 60  ? 21.798  50.603 53.118 1.00 27.11 ? 56  SER C O     1 
ATOM   2773 C  CB    . SER C 1 60  ? 19.899  52.476 54.408 1.00 26.59 ? 56  SER C CB    1 
ATOM   2774 O  OG    . SER C 1 60  ? 18.832  51.599 54.782 1.00 27.99 ? 56  SER C OG    1 
ATOM   2775 N  N     . LYS C 1 61  ? 20.024  50.157 51.849 1.00 26.24 ? 57  LYS C N     1 
ATOM   2776 C  CA    . LYS C 1 61  ? 20.416  48.756 51.676 1.00 25.93 ? 57  LYS C CA    1 
ATOM   2777 C  C     . LYS C 1 61  ? 21.580  48.675 50.708 1.00 25.68 ? 57  LYS C C     1 
ATOM   2778 O  O     . LYS C 1 61  ? 21.699  49.508 49.823 1.00 24.83 ? 57  LYS C O     1 
ATOM   2779 C  CB    . LYS C 1 61  ? 19.249  47.924 51.182 1.00 25.71 ? 57  LYS C CB    1 
ATOM   2780 C  CG    . LYS C 1 61  ? 18.072  47.837 52.153 1.00 26.91 ? 57  LYS C CG    1 
ATOM   2781 C  CD    . LYS C 1 61  ? 18.349  46.799 53.236 1.00 28.84 ? 57  LYS C CD    1 
ATOM   2782 C  CE    . LYS C 1 61  ? 17.179  46.564 54.165 1.00 30.00 ? 57  LYS C CE    1 
ATOM   2783 N  NZ    . LYS C 1 61  ? 17.477  45.323 54.940 1.00 32.04 ? 57  LYS C NZ    1 
ATOM   2784 N  N     . PRO C 1 62  ? 22.447  47.667 50.878 1.00 26.15 ? 58  PRO C N     1 
ATOM   2785 C  CA    . PRO C 1 62  ? 23.617  47.596 50.007 1.00 26.96 ? 58  PRO C CA    1 
ATOM   2786 C  C     . PRO C 1 62  ? 23.307  47.302 48.530 1.00 25.66 ? 58  PRO C C     1 
ATOM   2787 O  O     . PRO C 1 62  ? 24.129  47.600 47.674 1.00 24.60 ? 58  PRO C O     1 
ATOM   2788 C  CB    . PRO C 1 62  ? 24.479  46.479 50.636 1.00 27.73 ? 58  PRO C CB    1 
ATOM   2789 C  CG    . PRO C 1 62  ? 23.536  45.667 51.443 1.00 28.25 ? 58  PRO C CG    1 
ATOM   2790 C  CD    . PRO C 1 62  ? 22.419  46.587 51.880 1.00 27.05 ? 58  PRO C CD    1 
ATOM   2791 N  N     . PHE C 1 63  ? 22.142  46.732 48.235 1.00 24.97 ? 59  PHE C N     1 
ATOM   2792 C  CA    . PHE C 1 63  ? 21.782  46.400 46.832 1.00 24.40 ? 59  PHE C CA    1 
ATOM   2793 C  C     . PHE C 1 63  ? 21.044  47.545 46.107 1.00 23.77 ? 59  PHE C C     1 
ATOM   2794 O  O     . PHE C 1 63  ? 20.665  47.401 44.960 1.00 23.07 ? 59  PHE C O     1 
ATOM   2795 C  CB    . PHE C 1 63  ? 20.907  45.127 46.793 1.00 24.58 ? 59  PHE C CB    1 
ATOM   2796 C  CG    . PHE C 1 63  ? 19.677  45.219 47.659 1.00 25.43 ? 59  PHE C CG    1 
ATOM   2797 C  CD1   . PHE C 1 63  ? 18.532  45.883 47.208 1.00 25.89 ? 59  PHE C CD1   1 
ATOM   2798 C  CD2   . PHE C 1 63  ? 19.678  44.705 48.945 1.00 26.30 ? 59  PHE C CD2   1 
ATOM   2799 C  CE1   . PHE C 1 63  ? 17.400  45.993 48.018 1.00 26.10 ? 59  PHE C CE1   1 
ATOM   2800 C  CE2   . PHE C 1 63  ? 18.560  44.814 49.761 1.00 26.33 ? 59  PHE C CE2   1 
ATOM   2801 C  CZ    . PHE C 1 63  ? 17.420  45.463 49.306 1.00 26.07 ? 59  PHE C CZ    1 
ATOM   2802 N  N     . TYR C 1 64  ? 20.837  48.674 46.787 1.00 23.30 ? 60  TYR C N     1 
ATOM   2803 C  CA    . TYR C 1 64  ? 19.982  49.755 46.283 1.00 21.58 ? 60  TYR C CA    1 
ATOM   2804 C  C     . TYR C 1 64  ? 20.459  50.345 44.966 1.00 21.59 ? 60  TYR C C     1 
ATOM   2805 O  O     . TYR C 1 64  ? 19.673  50.468 44.025 1.00 20.82 ? 60  TYR C O     1 
ATOM   2806 C  CB    . TYR C 1 64  ? 19.899  50.863 47.309 1.00 20.95 ? 60  TYR C CB    1 
ATOM   2807 C  CG    . TYR C 1 64  ? 18.994  52.019 46.948 1.00 20.01 ? 60  TYR C CG    1 
ATOM   2808 C  CD1   . TYR C 1 64  ? 17.612  51.881 46.894 1.00 19.18 ? 60  TYR C CD1   1 
ATOM   2809 C  CD2   . TYR C 1 64  ? 19.532  53.278 46.711 1.00 20.34 ? 60  TYR C CD2   1 
ATOM   2810 C  CE1   . TYR C 1 64  ? 16.795  52.969 46.594 1.00 18.53 ? 60  TYR C CE1   1 
ATOM   2811 C  CE2   . TYR C 1 64  ? 18.727  54.364 46.430 1.00 19.92 ? 60  TYR C CE2   1 
ATOM   2812 C  CZ    . TYR C 1 64  ? 17.353  54.203 46.385 1.00 18.74 ? 60  TYR C CZ    1 
ATOM   2813 O  OH    . TYR C 1 64  ? 16.569  55.284 46.105 1.00 17.97 ? 60  TYR C OH    1 
ATOM   2814 N  N     . SER C 1 65  ? 21.740  50.710 44.899 1.00 21.96 ? 61  SER C N     1 
ATOM   2815 C  CA    . SER C 1 65  ? 22.279  51.287 43.676 1.00 22.42 ? 61  SER C CA    1 
ATOM   2816 C  C     . SER C 1 65  ? 22.103  50.359 42.498 1.00 21.01 ? 61  SER C C     1 
ATOM   2817 O  O     . SER C 1 65  ? 21.695  50.801 41.423 1.00 21.24 ? 61  SER C O     1 
ATOM   2818 C  CB    . SER C 1 65  ? 23.769  51.597 43.801 1.00 24.22 ? 61  SER C CB    1 
ATOM   2819 O  OG    . SER C 1 65  ? 23.994  52.368 44.949 1.00 27.27 ? 61  SER C OG    1 
ATOM   2820 N  N     . GLY C 1 66  ? 22.394  49.077 42.701 1.00 19.51 ? 62  GLY C N     1 
ATOM   2821 C  CA    . GLY C 1 66  ? 22.251  48.087 41.644 1.00 18.32 ? 62  GLY C CA    1 
ATOM   2822 C  C     . GLY C 1 66  ? 20.793  47.935 41.224 1.00 17.57 ? 62  GLY C C     1 
ATOM   2823 O  O     . GLY C 1 66  ? 20.482  47.831 40.048 1.00 17.10 ? 62  GLY C O     1 
ATOM   2824 N  N     . LEU C 1 67  ? 19.902  47.902 42.197 1.00 16.93 ? 63  LEU C N     1 
ATOM   2825 C  CA    . LEU C 1 67  ? 18.462  47.767 41.932 1.00 16.06 ? 63  LEU C CA    1 
ATOM   2826 C  C     . LEU C 1 67  ? 17.940  48.928 41.104 1.00 15.73 ? 63  LEU C C     1 
ATOM   2827 O  O     . LEU C 1 67  ? 17.213  48.735 40.119 1.00 14.66 ? 63  LEU C O     1 
ATOM   2828 C  CB    . LEU C 1 67  ? 17.707  47.742 43.253 1.00 15.75 ? 63  LEU C CB    1 
ATOM   2829 C  CG    . LEU C 1 67  ? 16.177  47.679 43.204 1.00 15.47 ? 63  LEU C CG    1 
ATOM   2830 C  CD1   . LEU C 1 67  ? 15.643  46.507 42.338 1.00 14.16 ? 63  LEU C CD1   1 
ATOM   2831 C  CD2   . LEU C 1 67  ? 15.700  47.610 44.659 1.00 15.52 ? 63  LEU C CD2   1 
ATOM   2832 N  N     . VAL C 1 68  ? 18.308  50.128 41.529 1.00 15.82 ? 64  VAL C N     1 
ATOM   2833 C  CA    . VAL C 1 68  ? 17.845  51.352 40.899 1.00 16.08 ? 64  VAL C CA    1 
ATOM   2834 C  C     . VAL C 1 68  ? 18.354  51.407 39.455 1.00 16.04 ? 64  VAL C C     1 
ATOM   2835 O  O     . VAL C 1 68  ? 17.623  51.746 38.518 1.00 15.69 ? 64  VAL C O     1 
ATOM   2836 C  CB    . VAL C 1 68  ? 18.312  52.550 41.776 1.00 17.45 ? 64  VAL C CB    1 
ATOM   2837 C  CG1   . VAL C 1 68  ? 18.482  53.831 40.958 1.00 18.49 ? 64  VAL C CG1   1 
ATOM   2838 C  CG2   . VAL C 1 68  ? 17.345  52.712 42.943 1.00 17.18 ? 64  VAL C CG2   1 
ATOM   2839 N  N     . SER C 1 69  ? 19.612  51.053 39.268 1.00 16.65 ? 65  SER C N     1 
ATOM   2840 C  CA    A SER C 1 69  ? 20.221  51.060 37.952 0.50 16.83 ? 65  SER C CA    1 
ATOM   2841 C  CA    B SER C 1 69  ? 20.216  51.064 37.935 0.50 16.90 ? 65  SER C CA    1 
ATOM   2842 C  C     . SER C 1 69  ? 19.543  50.031 37.043 1.00 16.64 ? 65  SER C C     1 
ATOM   2843 O  O     . SER C 1 69  ? 19.232  50.302 35.880 1.00 15.94 ? 65  SER C O     1 
ATOM   2844 C  CB    A SER C 1 69  ? 21.711  50.751 38.084 0.50 17.12 ? 65  SER C CB    1 
ATOM   2845 C  CB    B SER C 1 69  ? 21.710  50.753 38.020 0.50 17.27 ? 65  SER C CB    1 
ATOM   2846 O  OG    A SER C 1 69  ? 22.273  50.548 36.818 0.50 17.26 ? 65  SER C OG    1 
ATOM   2847 O  OG    B SER C 1 69  ? 22.383  51.714 38.800 0.50 17.89 ? 65  SER C OG    1 
ATOM   2848 N  N     . TYR C 1 70  ? 19.313  48.840 37.583 1.00 16.79 ? 66  TYR C N     1 
ATOM   2849 C  CA    . TYR C 1 70  ? 18.765  47.761 36.766 1.00 16.89 ? 66  TYR C CA    1 
ATOM   2850 C  C     . TYR C 1 70  ? 17.334  48.023 36.404 1.00 15.92 ? 66  TYR C C     1 
ATOM   2851 O  O     . TYR C 1 70  ? 16.933  47.800 35.280 1.00 16.01 ? 66  TYR C O     1 
ATOM   2852 C  CB    . TYR C 1 70  ? 18.893  46.395 37.449 1.00 17.86 ? 66  TYR C CB    1 
ATOM   2853 C  CG    . TYR C 1 70  ? 18.497  45.335 36.482 1.00 18.50 ? 66  TYR C CG    1 
ATOM   2854 C  CD1   . TYR C 1 70  ? 19.274  45.133 35.353 1.00 19.50 ? 66  TYR C CD1   1 
ATOM   2855 C  CD2   . TYR C 1 70  ? 17.327  44.612 36.628 1.00 18.76 ? 66  TYR C CD2   1 
ATOM   2856 C  CE1   . TYR C 1 70  ? 18.939  44.217 34.394 1.00 20.32 ? 66  TYR C CE1   1 
ATOM   2857 C  CE2   . TYR C 1 70  ? 16.968  43.664 35.674 1.00 19.09 ? 66  TYR C CE2   1 
ATOM   2858 C  CZ    . TYR C 1 70  ? 17.785  43.463 34.560 1.00 20.36 ? 66  TYR C CZ    1 
ATOM   2859 O  OH    . TYR C 1 70  ? 17.450  42.587 33.550 1.00 20.37 ? 66  TYR C OH    1 
ATOM   2860 N  N     . PHE C 1 71  ? 16.558  48.533 37.356 1.00 15.71 ? 67  PHE C N     1 
ATOM   2861 C  CA    . PHE C 1 71  ? 15.145  48.830 37.131 1.00 14.79 ? 67  PHE C CA    1 
ATOM   2862 C  C     . PHE C 1 71  ? 14.960  49.888 36.072 1.00 15.41 ? 67  PHE C C     1 
ATOM   2863 O  O     . PHE C 1 71  ? 13.904  49.914 35.403 1.00 15.82 ? 67  PHE C O     1 
ATOM   2864 C  CB    . PHE C 1 71  ? 14.513  49.286 38.445 1.00 14.67 ? 67  PHE C CB    1 
ATOM   2865 C  CG    . PHE C 1 71  ? 13.026  49.345 38.442 1.00 14.10 ? 67  PHE C CG    1 
ATOM   2866 C  CD1   . PHE C 1 71  ? 12.277  48.229 38.790 1.00 13.84 ? 67  PHE C CD1   1 
ATOM   2867 C  CD2   . PHE C 1 71  ? 12.371  50.504 38.157 1.00 14.02 ? 67  PHE C CD2   1 
ATOM   2868 C  CE1   . PHE C 1 71  ? 10.893  48.276 38.788 1.00 13.29 ? 67  PHE C CE1   1 
ATOM   2869 C  CE2   . PHE C 1 71  ? 10.988  50.574 38.179 1.00 13.58 ? 67  PHE C CE2   1 
ATOM   2870 C  CZ    . PHE C 1 71  ? 10.251  49.457 38.494 1.00 13.46 ? 67  PHE C CZ    1 
ATOM   2871 N  N     . SER C 1 72  ? 15.958  50.770 35.921 1.00 14.77 ? 68  SER C N     1 
ATOM   2872 C  CA    . SER C 1 72  ? 15.907  51.811 34.921 1.00 15.48 ? 68  SER C CA    1 
ATOM   2873 C  C     . SER C 1 72  ? 16.730  51.507 33.644 1.00 15.83 ? 68  SER C C     1 
ATOM   2874 O  O     . SER C 1 72  ? 16.917  52.399 32.797 1.00 15.53 ? 68  SER C O     1 
ATOM   2875 C  CB    . SER C 1 72  ? 16.380  53.150 35.497 1.00 15.83 ? 68  SER C CB    1 
ATOM   2876 O  OG    . SER C 1 72  ? 17.624  53.047 36.155 1.00 16.25 ? 68  SER C OG    1 
ATOM   2877 N  N     . SER C 1 73  ? 17.173  50.257 33.494 1.00 15.32 ? 69  SER C N     1 
ATOM   2878 C  CA    . SER C 1 73  ? 18.063  49.898 32.385 1.00 15.90 ? 69  SER C CA    1 
ATOM   2879 C  C     . SER C 1 73  ? 17.313  49.567 31.101 1.00 15.80 ? 69  SER C C     1 
ATOM   2880 O  O     . SER C 1 73  ? 17.912  49.472 30.049 1.00 16.59 ? 69  SER C O     1 
ATOM   2881 C  CB    . SER C 1 73  ? 18.939  48.710 32.781 1.00 16.22 ? 69  SER C CB    1 
ATOM   2882 O  OG    . SER C 1 73  ? 18.140  47.541 32.982 1.00 15.70 ? 69  SER C OG    1 
ATOM   2883 N  N     . GLY C 1 74  ? 16.002  49.379 31.175 1.00 15.42 ? 70  GLY C N     1 
ATOM   2884 C  CA    . GLY C 1 74  ? 15.207  49.026 29.995 1.00 15.16 ? 70  GLY C CA    1 
ATOM   2885 C  C     . GLY C 1 74  ? 13.718  49.076 30.334 1.00 14.47 ? 70  GLY C C     1 
ATOM   2886 O  O     . GLY C 1 74  ? 13.353  49.502 31.416 1.00 14.33 ? 70  GLY C O     1 
ATOM   2887 N  N     . PRO C 1 75  ? 12.855  48.699 29.392 1.00 13.58 ? 71  PRO C N     1 
ATOM   2888 C  CA    . PRO C 1 75  ? 11.414  48.872 29.634 1.00 13.13 ? 71  PRO C CA    1 
ATOM   2889 C  C     . PRO C 1 75  ? 10.898  47.946 30.703 1.00 11.79 ? 71  PRO C C     1 
ATOM   2890 O  O     . PRO C 1 75  ? 11.399  46.814 30.851 1.00 11.22 ? 71  PRO C O     1 
ATOM   2891 C  CB    . PRO C 1 75  ? 10.753  48.483 28.305 1.00 13.20 ? 71  PRO C CB    1 
ATOM   2892 C  CG    . PRO C 1 75  ? 11.823  47.876 27.477 1.00 13.98 ? 71  PRO C CG    1 
ATOM   2893 C  CD    . PRO C 1 75  ? 13.148  48.361 27.998 1.00 14.14 ? 71  PRO C CD    1 
ATOM   2894 N  N     . ILE C 1 76  ? 9.887   48.428 31.402 1.00 10.81 ? 72  ILE C N     1 
ATOM   2895 C  CA    . ILE C 1 76  ? 9.019   47.600 32.242 1.00 10.08 ? 72  ILE C CA    1 
ATOM   2896 C  C     . ILE C 1 76  ? 7.609   47.663 31.670 1.00 9.75  ? 72  ILE C C     1 
ATOM   2897 O  O     . ILE C 1 76  ? 7.286   48.544 30.850 1.00 9.64  ? 72  ILE C O     1 
ATOM   2898 C  CB    . ILE C 1 76  ? 9.009   48.083 33.708 1.00 9.95  ? 72  ILE C CB    1 
ATOM   2899 C  CG1   . ILE C 1 76  ? 8.338   49.459 33.861 1.00 10.15 ? 72  ILE C CG1   1 
ATOM   2900 C  CG2   . ILE C 1 76  ? 10.399  48.124 34.292 1.00 10.03 ? 72  ILE C CG2   1 
ATOM   2901 C  CD1   . ILE C 1 76  ? 8.099   49.847 35.322 1.00 10.14 ? 72  ILE C CD1   1 
ATOM   2902 N  N     . VAL C 1 77  ? 6.759   46.748 32.110 1.00 9.29  ? 73  VAL C N     1 
ATOM   2903 C  CA    . VAL C 1 77  ? 5.329   46.852 31.897 1.00 9.29  ? 73  VAL C CA    1 
ATOM   2904 C  C     . VAL C 1 77  ? 4.706   47.139 33.257 1.00 9.46  ? 73  VAL C C     1 
ATOM   2905 O  O     . VAL C 1 77  ? 4.791   46.324 34.188 1.00 9.77  ? 73  VAL C O     1 
ATOM   2906 C  CB    . VAL C 1 77  ? 4.750   45.541 31.275 1.00 9.02  ? 73  VAL C CB    1 
ATOM   2907 C  CG1   . VAL C 1 77  ? 3.215   45.551 31.310 1.00 8.63  ? 73  VAL C CG1   1 
ATOM   2908 C  CG2   . VAL C 1 77  ? 5.310   45.349 29.846 1.00 8.88  ? 73  VAL C CG2   1 
ATOM   2909 N  N     . GLY C 1 78  ? 4.063   48.285 33.386 1.00 9.90  ? 74  GLY C N     1 
ATOM   2910 C  CA    . GLY C 1 78  ? 3.349   48.624 34.609 1.00 9.98  ? 74  GLY C CA    1 
ATOM   2911 C  C     . GLY C 1 78  ? 1.898   48.240 34.458 1.00 10.13 ? 74  GLY C C     1 
ATOM   2912 O  O     . GLY C 1 78  ? 1.304   48.439 33.373 1.00 10.05 ? 74  GLY C O     1 
ATOM   2913 N  N     . MET C 1 79  ? 1.306   47.734 35.549 1.00 9.92  ? 75  MET C N     1 
ATOM   2914 C  CA    . MET C 1 79  ? -0.099  47.312 35.552 1.00 10.08 ? 75  MET C CA    1 
ATOM   2915 C  C     . MET C 1 79  ? -0.815  47.716 36.829 1.00 10.20 ? 75  MET C C     1 
ATOM   2916 O  O     . MET C 1 79  ? -0.209  47.747 37.894 1.00 10.52 ? 75  MET C O     1 
ATOM   2917 C  CB    . MET C 1 79  ? -0.173  45.800 35.444 1.00 9.82  ? 75  MET C CB    1 
ATOM   2918 C  CG    . MET C 1 79  ? 0.471   45.227 34.202 1.00 9.93  ? 75  MET C CG    1 
ATOM   2919 S  SD    . MET C 1 79  ? 0.639   43.450 34.244 1.00 9.64  ? 75  MET C SD    1 
ATOM   2920 C  CE    . MET C 1 79  ? 2.159   43.227 35.105 1.00 10.13 ? 75  MET C CE    1 
ATOM   2921 N  N     . VAL C 1 80  ? -2.103  47.989 36.729 1.00 10.28 ? 76  VAL C N     1 
ATOM   2922 C  CA    . VAL C 1 80  ? -2.938  48.117 37.904 1.00 10.40 ? 76  VAL C CA    1 
ATOM   2923 C  C     . VAL C 1 80  ? -4.018  47.025 37.793 1.00 10.32 ? 76  VAL C C     1 
ATOM   2924 O  O     . VAL C 1 80  ? -4.709  46.927 36.758 1.00 10.03 ? 76  VAL C O     1 
ATOM   2925 C  CB    . VAL C 1 80  ? -3.598  49.495 37.981 1.00 11.10 ? 76  VAL C CB    1 
ATOM   2926 C  CG1   . VAL C 1 80  ? -4.334  49.672 39.325 1.00 11.20 ? 76  VAL C CG1   1 
ATOM   2927 C  CG2   . VAL C 1 80  ? -2.574  50.609 37.739 1.00 11.40 ? 76  VAL C CG2   1 
ATOM   2928 N  N     . TRP C 1 81  ? -4.108  46.184 38.826 1.00 9.89  ? 77  TRP C N     1 
ATOM   2929 C  CA    . TRP C 1 81  ? -5.088  45.113 38.910 1.00 9.83  ? 77  TRP C CA    1 
ATOM   2930 C  C     . TRP C 1 81  ? -6.057  45.360 40.032 1.00 10.48 ? 77  TRP C C     1 
ATOM   2931 O  O     . TRP C 1 81  ? -5.698  45.913 41.087 1.00 10.35 ? 77  TRP C O     1 
ATOM   2932 C  CB    . TRP C 1 81  ? -4.400  43.785 39.159 1.00 9.39  ? 77  TRP C CB    1 
ATOM   2933 C  CG    . TRP C 1 81  ? -3.606  43.323 37.972 1.00 9.04  ? 77  TRP C CG    1 
ATOM   2934 C  CD1   . TRP C 1 81  ? -2.257  43.527 37.734 1.00 9.10  ? 77  TRP C CD1   1 
ATOM   2935 C  CD2   . TRP C 1 81  ? -4.091  42.567 36.833 1.00 8.81  ? 77  TRP C CD2   1 
ATOM   2936 N  NE1   . TRP C 1 81  ? -1.878  42.966 36.539 1.00 8.86  ? 77  TRP C NE1   1 
ATOM   2937 C  CE2   . TRP C 1 81  ? -2.952  42.368 35.956 1.00 8.93  ? 77  TRP C CE2   1 
ATOM   2938 C  CE3   . TRP C 1 81  ? -5.314  42.106 36.442 1.00 8.82  ? 77  TRP C CE3   1 
ATOM   2939 C  CZ2   . TRP C 1 81  ? -3.069  41.717 34.741 1.00 8.82  ? 77  TRP C CZ2   1 
ATOM   2940 C  CZ3   . TRP C 1 81  ? -5.410  41.415 35.228 1.00 8.85  ? 77  TRP C CZ3   1 
ATOM   2941 C  CH2   . TRP C 1 81  ? -4.308  41.222 34.406 1.00 8.64  ? 77  TRP C CH2   1 
ATOM   2942 N  N     . GLU C 1 82  ? -7.311  44.974 39.804 1.00 11.01 ? 78  GLU C N     1 
ATOM   2943 C  CA    . GLU C 1 82  ? -8.376  45.252 40.767 1.00 11.82 ? 78  GLU C CA    1 
ATOM   2944 C  C     . GLU C 1 82  ? -9.031  43.961 41.166 1.00 11.50 ? 78  GLU C C     1 
ATOM   2945 O  O     . GLU C 1 82  ? -9.300  43.120 40.300 1.00 11.48 ? 78  GLU C O     1 
ATOM   2946 C  CB    . GLU C 1 82  ? -9.425  46.228 40.161 1.00 12.54 ? 78  GLU C CB    1 
ATOM   2947 C  CG    . GLU C 1 82  ? -10.643 46.438 41.034 1.00 13.37 ? 78  GLU C CG    1 
ATOM   2948 C  CD    . GLU C 1 82  ? -11.639 47.423 40.443 1.00 14.37 ? 78  GLU C CD    1 
ATOM   2949 O  OE1   . GLU C 1 82  ? -11.229 48.560 40.061 1.00 14.55 ? 78  GLU C OE1   1 
ATOM   2950 O  OE2   . GLU C 1 82  ? -12.822 47.026 40.321 1.00 15.06 ? 78  GLU C OE2   1 
ATOM   2951 N  N     . GLY C 1 83  ? -9.293  43.802 42.459 1.00 11.61 ? 79  GLY C N     1 
ATOM   2952 C  CA    . GLY C 1 83  ? -10.026 42.651 42.957 1.00 11.77 ? 79  GLY C CA    1 
ATOM   2953 C  C     . GLY C 1 83  ? -9.905  42.477 44.459 1.00 12.13 ? 79  GLY C C     1 
ATOM   2954 O  O     . GLY C 1 83  ? -9.084  43.113 45.109 1.00 11.73 ? 79  GLY C O     1 
ATOM   2955 N  N     . LEU C 1 84  ? -10.745 41.596 45.003 1.00 12.69 ? 80  LEU C N     1 
ATOM   2956 C  CA    . LEU C 1 84  ? -10.771 41.327 46.431 1.00 13.25 ? 80  LEU C CA    1 
ATOM   2957 C  C     . LEU C 1 84  ? -9.415  40.765 46.826 1.00 12.79 ? 80  LEU C C     1 
ATOM   2958 O  O     . LEU C 1 84  ? -8.974  39.775 46.240 1.00 12.39 ? 80  LEU C O     1 
ATOM   2959 C  CB    . LEU C 1 84  ? -11.859 40.287 46.757 1.00 13.90 ? 80  LEU C CB    1 
ATOM   2960 C  CG    . LEU C 1 84  ? -12.056 39.917 48.244 1.00 14.65 ? 80  LEU C CG    1 
ATOM   2961 C  CD1   . LEU C 1 84  ? -12.742 41.093 48.949 1.00 15.38 ? 80  LEU C CD1   1 
ATOM   2962 C  CD2   . LEU C 1 84  ? -12.810 38.612 48.421 1.00 14.51 ? 80  LEU C CD2   1 
ATOM   2963 N  N     . GLY C 1 85  ? -8.756  41.411 47.790 1.00 12.84 ? 81  GLY C N     1 
ATOM   2964 C  CA    . GLY C 1 85  ? -7.487  40.929 48.331 1.00 12.71 ? 81  GLY C CA    1 
ATOM   2965 C  C     . GLY C 1 85  ? -6.352  40.943 47.317 1.00 12.04 ? 81  GLY C C     1 
ATOM   2966 O  O     . GLY C 1 85  ? -5.366  40.222 47.486 1.00 12.61 ? 81  GLY C O     1 
ATOM   2967 N  N     . VAL C 1 86  ? -6.470  41.760 46.285 1.00 11.43 ? 82  VAL C N     1 
ATOM   2968 C  CA    . VAL C 1 86  ? -5.517  41.723 45.172 1.00 10.87 ? 82  VAL C CA    1 
ATOM   2969 C  C     . VAL C 1 86  ? -4.071  42.116 45.566 1.00 10.83 ? 82  VAL C C     1 
ATOM   2970 O  O     . VAL C 1 86  ? -3.120  41.619 44.980 1.00 10.51 ? 82  VAL C O     1 
ATOM   2971 C  CB    . VAL C 1 86  ? -5.988  42.547 43.948 1.00 10.55 ? 82  VAL C CB    1 
ATOM   2972 C  CG1   . VAL C 1 86  ? -5.921  44.079 44.195 1.00 10.66 ? 82  VAL C CG1   1 
ATOM   2973 C  CG2   . VAL C 1 86  ? -5.204  42.135 42.691 1.00 9.78  ? 82  VAL C CG2   1 
ATOM   2974 N  N     . VAL C 1 87  ? -3.901  42.982 46.553 1.00 11.36 ? 83  VAL C N     1 
ATOM   2975 C  CA    . VAL C 1 87  ? -2.534  43.334 46.965 1.00 11.55 ? 83  VAL C CA    1 
ATOM   2976 C  C     . VAL C 1 87  ? -1.776  42.098 47.463 1.00 12.03 ? 83  VAL C C     1 
ATOM   2977 O  O     . VAL C 1 87  ? -0.730  41.742 46.918 1.00 11.24 ? 83  VAL C O     1 
ATOM   2978 C  CB    . VAL C 1 87  ? -2.504  44.454 48.038 1.00 11.73 ? 83  VAL C CB    1 
ATOM   2979 C  CG1   . VAL C 1 87  ? -1.063  44.640 48.510 1.00 11.44 ? 83  VAL C CG1   1 
ATOM   2980 C  CG2   . VAL C 1 87  ? -3.045  45.778 47.469 1.00 11.34 ? 83  VAL C CG2   1 
ATOM   2981 N  N     . LYS C 1 88  ? -2.358  41.426 48.455 1.00 13.14 ? 84  LYS C N     1 
ATOM   2982 C  CA    . LYS C 1 88  ? -1.776  40.224 49.024 1.00 14.28 ? 84  LYS C CA    1 
ATOM   2983 C  C     . LYS C 1 88  ? -1.809  39.091 48.020 1.00 13.29 ? 84  LYS C C     1 
ATOM   2984 O  O     . LYS C 1 88  ? -0.839  38.348 47.872 1.00 12.40 ? 84  LYS C O     1 
ATOM   2985 C  CB    . LYS C 1 88  ? -2.514  39.817 50.310 1.00 16.36 ? 84  LYS C CB    1 
ATOM   2986 C  CG    . LYS C 1 88  ? -1.908  38.639 51.063 1.00 18.91 ? 84  LYS C CG    1 
ATOM   2987 C  CD    . LYS C 1 88  ? -2.788  38.187 52.250 1.00 22.13 ? 84  LYS C CD    1 
ATOM   2988 C  CE    . LYS C 1 88  ? -2.528  36.717 52.679 1.00 25.12 ? 84  LYS C CE    1 
ATOM   2989 N  NZ    . LYS C 1 88  ? -3.260  35.613 51.916 1.00 26.33 ? 84  LYS C NZ    1 
ATOM   2990 N  N     . GLY C 1 89  ? -2.929  38.959 47.321 1.00 12.74 ? 85  GLY C N     1 
ATOM   2991 C  CA    . GLY C 1 89  ? -3.099  37.856 46.362 1.00 11.73 ? 85  GLY C CA    1 
ATOM   2992 C  C     . GLY C 1 89  ? -2.172  37.999 45.165 1.00 11.06 ? 85  GLY C C     1 
ATOM   2993 O  O     . GLY C 1 89  ? -1.638  37.008 44.664 1.00 11.52 ? 85  GLY C O     1 
ATOM   2994 N  N     . GLY C 1 90  ? -1.956  39.214 44.704 1.00 10.63 ? 86  GLY C N     1 
ATOM   2995 C  CA    . GLY C 1 90  ? -1.013  39.447 43.619 1.00 10.44 ? 86  GLY C CA    1 
ATOM   2996 C  C     . GLY C 1 90  ? 0.388   38.972 43.979 1.00 10.34 ? 86  GLY C C     1 
ATOM   2997 O  O     . GLY C 1 90  ? 1.053   38.334 43.172 1.00 10.20 ? 86  GLY C O     1 
ATOM   2998 N  N     . ARG C 1 91  ? 0.837   39.308 45.186 1.00 10.46 ? 87  ARG C N     1 
ATOM   2999 C  CA    . ARG C 1 91  ? 2.149   38.893 45.677 1.00 10.65 ? 87  ARG C CA    1 
ATOM   3000 C  C     . ARG C 1 91  ? 2.262   37.402 45.820 1.00 10.30 ? 87  ARG C C     1 
ATOM   3001 O  O     . ARG C 1 91  ? 3.318   36.828 45.540 1.00 10.44 ? 87  ARG C O     1 
ATOM   3002 C  CB    . ARG C 1 91  ? 2.499   39.607 46.998 1.00 11.42 ? 87  ARG C CB    1 
ATOM   3003 C  CG    . ARG C 1 91  ? 2.929   41.006 46.680 1.00 12.24 ? 87  ARG C CG    1 
ATOM   3004 C  CD    . ARG C 1 91  ? 3.195   41.830 47.884 1.00 13.33 ? 87  ARG C CD    1 
ATOM   3005 N  NE    . ARG C 1 91  ? 4.353   41.405 48.634 1.00 14.02 ? 87  ARG C NE    1 
ATOM   3006 C  CZ    . ARG C 1 91  ? 5.574   41.939 48.555 1.00 15.16 ? 87  ARG C CZ    1 
ATOM   3007 N  NH1   . ARG C 1 91  ? 5.877   42.937 47.719 1.00 15.78 ? 87  ARG C NH1   1 
ATOM   3008 N  NH2   . ARG C 1 91  ? 6.521   41.465 49.331 1.00 15.45 ? 87  ARG C NH2   1 
ATOM   3009 N  N     . VAL C 1 92  ? 1.191   36.749 46.243 1.00 10.02 ? 88  VAL C N     1 
ATOM   3010 C  CA    . VAL C 1 92  ? 1.189   35.287 46.239 1.00 9.77  ? 88  VAL C CA    1 
ATOM   3011 C  C     . VAL C 1 92  ? 1.407   34.731 44.806 1.00 9.28  ? 88  VAL C C     1 
ATOM   3012 O  O     . VAL C 1 92  ? 2.142   33.773 44.624 1.00 9.08  ? 88  VAL C O     1 
ATOM   3013 C  CB    . VAL C 1 92  ? -0.080  34.722 46.915 1.00 9.98  ? 88  VAL C CB    1 
ATOM   3014 C  CG1   . VAL C 1 92  ? -0.179  33.211 46.680 1.00 9.81  ? 88  VAL C CG1   1 
ATOM   3015 C  CG2   . VAL C 1 92  ? -0.110  35.116 48.411 1.00 10.37 ? 88  VAL C CG2   1 
ATOM   3016 N  N     . LEU C 1 93  ? 0.787   35.342 43.796 1.00 8.91  ? 89  LEU C N     1 
ATOM   3017 C  CA    . LEU C 1 93  ? 0.991   34.879 42.422 1.00 8.58  ? 89  LEU C CA    1 
ATOM   3018 C  C     . LEU C 1 93  ? 2.427   35.038 42.001 1.00 8.54  ? 89  LEU C C     1 
ATOM   3019 O  O     . LEU C 1 93  ? 2.950   34.197 41.266 1.00 8.32  ? 89  LEU C O     1 
ATOM   3020 C  CB    . LEU C 1 93  ? 0.096   35.599 41.425 1.00 8.52  ? 89  LEU C CB    1 
ATOM   3021 C  CG    . LEU C 1 93  ? -1.431  35.412 41.521 1.00 8.75  ? 89  LEU C CG    1 
ATOM   3022 C  CD1   . LEU C 1 93  ? -2.133  36.119 40.365 1.00 8.51  ? 89  LEU C CD1   1 
ATOM   3023 C  CD2   . LEU C 1 93  ? -1.787  33.925 41.555 1.00 8.56  ? 89  LEU C CD2   1 
ATOM   3024 N  N     . LEU C 1 94  ? 3.049   36.140 42.413 1.00 8.75  ? 90  LEU C N     1 
ATOM   3025 C  CA    . LEU C 1 94  ? 4.451   36.391 42.093 1.00 8.80  ? 90  LEU C CA    1 
ATOM   3026 C  C     . LEU C 1 94  ? 5.412   35.427 42.747 1.00 9.01  ? 90  LEU C C     1 
ATOM   3027 O  O     . LEU C 1 94  ? 6.437   35.052 42.150 1.00 9.21  ? 90  LEU C O     1 
ATOM   3028 C  CB    . LEU C 1 94  ? 4.867   37.810 42.514 1.00 9.04  ? 90  LEU C CB    1 
ATOM   3029 C  CG    . LEU C 1 94  ? 4.097   39.026 41.989 1.00 9.01  ? 90  LEU C CG    1 
ATOM   3030 C  CD1   . LEU C 1 94  ? 4.903   40.271 42.335 1.00 9.30  ? 90  LEU C CD1   1 
ATOM   3031 C  CD2   . LEU C 1 94  ? 3.823   38.985 40.484 1.00 8.53  ? 90  LEU C CD2   1 
ATOM   3032 N  N     . GLY C 1 95  ? 5.115   35.038 43.976 1.00 9.36  ? 91  GLY C N     1 
ATOM   3033 C  CA    . GLY C 1 95  ? 5.975   34.173 44.737 1.00 9.84  ? 91  GLY C CA    1 
ATOM   3034 C  C     . GLY C 1 95  ? 6.946   34.963 45.616 1.00 10.49 ? 91  GLY C C     1 
ATOM   3035 O  O     . GLY C 1 95  ? 7.006   36.183 45.542 1.00 10.70 ? 91  GLY C O     1 
ATOM   3036 N  N     . ALA C 1 96  ? 7.681   34.261 46.470 1.00 11.16 ? 92  ALA C N     1 
ATOM   3037 C  CA    . ALA C 1 96  ? 8.605   34.892 47.429 1.00 12.00 ? 92  ALA C CA    1 
ATOM   3038 C  C     . ALA C 1 96  ? 9.572   35.801 46.703 1.00 12.55 ? 92  ALA C C     1 
ATOM   3039 O  O     . ALA C 1 96  ? 9.995   35.483 45.590 1.00 12.46 ? 92  ALA C O     1 
ATOM   3040 C  CB    . ALA C 1 96  ? 9.366   33.817 48.217 1.00 11.97 ? 92  ALA C CB    1 
ATOM   3041 N  N     . THR C 1 97  ? 9.945   36.903 47.344 1.00 13.16 ? 93  THR C N     1 
ATOM   3042 C  CA    . THR C 1 97  ? 10.855  37.898 46.760 1.00 13.81 ? 93  THR C CA    1 
ATOM   3043 C  C     . THR C 1 97  ? 12.127  37.324 46.216 1.00 13.84 ? 93  THR C C     1 
ATOM   3044 O  O     . THR C 1 97  ? 12.542  37.640 45.077 1.00 13.64 ? 93  THR C O     1 
ATOM   3045 C  CB    . THR C 1 97  ? 11.251  38.938 47.806 1.00 14.64 ? 93  THR C CB    1 
ATOM   3046 O  OG1   . THR C 1 97  ? 10.056  39.470 48.360 1.00 14.85 ? 93  THR C OG1   1 
ATOM   3047 C  CG2   . THR C 1 97  ? 12.035  40.104 47.136 1.00 15.07 ? 93  THR C CG2   1 
ATOM   3048 N  N     . ASN C 1 98  ? 12.749  36.476 47.015 1.00 14.75 ? 94  ASN C N     1 
ATOM   3049 C  CA    . ASN C 1 98  ? 13.925  35.742 46.582 1.00 15.05 ? 94  ASN C CA    1 
ATOM   3050 C  C     . ASN C 1 98  ? 13.485  34.437 45.935 1.00 14.84 ? 94  ASN C C     1 
ATOM   3051 O  O     . ASN C 1 98  ? 12.938  33.546 46.608 1.00 15.41 ? 94  ASN C O     1 
ATOM   3052 C  CB    . ASN C 1 98  ? 14.871  35.480 47.745 1.00 16.55 ? 94  ASN C CB    1 
ATOM   3053 C  CG    . ASN C 1 98  ? 16.194  34.856 47.277 1.00 17.27 ? 94  ASN C CG    1 
ATOM   3054 O  OD1   . ASN C 1 98  ? 16.212  34.096 46.341 1.00 17.55 ? 94  ASN C OD1   1 
ATOM   3055 N  ND2   . ASN C 1 98  ? 17.276  35.171 47.934 1.00 18.07 ? 94  ASN C ND2   1 
ATOM   3056 N  N     . PRO C 1 99  ? 13.750  34.302 44.642 1.00 14.00 ? 95  PRO C N     1 
ATOM   3057 C  CA    . PRO C 1 99  ? 13.376  33.114 43.947 1.00 14.35 ? 95  PRO C CA    1 
ATOM   3058 C  C     . PRO C 1 99  ? 13.858  31.808 44.555 1.00 14.63 ? 95  PRO C C     1 
ATOM   3059 O  O     . PRO C 1 99  ? 13.147  30.815 44.426 1.00 14.41 ? 95  PRO C O     1 
ATOM   3060 C  CB    . PRO C 1 99  ? 13.966  33.312 42.527 1.00 13.98 ? 95  PRO C CB    1 
ATOM   3061 C  CG    . PRO C 1 99  ? 14.108  34.770 42.398 1.00 13.69 ? 95  PRO C CG    1 
ATOM   3062 C  CD    . PRO C 1 99  ? 14.411  35.281 43.759 1.00 13.84 ? 95  PRO C CD    1 
ATOM   3063 N  N     . ALA C 1 100 ? 14.977  31.802 45.277 1.00 15.07 ? 96  ALA C N     1 
ATOM   3064 C  CA    . ALA C 1 100 ? 15.389  30.567 45.990 1.00 16.09 ? 96  ALA C CA    1 
ATOM   3065 C  C     . ALA C 1 100 ? 14.266  30.061 46.922 1.00 15.92 ? 96  ALA C C     1 
ATOM   3066 O  O     . ALA C 1 100 ? 14.196  28.867 47.217 1.00 16.42 ? 96  ALA C O     1 
ATOM   3067 C  CB    . ALA C 1 100 ? 16.691  30.799 46.803 1.00 16.61 ? 96  ALA C CB    1 
ATOM   3068 N  N     . ASP C 1 101 ? 13.422  30.977 47.404 1.00 15.32 ? 97  ASP C N     1 
ATOM   3069 C  CA    . ASP C 1 101 ? 12.346  30.661 48.382 1.00 15.10 ? 97  ASP C CA    1 
ATOM   3070 C  C     . ASP C 1 101 ? 10.962  30.528 47.709 1.00 13.84 ? 97  ASP C C     1 
ATOM   3071 O  O     . ASP C 1 101 ? 10.024  30.132 48.332 1.00 13.98 ? 97  ASP C O     1 
ATOM   3072 C  CB    . ASP C 1 101 ? 12.298  31.767 49.461 1.00 15.52 ? 97  ASP C CB    1 
ATOM   3073 C  CG    . ASP C 1 101 ? 13.627  31.919 50.209 1.00 16.84 ? 97  ASP C CG    1 
ATOM   3074 O  OD1   . ASP C 1 101 ? 14.223  30.906 50.540 1.00 18.42 ? 97  ASP C OD1   1 
ATOM   3075 O  OD2   . ASP C 1 101 ? 14.087  33.038 50.467 1.00 17.93 ? 97  ASP C OD2   1 
ATOM   3076 N  N     . SER C 1 102 ? 10.861  30.884 46.431 1.00 12.86 ? 98  SER C N     1 
ATOM   3077 C  CA    A SER C 1 102 ? 9.605   30.835 45.688 0.50 12.16 ? 98  SER C CA    1 
ATOM   3078 C  CA    B SER C 1 102 ? 9.582   30.836 45.735 0.50 12.16 ? 98  SER C CA    1 
ATOM   3079 C  C     . SER C 1 102 ? 9.235   29.404 45.369 1.00 11.96 ? 98  SER C C     1 
ATOM   3080 O  O     . SER C 1 102 ? 10.107  28.597 45.112 1.00 12.57 ? 98  SER C O     1 
ATOM   3081 C  CB    A SER C 1 102 ? 9.745   31.595 44.375 0.50 11.81 ? 98  SER C CB    1 
ATOM   3082 C  CB    B SER C 1 102 ? 9.619   31.668 44.466 0.50 11.77 ? 98  SER C CB    1 
ATOM   3083 O  OG    A SER C 1 102 ? 10.185  32.924 44.616 0.50 11.85 ? 98  SER C OG    1 
ATOM   3084 O  OG    B SER C 1 102 ? 10.549  31.111 43.561 0.50 11.83 ? 98  SER C OG    1 
ATOM   3085 N  N     . LEU C 1 103 ? 7.950   29.099 45.377 1.00 11.11 ? 99  LEU C N     1 
ATOM   3086 C  CA    . LEU C 1 103 ? 7.493   27.765 45.059 1.00 10.79 ? 99  LEU C CA    1 
ATOM   3087 C  C     . LEU C 1 103 ? 7.048   27.639 43.586 1.00 9.88  ? 99  LEU C C     1 
ATOM   3088 O  O     . LEU C 1 103 ? 6.450   28.574 43.018 1.00 9.24  ? 99  LEU C O     1 
ATOM   3089 C  CB    . LEU C 1 103 ? 6.358   27.373 45.971 1.00 11.07 ? 99  LEU C CB    1 
ATOM   3090 C  CG    . LEU C 1 103 ? 6.693   27.318 47.488 1.00 11.75 ? 99  LEU C CG    1 
ATOM   3091 C  CD1   . LEU C 1 103 ? 5.557   26.517 48.119 1.00 12.02 ? 99  LEU C CD1   1 
ATOM   3092 C  CD2   . LEU C 1 103 ? 8.029   26.677 47.898 1.00 12.41 ? 99  LEU C CD2   1 
ATOM   3093 N  N     . PRO C 1 104 ? 7.296   26.478 42.993 1.00 9.70  ? 100 PRO C N     1 
ATOM   3094 C  CA    . PRO C 1 104 ? 6.727   26.175 41.708 1.00 9.52  ? 100 PRO C CA    1 
ATOM   3095 C  C     . PRO C 1 104 ? 5.229   26.414 41.707 1.00 9.11  ? 100 PRO C C     1 
ATOM   3096 O  O     . PRO C 1 104 ? 4.566   26.154 42.696 1.00 9.17  ? 100 PRO C O     1 
ATOM   3097 C  CB    . PRO C 1 104 ? 7.041   24.687 41.520 1.00 9.86  ? 100 PRO C CB    1 
ATOM   3098 C  CG    . PRO C 1 104 ? 8.283   24.487 42.298 1.00 10.25 ? 100 PRO C CG    1 
ATOM   3099 C  CD    . PRO C 1 104 ? 8.095   25.352 43.510 1.00 10.36 ? 100 PRO C CD    1 
ATOM   3100 N  N     . GLY C 1 105 ? 4.736   26.952 40.591 1.00 8.90  ? 101 GLY C N     1 
ATOM   3101 C  CA    . GLY C 1 105 ? 3.386   27.437 40.477 1.00 8.59  ? 101 GLY C CA    1 
ATOM   3102 C  C     . GLY C 1 105 ? 3.330   28.942 40.505 1.00 8.26  ? 101 GLY C C     1 
ATOM   3103 O  O     . GLY C 1 105 ? 2.445   29.545 39.907 1.00 8.16  ? 101 GLY C O     1 
ATOM   3104 N  N     . THR C 1 106 ? 4.274   29.575 41.195 1.00 8.24  ? 102 THR C N     1 
ATOM   3105 C  CA    . THR C 1 106 ? 4.352   31.021 41.184 1.00 7.89  ? 102 THR C CA    1 
ATOM   3106 C  C     . THR C 1 106 ? 5.251   31.495 40.053 1.00 7.94  ? 102 THR C C     1 
ATOM   3107 O  O     . THR C 1 106 ? 6.031   30.699 39.478 1.00 8.18  ? 102 THR C O     1 
ATOM   3108 C  CB    . THR C 1 106 ? 4.912   31.543 42.495 1.00 8.00  ? 102 THR C CB    1 
ATOM   3109 O  OG1   . THR C 1 106 ? 6.291   31.156 42.616 1.00 7.95  ? 102 THR C OG1   1 
ATOM   3110 C  CG2   . THR C 1 106 ? 4.097   30.938 43.700 1.00 8.08  ? 102 THR C CG2   1 
ATOM   3111 N  N     . ILE C 1 107 ? 5.148   32.778 39.727 1.00 7.89  ? 103 ILE C N     1 
ATOM   3112 C  CA    . ILE C 1 107 ? 5.918   33.362 38.636 1.00 8.06  ? 103 ILE C CA    1 
ATOM   3113 C  C     . ILE C 1 107 ? 7.401   33.225 38.898 1.00 8.48  ? 103 ILE C C     1 
ATOM   3114 O  O     . ILE C 1 107 ? 8.128   32.719 38.054 1.00 8.97  ? 103 ILE C O     1 
ATOM   3115 C  CB    . ILE C 1 107 ? 5.519   34.853 38.429 1.00 8.01  ? 103 ILE C CB    1 
ATOM   3116 C  CG1   . ILE C 1 107 ? 4.118   34.899 37.771 1.00 7.99  ? 103 ILE C CG1   1 
ATOM   3117 C  CG2   . ILE C 1 107 ? 6.547   35.643 37.581 1.00 7.96  ? 103 ILE C CG2   1 
ATOM   3118 C  CD1   . ILE C 1 107 ? 3.324   36.173 38.090 1.00 7.65  ? 103 ILE C CD1   1 
ATOM   3119 N  N     . ARG C 1 108 ? 7.864   33.661 40.074 1.00 8.78  ? 104 ARG C N     1 
ATOM   3120 C  CA    . ARG C 1 108 ? 9.267   33.520 40.414 1.00 9.15  ? 104 ARG C CA    1
[truncated: 403,113 more chars]
