# Supplementary material for: Structural and Functional Analyses of Trypanosoma brucei Nucleoside Diphosphate Kinase
Source: ACS Omega. 2026 Mar 9;11(11):17663–77. doi: 10.1021/acsomega.5c11614 (PMC13019236; doi:10.1021/acsomega.5c11614)
Supplement: Supplementary file 2 [file ao5c11614_si_002.cif]

data_4F36
# 
_entry.id   4F36 
# 
_audit_conform.dict_name       mmcif_pdbx.dic 
_audit_conform.dict_version    5.379 
_audit_conform.dict_location   http://mmcif.pdb.org/dictionaries/ascii/mmcif_pdbx.dic 
# 
loop_
_database_2.database_id 
_database_2.database_code 
_database_2.pdbx_database_accession 
_database_2.pdbx_DOI 
PDB   4F36         pdb_00004f36 10.2210/pdb4f36/pdb 
RCSB  RCSB072396   ?            ?                   
WWPDB D_1000072396 ?            ?                   
# 
_pdbx_database_related.db_name        TargetTrack 
_pdbx_database_related.db_id          SSGCID-TrbrA.00438.a 
_pdbx_database_related.details        . 
_pdbx_database_related.content_type   unspecified 
# 
_pdbx_database_status.entry_id                        4F36 
_pdbx_database_status.deposit_site                    RCSB 
_pdbx_database_status.process_site                    RCSB 
_pdbx_database_status.recvd_initial_deposition_date   2012-05-08 
_pdbx_database_status.status_code                     REL 
_pdbx_database_status.status_code_sf                  REL 
_pdbx_database_status.status_code_mr                  ? 
_pdbx_database_status.SG_entry                        Y 
_pdbx_database_status.status_code_cs                  ? 
_pdbx_database_status.methods_development_category    ? 
_pdbx_database_status.pdb_format_compatible           Y 
_pdbx_database_status.status_code_nmr_data            ? 
# 
_audit_author.name           'Seattle Structural Genomics Center for Infectious Disease (SSGCID)' 
_audit_author.pdbx_ordinal   1 
# 
_citation.id                        primary 
_citation.title                     'Crystal structure of Nucleoside diphosphate kinase B from Trypanosoma brucei, apo form' 
_citation.journal_abbrev            'To be Published' 
_citation.journal_volume            ? 
_citation.page_first                ? 
_citation.page_last                 ? 
_citation.year                      ? 
_citation.journal_id_ASTM           ? 
_citation.country                   ? 
_citation.journal_id_ISSN           ? 
_citation.journal_id_CSD            0353 
_citation.book_publisher            ? 
_citation.pdbx_database_id_PubMed   ? 
_citation.pdbx_database_id_DOI      ? 
# 
loop_
_citation_author.citation_id 
_citation_author.name 
_citation_author.ordinal 
_citation_author.identifier_ORCID 
primary 'Seattle Structural Genomics Center for Infectious Disease (SSGCID)' 1 ? 
primary 'Gardberg, A.S.'                                                     2 ? 
primary 'Edwards, T.E.'                                                      3 ? 
primary 'Staker, B.'                                                         4 ? 
primary 'Stewart, L.'                                                        5 ? 
# 
_cell.entry_id           4F36 
_cell.length_a           52.460 
_cell.length_b           123.670 
_cell.length_c           145.360 
_cell.angle_alpha        90.000 
_cell.angle_beta         90.000 
_cell.angle_gamma        90.000 
_cell.pdbx_unique_axis   ? 
_cell.Z_PDB              24 
_cell.length_a_esd       ? 
_cell.length_b_esd       ? 
_cell.length_c_esd       ? 
_cell.angle_alpha_esd    ? 
_cell.angle_beta_esd     ? 
_cell.angle_gamma_esd    ? 
# 
_symmetry.entry_id                         4F36 
_symmetry.space_group_name_H-M             'P 21 21 21' 
_symmetry.Int_Tables_number                19 
_symmetry.pdbx_full_space_group_name_H-M   ? 
_symmetry.cell_setting                     ? 
_symmetry.space_group_name_Hall            ? 
# 
loop_
_entity.id 
_entity.type 
_entity.src_method 
_entity.pdbx_description 
_entity.formula_weight 
_entity.pdbx_number_of_molecules 
_entity.pdbx_ec 
_entity.pdbx_mutation 
_entity.pdbx_fragment 
_entity.details 
1 polymer     man 'Nucleoside diphosphate kinase' 17177.566 6   2.7.4.6 ? ? ? 
2 non-polymer syn 'THIOCYANATE ION'               58.082    1   ?       ? ? ? 
3 water       nat water                           18.015    286 ?       ? ? ? 
# 
_entity_name_com.entity_id   1 
_entity_name_com.name        'Nucleoside diphosphate kinase B' 
# 
_entity_poly.entity_id                      1 
_entity_poly.type                           'polypeptide(L)' 
_entity_poly.nstd_linkage                   no 
_entity_poly.nstd_monomer                   no 
_entity_poly.pdbx_seq_one_letter_code       
;GPGSMPSERTFIAVKPDGVQRNLVGEIIKRFENKGYKLVGLKLLQPTEEQAKQHYIDLASKPFYSGLVSYFSSGPIVGMV
WEGLGVVKGGRVLLGATNPADSLPGTIRGDFAVDVGRNVCHGSDSVESAKREIAFWFKAEELVSWTSHSVKQIYERA
;
_entity_poly.pdbx_seq_one_letter_code_can   
;GPGSMPSERTFIAVKPDGVQRNLVGEIIKRFENKGYKLVGLKLLQPTEEQAKQHYIDLASKPFYSGLVSYFSSGPIVGMV
WEGLGVVKGGRVLLGATNPADSLPGTIRGDFAVDVGRNVCHGSDSVESAKREIAFWFKAEELVSWTSHSVKQIYERA
;
_entity_poly.pdbx_strand_id                 A,C,B,D,E,F 
_entity_poly.pdbx_target_identifier         SSGCID-TrbrA.00438.a 
# 
loop_
_entity_poly_seq.entity_id 
_entity_poly_seq.num 
_entity_poly_seq.mon_id 
_entity_poly_seq.hetero 
1 1   GLY n 
1 2   PRO n 
1 3   GLY n 
1 4   SER n 
1 5   MET n 
1 6   PRO n 
1 7   SER n 
1 8   GLU n 
1 9   ARG n 
1 10  THR n 
1 11  PHE n 
1 12  ILE n 
1 13  ALA n 
1 14  VAL n 
1 15  LYS n 
1 16  PRO n 
1 17  ASP n 
1 18  GLY n 
1 19  VAL n 
1 20  GLN n 
1 21  ARG n 
1 22  ASN n 
1 23  LEU n 
1 24  VAL n 
1 25  GLY n 
1 26  GLU n 
1 27  ILE n 
1 28  ILE n 
1 29  LYS n 
1 30  ARG n 
1 31  PHE n 
1 32  GLU n 
1 33  ASN n 
1 34  LYS n 
1 35  GLY n 
1 36  TYR n 
1 37  LYS n 
1 38  LEU n 
1 39  VAL n 
1 40  GLY n 
1 41  LEU n 
1 42  LYS n 
1 43  LEU n 
1 44  LEU n 
1 45  GLN n 
1 46  PRO n 
1 47  THR n 
1 48  GLU n 
1 49  GLU n 
1 50  GLN n 
1 51  ALA n 
1 52  LYS n 
1 53  GLN n 
1 54  HIS n 
1 55  TYR n 
1 56  ILE n 
1 57  ASP n 
1 58  LEU n 
1 59  ALA n 
1 60  SER n 
1 61  LYS n 
1 62  PRO n 
1 63  PHE n 
1 64  TYR n 
1 65  SER n 
1 66  GLY n 
1 67  LEU n 
1 68  VAL n 
1 69  SER n 
1 70  TYR n 
1 71  PHE n 
1 72  SER n 
1 73  SER n 
1 74  GLY n 
1 75  PRO n 
1 76  ILE n 
1 77  VAL n 
1 78  GLY n 
1 79  MET n 
1 80  VAL n 
1 81  TRP n 
1 82  GLU n 
1 83  GLY n 
1 84  LEU n 
1 85  GLY n 
1 86  VAL n 
1 87  VAL n 
1 88  LYS n 
1 89  GLY n 
1 90  GLY n 
1 91  ARG n 
1 92  VAL n 
1 93  LEU n 
1 94  LEU n 
1 95  GLY n 
1 96  ALA n 
1 97  THR n 
1 98  ASN n 
1 99  PRO n 
1 100 ALA n 
1 101 ASP n 
1 102 SER n 
1 103 LEU n 
1 104 PRO n 
1 105 GLY n 
1 106 THR n 
1 107 ILE n 
1 108 ARG n 
1 109 GLY n 
1 110 ASP n 
1 111 PHE n 
1 112 ALA n 
1 113 VAL n 
1 114 ASP n 
1 115 VAL n 
1 116 GLY n 
1 117 ARG n 
1 118 ASN n 
1 119 VAL n 
1 120 CYS n 
1 121 HIS n 
1 122 GLY n 
1 123 SER n 
1 124 ASP n 
1 125 SER n 
1 126 VAL n 
1 127 GLU n 
1 128 SER n 
1 129 ALA n 
1 130 LYS n 
1 131 ARG n 
1 132 GLU n 
1 133 ILE n 
1 134 ALA n 
1 135 PHE n 
1 136 TRP n 
1 137 PHE n 
1 138 LYS n 
1 139 ALA n 
1 140 GLU n 
1 141 GLU n 
1 142 LEU n 
1 143 VAL n 
1 144 SER n 
1 145 TRP n 
1 146 THR n 
1 147 SER n 
1 148 HIS n 
1 149 SER n 
1 150 VAL n 
1 151 LYS n 
1 152 GLN n 
1 153 ILE n 
1 154 TYR n 
1 155 GLU n 
1 156 ARG n 
1 157 ALA n 
# 
_entity_src_gen.entity_id                          1 
_entity_src_gen.pdbx_src_id                        1 
_entity_src_gen.pdbx_alt_source_flag               sample 
_entity_src_gen.pdbx_seq_type                      ? 
_entity_src_gen.pdbx_beg_seq_num                   ? 
_entity_src_gen.pdbx_end_seq_num                   ? 
_entity_src_gen.gene_src_common_name               ? 
_entity_src_gen.gene_src_genus                     ? 
_entity_src_gen.pdbx_gene_src_gene                 Tb11.01.7800 
_entity_src_gen.gene_src_species                   ? 
_entity_src_gen.gene_src_strain                    '927/4 GUTat10.1' 
_entity_src_gen.gene_src_tissue                    ? 
_entity_src_gen.gene_src_tissue_fraction           ? 
_entity_src_gen.gene_src_details                   ? 
_entity_src_gen.pdbx_gene_src_fragment             ? 
_entity_src_gen.pdbx_gene_src_scientific_name      'Trypanosoma brucei brucei' 
_entity_src_gen.pdbx_gene_src_ncbi_taxonomy_id     999953 
_entity_src_gen.pdbx_gene_src_variant              ? 
_entity_src_gen.pdbx_gene_src_cell_line            ? 
_entity_src_gen.pdbx_gene_src_atcc                 ? 
_entity_src_gen.pdbx_gene_src_organ                ? 
_entity_src_gen.pdbx_gene_src_organelle            ? 
_entity_src_gen.pdbx_gene_src_cell                 ? 
_entity_src_gen.pdbx_gene_src_cellular_location    ? 
_entity_src_gen.host_org_common_name               ? 
_entity_src_gen.pdbx_host_org_scientific_name      'Escherichia coli' 
_entity_src_gen.pdbx_host_org_ncbi_taxonomy_id     469008 
_entity_src_gen.host_org_genus                     ? 
_entity_src_gen.pdbx_host_org_gene                 ? 
_entity_src_gen.pdbx_host_org_organ                ? 
_entity_src_gen.host_org_species                   ? 
_entity_src_gen.pdbx_host_org_tissue               ? 
_entity_src_gen.pdbx_host_org_tissue_fraction      ? 
_entity_src_gen.pdbx_host_org_strain               'BL21(DE3)' 
_entity_src_gen.pdbx_host_org_variant              ? 
_entity_src_gen.pdbx_host_org_cell_line            ? 
_entity_src_gen.pdbx_host_org_atcc                 ? 
_entity_src_gen.pdbx_host_org_culture_collection   ? 
_entity_src_gen.pdbx_host_org_cell                 ? 
_entity_src_gen.pdbx_host_org_organelle            ? 
_entity_src_gen.pdbx_host_org_cellular_location    ? 
_entity_src_gen.pdbx_host_org_vector_type          plasmid 
_entity_src_gen.pdbx_host_org_vector               ? 
_entity_src_gen.host_org_details                   ? 
_entity_src_gen.expression_system_id               ? 
_entity_src_gen.plasmid_name                       AVA0421 
_entity_src_gen.plasmid_details                    ? 
_entity_src_gen.pdbx_description                   ? 
# 
_struct_ref.id                         1 
_struct_ref.db_name                    UNP 
_struct_ref.db_code                    Q381H3_TRYB2 
_struct_ref.pdbx_db_accession          Q381H3 
_struct_ref.entity_id                  1 
_struct_ref.pdbx_seq_one_letter_code   
;MPSERTFIAVKPDGVQRNLVGEIIKRFENKGYKLVGLKLLQPTEEQAKQHYIDLASKPFYSGLVSYFSSGPIVGMVWEGL
GVVKGGRVLLGATNPADSLPGTIRGDFAVDVGRNVCHGSDSVESAKREIAFWFKAEELVSWTSHSVKQIYERA
;
_struct_ref.pdbx_align_begin           1 
_struct_ref.pdbx_db_isoform            ? 
# 
loop_
_struct_ref_seq.align_id 
_struct_ref_seq.ref_id 
_struct_ref_seq.pdbx_PDB_id_code 
_struct_ref_seq.pdbx_strand_id 
_struct_ref_seq.seq_align_beg 
_struct_ref_seq.pdbx_seq_align_beg_ins_code 
_struct_ref_seq.seq_align_end 
_struct_ref_seq.pdbx_seq_align_end_ins_code 
_struct_ref_seq.pdbx_db_accession 
_struct_ref_seq.db_align_beg 
_struct_ref_seq.pdbx_db_align_beg_ins_code 
_struct_ref_seq.db_align_end 
_struct_ref_seq.pdbx_db_align_end_ins_code 
_struct_ref_seq.pdbx_auth_seq_align_beg 
_struct_ref_seq.pdbx_auth_seq_align_end 
1 1 4F36 A 5 ? 157 ? Q381H3 1 ? 153 ? 1 153 
2 1 4F36 C 5 ? 157 ? Q381H3 1 ? 153 ? 1 153 
3 1 4F36 B 5 ? 157 ? Q381H3 1 ? 153 ? 1 153 
4 1 4F36 D 5 ? 157 ? Q381H3 1 ? 153 ? 1 153 
5 1 4F36 E 5 ? 157 ? Q381H3 1 ? 153 ? 1 153 
6 1 4F36 F 5 ? 157 ? Q381H3 1 ? 153 ? 1 153 
# 
loop_
_struct_ref_seq_dif.align_id 
_struct_ref_seq_dif.pdbx_pdb_id_code 
_struct_ref_seq_dif.mon_id 
_struct_ref_seq_dif.pdbx_pdb_strand_id 
_struct_ref_seq_dif.seq_num 
_struct_ref_seq_dif.pdbx_pdb_ins_code 
_struct_ref_seq_dif.pdbx_seq_db_name 
_struct_ref_seq_dif.pdbx_seq_db_accession_code 
_struct_ref_seq_dif.db_mon_id 
_struct_ref_seq_dif.pdbx_seq_db_seq_num 
_struct_ref_seq_dif.details 
_struct_ref_seq_dif.pdbx_auth_seq_num 
_struct_ref_seq_dif.pdbx_ordinal 
1 4F36 GLY A 1 ? UNP Q381H3 ? ? 'expression tag' -3 1  
1 4F36 PRO A 2 ? UNP Q381H3 ? ? 'expression tag' -2 2  
1 4F36 GLY A 3 ? UNP Q381H3 ? ? 'expression tag' -1 3  
1 4F36 SER A 4 ? UNP Q381H3 ? ? 'expression tag' 0  4  
2 4F36 GLY C 1 ? UNP Q381H3 ? ? 'expression tag' -3 5  
2 4F36 PRO C 2 ? UNP Q381H3 ? ? 'expression tag' -2 6  
2 4F36 GLY C 3 ? UNP Q381H3 ? ? 'expression tag' -1 7  
2 4F36 SER C 4 ? UNP Q381H3 ? ? 'expression tag' 0  8  
3 4F36 GLY B 1 ? UNP Q381H3 ? ? 'expression tag' -3 9  
3 4F36 PRO B 2 ? UNP Q381H3 ? ? 'expression tag' -2 10 
3 4F36 GLY B 3 ? UNP Q381H3 ? ? 'expression tag' -1 11 
3 4F36 SER B 4 ? UNP Q381H3 ? ? 'expression tag' 0  12 
4 4F36 GLY D 1 ? UNP Q381H3 ? ? 'expression tag' -3 13 
4 4F36 PRO D 2 ? UNP Q381H3 ? ? 'expression tag' -2 14 
4 4F36 GLY D 3 ? UNP Q381H3 ? ? 'expression tag' -1 15 
4 4F36 SER D 4 ? UNP Q381H3 ? ? 'expression tag' 0  16 
5 4F36 GLY E 1 ? UNP Q381H3 ? ? 'expression tag' -3 17 
5 4F36 PRO E 2 ? UNP Q381H3 ? ? 'expression tag' -2 18 
5 4F36 GLY E 3 ? UNP Q381H3 ? ? 'expression tag' -1 19 
5 4F36 SER E 4 ? UNP Q381H3 ? ? 'expression tag' 0  20 
6 4F36 GLY F 1 ? UNP Q381H3 ? ? 'expression tag' -3 21 
6 4F36 PRO F 2 ? UNP Q381H3 ? ? 'expression tag' -2 22 
6 4F36 GLY F 3 ? UNP Q381H3 ? ? 'expression tag' -1 23 
6 4F36 SER F 4 ? UNP Q381H3 ? ? 'expression tag' 0  24 
# 
loop_
_chem_comp.id 
_chem_comp.type 
_chem_comp.mon_nstd_flag 
_chem_comp.name 
_chem_comp.pdbx_synonyms 
_chem_comp.formula 
_chem_comp.formula_weight 
ALA 'L-peptide linking' y ALANINE           ? 'C3 H7 N O2'     89.093  
ARG 'L-peptide linking' y ARGININE          ? 'C6 H15 N4 O2 1' 175.209 
ASN 'L-peptide linking' y ASPARAGINE        ? 'C4 H8 N2 O3'    132.118 
ASP 'L-peptide linking' y 'ASPARTIC ACID'   ? 'C4 H7 N O4'     133.103 
CYS 'L-peptide linking' y CYSTEINE          ? 'C3 H7 N O2 S'   121.158 
GLN 'L-peptide linking' y GLUTAMINE         ? 'C5 H10 N2 O3'   146.144 
GLU 'L-peptide linking' y 'GLUTAMIC ACID'   ? 'C5 H9 N O4'     147.129 
GLY 'peptide linking'   y GLYCINE           ? 'C2 H5 N O2'     75.067  
HIS 'L-peptide linking' y HISTIDINE         ? 'C6 H10 N3 O2 1' 156.162 
HOH non-polymer         . WATER             ? 'H2 O'           18.015  
ILE 'L-peptide linking' y ISOLEUCINE        ? 'C6 H13 N O2'    131.173 
LEU 'L-peptide linking' y LEUCINE           ? 'C6 H13 N O2'    131.173 
LYS 'L-peptide linking' y LYSINE            ? 'C6 H15 N2 O2 1' 147.195 
MET 'L-peptide linking' y METHIONINE        ? 'C5 H11 N O2 S'  149.211 
PHE 'L-peptide linking' y PHENYLALANINE     ? 'C9 H11 N O2'    165.189 
PRO 'L-peptide linking' y PROLINE           ? 'C5 H9 N O2'     115.130 
SCN non-polymer         . 'THIOCYANATE ION' ? 'C N S -1'       58.082  
SER 'L-peptide linking' y SERINE            ? 'C3 H7 N O3'     105.093 
THR 'L-peptide linking' y THREONINE         ? 'C4 H9 N O3'     119.119 
TRP 'L-peptide linking' y TRYPTOPHAN        ? 'C11 H12 N2 O2'  204.225 
TYR 'L-peptide linking' y TYROSINE          ? 'C9 H11 N O3'    181.189 
VAL 'L-peptide linking' y VALINE            ? 'C5 H11 N O2'    117.146 
# 
_exptl.crystals_number   1 
_exptl.entry_id          4F36 
_exptl.method            'X-RAY DIFFRACTION' 
# 
_exptl_crystal.id                    1 
_exptl_crystal.density_percent_sol   47.36 
_exptl_crystal.density_Matthews      2.34 
_exptl_crystal.density_meas          ? 
_exptl_crystal.description           ? 
_exptl_crystal.F_000                 ? 
_exptl_crystal.preparation           ? 
# 
_exptl_crystal_grow.crystal_id      1 
_exptl_crystal_grow.method          'VAPOR DIFFUSION, SITTING DROP' 
_exptl_crystal_grow.pH              7.0 
_exptl_crystal_grow.temp            290 
_exptl_crystal_grow.pdbx_details    
;EBS internal tracking number 233837B2: JCSG B2, protein: 20.2 mg/mL TrbrA.00438.a.B1 PS01459 in 25 mM HEPES, pH 7.0, 500 mM sodium chloride, 2 mM DTT, 0.025% sodium azide, 5% glycerol, crystallant: 20% PEG3350, 200 mM sodium isothiocyanate, VAPOR DIFFUSION, SITTING DROP, temperature 290K
;
_exptl_crystal_grow.temp_details    ? 
_exptl_crystal_grow.pdbx_pH_range   ? 
# 
_diffrn.id                     1 
_diffrn.ambient_temp           100 
_diffrn.ambient_temp_details   ? 
_diffrn.crystal_id             1 
# 
_diffrn_detector.diffrn_id              1 
_diffrn_detector.detector               CCD 
_diffrn_detector.type                   'ADSC QUANTUM 315r' 
_diffrn_detector.pdbx_collection_date   2012-04-26 
_diffrn_detector.details                ? 
# 
_diffrn_radiation.diffrn_id                        1 
_diffrn_radiation.pdbx_diffrn_protocol             'SINGLE WAVELENGTH' 
_diffrn_radiation.monochromator                    'Side scattering I-beam bent single crystal, asymmetric cut 4.9650 degrees' 
_diffrn_radiation.wavelength_id                    1 
_diffrn_radiation.pdbx_monochromatic_or_laue_m_l   M 
_diffrn_radiation.pdbx_scattering_type             x-ray 
# 
_diffrn_radiation_wavelength.id           1 
_diffrn_radiation_wavelength.wavelength   1.0331710 
_diffrn_radiation_wavelength.wt           1.0 
# 
_diffrn_source.diffrn_id                   1 
_diffrn_source.source                      SYNCHROTRON 
_diffrn_source.type                        'SSRL BEAMLINE BL7-1' 
_diffrn_source.pdbx_wavelength_list        1.0331710 
_diffrn_source.pdbx_wavelength             ? 
_diffrn_source.pdbx_synchrotron_site       SSRL 
_diffrn_source.pdbx_synchrotron_beamline   BL7-1 
# 
_reflns.entry_id                     4F36 
_reflns.d_resolution_high            2.300 
_reflns.number_obs                   42511 
_reflns.pdbx_Rmerge_I_obs            0.077 
_reflns.pdbx_netI_over_sigmaI        12.47 
_reflns.percent_possible_obs         98.800 
_reflns.B_iso_Wilson_estimate        44.419 
_reflns.observed_criterion_sigma_I   -3.0 
_reflns.observed_criterion_sigma_F   0 
_reflns.d_resolution_low             50 
_reflns.number_all                   ? 
_reflns.pdbx_Rsym_value              ? 
_reflns.pdbx_redundancy              4.3 
_reflns.R_free_details               ? 
_reflns.limit_h_max                  ? 
_reflns.limit_h_min                  ? 
_reflns.limit_k_max                  ? 
_reflns.limit_k_min                  ? 
_reflns.limit_l_max                  ? 
_reflns.limit_l_min                  ? 
_reflns.observed_criterion_F_max     ? 
_reflns.observed_criterion_F_min     ? 
_reflns.pdbx_chi_squared             ? 
_reflns.pdbx_scaling_rejects         ? 
_reflns.pdbx_ordinal                 1 
_reflns.pdbx_diffrn_id               1 
# 
loop_
_reflns_shell.d_res_high 
_reflns_shell.d_res_low 
_reflns_shell.number_measured_obs 
_reflns_shell.number_measured_all 
_reflns_shell.number_unique_obs 
_reflns_shell.Rmerge_I_obs 
_reflns_shell.meanI_over_sigI_obs 
_reflns_shell.pdbx_Rsym_value 
_reflns_shell.pdbx_chi_squared 
_reflns_shell.pdbx_redundancy 
_reflns_shell.percent_possible_obs 
_reflns_shell.number_unique_all 
_reflns_shell.percent_possible_all 
_reflns_shell.pdbx_ordinal 
_reflns_shell.pdbx_diffrn_id 
2.30  2.36  8886  ? 2857 0.486 2.3  ? ? 3.11 ? ? 91.3  1  1 
2.36  2.42  11429 ? 2967 0.421 3.1  ? ? ?    ? ? 97.2  2  1 
2.42  2.49  13545 ? 2973 0.349 4.2  ? ? ?    ? ? 99.8  3  1 
2.49  2.57  12858 ? 2861 0.323 4.5  ? ? ?    ? ? 99.9  4  1 
2.57  2.65  12670 ? 2810 0.256 5.6  ? ? ?    ? ? 99.8  5  1 
2.65  2.75  12311 ? 2730 0.221 6.4  ? ? ?    ? ? 99.9  6  1 
2.75  2.85  11619 ? 2598 0.169 8.0  ? ? ?    ? ? 99.9  7  1 
2.85  2.97  11387 ? 2534 0.140 9.5  ? ? ?    ? ? 100.0 8  1 
2.97  3.10  10927 ? 2430 0.102 12.2 ? ? ?    ? ? 99.8  9  1 
3.10  3.25  10455 ? 2335 0.087 13.8 ? ? ?    ? ? 99.9  10 1 
3.25  3.43  9710  ? 2185 0.064 17.1 ? ? ?    ? ? 99.9  11 1 
3.43  3.63  9465  ? 2138 0.055 19.6 ? ? ?    ? ? 99.9  12 1 
3.63  3.88  8687  ? 1971 0.050 21.1 ? ? ?    ? ? 99.8  13 1 
3.88  4.20  8169  ? 1847 0.045 23.8 ? ? ?    ? ? 99.6  14 1 
4.20  4.60  7517  ? 1706 0.045 24.8 ? ? ?    ? ? 99.6  15 1 
4.60  5.14  6825  ? 1559 0.047 24.7 ? ? ?    ? ? 99.3  16 1 
5.14  5.93  5945  ? 1384 0.051 24.3 ? ? ?    ? ? 99.3  17 1 
5.93  7.27  4863  ? 1178 0.049 24.4 ? ? ?    ? ? 98.7  18 1 
7.27  10.28 3792  ? 927  0.052 28.1 ? ? ?    ? ? 97.6  19 1 
10.28 ?     1935  ? 521  0.052 28.5 ? ? ?    ? ? 92.5  20 1 
# 
_refine.entry_id                                 4F36 
_refine.ls_d_res_high                            2.300 
_refine.ls_d_res_low                             50.0 
_refine.pdbx_ls_sigma_F                          0.0 
_refine.ls_percent_reflns_obs                    98.92 
_refine.ls_number_reflns_obs                     42483 
_refine.pdbx_ls_cross_valid_method               THROUGHOUT 
_refine.pdbx_R_Free_selection_details            RANDOM 
_refine.details                                  
;U VALUES      : WITH TLS ADDED  
HYDROGENS HAVE BEEN ADDED IN THE RIDING POSITIONS
;
_refine.ls_R_factor_obs                          0.200 
_refine.ls_R_factor_R_work                       0.198 
_refine.ls_R_factor_R_free                       0.235 
_refine.ls_percent_reflns_R_free                 5.0 
_refine.ls_number_reflns_R_free                  2144 
_refine.B_iso_mean                               40.762 
_refine.aniso_B[1][1]                            -0.630 
_refine.aniso_B[2][2]                            -1.890 
_refine.aniso_B[3][3]                            2.520 
_refine.aniso_B[1][2]                            0.000 
_refine.aniso_B[1][3]                            0.000 
_refine.aniso_B[2][3]                            -0.000 
_refine.correlation_coeff_Fo_to_Fc               0.947 
_refine.correlation_coeff_Fo_to_Fc_free          0.920 
_refine.pdbx_overall_ESU_R_Free                  0.223 
_refine.overall_SU_ML                            0.164 
_refine.overall_SU_B                             13.043 
_refine.solvent_model_details                    MASK 
_refine.pdbx_solvent_vdw_probe_radii             1.200 
_refine.pdbx_solvent_ion_probe_radii             0.800 
_refine.pdbx_solvent_shrinkage_radii             0.800 
_refine.pdbx_method_to_determine_struct          'MOLECULAR REPLACEMENT' 
_refine.pdbx_stereochemistry_target_values       'MAXIMUM LIKELIHOOD' 
_refine.pdbx_ls_sigma_I                          ? 
_refine.ls_number_reflns_all                     ? 
_refine.ls_R_factor_all                          ? 
_refine.ls_redundancy_reflns_obs                 ? 
_refine.pdbx_data_cutoff_high_absF               ? 
_refine.pdbx_data_cutoff_low_absF                ? 
_refine.ls_number_parameters                     ? 
_refine.ls_number_restraints                     ? 
_refine.ls_R_factor_R_free_error                 ? 
_refine.ls_R_factor_R_free_error_details         ? 
_refine.pdbx_starting_model                      'PDB ENTRY 3R9l' 
_refine.pdbx_stereochem_target_val_spec_case     ? 
_refine.solvent_model_param_bsol                 ? 
_refine.solvent_model_param_ksol                 ? 
_refine.occupancy_max                            ? 
_refine.occupancy_min                            ? 
_refine.pdbx_isotropic_thermal_model             ? 
_refine.B_iso_min                                ? 
_refine.B_iso_max                                ? 
_refine.overall_SU_R_Cruickshank_DPI             ? 
_refine.overall_SU_R_free                        ? 
_refine.pdbx_data_cutoff_high_rms_absF           ? 
_refine.ls_wR_factor_R_free                      ? 
_refine.ls_wR_factor_R_work                      ? 
_refine.overall_FOM_free_R_set                   ? 
_refine.overall_FOM_work_R_set                   ? 
_refine.pdbx_overall_ESU_R                       0.320 
_refine.pdbx_overall_phase_error                 ? 
_refine.pdbx_diffrn_id                           1 
_refine.pdbx_refine_id                           'X-RAY DIFFRACTION' 
_refine.pdbx_TLS_residual_ADP_flag               ? 
_refine.pdbx_overall_SU_R_free_Cruickshank_DPI   ? 
_refine.pdbx_overall_SU_R_Blow_DPI               ? 
_refine.pdbx_overall_SU_R_free_Blow_DPI          ? 
# 
_refine_hist.pdbx_refine_id                   'X-RAY DIFFRACTION' 
_refine_hist.cycle_id                         LAST 
_refine_hist.pdbx_number_atoms_protein        6311 
_refine_hist.pdbx_number_atoms_nucleic_acid   0 
_refine_hist.pdbx_number_atoms_ligand         3 
_refine_hist.number_atoms_solvent             286 
_refine_hist.number_atoms_total               6600 
_refine_hist.d_res_high                       2.300 
_refine_hist.d_res_low                        50.0 
# 
loop_
_refine_ls_restr.type 
_refine_ls_restr.number 
_refine_ls_restr.dev_ideal 
_refine_ls_restr.dev_ideal_target 
_refine_ls_restr.weight 
_refine_ls_restr.pdbx_restraint_function 
_refine_ls_restr.pdbx_refine_id 
r_bond_refined_d       6442  0.014  0.019  ? ? 'X-RAY DIFFRACTION' 
r_bond_other_d         4316  0.008  0.020  ? ? 'X-RAY DIFFRACTION' 
r_angle_refined_deg    8728  1.411  1.946  ? ? 'X-RAY DIFFRACTION' 
r_angle_other_deg      10478 1.232  3.000  ? ? 'X-RAY DIFFRACTION' 
r_dihedral_angle_1_deg 830   6.082  5.000  ? ? 'X-RAY DIFFRACTION' 
r_dihedral_angle_2_deg 263   28.429 23.384 ? ? 'X-RAY DIFFRACTION' 
r_dihedral_angle_3_deg 1004  13.369 15.000 ? ? 'X-RAY DIFFRACTION' 
r_dihedral_angle_4_deg 42    24.369 15.000 ? ? 'X-RAY DIFFRACTION' 
r_chiral_restr         976   0.078  0.200  ? ? 'X-RAY DIFFRACTION' 
r_gen_planes_refined   7270  0.009  0.021  ? ? 'X-RAY DIFFRACTION' 
r_gen_planes_other     1364  0.007  0.020  ? ? 'X-RAY DIFFRACTION' 
# 
_refine_ls_shell.d_res_high                       2.300 
_refine_ls_shell.d_res_low                        2.360 
_refine_ls_shell.pdbx_total_number_of_bins_used   20 
_refine_ls_shell.percent_reflns_obs               92.3 
_refine_ls_shell.number_reflns_R_work             2541 
_refine_ls_shell.R_factor_all                     ? 
_refine_ls_shell.R_factor_R_work                  0.262 
_refine_ls_shell.R_factor_R_free                  0.323 
_refine_ls_shell.percent_reflns_R_free            ? 
_refine_ls_shell.number_reflns_R_free             131 
_refine_ls_shell.R_factor_R_free_error            ? 
_refine_ls_shell.number_reflns_all                2672 
_refine_ls_shell.number_reflns_obs                ? 
_refine_ls_shell.redundancy_reflns_obs            ? 
_refine_ls_shell.pdbx_refine_id                   'X-RAY DIFFRACTION' 
# 
_struct.entry_id                  4F36 
_struct.title                     'Crystal structure of Nucleoside diphosphate kinase B from Trypanosoma brucei, apo form' 
_struct.pdbx_model_details        ? 
_struct.pdbx_CASP_flag            ? 
_struct.pdbx_model_type_details   ? 
# 
_struct_keywords.entry_id        4F36 
_struct_keywords.text            
;SSGCID, NIH, NIAID, SBRI, Emerald BioStructures, Structural Genomics, Seattle Structural Genomics Center for Infectious Disease, TRANSFERASE
;
_struct_keywords.pdbx_keywords   TRANSFERASE 
# 
loop_
_struct_asym.id 
_struct_asym.pdbx_blank_PDB_chainid_flag 
_struct_asym.pdbx_modified 
_struct_asym.entity_id 
_struct_asym.details 
A N N 1 ? 
B N N 1 ? 
C N N 1 ? 
D N N 1 ? 
E N N 1 ? 
F N N 1 ? 
G N N 2 ? 
H N N 3 ? 
I N N 3 ? 
J N N 3 ? 
K N N 3 ? 
L N N 3 ? 
M N N 3 ? 
# 
_struct_biol.id        1 
_struct_biol.details   ? 
# 
loop_
_struct_conf.conf_type_id 
_struct_conf.id 
_struct_conf.pdbx_PDB_helix_id 
_struct_conf.beg_label_comp_id 
_struct_conf.beg_label_asym_id 
_struct_conf.beg_label_seq_id 
_struct_conf.pdbx_beg_PDB_ins_code 
_struct_conf.end_label_comp_id 
_struct_conf.end_label_asym_id 
_struct_conf.end_label_seq_id 
_struct_conf.pdbx_end_PDB_ins_code 
_struct_conf.beg_auth_comp_id 
_struct_conf.beg_auth_asym_id 
_struct_conf.beg_auth_seq_id 
_struct_conf.end_auth_comp_id 
_struct_conf.end_auth_asym_id 
_struct_conf.end_auth_seq_id 
_struct_conf.pdbx_PDB_helix_class 
_struct_conf.details 
_struct_conf.pdbx_PDB_helix_length 
HELX_P HELX_P1  1  LYS A 15  ? ARG A 21  ? LYS A 11  ARG A 17  1 ? 7  
HELX_P HELX_P2  2  LEU A 23  ? GLY A 35  ? LEU A 19  GLY A 31  1 ? 13 
HELX_P HELX_P3  3  THR A 47  ? HIS A 54  ? THR A 43  HIS A 50  1 ? 8  
HELX_P HELX_P4  4  TYR A 64  ? SER A 72  ? TYR A 60  SER A 68  1 ? 9  
HELX_P HELX_P5  5  GLY A 85  ? GLY A 95  ? GLY A 81  GLY A 91  1 ? 11 
HELX_P HELX_P6  6  ASN A 98  ? SER A 102 ? ASN A 94  SER A 98  5 ? 5  
HELX_P HELX_P7  7  THR A 106 ? ALA A 112 ? THR A 102 ALA A 108 1 ? 7  
HELX_P HELX_P8  8  ASP A 114 ? ASN A 118 ? ASP A 110 ASN A 114 5 ? 5  
HELX_P HELX_P9  9  SER A 125 ? PHE A 137 ? SER A 121 PHE A 133 1 ? 13 
HELX_P HELX_P10 10 LYS A 138 ? LEU A 142 ? LYS A 134 LEU A 138 5 ? 5  
HELX_P HELX_P11 11 SER A 149 ? TYR A 154 ? SER A 145 TYR A 150 1 ? 6  
HELX_P HELX_P12 12 LYS B 15  ? ARG B 21  ? LYS C 11  ARG C 17  1 ? 7  
HELX_P HELX_P13 13 LEU B 23  ? GLY B 35  ? LEU C 19  GLY C 31  1 ? 13 
HELX_P HELX_P14 14 THR B 47  ? HIS B 54  ? THR C 43  HIS C 50  1 ? 8  
HELX_P HELX_P15 15 LEU B 67  ? SER B 72  ? LEU C 63  SER C 68  1 ? 6  
HELX_P HELX_P16 16 GLY B 85  ? GLY B 95  ? GLY C 81  GLY C 91  1 ? 11 
HELX_P HELX_P17 17 ASN B 98  ? SER B 102 ? ASN C 94  SER C 98  5 ? 5  
HELX_P HELX_P18 18 THR B 106 ? ALA B 112 ? THR C 102 ALA C 108 1 ? 7  
HELX_P HELX_P19 19 ASP B 114 ? ASN B 118 ? ASP C 110 ASN C 114 5 ? 5  
HELX_P HELX_P20 20 SER B 125 ? PHE B 137 ? SER C 121 PHE C 133 1 ? 13 
HELX_P HELX_P21 21 LYS B 138 ? LEU B 142 ? LYS C 134 LEU C 138 5 ? 5  
HELX_P HELX_P22 22 SER B 149 ? TYR B 154 ? SER C 145 TYR C 150 1 ? 6  
HELX_P HELX_P23 23 LYS C 15  ? ARG C 21  ? LYS B 11  ARG B 17  1 ? 7  
HELX_P HELX_P24 24 LEU C 23  ? GLY C 35  ? LEU B 19  GLY B 31  1 ? 13 
HELX_P HELX_P25 25 THR C 47  ? HIS C 54  ? THR B 43  HIS B 50  1 ? 8  
HELX_P HELX_P26 26 LEU C 67  ? SER C 72  ? LEU B 63  SER B 68  1 ? 6  
HELX_P HELX_P27 27 GLY C 85  ? GLY C 95  ? GLY B 81  GLY B 91  1 ? 11 
HELX_P HELX_P28 28 ASN C 98  ? SER C 102 ? ASN B 94  SER B 98  5 ? 5  
HELX_P HELX_P29 29 THR C 106 ? ALA C 112 ? THR B 102 ALA B 108 1 ? 7  
HELX_P HELX_P30 30 ASP C 114 ? ASN C 118 ? ASP B 110 ASN B 114 5 ? 5  
HELX_P HELX_P31 31 SER C 125 ? PHE C 137 ? SER B 121 PHE B 133 1 ? 13 
HELX_P HELX_P32 32 LYS C 138 ? LEU C 142 ? LYS B 134 LEU B 138 5 ? 5  
HELX_P HELX_P33 33 SER C 149 ? TYR C 154 ? SER B 145 TYR B 150 1 ? 6  
HELX_P HELX_P34 34 LYS D 15  ? ARG D 21  ? LYS D 11  ARG D 17  1 ? 7  
HELX_P HELX_P35 35 LEU D 23  ? GLY D 35  ? LEU D 19  GLY D 31  1 ? 13 
HELX_P HELX_P36 36 THR D 47  ? LYS D 52  ? THR D 43  LYS D 48  1 ? 6  
HELX_P HELX_P37 37 LEU D 67  ? SER D 72  ? LEU D 63  SER D 68  1 ? 6  
HELX_P HELX_P38 38 GLY D 85  ? GLY D 95  ? GLY D 81  GLY D 91  1 ? 11 
HELX_P HELX_P39 39 ASN D 98  ? SER D 102 ? ASN D 94  SER D 98  5 ? 5  
HELX_P HELX_P40 40 THR D 106 ? ALA D 112 ? THR D 102 ALA D 108 1 ? 7  
HELX_P HELX_P41 41 ASP D 114 ? ASN D 118 ? ASP D 110 ASN D 114 5 ? 5  
HELX_P HELX_P42 42 SER D 125 ? PHE D 137 ? SER D 121 PHE D 133 1 ? 13 
HELX_P HELX_P43 43 LYS D 138 ? LEU D 142 ? LYS D 134 LEU D 138 5 ? 5  
HELX_P HELX_P44 44 SER D 149 ? TYR D 154 ? SER D 145 TYR D 150 1 ? 6  
HELX_P HELX_P45 45 LYS E 15  ? ARG E 21  ? LYS E 11  ARG E 17  1 ? 7  
HELX_P HELX_P46 46 LEU E 23  ? GLY E 35  ? LEU E 19  GLY E 31  1 ? 13 
HELX_P HELX_P47 47 THR E 47  ? TYR E 55  ? THR E 43  TYR E 51  1 ? 9  
HELX_P HELX_P48 48 SER E 65  ? SER E 72  ? SER E 61  SER E 68  1 ? 8  
HELX_P HELX_P49 49 GLY E 85  ? GLY E 95  ? GLY E 81  GLY E 91  1 ? 11 
HELX_P HELX_P50 50 ASN E 98  ? SER E 102 ? ASN E 94  SER E 98  5 ? 5  
HELX_P HELX_P51 51 THR E 106 ? ALA E 112 ? THR E 102 ALA E 108 1 ? 7  
HELX_P HELX_P52 52 ASP E 114 ? ASN E 118 ? ASP E 110 ASN E 114 5 ? 5  
HELX_P HELX_P53 53 SER E 125 ? PHE E 137 ? SER E 121 PHE E 133 1 ? 13 
HELX_P HELX_P54 54 LYS E 138 ? LEU E 142 ? LYS E 134 LEU E 138 5 ? 5  
HELX_P HELX_P55 55 SER E 149 ? TYR E 154 ? SER E 145 TYR E 150 1 ? 6  
HELX_P HELX_P56 56 LYS F 15  ? ARG F 21  ? LYS F 11  ARG F 17  1 ? 7  
HELX_P HELX_P57 57 LEU F 23  ? GLY F 35  ? LEU F 19  GLY F 31  1 ? 13 
HELX_P HELX_P58 58 THR F 47  ? LEU F 58  ? THR F 43  LEU F 54  1 ? 12 
HELX_P HELX_P59 59 GLY F 85  ? GLY F 95  ? GLY F 81  GLY F 91  1 ? 11 
HELX_P HELX_P60 60 ASN F 98  ? SER F 102 ? ASN F 94  SER F 98  5 ? 5  
HELX_P HELX_P61 61 THR F 106 ? ALA F 112 ? THR F 102 ALA F 108 1 ? 7  
HELX_P HELX_P62 62 ASP F 114 ? ASN F 118 ? ASP F 110 ASN F 114 5 ? 5  
HELX_P HELX_P63 63 SER F 125 ? PHE F 137 ? SER F 121 PHE F 133 1 ? 13 
HELX_P HELX_P64 64 LYS F 138 ? LEU F 142 ? LYS F 134 LEU F 138 5 ? 5  
HELX_P HELX_P65 65 SER F 149 ? TYR F 154 ? SER F 145 TYR F 150 1 ? 6  
# 
_struct_conf_type.id          HELX_P 
_struct_conf_type.criteria    ? 
_struct_conf_type.reference   ? 
# 
_struct_mon_prot_cis.pdbx_id                1 
_struct_mon_prot_cis.label_comp_id          GLY 
_struct_mon_prot_cis.label_seq_id           74 
_struct_mon_prot_cis.label_asym_id          F 
_struct_mon_prot_cis.label_alt_id           . 
_struct_mon_prot_cis.pdbx_PDB_ins_code      ? 
_struct_mon_prot_cis.auth_comp_id           GLY 
_struct_mon_prot_cis.auth_seq_id            70 
_struct_mon_prot_cis.auth_asym_id           F 
_struct_mon_prot_cis.pdbx_label_comp_id_2   PRO 
_struct_mon_prot_cis.pdbx_label_seq_id_2    75 
_struct_mon_prot_cis.pdbx_label_asym_id_2   F 
_struct_mon_prot_cis.pdbx_PDB_ins_code_2    ? 
_struct_mon_prot_cis.pdbx_auth_comp_id_2    PRO 
_struct_mon_prot_cis.pdbx_auth_seq_id_2     71 
_struct_mon_prot_cis.pdbx_auth_asym_id_2    F 
_struct_mon_prot_cis.pdbx_PDB_model_num     1 
_struct_mon_prot_cis.pdbx_omega_angle       -2.41 
# 
loop_
_struct_sheet.id 
_struct_sheet.type 
_struct_sheet.number_strands 
_struct_sheet.details 
A ? 4 ? 
B ? 4 ? 
C ? 4 ? 
D ? 4 ? 
E ? 4 ? 
F ? 4 ? 
# 
loop_
_struct_sheet_order.sheet_id 
_struct_sheet_order.range_id_1 
_struct_sheet_order.range_id_2 
_struct_sheet_order.offset 
_struct_sheet_order.sense 
A 1 2 ? anti-parallel 
A 2 3 ? anti-parallel 
A 3 4 ? anti-parallel 
B 1 2 ? anti-parallel 
B 2 3 ? anti-parallel 
B 3 4 ? anti-parallel 
C 1 2 ? anti-parallel 
C 2 3 ? anti-parallel 
C 3 4 ? anti-parallel 
D 1 2 ? anti-parallel 
D 2 3 ? anti-parallel 
D 3 4 ? anti-parallel 
E 1 2 ? anti-parallel 
E 2 3 ? anti-parallel 
E 3 4 ? anti-parallel 
F 1 2 ? anti-parallel 
F 2 3 ? anti-parallel 
F 3 4 ? anti-parallel 
# 
loop_
_struct_sheet_range.sheet_id 
_struct_sheet_range.id 
_struct_sheet_range.beg_label_comp_id 
_struct_sheet_range.beg_label_asym_id 
_struct_sheet_range.beg_label_seq_id 
_struct_sheet_range.pdbx_beg_PDB_ins_code 
_struct_sheet_range.end_label_comp_id 
_struct_sheet_range.end_label_asym_id 
_struct_sheet_range.end_label_seq_id 
_struct_sheet_range.pdbx_end_PDB_ins_code 
_struct_sheet_range.beg_auth_comp_id 
_struct_sheet_range.beg_auth_asym_id 
_struct_sheet_range.beg_auth_seq_id 
_struct_sheet_range.end_auth_comp_id 
_struct_sheet_range.end_auth_asym_id 
_struct_sheet_range.end_auth_seq_id 
A 1 LYS A 37  ? LEU A 44  ? LYS A 33  LEU A 40  
A 2 ILE A 76  ? GLU A 82  ? ILE A 72  GLU A 78  
A 3 ARG A 9   ? VAL A 14  ? ARG A 5   VAL A 10  
A 4 CYS A 120 ? GLY A 122 ? CYS A 116 GLY A 118 
B 1 LYS B 37  ? LEU B 44  ? LYS C 33  LEU C 40  
B 2 ILE B 76  ? GLU B 82  ? ILE C 72  GLU C 78  
B 3 ARG B 9   ? VAL B 14  ? ARG C 5   VAL C 10  
B 4 CYS B 120 ? GLY B 122 ? CYS C 116 GLY C 118 
C 1 LYS C 37  ? LEU C 44  ? LYS B 33  LEU B 40  
C 2 ILE C 76  ? GLU C 82  ? ILE B 72  GLU B 78  
C 3 ARG C 9   ? VAL C 14  ? ARG B 5   VAL B 10  
C 4 CYS C 120 ? GLY C 122 ? CYS B 116 GLY B 118 
D 1 LYS D 37  ? LEU D 44  ? LYS D 33  LEU D 40  
D 2 ILE D 76  ? GLU D 82  ? ILE D 72  GLU D 78  
D 3 ARG D 9   ? VAL D 14  ? ARG D 5   VAL D 10  
D 4 CYS D 120 ? GLY D 122 ? CYS D 116 GLY D 118 
E 1 LYS E 37  ? LEU E 44  ? LYS E 33  LEU E 40  
E 2 ILE E 76  ? GLU E 82  ? ILE E 72  GLU E 78  
E 3 ARG E 9   ? VAL E 14  ? ARG E 5   VAL E 10  
E 4 CYS E 120 ? GLY E 122 ? CYS E 116 GLY E 118 
F 1 LYS F 37  ? LEU F 44  ? LYS F 33  LEU F 40  
F 2 ILE F 76  ? GLU F 82  ? ILE F 72  GLU F 78  
F 3 ARG F 9   ? VAL F 14  ? ARG F 5   VAL F 10  
F 4 CYS F 120 ? GLY F 122 ? CYS F 116 GLY F 118 
# 
loop_
_pdbx_struct_sheet_hbond.sheet_id 
_pdbx_struct_sheet_hbond.range_id_1 
_pdbx_struct_sheet_hbond.range_id_2 
_pdbx_struct_sheet_hbond.range_1_label_atom_id 
_pdbx_struct_sheet_hbond.range_1_label_comp_id 
_pdbx_struct_sheet_hbond.range_1_label_asym_id 
_pdbx_struct_sheet_hbond.range_1_label_seq_id 
_pdbx_struct_sheet_hbond.range_1_PDB_ins_code 
_pdbx_struct_sheet_hbond.range_1_auth_atom_id 
_pdbx_struct_sheet_hbond.range_1_auth_comp_id 
_pdbx_struct_sheet_hbond.range_1_auth_asym_id 
_pdbx_struct_sheet_hbond.range_1_auth_seq_id 
_pdbx_struct_sheet_hbond.range_2_label_atom_id 
_pdbx_struct_sheet_hbond.range_2_label_comp_id 
_pdbx_struct_sheet_hbond.range_2_label_asym_id 
_pdbx_struct_sheet_hbond.range_2_label_seq_id 
_pdbx_struct_sheet_hbond.range_2_PDB_ins_code 
_pdbx_struct_sheet_hbond.range_2_auth_atom_id 
_pdbx_struct_sheet_hbond.range_2_auth_comp_id 
_pdbx_struct_sheet_hbond.range_2_auth_asym_id 
_pdbx_struct_sheet_hbond.range_2_auth_seq_id 
A 1 2 N LEU A 44 ? N LEU A 40 O ILE A 76  ? O ILE A 72  
A 2 3 O VAL A 77 ? O VAL A 73 N VAL A 14  ? N VAL A 10  
A 3 4 N ALA A 13 ? N ALA A 9  O HIS A 121 ? O HIS A 117 
B 1 2 N LEU B 44 ? N LEU C 40 O ILE B 76  ? O ILE C 72  
B 2 3 O VAL B 77 ? O VAL C 73 N VAL B 14  ? N VAL C 10  
B 3 4 N ALA B 13 ? N ALA C 9  O HIS B 121 ? O HIS C 117 
C 1 2 N LEU C 44 ? N LEU B 40 O ILE C 76  ? O ILE B 72  
C 2 3 O MET C 79 ? O MET B 75 N ILE C 12  ? N ILE B 8   
C 3 4 N ALA C 13 ? N ALA B 9  O HIS C 121 ? O HIS B 117 
D 1 2 N LEU D 44 ? N LEU D 40 O ILE D 76  ? O ILE D 72  
D 2 3 O MET D 79 ? O MET D 75 N ILE D 12  ? N ILE D 8   
D 3 4 N ALA D 13 ? N ALA D 9  O HIS D 121 ? O HIS D 117 
E 1 2 N LEU E 44 ? N LEU E 40 O ILE E 76  ? O ILE E 72  
E 2 3 O VAL E 77 ? O VAL E 73 N VAL E 14  ? N VAL E 10  
E 3 4 N ALA E 13 ? N ALA E 9  O HIS E 121 ? O HIS E 117 
F 1 2 N LYS F 42 ? N LYS F 38 O GLY F 78  ? O GLY F 74  
F 2 3 O MET F 79 ? O MET F 75 N ILE F 12  ? N ILE F 8   
F 3 4 N ALA F 13 ? N ALA F 9  O HIS F 121 ? O HIS F 117 
# 
_struct_site.id                   AC1 
_struct_site.pdbx_evidence_code   Software 
_struct_site.pdbx_auth_asym_id    F 
_struct_site.pdbx_auth_comp_id    SCN 
_struct_site.pdbx_auth_seq_id     201 
_struct_site.pdbx_auth_ins_code   ? 
_struct_site.pdbx_num_residues    2 
_struct_site.details              'BINDING SITE FOR RESIDUE SCN F 201' 
# 
loop_
_struct_site_gen.id 
_struct_site_gen.site_id 
_struct_site_gen.pdbx_num_res 
_struct_site_gen.label_comp_id 
_struct_site_gen.label_asym_id 
_struct_site_gen.label_seq_id 
_struct_site_gen.pdbx_auth_ins_code 
_struct_site_gen.auth_comp_id 
_struct_site_gen.auth_asym_id 
_struct_site_gen.auth_seq_id 
_struct_site_gen.label_atom_id 
_struct_site_gen.label_alt_id 
_struct_site_gen.symmetry 
_struct_site_gen.details 
1 AC1 2 LYS F 37  ? LYS F 33  . ? 1_555 ? 
2 AC1 2 SER F 147 ? SER F 143 . ? 1_555 ? 
# 
_atom_sites.entry_id                    4F36 
_atom_sites.fract_transf_matrix[1][1]   0.019062 
_atom_sites.fract_transf_matrix[1][2]   0.000000 
_atom_sites.fract_transf_matrix[1][3]   0.000000 
_atom_sites.fract_transf_matrix[2][1]   -0.000000 
_atom_sites.fract_transf_matrix[2][2]   0.008086 
_atom_sites.fract_transf_matrix[2][3]   0.000000 
_atom_sites.fract_transf_matrix[3][1]   0.000000 
_atom_sites.fract_transf_matrix[3][2]   -0.000000 
_atom_sites.fract_transf_matrix[3][3]   0.006879 
_atom_sites.fract_transf_vector[1]      0.000000 
_atom_sites.fract_transf_vector[2]      0.000000 
_atom_sites.fract_transf_vector[3]      0.000000 
# 
loop_
_atom_type.symbol 
C 
N 
O 
S 
# 
loop_
_atom_site.group_PDB 
_atom_site.id 
_atom_site.type_symbol 
_atom_site.label_atom_id 
_atom_site.label_alt_id 
_atom_site.label_comp_id 
_atom_site.label_asym_id 
_atom_site.label_entity_id 
_atom_site.label_seq_id 
_atom_site.pdbx_PDB_ins_code 
_atom_site.Cartn_x 
_atom_site.Cartn_y 
_atom_site.Cartn_z 
_atom_site.occupancy 
_atom_site.B_iso_or_equiv 
_atom_site.pdbx_formal_charge 
_atom_site.auth_seq_id 
_atom_site.auth_comp_id 
_atom_site.auth_asym_id 
_atom_site.auth_atom_id 
_atom_site.pdbx_PDB_model_num 
ATOM   1    N N   . SER A 1 7   ? -9.860  5.941   -48.447 1.00 62.50  ? 3   SER A N   1 
ATOM   2    C CA  . SER A 1 7   ? -10.442 5.651   -47.106 1.00 60.38  ? 3   SER A CA  1 
ATOM   3    C C   . SER A 1 7   ? -10.768 6.959   -46.281 1.00 55.78  ? 3   SER A C   1 
ATOM   4    O O   . SER A 1 7   ? -10.058 7.988   -46.336 1.00 57.32  ? 3   SER A O   1 
ATOM   5    C CB  . SER A 1 7   ? -9.499  4.690   -46.336 1.00 58.41  ? 3   SER A CB  1 
ATOM   6    O OG  . SER A 1 7   ? -9.846  4.550   -44.952 1.00 57.64  ? 3   SER A OG  1 
ATOM   7    N N   . GLU A 1 8   ? -11.822 6.874   -45.485 1.00 46.35  ? 4   GLU A N   1 
ATOM   8    C CA  . GLU A 1 8   ? -12.323 8.011   -44.731 1.00 41.29  ? 4   GLU A CA  1 
ATOM   9    C C   . GLU A 1 8   ? -11.269 8.731   -43.845 1.00 38.19  ? 4   GLU A C   1 
ATOM   10   O O   . GLU A 1 8   ? -10.395 8.101   -43.234 1.00 35.72  ? 4   GLU A O   1 
ATOM   11   C CB  . GLU A 1 8   ? -13.482 7.555   -43.880 1.00 41.34  ? 4   GLU A CB  1 
ATOM   12   C CG  . GLU A 1 8   ? -14.252 8.666   -43.215 1.00 41.32  ? 4   GLU A CG  1 
ATOM   13   C CD  . GLU A 1 8   ? -15.485 8.161   -42.499 1.00 40.53  ? 4   GLU A CD  1 
ATOM   14   O OE1 . GLU A 1 8   ? -16.318 7.598   -43.161 1.00 43.75  ? 4   GLU A OE1 1 
ATOM   15   O OE2 . GLU A 1 8   ? -15.616 8.313   -41.263 1.00 41.44  ? 4   GLU A OE2 1 
ATOM   16   N N   . ARG A 1 9   ? -11.386 10.057  -43.782 1.00 35.62  ? 5   ARG A N   1 
ATOM   17   C CA  . ARG A 1 9   ? -10.484 10.893  -43.037 1.00 34.54  ? 5   ARG A CA  1 
ATOM   18   C C   . ARG A 1 9   ? -11.211 11.933  -42.209 1.00 33.27  ? 5   ARG A C   1 
ATOM   19   O O   . ARG A 1 9   ? -12.266 12.379  -42.564 1.00 32.41  ? 5   ARG A O   1 
ATOM   20   C CB  . ARG A 1 9   ? -9.527  11.587  -43.978 1.00 36.74  ? 5   ARG A CB  1 
ATOM   21   C CG  . ARG A 1 9   ? -8.485  10.656  -44.573 1.00 37.70  ? 5   ARG A CG  1 
ATOM   22   C CD  . ARG A 1 9   ? -7.565  11.398  -45.519 1.00 39.80  ? 5   ARG A CD  1 
ATOM   23   N NE  . ARG A 1 9   ? -6.452  10.551  -45.945 1.00 41.10  ? 5   ARG A NE  1 
ATOM   24   C CZ  . ARG A 1 9   ? -5.499  10.921  -46.797 1.00 41.06  ? 5   ARG A CZ  1 
ATOM   25   N NH1 . ARG A 1 9   ? -5.475  12.146  -47.320 1.00 41.18  ? 5   ARG A NH1 1 
ATOM   26   N NH2 . ARG A 1 9   ? -4.564  10.062  -47.137 1.00 41.73  ? 5   ARG A NH2 1 
ATOM   27   N N   . THR A 1 10  ? -10.653 12.278  -41.056 1.00 32.47  ? 6   THR A N   1 
ATOM   28   C CA  . THR A 1 10  ? -11.241 13.310  -40.217 1.00 32.37  ? 6   THR A CA  1 
ATOM   29   C C   . THR A 1 10  ? -10.169 14.251  -39.654 1.00 33.27  ? 6   THR A C   1 
ATOM   30   O O   . THR A 1 10  ? -8.980  13.906  -39.619 1.00 31.20  ? 6   THR A O   1 
ATOM   31   C CB  . THR A 1 10  ? -11.962 12.713  -39.017 1.00 31.47  ? 6   THR A CB  1 
ATOM   32   O OG1 . THR A 1 10  ? -12.840 13.713  -38.479 1.00 31.55  ? 6   THR A OG1 1 
ATOM   33   C CG2 . THR A 1 10  ? -10.930 12.244  -37.960 1.00 29.31  ? 6   THR A CG2 1 
ATOM   34   N N   . PHE A 1 11  ? -10.611 15.428  -39.227 1.00 32.72  ? 7   PHE A N   1 
ATOM   35   C CA  . PHE A 1 11  ? -9.722  16.427  -38.652 1.00 32.81  ? 7   PHE A CA  1 
ATOM   36   C C   . PHE A 1 11  ? -9.915  16.388  -37.158 1.00 33.13  ? 7   PHE A C   1 
ATOM   37   O O   . PHE A 1 11  ? -11.059 16.499  -36.688 1.00 34.15  ? 7   PHE A O   1 
ATOM   38   C CB  . PHE A 1 11  ? -10.049 17.810  -39.163 1.00 34.60  ? 7   PHE A CB  1 
ATOM   39   C CG  . PHE A 1 11  ? -9.275  18.900  -38.495 1.00 35.32  ? 7   PHE A CG  1 
ATOM   40   C CD1 . PHE A 1 11  ? -7.916  19.060  -38.748 1.00 35.50  ? 7   PHE A CD1 1 
ATOM   41   C CD2 . PHE A 1 11  ? -9.913  19.800  -37.646 1.00 36.28  ? 7   PHE A CD2 1 
ATOM   42   C CE1 . PHE A 1 11  ? -7.192  20.070  -38.152 1.00 35.36  ? 7   PHE A CE1 1 
ATOM   43   C CE2 . PHE A 1 11  ? -9.195  20.808  -37.015 1.00 35.55  ? 7   PHE A CE2 1 
ATOM   44   C CZ  . PHE A 1 11  ? -7.825  20.943  -37.279 1.00 37.02  ? 7   PHE A CZ  1 
ATOM   45   N N   . ILE A 1 12  ? -8.812  16.181  -36.426 1.00 29.62  ? 8   ILE A N   1 
ATOM   46   C CA  . ILE A 1 12  ? -8.793  16.245  -34.968 1.00 28.64  ? 8   ILE A CA  1 
ATOM   47   C C   . ILE A 1 12  ? -7.803  17.340  -34.551 1.00 28.54  ? 8   ILE A C   1 
ATOM   48   O O   . ILE A 1 12  ? -6.715  17.489  -35.124 1.00 28.34  ? 8   ILE A O   1 
ATOM   49   C CB  . ILE A 1 12  ? -8.346  14.921  -34.325 1.00 27.82  ? 8   ILE A CB  1 
ATOM   50   C CG1 . ILE A 1 12  ? -9.264  13.800  -34.744 1.00 29.28  ? 8   ILE A CG1 1 
ATOM   51   C CG2 . ILE A 1 12  ? -8.359  15.021  -32.815 1.00 26.75  ? 8   ILE A CG2 1 
ATOM   52   C CD1 . ILE A 1 12  ? -10.712 14.005  -34.299 1.00 28.79  ? 8   ILE A CD1 1 
ATOM   53   N N   . ALA A 1 13  ? -8.207  18.144  -33.592 1.00 28.68  ? 9   ALA A N   1 
ATOM   54   C CA  . ALA A 1 13  ? -7.351  19.217  -33.098 1.00 27.79  ? 9   ALA A CA  1 
ATOM   55   C C   . ALA A 1 13  ? -7.209  19.058  -31.577 1.00 27.02  ? 9   ALA A C   1 
ATOM   56   O O   . ALA A 1 13  ? -8.174  18.715  -30.896 1.00 27.50  ? 9   ALA A O   1 
ATOM   57   C CB  . ALA A 1 13  ? -7.962  20.570  -33.472 1.00 25.41  ? 9   ALA A CB  1 
ATOM   58   N N   . VAL A 1 14  ? -6.016  19.338  -31.060 1.00 27.49  ? 10  VAL A N   1 
ATOM   59   C CA  . VAL A 1 14  ? -5.847  19.673  -29.655 1.00 26.57  ? 10  VAL A CA  1 
ATOM   60   C C   . VAL A 1 14  ? -5.908  21.192  -29.566 1.00 28.02  ? 10  VAL A C   1 
ATOM   61   O O   . VAL A 1 14  ? -5.078  21.877  -30.148 1.00 27.60  ? 10  VAL A O   1 
ATOM   62   C CB  . VAL A 1 14  ? -4.511  19.181  -29.136 1.00 26.55  ? 10  VAL A CB  1 
ATOM   63   C CG1 . VAL A 1 14  ? -4.458  19.272  -27.590 1.00 25.93  ? 10  VAL A CG1 1 
ATOM   64   C CG2 . VAL A 1 14  ? -4.281  17.731  -29.645 1.00 25.74  ? 10  VAL A CG2 1 
ATOM   65   N N   . LYS A 1 15  ? -6.943  21.712  -28.908 1.00 28.46  ? 11  LYS A N   1 
ATOM   66   C CA  . LYS A 1 15  ? -7.122  23.148  -28.788 1.00 29.84  ? 11  LYS A CA  1 
ATOM   67   C C   . LYS A 1 15  ? -6.040  23.721  -27.836 1.00 29.58  ? 11  LYS A C   1 
ATOM   68   O O   . LYS A 1 15  ? -5.280  22.981  -27.245 1.00 27.49  ? 11  LYS A O   1 
ATOM   69   C CB  . LYS A 1 15  ? -8.518  23.446  -28.270 1.00 32.22  ? 11  LYS A CB  1 
ATOM   70   C CG  . LYS A 1 15  ? -9.666  23.017  -29.190 1.00 34.14  ? 11  LYS A CG  1 
ATOM   71   C CD  . LYS A 1 15  ? -10.996 23.419  -28.557 1.00 35.48  ? 11  LYS A CD  1 
ATOM   72   C CE  . LYS A 1 15  ? -12.145 23.148  -29.484 1.00 37.49  ? 11  LYS A CE  1 
ATOM   73   N NZ  . LYS A 1 15  ? -13.417 23.233  -28.764 1.00 39.56  ? 11  LYS A NZ  1 
ATOM   74   N N   . PRO A 1 16  ? -5.963  25.047  -27.716 1.00 29.25  ? 12  PRO A N   1 
ATOM   75   C CA  . PRO A 1 16  ? -4.853  25.611  -26.969 1.00 29.10  ? 12  PRO A CA  1 
ATOM   76   C C   . PRO A 1 16  ? -4.804  25.222  -25.493 1.00 28.64  ? 12  PRO A C   1 
ATOM   77   O O   . PRO A 1 16  ? -3.710  25.107  -24.951 1.00 27.37  ? 12  PRO A O   1 
ATOM   78   C CB  . PRO A 1 16  ? -5.091  27.124  -27.087 1.00 30.11  ? 12  PRO A CB  1 
ATOM   79   C CG  . PRO A 1 16  ? -5.826  27.268  -28.372 1.00 31.40  ? 12  PRO A CG  1 
ATOM   80   C CD  . PRO A 1 16  ? -6.761  26.092  -28.371 1.00 29.39  ? 12  PRO A CD  1 
ATOM   81   N N   . ASP A 1 17  ? -5.969  25.039  -24.857 1.00 28.11  ? 13  ASP A N   1 
ATOM   82   C CA  . ASP A 1 17  ? -6.010  24.519  -23.479 1.00 29.19  ? 13  ASP A CA  1 
ATOM   83   C C   . ASP A 1 17  ? -5.424  23.104  -23.404 1.00 29.52  ? 13  ASP A C   1 
ATOM   84   O O   . ASP A 1 17  ? -4.657  22.782  -22.479 1.00 33.20  ? 13  ASP A O   1 
ATOM   85   C CB  . ASP A 1 17  ? -7.424  24.566  -22.891 1.00 30.27  ? 13  ASP A CB  1 
ATOM   86   C CG  . ASP A 1 17  ? -8.465  23.875  -23.785 1.00 31.43  ? 13  ASP A CG  1 
ATOM   87   O OD1 . ASP A 1 17  ? -8.382  24.008  -25.017 1.00 33.00  ? 13  ASP A OD1 1 
ATOM   88   O OD2 . ASP A 1 17  ? -9.341  23.183  -23.245 1.00 31.14  ? 13  ASP A OD2 1 
ATOM   89   N N   . GLY A 1 18  ? -5.696  22.293  -24.416 1.00 27.90  ? 14  GLY A N   1 
ATOM   90   C CA  . GLY A 1 18  ? -5.153  20.938  -24.479 1.00 27.48  ? 14  GLY A CA  1 
ATOM   91   C C   . GLY A 1 18  ? -3.647  20.916  -24.630 1.00 27.77  ? 14  GLY A C   1 
ATOM   92   O O   . GLY A 1 18  ? -2.971  20.102  -24.004 1.00 28.20  ? 14  GLY A O   1 
ATOM   93   N N   . VAL A 1 19  ? -3.109  21.815  -25.460 1.00 28.03  ? 15  VAL A N   1 
ATOM   94   C CA  . VAL A 1 19  ? -1.660  21.912  -25.640 1.00 26.86  ? 15  VAL A CA  1 
ATOM   95   C C   . VAL A 1 19  ? -1.015  22.455  -24.335 1.00 28.00  ? 15  VAL A C   1 
ATOM   96   O O   . VAL A 1 19  ? -0.025  21.916  -23.850 1.00 27.73  ? 15  VAL A O   1 
ATOM   97   C CB  . VAL A 1 19  ? -1.289  22.799  -26.846 1.00 27.30  ? 15  VAL A CB  1 
ATOM   98   C CG1 . VAL A 1 19  ? 0.238   23.024  -26.916 1.00 25.87  ? 15  VAL A CG1 1 
ATOM   99   C CG2 . VAL A 1 19  ? -1.806  22.213  -28.183 1.00 25.43  ? 15  VAL A CG2 1 
ATOM   100  N N   . GLN A 1 20  ? -1.606  23.495  -23.756 1.00 27.95  ? 16  GLN A N   1 
ATOM   101  C CA  . GLN A 1 20  ? -1.119  24.074  -22.516 1.00 28.93  ? 16  GLN A CA  1 
ATOM   102  C C   . GLN A 1 20  ? -1.123  23.060  -21.374 1.00 29.56  ? 16  GLN A C   1 
ATOM   103  O O   . GLN A 1 20  ? -0.223  23.065  -20.522 1.00 30.74  ? 16  GLN A O   1 
ATOM   104  C CB  . GLN A 1 20  ? -1.976  25.292  -22.105 1.00 29.47  ? 16  GLN A CB  1 
ATOM   105  C CG  . GLN A 1 20  ? -1.632  26.587  -22.830 1.00 29.17  ? 16  GLN A CG  1 
ATOM   106  C CD  . GLN A 1 20  ? -0.373  27.258  -22.280 1.00 31.17  ? 16  GLN A CD  1 
ATOM   107  O OE1 . GLN A 1 20  ? 0.236   26.768  -21.334 1.00 31.79  ? 16  GLN A OE1 1 
ATOM   108  N NE2 . GLN A 1 20  ? -0.006  28.426  -22.833 1.00 30.39  ? 16  GLN A NE2 1 
ATOM   109  N N   . ARG A 1 21  ? -2.113  22.163  -21.368 1.00 29.56  ? 17  ARG A N   1 
ATOM   110  C CA  . ARG A 1 21  ? -2.232  21.186  -20.290 1.00 28.19  ? 17  ARG A CA  1 
ATOM   111  C C   . ARG A 1 21  ? -1.569  19.861  -20.644 1.00 28.45  ? 17  ARG A C   1 
ATOM   112  O O   . ARG A 1 21  ? -1.790  18.871  -19.948 1.00 27.34  ? 17  ARG A O   1 
ATOM   113  C CB  . ARG A 1 21  ? -3.695  20.993  -19.922 1.00 27.90  ? 17  ARG A CB  1 
ATOM   114  C CG  . ARG A 1 21  ? -4.294  22.179  -19.205 1.00 28.81  ? 17  ARG A CG  1 
ATOM   115  C CD  . ARG A 1 21  ? -5.796  21.972  -18.969 1.00 29.29  ? 17  ARG A CD  1 
ATOM   116  N NE  . ARG A 1 21  ? -6.008  20.824  -18.055 1.00 28.17  ? 17  ARG A NE  1 
ATOM   117  C CZ  . ARG A 1 21  ? -7.063  20.034  -18.060 1.00 27.53  ? 17  ARG A CZ  1 
ATOM   118  N NH1 . ARG A 1 21  ? -8.055  20.222  -18.947 1.00 27.61  ? 17  ARG A NH1 1 
ATOM   119  N NH2 . ARG A 1 21  ? -7.150  19.051  -17.177 1.00 26.42  ? 17  ARG A NH2 1 
ATOM   120  N N   . ASN A 1 22  ? -0.696  19.861  -21.658 1.00 28.39  ? 18  ASN A N   1 
ATOM   121  C CA  . ASN A 1 22  ? 0.158   18.704  -21.955 1.00 29.52  ? 18  ASN A CA  1 
ATOM   122  C C   . ASN A 1 22  ? -0.602  17.418  -22.322 1.00 28.30  ? 18  ASN A C   1 
ATOM   123  O O   . ASN A 1 22  ? -0.291  16.356  -21.835 1.00 27.64  ? 18  ASN A O   1 
ATOM   124  C CB  . ASN A 1 22  ? 1.065   18.404  -20.764 1.00 31.00  ? 18  ASN A CB  1 
ATOM   125  C CG  . ASN A 1 22  ? 2.152   19.436  -20.547 1.00 32.20  ? 18  ASN A CG  1 
ATOM   126  O OD1 . ASN A 1 22  ? 2.615   19.574  -19.424 1.00 36.77  ? 18  ASN A OD1 1 
ATOM   127  N ND2 . ASN A 1 22  ? 2.623   20.104  -21.609 1.00 31.99  ? 18  ASN A ND2 1 
ATOM   128  N N   . LEU A 1 23  ? -1.623  17.547  -23.159 1.00 29.13  ? 19  LEU A N   1 
ATOM   129  C CA  . LEU A 1 23  ? -2.448  16.417  -23.539 1.00 28.50  ? 19  LEU A CA  1 
ATOM   130  C C   . LEU A 1 23  ? -2.226  15.996  -24.997 1.00 27.41  ? 19  LEU A C   1 
ATOM   131  O O   . LEU A 1 23  ? -2.967  15.154  -25.500 1.00 26.74  ? 19  LEU A O   1 
ATOM   132  C CB  . LEU A 1 23  ? -3.934  16.743  -23.325 1.00 28.09  ? 19  LEU A CB  1 
ATOM   133  C CG  . LEU A 1 23  ? -4.347  16.966  -21.875 1.00 30.30  ? 19  LEU A CG  1 
ATOM   134  C CD1 . LEU A 1 23  ? -5.798  17.387  -21.706 1.00 28.67  ? 19  LEU A CD1 1 
ATOM   135  C CD2 . LEU A 1 23  ? -4.053  15.714  -21.046 1.00 29.67  ? 19  LEU A CD2 1 
ATOM   136  N N   . VAL A 1 24  ? -1.192  16.511  -25.655 1.00 25.47  ? 20  VAL A N   1 
ATOM   137  C CA  . VAL A 1 24  ? -0.996  16.185  -27.059 1.00 25.57  ? 20  VAL A CA  1 
ATOM   138  C C   . VAL A 1 24  ? -0.628  14.741  -27.283 1.00 25.20  ? 20  VAL A C   1 
ATOM   139  O O   . VAL A 1 24  ? -1.292  14.033  -28.026 1.00 24.09  ? 20  VAL A O   1 
ATOM   140  C CB  . VAL A 1 24  ? 0.107   17.006  -27.703 1.00 25.90  ? 20  VAL A CB  1 
ATOM   141  C CG1 . VAL A 1 24  ? 0.315   16.447  -29.083 1.00 25.14  ? 20  VAL A CG1 1 
ATOM   142  C CG2 . VAL A 1 24  ? -0.234  18.504  -27.709 1.00 24.92  ? 20  VAL A CG2 1 
ATOM   143  N N   . GLY A 1 25  ? 0.399   14.290  -26.577 1.00 25.80  ? 21  GLY A N   1 
ATOM   144  C CA  . GLY A 1 25  ? 0.838   12.917  -26.665 1.00 26.74  ? 21  GLY A CA  1 
ATOM   145  C C   . GLY A 1 25  ? -0.271  11.913  -26.266 1.00 26.81  ? 21  GLY A C   1 
ATOM   146  O O   . GLY A 1 25  ? -0.514  10.938  -26.958 1.00 24.14  ? 21  GLY A O   1 
ATOM   147  N N   . GLU A 1 26  ? -0.978  12.240  -25.193 1.00 27.44  ? 22  GLU A N   1 
ATOM   148  C CA  . GLU A 1 26  ? -2.049  11.401  -24.699 1.00 29.14  ? 22  GLU A CA  1 
ATOM   149  C C   . GLU A 1 26  ? -3.125  11.248  -25.756 1.00 27.92  ? 22  GLU A C   1 
ATOM   150  O O   . GLU A 1 26  ? -3.615  10.149  -25.982 1.00 26.97  ? 22  GLU A O   1 
ATOM   151  C CB  . GLU A 1 26  ? -2.630  11.979  -23.408 1.00 31.52  ? 22  GLU A CB  1 
ATOM   152  C CG  . GLU A 1 26  ? -3.737  11.163  -22.781 1.00 33.09  ? 22  GLU A CG  1 
ATOM   153  C CD  . GLU A 1 26  ? -3.295  9.759   -22.415 1.00 33.60  ? 22  GLU A CD  1 
ATOM   154  O OE1 . GLU A 1 26  ? -2.146  9.597   -21.948 1.00 33.40  ? 22  GLU A OE1 1 
ATOM   155  O OE2 . GLU A 1 26  ? -4.099  8.809   -22.628 1.00 36.85  ? 22  GLU A OE2 1 
ATOM   156  N N   . ILE A 1 27  ? -3.468  12.334  -26.434 1.00 27.04  ? 23  ILE A N   1 
ATOM   157  C CA  . ILE A 1 27  ? -4.529  12.273  -27.448 1.00 26.78  ? 23  ILE A CA  1 
ATOM   158  C C   . ILE A 1 27  ? -4.068  11.442  -28.666 1.00 26.67  ? 23  ILE A C   1 
ATOM   159  O O   . ILE A 1 27  ? -4.804  10.589  -29.151 1.00 24.52  ? 23  ILE A O   1 
ATOM   160  C CB  . ILE A 1 27  ? -4.983  13.700  -27.862 1.00 26.40  ? 23  ILE A CB  1 
ATOM   161  C CG1 . ILE A 1 27  ? -5.825  14.299  -26.732 1.00 26.46  ? 23  ILE A CG1 1 
ATOM   162  C CG2 . ILE A 1 27  ? -5.755  13.685  -29.192 1.00 26.17  ? 23  ILE A CG2 1 
ATOM   163  C CD1 . ILE A 1 27  ? -5.994  15.812  -26.744 1.00 26.61  ? 23  ILE A CD1 1 
ATOM   164  N N   . ILE A 1 28  ? -2.841  11.684  -29.114 1.00 26.40  ? 24  ILE A N   1 
ATOM   165  C CA  . ILE A 1 28  ? -2.308  10.982  -30.257 1.00 28.29  ? 24  ILE A CA  1 
ATOM   166  C C   . ILE A 1 28  ? -2.230  9.476   -29.972 1.00 30.65  ? 24  ILE A C   1 
ATOM   167  O O   . ILE A 1 28  ? -2.656  8.648   -30.790 1.00 31.59  ? 24  ILE A O   1 
ATOM   168  C CB  . ILE A 1 28  ? -0.914  11.543  -30.655 1.00 28.05  ? 24  ILE A CB  1 
ATOM   169  C CG1 . ILE A 1 28  ? -1.060  12.958  -31.238 1.00 28.53  ? 24  ILE A CG1 1 
ATOM   170  C CG2 . ILE A 1 28  ? -0.253  10.660  -31.672 1.00 28.89  ? 24  ILE A CG2 1 
ATOM   171  C CD1 . ILE A 1 28  ? 0.251   13.697  -31.409 1.00 26.28  ? 24  ILE A CD1 1 
ATOM   172  N N   . LYS A 1 29  ? -1.815  9.142   -28.755 1.00 32.21  ? 25  LYS A N   1 
ATOM   173  C CA  . LYS A 1 29  ? -1.685  7.759   -28.301 1.00 35.52  ? 25  LYS A CA  1 
ATOM   174  C C   . LYS A 1 29  ? -3.007  6.983   -28.406 1.00 32.53  ? 25  LYS A C   1 
ATOM   175  O O   . LYS A 1 29  ? -3.052  5.849   -28.870 1.00 32.52  ? 25  LYS A O   1 
ATOM   176  C CB  . LYS A 1 29  ? -1.220  7.769   -26.835 1.00 38.89  ? 25  LYS A CB  1 
ATOM   177  C CG  . LYS A 1 29  ? -0.806  6.424   -26.281 1.00 45.03  ? 25  LYS A CG  1 
ATOM   178  C CD  . LYS A 1 29  ? -0.391  6.549   -24.830 1.00 49.60  ? 25  LYS A CD  1 
ATOM   179  C CE  . LYS A 1 29  ? -0.075  5.198   -24.242 1.00 52.13  ? 25  LYS A CE  1 
ATOM   180  N NZ  . LYS A 1 29  ? -1.287  4.304   -24.160 1.00 58.91  ? 25  LYS A NZ  1 
ATOM   181  N N   . ARG A 1 30  ? -4.085  7.622   -28.013 1.00 28.98  ? 26  ARG A N   1 
ATOM   182  C CA  . ARG A 1 30  ? -5.384  6.986   -28.045 1.00 28.76  ? 26  ARG A CA  1 
ATOM   183  C C   . ARG A 1 30  ? -5.887  6.690   -29.452 1.00 28.07  ? 26  ARG A C   1 
ATOM   184  O O   . ARG A 1 30  ? -6.468  5.627   -29.683 1.00 28.07  ? 26  ARG A O   1 
ATOM   185  C CB  . ARG A 1 30  ? -6.383  7.821   -27.286 1.00 28.24  ? 26  ARG A CB  1 
ATOM   186  C CG  . ARG A 1 30  ? -5.942  7.889   -25.835 1.00 28.12  ? 26  ARG A CG  1 
ATOM   187  C CD  . ARG A 1 30  ? -7.052  8.397   -24.980 1.00 28.34  ? 26  ARG A CD  1 
ATOM   188  N NE  . ARG A 1 30  ? -6.713  8.573   -23.596 1.00 25.72  ? 26  ARG A NE  1 
ATOM   189  C CZ  . ARG A 1 30  ? -7.626  8.762   -22.649 1.00 25.14  ? 26  ARG A CZ  1 
ATOM   190  N NH1 . ARG A 1 30  ? -8.922  8.870   -22.985 1.00 24.68  ? 26  ARG A NH1 1 
ATOM   191  N NH2 . ARG A 1 30  ? -7.254  8.911   -21.381 1.00 23.43  ? 26  ARG A NH2 1 
ATOM   192  N N   . PHE A 1 31  ? -5.572  7.565   -30.397 1.00 26.74  ? 27  PHE A N   1 
ATOM   193  C CA  . PHE A 1 31  ? -5.919  7.342   -31.789 1.00 26.66  ? 27  PHE A CA  1 
ATOM   194  C C   . PHE A 1 31  ? -5.051  6.254   -32.409 1.00 28.43  ? 27  PHE A C   1 
ATOM   195  O O   . PHE A 1 31  ? -5.550  5.382   -33.132 1.00 28.57  ? 27  PHE A O   1 
ATOM   196  C CB  . PHE A 1 31  ? -5.820  8.648   -32.581 1.00 26.57  ? 27  PHE A CB  1 
ATOM   197  C CG  . PHE A 1 31  ? -7.048  9.489   -32.461 1.00 26.25  ? 27  PHE A CG  1 
ATOM   198  C CD1 . PHE A 1 31  ? -7.997  9.529   -33.491 1.00 25.96  ? 27  PHE A CD1 1 
ATOM   199  C CD2 . PHE A 1 31  ? -7.305  10.195  -31.308 1.00 25.79  ? 27  PHE A CD2 1 
ATOM   200  C CE1 . PHE A 1 31  ? -9.127  10.317  -33.369 1.00 25.79  ? 27  PHE A CE1 1 
ATOM   201  C CE2 . PHE A 1 31  ? -8.472  10.975  -31.193 1.00 25.67  ? 27  PHE A CE2 1 
ATOM   202  C CZ  . PHE A 1 31  ? -9.375  11.024  -32.220 1.00 24.71  ? 27  PHE A CZ  1 
ATOM   203  N N   . GLU A 1 32  ? -3.760  6.273   -32.091 1.00 28.65  ? 28  GLU A N   1 
ATOM   204  C CA  . GLU A 1 32  ? -2.839  5.216   -32.534 1.00 28.25  ? 28  GLU A CA  1 
ATOM   205  C C   . GLU A 1 32  ? -3.257  3.873   -31.977 1.00 28.60  ? 28  GLU A C   1 
ATOM   206  O O   . GLU A 1 32  ? -3.235  2.866   -32.686 1.00 30.45  ? 28  GLU A O   1 
ATOM   207  C CB  . GLU A 1 32  ? -1.411  5.511   -32.040 1.00 28.61  ? 28  GLU A CB  1 
ATOM   208  C CG  . GLU A 1 32  ? -0.718  6.637   -32.768 1.00 30.23  ? 28  GLU A CG  1 
ATOM   209  C CD  . GLU A 1 32  ? 0.664   6.932   -32.196 1.00 30.75  ? 28  GLU A CD  1 
ATOM   210  O OE1 . GLU A 1 32  ? 0.752   7.310   -31.016 1.00 29.58  ? 28  GLU A OE1 1 
ATOM   211  O OE2 . GLU A 1 32  ? 1.644   6.761   -32.941 1.00 32.89  ? 28  GLU A OE2 1 
ATOM   212  N N   . ASN A 1 33  ? -3.574  3.836   -30.688 1.00 27.70  ? 29  ASN A N   1 
ATOM   213  C CA  . ASN A 1 33  ? -3.936  2.579   -30.052 1.00 28.33  ? 29  ASN A CA  1 
ATOM   214  C C   . ASN A 1 33  ? -5.199  2.013   -30.669 1.00 28.42  ? 29  ASN A C   1 
ATOM   215  O O   . ASN A 1 33  ? -5.354  0.799   -30.760 1.00 30.39  ? 29  ASN A O   1 
ATOM   216  C CB  . ASN A 1 33  ? -4.198  2.761   -28.573 1.00 29.35  ? 29  ASN A CB  1 
ATOM   217  C CG  . ASN A 1 33  ? -2.911  2.961   -27.736 1.00 29.58  ? 29  ASN A CG  1 
ATOM   218  O OD1 . ASN A 1 33  ? -3.009  3.393   -26.570 1.00 31.36  ? 29  ASN A OD1 1 
ATOM   219  N ND2 . ASN A 1 33  ? -1.751  2.659   -28.293 1.00 26.89  ? 29  ASN A ND2 1 
ATOM   220  N N   . LYS A 1 34  ? -6.119  2.890   -31.041 1.00 27.23  ? 30  LYS A N   1 
ATOM   221  C CA  . LYS A 1 34  ? -7.398  2.460   -31.607 1.00 28.16  ? 30  LYS A CA  1 
ATOM   222  C C   . LYS A 1 34  ? -7.197  1.750   -32.952 1.00 28.52  ? 30  LYS A C   1 
ATOM   223  O O   . LYS A 1 34  ? -7.979  0.927   -33.334 1.00 28.64  ? 30  LYS A O   1 
ATOM   224  C CB  . LYS A 1 34  ? -8.314  3.669   -31.774 1.00 26.98  ? 30  LYS A CB  1 
ATOM   225  C CG  . LYS A 1 34  ? -9.689  3.375   -32.396 1.00 28.42  ? 30  LYS A CG  1 
ATOM   226  C CD  . LYS A 1 34  ? -10.495 2.411   -31.553 1.00 28.43  ? 30  LYS A CD  1 
ATOM   227  C CE  . LYS A 1 34  ? -11.961 2.456   -31.882 1.00 29.64  ? 30  LYS A CE  1 
ATOM   228  N NZ  . LYS A 1 34  ? -12.615 1.591   -30.885 1.00 31.02  ? 30  LYS A NZ  1 
ATOM   229  N N   . GLY A 1 35  ? -6.144  2.113   -33.682 1.00 29.85  ? 31  GLY A N   1 
ATOM   230  C CA  . GLY A 1 35  ? -5.887  1.516   -34.999 1.00 30.53  ? 31  GLY A CA  1 
ATOM   231  C C   . GLY A 1 35  ? -5.970  2.520   -36.147 1.00 31.95  ? 31  GLY A C   1 
ATOM   232  O O   . GLY A 1 35  ? -5.775  2.156   -37.283 1.00 32.70  ? 31  GLY A O   1 
ATOM   233  N N   . TYR A 1 36  ? -6.260  3.784   -35.836 1.00 31.46  ? 32  TYR A N   1 
ATOM   234  C CA  . TYR A 1 36  ? -6.370  4.801   -36.820 1.00 31.27  ? 32  TYR A CA  1 
ATOM   235  C C   . TYR A 1 36  ? -4.999  5.228   -37.270 1.00 33.20  ? 32  TYR A C   1 
ATOM   236  O O   . TYR A 1 36  ? -4.016  5.072   -36.544 1.00 35.91  ? 32  TYR A O   1 
ATOM   237  C CB  . TYR A 1 36  ? -7.127  5.998   -36.268 1.00 31.19  ? 32  TYR A CB  1 
ATOM   238  C CG  . TYR A 1 36  ? -8.568  5.735   -35.909 1.00 30.75  ? 32  TYR A CG  1 
ATOM   239  C CD1 . TYR A 1 36  ? -9.393  4.930   -36.726 1.00 31.90  ? 32  TYR A CD1 1 
ATOM   240  C CD2 . TYR A 1 36  ? -9.149  6.359   -34.817 1.00 29.60  ? 32  TYR A CD2 1 
ATOM   241  C CE1 . TYR A 1 36  ? -10.731 4.704   -36.409 1.00 29.90  ? 32  TYR A CE1 1 
ATOM   242  C CE2 . TYR A 1 36  ? -10.475 6.159   -34.518 1.00 29.52  ? 32  TYR A CE2 1 
ATOM   243  C CZ  . TYR A 1 36  ? -11.259 5.329   -35.316 1.00 29.82  ? 32  TYR A CZ  1 
ATOM   244  O OH  . TYR A 1 36  ? -12.551 5.121   -34.981 1.00 30.34  ? 32  TYR A OH  1 
ATOM   245  N N   . LYS A 1 37  ? -4.926  5.778   -38.486 1.00 33.83  ? 33  LYS A N   1 
ATOM   246  C CA  . LYS A 1 37  ? -3.647  6.051   -39.126 1.00 33.56  ? 33  LYS A CA  1 
ATOM   247  C C   . LYS A 1 37  ? -3.442  7.554   -39.248 1.00 32.51  ? 33  LYS A C   1 
ATOM   248  O O   . LYS A 1 37  ? -4.292  8.256   -39.824 1.00 32.24  ? 33  LYS A O   1 
ATOM   249  C CB  . LYS A 1 37  ? -3.628  5.406   -40.517 1.00 34.85  ? 33  LYS A CB  1 
ATOM   250  C CG  . LYS A 1 37  ? -2.364  5.685   -41.321 1.00 35.05  ? 33  LYS A CG  1 
ATOM   251  C CD  . LYS A 1 37  ? -2.309  4.848   -42.600 1.00 37.07  ? 33  LYS A CD  1 
ATOM   252  C CE  . LYS A 1 37  ? -3.361  5.256   -43.622 1.00 37.03  ? 33  LYS A CE  1 
ATOM   253  N NZ  . LYS A 1 37  ? -3.375  4.350   -44.777 1.00 39.95  ? 33  LYS A NZ  1 
ATOM   254  N N   . LEU A 1 38  ? -2.291  8.030   -38.786 1.00 29.95  ? 34  LEU A N   1 
ATOM   255  C CA  . LEU A 1 38  ? -1.970  9.461   -38.828 1.00 30.32  ? 34  LEU A CA  1 
ATOM   256  C C   . LEU A 1 38  ? -1.445  9.848   -40.217 1.00 31.09  ? 34  LEU A C   1 
ATOM   257  O O   . LEU A 1 38  ? -0.415  9.358   -40.638 1.00 33.64  ? 34  LEU A O   1 
ATOM   258  C CB  . LEU A 1 38  ? -0.911  9.793   -37.754 1.00 29.03  ? 34  LEU A CB  1 
ATOM   259  C CG  . LEU A 1 38  ? -0.502  11.254  -37.576 1.00 27.75  ? 34  LEU A CG  1 
ATOM   260  C CD1 . LEU A 1 38  ? -1.691  12.014  -37.002 1.00 26.80  ? 34  LEU A CD1 1 
ATOM   261  C CD2 . LEU A 1 38  ? 0.710   11.407  -36.692 1.00 26.66  ? 34  LEU A CD2 1 
ATOM   262  N N   . VAL A 1 39  ? -2.142  10.737  -40.915 1.00 31.45  ? 35  VAL A N   1 
ATOM   263  C CA  . VAL A 1 39  ? -1.730  11.143  -42.261 1.00 32.32  ? 35  VAL A CA  1 
ATOM   264  C C   . VAL A 1 39  ? -1.485  12.636  -42.368 1.00 33.10  ? 35  VAL A C   1 
ATOM   265  O O   . VAL A 1 39  ? -1.047  13.124  -43.410 1.00 35.95  ? 35  VAL A O   1 
ATOM   266  C CB  . VAL A 1 39  ? -2.753  10.674  -43.321 1.00 31.65  ? 35  VAL A CB  1 
ATOM   267  C CG1 . VAL A 1 39  ? -2.930  9.166   -43.205 1.00 31.27  ? 35  VAL A CG1 1 
ATOM   268  C CG2 . VAL A 1 39  ? -4.075  11.332  -43.107 1.00 30.42  ? 35  VAL A CG2 1 
ATOM   269  N N   . GLY A 1 40  ? -1.741  13.365  -41.297 1.00 32.20  ? 36  GLY A N   1 
ATOM   270  C CA  . GLY A 1 40  ? -1.341  14.775  -41.223 1.00 32.76  ? 36  GLY A CA  1 
ATOM   271  C C   . GLY A 1 40  ? -1.176  15.228  -39.792 1.00 30.97  ? 36  GLY A C   1 
ATOM   272  O O   . GLY A 1 40  ? -1.938  14.811  -38.932 1.00 30.08  ? 36  GLY A O   1 
ATOM   273  N N   . LEU A 1 41  ? -0.178  16.063  -39.542 1.00 30.15  ? 37  LEU A N   1 
ATOM   274  C CA  . LEU A 1 41  ? 0.128   16.507  -38.191 1.00 29.67  ? 37  LEU A CA  1 
ATOM   275  C C   . LEU A 1 41  ? 0.909   17.795  -38.265 1.00 30.62  ? 37  LEU A C   1 
ATOM   276  O O   . LEU A 1 41  ? 1.935   17.867  -38.928 1.00 30.55  ? 37  LEU A O   1 
ATOM   277  C CB  . LEU A 1 41  ? 1.005   15.481  -37.470 1.00 29.51  ? 37  LEU A CB  1 
ATOM   278  C CG  . LEU A 1 41  ? 1.410   15.762  -36.009 1.00 27.77  ? 37  LEU A CG  1 
ATOM   279  C CD1 . LEU A 1 41  ? 0.265   15.729  -34.979 1.00 27.81  ? 37  LEU A CD1 1 
ATOM   280  C CD2 . LEU A 1 41  ? 2.457   14.727  -35.603 1.00 26.68  ? 37  LEU A CD2 1 
ATOM   281  N N   . LYS A 1 42  ? 0.519   18.756  -37.447 1.00 32.99  ? 38  LYS A N   1 
ATOM   282  C CA  . LYS A 1 42  ? 1.151   20.054  -37.488 1.00 35.27  ? 38  LYS A CA  1 
ATOM   283  C C   . LYS A 1 42  ? 0.820   20.838  -36.220 1.00 34.86  ? 38  LYS A C   1 
ATOM   284  O O   . LYS A 1 42  ? -0.314  20.835  -35.762 1.00 33.75  ? 38  LYS A O   1 
ATOM   285  C CB  . LYS A 1 42  ? 0.616   20.674  -38.770 1.00 37.90  ? 38  LYS A CB  1 
ATOM   286  C CG  . LYS A 1 42  ? 0.614   22.135  -39.046 1.00 40.76  ? 38  LYS A CG  1 
ATOM   287  C CD  . LYS A 1 42  ? -0.295  22.261  -40.292 1.00 42.98  ? 38  LYS A CD  1 
ATOM   288  C CE  . LYS A 1 42  ? -0.181  23.540  -41.070 1.00 43.66  ? 38  LYS A CE  1 
ATOM   289  N NZ  . LYS A 1 42  ? -1.009  23.362  -42.293 1.00 39.83  ? 38  LYS A NZ  1 
ATOM   290  N N   . LEU A 1 43  ? 1.843   21.458  -35.644 1.00 34.24  ? 39  LEU A N   1 
ATOM   291  C CA  . LEU A 1 43  ? 1.680   22.412  -34.574 1.00 34.95  ? 39  LEU A CA  1 
ATOM   292  C C   . LEU A 1 43  ? 1.572   23.796  -35.219 1.00 36.54  ? 39  LEU A C   1 
ATOM   293  O O   . LEU A 1 43  ? 2.357   24.106  -36.106 1.00 34.88  ? 39  LEU A O   1 
ATOM   294  C CB  . LEU A 1 43  ? 2.899   22.390  -33.678 1.00 36.23  ? 39  LEU A CB  1 
ATOM   295  C CG  . LEU A 1 43  ? 2.936   23.330  -32.468 1.00 35.97  ? 39  LEU A CG  1 
ATOM   296  C CD1 . LEU A 1 43  ? 2.124   22.733  -31.339 1.00 34.66  ? 39  LEU A CD1 1 
ATOM   297  C CD2 . LEU A 1 43  ? 4.372   23.635  -32.031 1.00 33.93  ? 39  LEU A CD2 1 
ATOM   298  N N   . LEU A 1 44  ? 0.578   24.583  -34.813 1.00 33.16  ? 40  LEU A N   1 
ATOM   299  C CA  . LEU A 1 44  ? 0.445   25.973  -35.297 1.00 34.25  ? 40  LEU A CA  1 
ATOM   300  C C   . LEU A 1 44  ? -0.357  26.855  -34.347 1.00 33.77  ? 40  LEU A C   1 
ATOM   301  O O   . LEU A 1 44  ? -1.227  26.381  -33.598 1.00 30.17  ? 40  LEU A O   1 
ATOM   302  C CB  . LEU A 1 44  ? -0.204  26.013  -36.689 1.00 36.31  ? 40  LEU A CB  1 
ATOM   303  C CG  . LEU A 1 44  ? -1.688  25.750  -36.816 1.00 36.42  ? 40  LEU A CG  1 
ATOM   304  C CD1 . LEU A 1 44  ? -2.235  26.862  -37.683 1.00 40.35  ? 40  LEU A CD1 1 
ATOM   305  C CD2 . LEU A 1 44  ? -1.866  24.465  -37.573 1.00 37.36  ? 40  LEU A CD2 1 
ATOM   306  N N   . GLN A 1 45  ? -0.063  28.148  -34.402 1.00 36.24  ? 41  GLN A N   1 
ATOM   307  C CA  . GLN A 1 45  ? -0.841  29.146  -33.711 1.00 35.98  ? 41  GLN A CA  1 
ATOM   308  C C   . GLN A 1 45  ? -1.801  29.762  -34.677 1.00 34.82  ? 41  GLN A C   1 
ATOM   309  O O   . GLN A 1 45  ? -1.386  30.459  -35.597 1.00 37.71  ? 41  GLN A O   1 
ATOM   310  C CB  . GLN A 1 45  ? 0.055   30.225  -33.118 1.00 38.98  ? 41  GLN A CB  1 
ATOM   311  C CG  . GLN A 1 45  ? -0.720  31.277  -32.323 1.00 41.38  ? 41  GLN A CG  1 
ATOM   312  C CD  . GLN A 1 45  ? 0.157   32.055  -31.339 1.00 45.58  ? 41  GLN A CD  1 
ATOM   313  O OE1 . GLN A 1 45  ? 1.067   31.503  -30.715 1.00 48.48  ? 41  GLN A OE1 1 
ATOM   314  N NE2 . GLN A 1 45  ? -0.126  33.329  -31.188 1.00 44.52  ? 41  GLN A NE2 1 
ATOM   315  N N   . PRO A 1 46  ? -3.095  29.520  -34.484 1.00 34.94  ? 42  PRO A N   1 
ATOM   316  C CA  . PRO A 1 46  ? -4.048  30.192  -35.351 1.00 37.45  ? 42  PRO A CA  1 
ATOM   317  C C   . PRO A 1 46  ? -3.904  31.706  -35.308 1.00 40.28  ? 42  PRO A C   1 
ATOM   318  O O   . PRO A 1 46  ? -3.622  32.280  -34.237 1.00 40.13  ? 42  PRO A O   1 
ATOM   319  C CB  . PRO A 1 46  ? -5.416  29.806  -34.761 1.00 39.10  ? 42  PRO A CB  1 
ATOM   320  C CG  . PRO A 1 46  ? -5.185  28.534  -34.057 1.00 36.60  ? 42  PRO A CG  1 
ATOM   321  C CD  . PRO A 1 46  ? -3.769  28.631  -33.528 1.00 35.32  ? 42  PRO A CD  1 
ATOM   322  N N   . THR A 1 47  ? -4.041  32.336  -36.473 1.00 41.32  ? 43  THR A N   1 
ATOM   323  C CA  . THR A 1 47  ? -4.016  33.777  -36.555 1.00 44.68  ? 43  THR A CA  1 
ATOM   324  C C   . THR A 1 47  ? -5.389  34.273  -36.089 1.00 49.41  ? 43  THR A C   1 
ATOM   325  O O   . THR A 1 47  ? -6.359  33.501  -36.037 1.00 49.11  ? 43  THR A O   1 
ATOM   326  C CB  . THR A 1 47  ? -3.727  34.254  -37.988 1.00 46.05  ? 43  THR A CB  1 
ATOM   327  O OG1 . THR A 1 47  ? -4.846  33.917  -38.830 1.00 48.05  ? 43  THR A OG1 1 
ATOM   328  C CG2 . THR A 1 47  ? -2.427  33.649  -38.522 1.00 43.36  ? 43  THR A CG2 1 
ATOM   329  N N   . GLU A 1 48  ? -5.479  35.558  -35.746 1.00 54.05  ? 44  GLU A N   1 
ATOM   330  C CA  . GLU A 1 48  ? -6.776  36.157  -35.456 1.00 59.96  ? 44  GLU A CA  1 
ATOM   331  C C   . GLU A 1 48  ? -7.738  35.921  -36.605 1.00 59.71  ? 44  GLU A C   1 
ATOM   332  O O   . GLU A 1 48  ? -8.902  35.608  -36.387 1.00 59.58  ? 44  GLU A O   1 
ATOM   333  C CB  . GLU A 1 48  ? -6.655  37.660  -35.245 1.00 66.47  ? 44  GLU A CB  1 
ATOM   334  C CG  . GLU A 1 48  ? -7.241  38.112  -33.939 1.00 69.86  ? 44  GLU A CG  1 
ATOM   335  C CD  . GLU A 1 48  ? -7.249  39.623  -33.815 1.00 77.68  ? 44  GLU A CD  1 
ATOM   336  O OE1 . GLU A 1 48  ? -6.726  40.369  -34.705 1.00 83.45  ? 44  GLU A OE1 1 
ATOM   337  O OE2 . GLU A 1 48  ? -7.836  40.071  -32.836 1.00 80.99  ? 44  GLU A OE2 1 
ATOM   338  N N   . GLU A 1 49  ? -7.233  36.064  -37.834 1.00 60.32  ? 45  GLU A N   1 
ATOM   339  C CA  . GLU A 1 49  ? -8.055  35.893  -39.020 1.00 63.69  ? 45  GLU A CA  1 
ATOM   340  C C   . GLU A 1 49  ? -8.583  34.465  -39.158 1.00 59.71  ? 45  GLU A C   1 
ATOM   341  O O   . GLU A 1 49  ? -9.756  34.256  -39.449 1.00 60.68  ? 45  GLU A O   1 
ATOM   342  C CB  . GLU A 1 49  ? -7.282  36.299  -40.268 1.00 65.69  ? 45  GLU A CB  1 
ATOM   343  C CG  . GLU A 1 49  ? -8.176  36.423  -41.476 1.00 70.80  ? 45  GLU A CG  1 
ATOM   344  C CD  . GLU A 1 49  ? -9.292  37.432  -41.304 1.00 75.91  ? 45  GLU A CD  1 
ATOM   345  O OE1 . GLU A 1 49  ? -9.067  38.514  -40.737 1.00 78.84  ? 45  GLU A OE1 1 
ATOM   346  O OE2 . GLU A 1 49  ? -10.405 37.150  -41.766 1.00 81.82  ? 45  GLU A OE2 1 
ATOM   347  N N   . GLN A 1 50  ? -7.720  33.486  -38.909 1.00 57.61  ? 46  GLN A N   1 
ATOM   348  C CA  . GLN A 1 50  ? -8.145  32.070  -38.885 1.00 57.16  ? 46  GLN A CA  1 
ATOM   349  C C   . GLN A 1 50  ? -9.170  31.797  -37.781 1.00 57.05  ? 46  GLN A C   1 
ATOM   350  O O   . GLN A 1 50  ? -10.085 30.995  -37.960 1.00 58.17  ? 46  GLN A O   1 
ATOM   351  C CB  . GLN A 1 50  ? -6.944  31.147  -38.694 1.00 52.58  ? 46  GLN A CB  1 
ATOM   352  C CG  . GLN A 1 50  ? -6.139  30.941  -39.950 1.00 53.35  ? 46  GLN A CG  1 
ATOM   353  C CD  . GLN A 1 50  ? -4.889  30.093  -39.704 1.00 48.70  ? 46  GLN A CD  1 
ATOM   354  O OE1 . GLN A 1 50  ? -4.204  30.259  -38.728 1.00 50.24  ? 46  GLN A OE1 1 
ATOM   355  N NE2 . GLN A 1 50  ? -4.579  29.211  -40.629 1.00 49.53  ? 46  GLN A NE2 1 
ATOM   356  N N   . ALA A 1 51  ? -9.009  32.459  -36.639 1.00 56.71  ? 47  ALA A N   1 
ATOM   357  C CA  . ALA A 1 51  ? -9.966  32.321  -35.546 1.00 58.15  ? 47  ALA A CA  1 
ATOM   358  C C   . ALA A 1 51  ? -11.313 32.982  -35.929 1.00 62.14  ? 47  ALA A C   1 
ATOM   359  O O   . ALA A 1 51  ? -12.379 32.409  -35.691 1.00 63.30  ? 47  ALA A O   1 
ATOM   360  C CB  . ALA A 1 51  ? -9.401  32.928  -34.279 1.00 56.33  ? 47  ALA A CB  1 
ATOM   361  N N   . LYS A 1 52  ? -11.265 34.155  -36.561 1.00 64.11  ? 48  LYS A N   1 
ATOM   362  C CA  . LYS A 1 52  ? -12.499 34.830  -37.031 1.00 70.55  ? 48  LYS A CA  1 
ATOM   363  C C   . LYS A 1 52  ? -13.323 33.886  -37.944 1.00 72.10  ? 48  LYS A C   1 
ATOM   364  O O   . LYS A 1 52  ? -14.508 33.673  -37.705 1.00 72.72  ? 48  LYS A O   1 
ATOM   365  C CB  . LYS A 1 52  ? -12.190 36.163  -37.729 1.00 72.09  ? 48  LYS A CB  1 
ATOM   366  N N   . GLN A 1 53  ? -12.662 33.220  -38.894 1.00 72.39  ? 49  GLN A N   1 
ATOM   367  C CA  . GLN A 1 53  ? -13.335 32.253  -39.777 1.00 74.84  ? 49  GLN A CA  1 
ATOM   368  C C   . GLN A 1 53  ? -13.906 31.015  -39.038 1.00 73.30  ? 49  GLN A C   1 
ATOM   369  O O   . GLN A 1 53  ? -14.981 30.528  -39.362 1.00 77.26  ? 49  GLN A O   1 
ATOM   370  C CB  . GLN A 1 53  ? -12.377 31.812  -40.898 1.00 71.34  ? 49  GLN A CB  1 
ATOM   371  N N   . HIS A 1 54  ? -13.187 30.521  -38.039 1.00 73.16  ? 50  HIS A N   1 
ATOM   372  C CA  . HIS A 1 54  ? -13.571 29.284  -37.323 1.00 70.61  ? 50  HIS A CA  1 
ATOM   373  C C   . HIS A 1 54  ? -14.927 29.280  -36.611 1.00 71.20  ? 50  HIS A C   1 
ATOM   374  O O   . HIS A 1 54  ? -15.262 30.187  -35.849 1.00 68.09  ? 50  HIS A O   1 
ATOM   375  C CB  . HIS A 1 54  ? -12.444 28.927  -36.355 1.00 68.22  ? 50  HIS A CB  1 
ATOM   376  C CG  . HIS A 1 54  ? -12.712 27.706  -35.535 1.00 68.18  ? 50  HIS A CG  1 
ATOM   377  N ND1 . HIS A 1 54  ? -12.614 26.463  -36.049 1.00 66.56  ? 50  HIS A ND1 1 
ATOM   378  C CD2 . HIS A 1 54  ? -13.061 27.559  -34.181 1.00 68.52  ? 50  HIS A CD2 1 
ATOM   379  C CE1 . HIS A 1 54  ? -12.915 25.565  -35.090 1.00 69.32  ? 50  HIS A CE1 1 
ATOM   380  N NE2 . HIS A 1 54  ? -13.189 26.243  -33.947 1.00 69.32  ? 50  HIS A NE2 1 
ATOM   381  N N   . PHE A 1 63  ? -20.290 36.786  -27.180 1.00 87.24  ? 59  PHE A N   1 
ATOM   382  C CA  . PHE A 1 63  ? -19.237 35.760  -27.018 1.00 82.60  ? 59  PHE A CA  1 
ATOM   383  C C   . PHE A 1 63  ? -18.016 35.857  -27.998 1.00 80.24  ? 59  PHE A C   1 
ATOM   384  O O   . PHE A 1 63  ? -16.991 35.216  -27.767 1.00 78.25  ? 59  PHE A O   1 
ATOM   385  C CB  . PHE A 1 63  ? -19.894 34.373  -27.128 1.00 79.21  ? 59  PHE A CB  1 
ATOM   386  N N   . TYR A 1 64  ? -18.116 36.637  -29.086 1.00 83.90  ? 60  TYR A N   1 
ATOM   387  C CA  . TYR A 1 64  ? -17.229 36.450  -30.246 1.00 81.31  ? 60  TYR A CA  1 
ATOM   388  C C   . TYR A 1 64  ? -15.757 36.831  -30.016 1.00 79.09  ? 60  TYR A C   1 
ATOM   389  O O   . TYR A 1 64  ? -14.849 36.053  -30.286 1.00 74.48  ? 60  TYR A O   1 
ATOM   390  C CB  . TYR A 1 64  ? -17.772 37.216  -31.467 1.00 84.23  ? 60  TYR A CB  1 
ATOM   391  C CG  . TYR A 1 64  ? -17.118 36.863  -32.803 1.00 82.17  ? 60  TYR A CG  1 
ATOM   392  C CD1 . TYR A 1 64  ? -17.168 35.560  -33.321 1.00 78.52  ? 60  TYR A CD1 1 
ATOM   393  C CD2 . TYR A 1 64  ? -16.464 37.849  -33.572 1.00 85.08  ? 60  TYR A CD2 1 
ATOM   394  C CE1 . TYR A 1 64  ? -16.569 35.235  -34.546 1.00 76.58  ? 60  TYR A CE1 1 
ATOM   395  C CE2 . TYR A 1 64  ? -15.871 37.544  -34.800 1.00 82.30  ? 60  TYR A CE2 1 
ATOM   396  C CZ  . TYR A 1 64  ? -15.917 36.238  -35.287 1.00 79.62  ? 60  TYR A CZ  1 
ATOM   397  O OH  . TYR A 1 64  ? -15.334 35.953  -36.521 1.00 76.44  ? 60  TYR A OH  1 
ATOM   398  N N   . SER A 1 65  ? -15.528 38.047  -29.547 1.00 83.83  ? 61  SER A N   1 
ATOM   399  C CA  . SER A 1 65  ? -14.160 38.532  -29.358 1.00 82.87  ? 61  SER A CA  1 
ATOM   400  C C   . SER A 1 65  ? -13.417 37.588  -28.452 1.00 78.72  ? 61  SER A C   1 
ATOM   401  O O   . SER A 1 65  ? -12.225 37.403  -28.614 1.00 76.36  ? 61  SER A O   1 
ATOM   402  C CB  . SER A 1 65  ? -14.132 39.946  -28.753 1.00 89.61  ? 61  SER A CB  1 
ATOM   403  O OG  . SER A 1 65  ? -14.283 40.947  -29.752 1.00 93.37  ? 61  SER A OG  1 
ATOM   404  N N   . GLY A 1 66  ? -14.146 36.976  -27.519 1.00 77.96  ? 62  GLY A N   1 
ATOM   405  C CA  . GLY A 1 66  ? -13.590 36.097  -26.526 1.00 72.77  ? 62  GLY A CA  1 
ATOM   406  C C   . GLY A 1 66  ? -13.145 34.735  -27.027 1.00 67.11  ? 62  GLY A C   1 
ATOM   407  O O   . GLY A 1 66  ? -12.066 34.272  -26.676 1.00 62.77  ? 62  GLY A O   1 
ATOM   408  N N   . LEU A 1 67  ? -13.996 34.084  -27.824 1.00 66.34  ? 63  LEU A N   1 
ATOM   409  C CA  . LEU A 1 67  ? -13.670 32.800  -28.446 1.00 61.73  ? 63  LEU A CA  1 
ATOM   410  C C   . LEU A 1 67  ? -12.514 32.977  -29.458 1.00 60.69  ? 63  LEU A C   1 
ATOM   411  O O   . LEU A 1 67  ? -11.601 32.134  -29.541 1.00 54.57  ? 63  LEU A O   1 
ATOM   412  C CB  . LEU A 1 67  ? -14.912 32.223  -29.136 1.00 64.16  ? 63  LEU A CB  1 
ATOM   413  N N   . VAL A 1 68  ? -12.568 34.067  -30.234 1.00 62.38  ? 64  VAL A N   1 
ATOM   414  C CA  . VAL A 1 68  ? -11.505 34.397  -31.206 1.00 60.43  ? 64  VAL A CA  1 
ATOM   415  C C   . VAL A 1 68  ? -10.163 34.592  -30.504 1.00 59.18  ? 64  VAL A C   1 
ATOM   416  O O   . VAL A 1 68  ? -9.142  33.983  -30.891 1.00 59.49  ? 64  VAL A O   1 
ATOM   417  C CB  . VAL A 1 68  ? -11.862 35.662  -32.025 1.00 64.08  ? 64  VAL A CB  1 
ATOM   418  C CG1 . VAL A 1 68  ? -10.607 36.392  -32.514 1.00 61.39  ? 64  VAL A CG1 1 
ATOM   419  C CG2 . VAL A 1 68  ? -12.772 35.287  -33.181 1.00 65.25  ? 64  VAL A CG2 1 
ATOM   420  N N   . SER A 1 69  ? -10.179 35.373  -29.438 1.00 59.28  ? 65  SER A N   1 
ATOM   421  C CA  . SER A 1 69  ? -8.969  35.680  -28.728 1.00 58.70  ? 65  SER A CA  1 
ATOM   422  C C   . SER A 1 69  ? -8.326  34.408  -28.137 1.00 53.67  ? 65  SER A C   1 
ATOM   423  O O   . SER A 1 69  ? -7.120  34.220  -28.228 1.00 51.64  ? 65  SER A O   1 
ATOM   424  C CB  . SER A 1 69  ? -9.270  36.710  -27.640 1.00 63.13  ? 65  SER A CB  1 
ATOM   425  O OG  . SER A 1 69  ? -8.315  36.649  -26.615 1.00 65.12  ? 65  SER A OG  1 
ATOM   426  N N   . TYR A 1 70  ? -9.129  33.541  -27.513 1.00 54.16  ? 66  TYR A N   1 
ATOM   427  C CA  . TYR A 1 70  ? -8.600  32.292  -26.900 1.00 51.26  ? 66  TYR A CA  1 
ATOM   428  C C   . TYR A 1 70  ? -8.013  31.365  -27.944 1.00 46.77  ? 66  TYR A C   1 
ATOM   429  O O   . TYR A 1 70  ? -6.954  30.759  -27.722 1.00 47.95  ? 66  TYR A O   1 
ATOM   430  C CB  . TYR A 1 70  ? -9.673  31.565  -26.081 1.00 52.57  ? 66  TYR A CB  1 
ATOM   431  C CG  . TYR A 1 70  ? -9.712  30.026  -26.165 1.00 50.93  ? 66  TYR A CG  1 
ATOM   432  C CD1 . TYR A 1 70  ? -8.854  29.223  -25.350 1.00 48.72  ? 66  TYR A CD1 1 
ATOM   433  C CD2 . TYR A 1 70  ? -10.635 29.377  -26.999 1.00 49.45  ? 66  TYR A CD2 1 
ATOM   434  C CE1 . TYR A 1 70  ? -8.890  27.832  -25.405 1.00 48.36  ? 66  TYR A CE1 1 
ATOM   435  C CE2 . TYR A 1 70  ? -10.691 27.962  -27.052 1.00 49.15  ? 66  TYR A CE2 1 
ATOM   436  C CZ  . TYR A 1 70  ? -9.839  27.193  -26.262 1.00 48.78  ? 66  TYR A CZ  1 
ATOM   437  O OH  . TYR A 1 70  ? -9.923  25.789  -26.291 1.00 50.48  ? 66  TYR A OH  1 
ATOM   438  N N   . PHE A 1 71  ? -8.694  31.266  -29.072 1.00 45.40  ? 67  PHE A N   1 
ATOM   439  C CA  . PHE A 1 71  ? -8.304  30.332  -30.102 1.00 44.34  ? 67  PHE A CA  1 
ATOM   440  C C   . PHE A 1 71  ? -7.040  30.783  -30.828 1.00 41.73  ? 67  PHE A C   1 
ATOM   441  O O   . PHE A 1 71  ? -6.278  29.944  -31.298 1.00 41.49  ? 67  PHE A O   1 
ATOM   442  C CB  . PHE A 1 71  ? -9.434  30.126  -31.095 1.00 46.99  ? 67  PHE A CB  1 
ATOM   443  C CG  . PHE A 1 71  ? -9.306  28.866  -31.905 1.00 47.15  ? 67  PHE A CG  1 
ATOM   444  C CD1 . PHE A 1 71  ? -9.656  27.626  -31.360 1.00 47.82  ? 67  PHE A CD1 1 
ATOM   445  C CD2 . PHE A 1 71  ? -8.857  28.911  -33.212 1.00 46.32  ? 67  PHE A CD2 1 
ATOM   446  C CE1 . PHE A 1 71  ? -9.542  26.455  -32.092 1.00 46.87  ? 67  PHE A CE1 1 
ATOM   447  C CE2 . PHE A 1 71  ? -8.758  27.754  -33.956 1.00 46.01  ? 67  PHE A CE2 1 
ATOM   448  C CZ  . PHE A 1 71  ? -9.086  26.525  -33.395 1.00 47.55  ? 67  PHE A CZ  1 
ATOM   449  N N   . SER A 1 72  ? -6.796  32.084  -30.890 1.00 41.84  ? 68  SER A N   1 
ATOM   450  C CA  . SER A 1 72  ? -5.570  32.620  -31.496 1.00 42.75  ? 68  SER A CA  1 
ATOM   451  C C   . SER A 1 72  ? -4.474  32.996  -30.461 1.00 43.80  ? 68  SER A C   1 
ATOM   452  O O   . SER A 1 72  ? -3.463  33.616  -30.811 1.00 45.88  ? 68  SER A O   1 
ATOM   453  C CB  . SER A 1 72  ? -5.901  33.850  -32.316 1.00 45.02  ? 68  SER A CB  1 
ATOM   454  O OG  . SER A 1 72  ? -6.550  34.811  -31.515 1.00 47.31  ? 68  SER A OG  1 
ATOM   455  N N   . SER A 1 73  ? -4.626  32.548  -29.220 1.00 44.32  ? 69  SER A N   1 
ATOM   456  C CA  . SER A 1 73  ? -3.739  32.966  -28.115 1.00 44.80  ? 69  SER A CA  1 
ATOM   457  C C   . SER A 1 73  ? -2.489  32.095  -28.003 1.00 41.26  ? 69  SER A C   1 
ATOM   458  O O   . SER A 1 73  ? -1.549  32.464  -27.343 1.00 40.86  ? 69  SER A O   1 
ATOM   459  C CB  . SER A 1 73  ? -4.503  32.931  -26.772 1.00 47.67  ? 69  SER A CB  1 
ATOM   460  O OG  . SER A 1 73  ? -4.866  31.596  -26.402 1.00 43.78  ? 69  SER A OG  1 
ATOM   461  N N   . GLY A 1 74  ? -2.515  30.926  -28.625 1.00 36.67  ? 70  GLY A N   1 
ATOM   462  C CA  . GLY A 1 74  ? -1.447  29.983  -28.477 1.00 34.11  ? 70  GLY A CA  1 
ATOM   463  C C   . GLY A 1 74  ? -1.612  28.872  -29.482 1.00 32.65  ? 70  GLY A C   1 
ATOM   464  O O   . GLY A 1 74  ? -2.586  28.832  -30.201 1.00 33.06  ? 70  GLY A O   1 
ATOM   465  N N   . PRO A 1 75  ? -0.647  27.953  -29.530 1.00 30.75  ? 71  PRO A N   1 
ATOM   466  C CA  . PRO A 1 75  ? -0.709  26.897  -30.469 1.00 28.99  ? 71  PRO A CA  1 
ATOM   467  C C   . PRO A 1 75  ? -1.840  25.862  -30.256 1.00 29.56  ? 71  PRO A C   1 
ATOM   468  O O   . PRO A 1 75  ? -2.283  25.616  -29.131 1.00 29.70  ? 71  PRO A O   1 
ATOM   469  C CB  . PRO A 1 75  ? 0.649   26.221  -30.298 1.00 29.19  ? 71  PRO A CB  1 
ATOM   470  C CG  . PRO A 1 75  ? 1.031   26.463  -28.896 1.00 29.17  ? 71  PRO A CG  1 
ATOM   471  C CD  . PRO A 1 75  ? 0.474   27.794  -28.573 1.00 30.97  ? 71  PRO A CD  1 
ATOM   472  N N   . ILE A 1 76  ? -2.279  25.278  -31.366 1.00 29.07  ? 72  ILE A N   1 
ATOM   473  C CA  . ILE A 1 76  ? -3.077  24.058  -31.402 1.00 28.22  ? 72  ILE A CA  1 
ATOM   474  C C   . ILE A 1 76  ? -2.267  22.983  -32.159 1.00 27.32  ? 72  ILE A C   1 
ATOM   475  O O   . ILE A 1 76  ? -1.255  23.305  -32.810 1.00 28.20  ? 72  ILE A O   1 
ATOM   476  C CB  . ILE A 1 76  ? -4.427  24.289  -32.105 1.00 28.97  ? 72  ILE A CB  1 
ATOM   477  C CG1 . ILE A 1 76  ? -4.236  24.444  -33.609 1.00 27.82  ? 72  ILE A CG1 1 
ATOM   478  C CG2 . ILE A 1 76  ? -5.126  25.489  -31.511 1.00 30.65  ? 72  ILE A CG2 1 
ATOM   479  C CD1 . ILE A 1 76  ? -5.547  24.408  -34.343 1.00 28.68  ? 72  ILE A CD1 1 
ATOM   480  N N   . VAL A 1 77  ? -2.675  21.728  -32.051 1.00 27.77  ? 73  VAL A N   1 
ATOM   481  C CA  . VAL A 1 77  ? -2.079  20.663  -32.865 1.00 28.30  ? 73  VAL A CA  1 
ATOM   482  C C   . VAL A 1 77  ? -3.174  20.151  -33.755 1.00 31.51  ? 73  VAL A C   1 
ATOM   483  O O   . VAL A 1 77  ? -4.211  19.710  -33.273 1.00 32.61  ? 73  VAL A O   1 
ATOM   484  C CB  . VAL A 1 77  ? -1.498  19.524  -32.019 1.00 28.28  ? 73  VAL A CB  1 
ATOM   485  C CG1 . VAL A 1 77  ? -1.217  18.272  -32.885 1.00 28.40  ? 73  VAL A CG1 1 
ATOM   486  C CG2 . VAL A 1 77  ? -0.224  20.039  -31.294 1.00 26.00  ? 73  VAL A CG2 1 
ATOM   487  N N   . GLY A 1 78  ? -2.975  20.317  -35.049 1.00 30.49  ? 74  GLY A N   1 
ATOM   488  C CA  . GLY A 1 78  ? -3.928  19.866  -36.042 1.00 31.79  ? 74  GLY A CA  1 
ATOM   489  C C   . GLY A 1 78  ? -3.500  18.506  -36.524 1.00 31.20  ? 74  GLY A C   1 
ATOM   490  O O   . GLY A 1 78  ? -2.308  18.260  -36.714 1.00 32.03  ? 74  GLY A O   1 
ATOM   491  N N   . MET A 1 79  ? -4.470  17.623  -36.715 1.00 32.01  ? 75  MET A N   1 
ATOM   492  C CA  . MET A 1 79  ? -4.194  16.247  -37.144 1.00 32.64  ? 75  MET A CA  1 
ATOM   493  C C   . MET A 1 79  ? -5.198  15.807  -38.196 1.00 33.19  ? 75  MET A C   1 
ATOM   494  O O   . MET A 1 79  ? -6.393  16.172  -38.130 1.00 32.52  ? 75  MET A O   1 
ATOM   495  C CB  . MET A 1 79  ? -4.317  15.290  -35.953 1.00 32.12  ? 75  MET A CB  1 
ATOM   496  C CG  . MET A 1 79  ? -3.336  15.541  -34.826 1.00 31.16  ? 75  MET A CG  1 
ATOM   497  S SD  . MET A 1 79  ? -3.688  14.541  -33.381 1.00 32.65  ? 75  MET A SD  1 
ATOM   498  C CE  . MET A 1 79  ? -4.645  15.699  -32.429 1.00 30.20  ? 75  MET A CE  1 
ATOM   499  N N   . VAL A 1 80  ? -4.751  14.943  -39.100 1.00 32.52  ? 76  VAL A N   1 
ATOM   500  C CA  . VAL A 1 80  ? -5.677  14.228  -39.959 1.00 32.19  ? 76  VAL A CA  1 
ATOM   501  C C   . VAL A 1 80  ? -5.495  12.744  -39.679 1.00 32.28  ? 76  VAL A C   1 
ATOM   502  O O   . VAL A 1 80  ? -4.365  12.252  -39.700 1.00 32.05  ? 76  VAL A O   1 
ATOM   503  C CB  . VAL A 1 80  ? -5.450  14.555  -41.440 1.00 33.27  ? 76  VAL A CB  1 
ATOM   504  C CG1 . VAL A 1 80  ? -6.420  13.756  -42.315 1.00 34.18  ? 76  VAL A CG1 1 
ATOM   505  C CG2 . VAL A 1 80  ? -5.623  16.055  -41.677 1.00 32.59  ? 76  VAL A CG2 1 
ATOM   506  N N   . TRP A 1 81  ? -6.615  12.043  -39.415 1.00 31.52  ? 77  TRP A N   1 
ATOM   507  C CA  . TRP A 1 81  ? -6.620  10.597  -39.159 1.00 31.15  ? 77  TRP A CA  1 
ATOM   508  C C   . TRP A 1 81  ? -7.451  9.863   -40.172 1.00 31.38  ? 77  TRP A C   1 
ATOM   509  O O   . TRP A 1 81  ? -8.488  10.342  -40.604 1.00 30.66  ? 77  TRP A O   1 
ATOM   510  C CB  . TRP A 1 81  ? -7.180  10.298  -37.771 1.00 29.95  ? 77  TRP A CB  1 
ATOM   511  C CG  . TRP A 1 81  ? -6.290  10.770  -36.659 1.00 28.32  ? 77  TRP A CG  1 
ATOM   512  C CD1 . TRP A 1 81  ? -6.330  11.981  -36.013 1.00 28.01  ? 77  TRP A CD1 1 
ATOM   513  C CD2 . TRP A 1 81  ? -5.164  10.066  -36.066 1.00 28.46  ? 77  TRP A CD2 1 
ATOM   514  N NE1 . TRP A 1 81  ? -5.356  12.064  -35.077 1.00 26.98  ? 77  TRP A NE1 1 
ATOM   515  C CE2 . TRP A 1 81  ? -4.641  10.938  -35.034 1.00 28.31  ? 77  TRP A CE2 1 
ATOM   516  C CE3 . TRP A 1 81  ? -4.593  8.845   -36.253 1.00 28.95  ? 77  TRP A CE3 1 
ATOM   517  C CZ2 . TRP A 1 81  ? -3.566  10.588  -34.261 1.00 28.63  ? 77  TRP A CZ2 1 
ATOM   518  C CZ3 . TRP A 1 81  ? -3.528  8.473   -35.441 1.00 29.75  ? 77  TRP A CZ3 1 
ATOM   519  C CH2 . TRP A 1 81  ? -3.011  9.330   -34.486 1.00 29.19  ? 77  TRP A CH2 1 
ATOM   520  N N   . GLU A 1 82  ? -6.992  8.676   -40.534 1.00 31.85  ? 78  GLU A N   1 
ATOM   521  C CA  . GLU A 1 82  ? -7.631  7.874   -41.551 1.00 34.97  ? 78  GLU A CA  1 
ATOM   522  C C   . GLU A 1 82  ? -8.028  6.525   -40.967 1.00 32.99  ? 78  GLU A C   1 
ATOM   523  O O   . GLU A 1 82  ? -7.272  5.919   -40.230 1.00 33.21  ? 78  GLU A O   1 
ATOM   524  C CB  . GLU A 1 82  ? -6.667  7.695   -42.746 1.00 38.02  ? 78  GLU A CB  1 
ATOM   525  C CG  . GLU A 1 82  ? -7.191  6.857   -43.913 1.00 39.87  ? 78  GLU A CG  1 
ATOM   526  C CD  . GLU A 1 82  ? -6.202  6.797   -45.073 1.00 42.15  ? 78  GLU A CD  1 
ATOM   527  O OE1 . GLU A 1 82  ? -5.702  7.866   -45.485 1.00 42.02  ? 78  GLU A OE1 1 
ATOM   528  O OE2 . GLU A 1 82  ? -5.943  5.675   -45.595 1.00 42.87  ? 78  GLU A OE2 1 
ATOM   529  N N   . GLY A 1 83  ? -9.198  6.048   -41.347 1.00 34.86  ? 79  GLY A N   1 
ATOM   530  C CA  . GLY A 1 83  ? -9.663  4.720   -40.976 1.00 34.04  ? 79  GLY A CA  1 
ATOM   531  C C   . GLY A 1 83  ? -11.134 4.547   -41.226 1.00 36.01  ? 79  GLY A C   1 
ATOM   532  O O   . GLY A 1 83  ? -11.867 5.516   -41.486 1.00 37.13  ? 79  GLY A O   1 
ATOM   533  N N   . LEU A 1 84  ? -11.581 3.295   -41.187 1.00 36.29  ? 80  LEU A N   1 
ATOM   534  C CA  . LEU A 1 84  ? -13.001 3.001   -41.351 1.00 35.58  ? 80  LEU A CA  1 
ATOM   535  C C   . LEU A 1 84  ? -13.757 3.713   -40.246 1.00 33.90  ? 80  LEU A C   1 
ATOM   536  O O   . LEU A 1 84  ? -13.443 3.544   -39.078 1.00 32.10  ? 80  LEU A O   1 
ATOM   537  C CB  . LEU A 1 84  ? -13.266 1.486   -41.269 1.00 37.05  ? 80  LEU A CB  1 
ATOM   538  C CG  . LEU A 1 84  ? -14.737 1.009   -41.419 1.00 38.27  ? 80  LEU A CG  1 
ATOM   539  C CD1 . LEU A 1 84  ? -15.226 1.130   -42.864 1.00 39.17  ? 80  LEU A CD1 1 
ATOM   540  C CD2 . LEU A 1 84  ? -14.925 -0.407  -40.847 1.00 39.39  ? 80  LEU A CD2 1 
ATOM   541  N N   . GLY A 1 85  ? -14.755 4.502   -40.621 1.00 33.49  ? 81  GLY A N   1 
ATOM   542  C CA  . GLY A 1 85  ? -15.642 5.165   -39.656 1.00 33.38  ? 81  GLY A CA  1 
ATOM   543  C C   . GLY A 1 85  ? -14.929 6.131   -38.741 1.00 31.95  ? 81  GLY A C   1 
ATOM   544  O O   . GLY A 1 85  ? -15.416 6.417   -37.651 1.00 32.52  ? 81  GLY A O   1 
ATOM   545  N N   . VAL A 1 86  ? -13.792 6.664   -39.189 1.00 31.69  ? 82  VAL A N   1 
ATOM   546  C CA  . VAL A 1 86  ? -12.944 7.497   -38.332 1.00 31.08  ? 82  VAL A CA  1 
ATOM   547  C C   . VAL A 1 86  ? -13.570 8.833   -37.928 1.00 31.22  ? 82  VAL A C   1 
ATOM   548  O O   . VAL A 1 86  ? -13.301 9.319   -36.843 1.00 29.20  ? 82  VAL A O   1 
ATOM   549  C CB  . VAL A 1 86  ? -11.548 7.748   -38.961 1.00 31.36  ? 82  VAL A CB  1 
ATOM   550  C CG1 . VAL A 1 86  ? -11.628 8.680   -40.170 1.00 31.51  ? 82  VAL A CG1 1 
ATOM   551  C CG2 . VAL A 1 86  ? -10.552 8.249   -37.883 1.00 29.70  ? 82  VAL A CG2 1 
ATOM   552  N N   . VAL A 1 87  ? -14.470 9.386   -38.739 1.00 32.38  ? 83  VAL A N   1 
ATOM   553  C CA  . VAL A 1 87  ? -15.148 10.639  -38.355 1.00 33.10  ? 83  VAL A CA  1 
ATOM   554  C C   . VAL A 1 87  ? -15.962 10.413  -37.081 1.00 34.76  ? 83  VAL A C   1 
ATOM   555  O O   . VAL A 1 87  ? -15.729 11.093  -36.056 1.00 33.81  ? 83  VAL A O   1 
ATOM   556  C CB  . VAL A 1 87  ? -16.025 11.237  -39.502 1.00 34.07  ? 83  VAL A CB  1 
ATOM   557  C CG1 . VAL A 1 87  ? -16.947 12.357  -39.001 1.00 33.16  ? 83  VAL A CG1 1 
ATOM   558  C CG2 . VAL A 1 87  ? -15.137 11.729  -40.660 1.00 33.40  ? 83  VAL A CG2 1 
ATOM   559  N N   . LYS A 1 88  ? -16.884 9.444   -37.115 1.00 36.68  ? 84  LYS A N   1 
ATOM   560  C CA  . LYS A 1 88  ? -17.710 9.134   -35.913 1.00 36.82  ? 84  LYS A CA  1 
ATOM   561  C C   . LYS A 1 88  ? -16.824 8.556   -34.807 1.00 34.07  ? 84  LYS A C   1 
ATOM   562  O O   . LYS A 1 88  ? -16.924 8.954   -33.640 1.00 33.49  ? 84  LYS A O   1 
ATOM   563  C CB  . LYS A 1 88  ? -18.935 8.249   -36.239 1.00 36.41  ? 84  LYS A CB  1 
ATOM   564  N N   . GLY A 1 89  ? -15.942 7.628   -35.165 1.00 34.03  ? 85  GLY A N   1 
ATOM   565  C CA  . GLY A 1 89  ? -15.087 6.940   -34.167 1.00 32.17  ? 85  GLY A CA  1 
ATOM   566  C C   . GLY A 1 89  ? -14.179 7.901   -33.412 1.00 32.36  ? 85  GLY A C   1 
ATOM   567  O O   . GLY A 1 89  ? -13.964 7.747   -32.207 1.00 29.60  ? 85  GLY A O   1 
ATOM   568  N N   . GLY A 1 90  ? -13.625 8.880   -34.137 1.00 30.02  ? 86  GLY A N   1 
ATOM   569  C CA  . GLY A 1 90  ? -12.758 9.875   -33.540 1.00 29.59  ? 86  GLY A CA  1 
ATOM   570  C C   . GLY A 1 90  ? -13.522 10.661  -32.509 1.00 29.35  ? 86  GLY A C   1 
ATOM   571  O O   . GLY A 1 90  ? -13.030 10.918  -31.392 1.00 26.53  ? 86  GLY A O   1 
ATOM   572  N N   . ARG A 1 91  ? -14.749 11.019  -32.849 1.00 30.44  ? 87  ARG A N   1 
ATOM   573  C CA  . ARG A 1 91  ? -15.608 11.728  -31.896 1.00 32.19  ? 87  ARG A CA  1 
ATOM   574  C C   . ARG A 1 91  ? -15.945 10.889  -30.686 1.00 30.80  ? 87  ARG A C   1 
ATOM   575  O O   . ARG A 1 91  ? -15.998 11.419  -29.573 1.00 31.82  ? 87  ARG A O   1 
ATOM   576  C CB  . ARG A 1 91  ? -16.888 12.229  -32.548 1.00 33.39  ? 87  ARG A CB  1 
ATOM   577  C CG  . ARG A 1 91  ? -16.671 13.543  -33.253 1.00 36.39  ? 87  ARG A CG  1 
ATOM   578  C CD  . ARG A 1 91  ? -17.980 14.212  -33.653 1.00 42.34  ? 87  ARG A CD  1 
ATOM   579  N NE  . ARG A 1 91  ? -17.758 15.648  -33.652 1.00 46.83  ? 87  ARG A NE  1 
ATOM   580  C CZ  . ARG A 1 91  ? -18.544 16.571  -33.116 1.00 47.22  ? 87  ARG A CZ  1 
ATOM   581  N NH1 . ARG A 1 91  ? -18.142 17.840  -33.192 1.00 52.12  ? 87  ARG A NH1 1 
ATOM   582  N NH2 . ARG A 1 91  ? -19.704 16.266  -32.532 1.00 46.51  ? 87  ARG A NH2 1 
ATOM   583  N N   . VAL A 1 92  ? -16.177 9.600   -30.879 1.00 27.78  ? 88  VAL A N   1 
ATOM   584  C CA  . VAL A 1 92  ? -16.417 8.740   -29.739 1.00 27.98  ? 88  VAL A CA  1 
ATOM   585  C C   . VAL A 1 92  ? -15.174 8.753   -28.811 1.00 28.02  ? 88  VAL A C   1 
ATOM   586  O O   . VAL A 1 92  ? -15.321 8.754   -27.603 1.00 27.54  ? 88  VAL A O   1 
ATOM   587  C CB  . VAL A 1 92  ? -16.850 7.308   -30.170 1.00 28.99  ? 88  VAL A CB  1 
ATOM   588  C CG1 . VAL A 1 92  ? -16.843 6.349   -28.959 1.00 28.54  ? 88  VAL A CG1 1 
ATOM   589  C CG2 . VAL A 1 92  ? -18.252 7.368   -30.816 1.00 27.51  ? 88  VAL A CG2 1 
ATOM   590  N N   . LEU A 1 93  ? -13.961 8.767   -29.377 1.00 27.26  ? 89  LEU A N   1 
ATOM   591  C CA  . LEU A 1 93  ? -12.740 8.746   -28.548 1.00 26.92  ? 89  LEU A CA  1 
ATOM   592  C C   . LEU A 1 93  ? -12.609 10.079  -27.760 1.00 26.86  ? 89  LEU A C   1 
ATOM   593  O O   . LEU A 1 93  ? -12.127 10.084  -26.626 1.00 27.92  ? 89  LEU A O   1 
ATOM   594  C CB  . LEU A 1 93  ? -11.469 8.542   -29.377 1.00 25.69  ? 89  LEU A CB  1 
ATOM   595  C CG  . LEU A 1 93  ? -11.229 7.217   -30.087 1.00 26.65  ? 89  LEU A CG  1 
ATOM   596  C CD1 . LEU A 1 93  ? -9.810  7.309   -30.687 1.00 24.71  ? 89  LEU A CD1 1 
ATOM   597  C CD2 . LEU A 1 93  ? -11.387 5.957   -29.197 1.00 24.74  ? 89  LEU A CD2 1 
ATOM   598  N N   . LEU A 1 94  ? -13.073 11.181  -28.368 1.00 26.92  ? 90  LEU A N   1 
ATOM   599  C CA  . LEU A 1 94  ? -13.006 12.471  -27.735 1.00 26.48  ? 90  LEU A CA  1 
ATOM   600  C C   . LEU A 1 94  ? -14.015 12.568  -26.607 1.00 27.86  ? 90  LEU A C   1 
ATOM   601  O O   . LEU A 1 94  ? -13.751 13.188  -25.581 1.00 27.70  ? 90  LEU A O   1 
ATOM   602  C CB  . LEU A 1 94  ? -13.250 13.588  -28.734 1.00 26.43  ? 90  LEU A CB  1 
ATOM   603  C CG  . LEU A 1 94  ? -12.307 13.756  -29.918 1.00 25.59  ? 90  LEU A CG  1 
ATOM   604  C CD1 . LEU A 1 94  ? -12.725 15.058  -30.639 1.00 28.07  ? 90  LEU A CD1 1 
ATOM   605  C CD2 . LEU A 1 94  ? -10.874 13.813  -29.490 1.00 24.38  ? 90  LEU A CD2 1 
ATOM   606  N N   . GLY A 1 95  ? -15.154 11.911  -26.774 1.00 28.02  ? 91  GLY A N   1 
ATOM   607  C CA  . GLY A 1 95  ? -16.245 11.963  -25.779 1.00 29.64  ? 91  GLY A CA  1 
ATOM   608  C C   . GLY A 1 95  ? -17.232 13.073  -26.138 1.00 30.93  ? 91  GLY A C   1 
ATOM   609  O O   . GLY A 1 95  ? -16.938 13.883  -27.029 1.00 30.83  ? 91  GLY A O   1 
ATOM   610  N N   . ALA A 1 96  ? -18.351 13.171  -25.401 1.00 30.19  ? 92  ALA A N   1 
ATOM   611  C CA  . ALA A 1 96  ? -19.357 14.242  -25.688 1.00 31.25  ? 92  ALA A CA  1 
ATOM   612  C C   . ALA A 1 96  ? -18.682 15.592  -25.673 1.00 31.47  ? 92  ALA A C   1 
ATOM   613  O O   . ALA A 1 96  ? -17.741 15.854  -24.873 1.00 32.64  ? 92  ALA A O   1 
ATOM   614  C CB  . ALA A 1 96  ? -20.525 14.237  -24.685 1.00 29.23  ? 92  ALA A CB  1 
ATOM   615  N N   . THR A 1 97  ? -19.161 16.459  -26.541 1.00 33.08  ? 93  THR A N   1 
ATOM   616  C CA  . THR A 1 97  ? -18.636 17.803  -26.720 1.00 34.18  ? 93  THR A CA  1 
ATOM   617  C C   . THR A 1 97  ? -18.627 18.559  -25.407 1.00 35.29  ? 93  THR A C   1 
ATOM   618  O O   . THR A 1 97  ? -17.651 19.254  -25.090 1.00 34.45  ? 93  THR A O   1 
ATOM   619  C CB  . THR A 1 97  ? -19.515 18.534  -27.783 1.00 37.02  ? 93  THR A CB  1 
ATOM   620  O OG1 . THR A 1 97  ? -19.325 17.859  -29.025 1.00 35.82  ? 93  THR A OG1 1 
ATOM   621  C CG2 . THR A 1 97  ? -19.201 19.988  -27.916 1.00 36.21  ? 93  THR A CG2 1 
ATOM   622  N N   . ASN A 1 98  ? -19.723 18.434  -24.653 1.00 36.53  ? 94  ASN A N   1 
ATOM   623  C CA  . ASN A 1 98  ? -19.857 19.064  -23.348 1.00 38.54  ? 94  ASN A CA  1 
ATOM   624  C C   . ASN A 1 98  ? -19.323 18.146  -22.278 1.00 37.92  ? 94  ASN A C   1 
ATOM   625  O O   . ASN A 1 98  ? -19.893 17.087  -22.056 1.00 37.05  ? 94  ASN A O   1 
ATOM   626  C CB  . ASN A 1 98  ? -21.321 19.422  -23.048 1.00 41.62  ? 94  ASN A CB  1 
ATOM   627  C CG  . ASN A 1 98  ? -21.510 20.031  -21.651 1.00 45.42  ? 94  ASN A CG  1 
ATOM   628  O OD1 . ASN A 1 98  ? -20.546 20.251  -20.908 1.00 50.04  ? 94  ASN A OD1 1 
ATOM   629  N ND2 . ASN A 1 98  ? -22.750 20.277  -21.285 1.00 48.74  ? 94  ASN A ND2 1 
ATOM   630  N N   . PRO A 1 99  ? -18.220 18.553  -21.599 1.00 37.20  ? 95  PRO A N   1 
ATOM   631  C CA  . PRO A 1 99  ? -17.562 17.613  -20.677 1.00 37.98  ? 95  PRO A CA  1 
ATOM   632  C C   . PRO A 1 99  ? -18.455 17.135  -19.540 1.00 39.14  ? 95  PRO A C   1 
ATOM   633  O O   . PRO A 1 99  ? -18.292 16.028  -19.083 1.00 40.93  ? 95  PRO A O   1 
ATOM   634  C CB  . PRO A 1 99  ? -16.388 18.411  -20.155 1.00 38.39  ? 95  PRO A CB  1 
ATOM   635  C CG  . PRO A 1 99  ? -16.046 19.321  -21.313 1.00 37.47  ? 95  PRO A CG  1 
ATOM   636  C CD  . PRO A 1 99  ? -17.376 19.720  -21.879 1.00 36.46  ? 95  PRO A CD  1 
ATOM   637  N N   . ALA A 1 100 ? -19.472 17.907  -19.177 1.00 39.75  ? 96  ALA A N   1 
ATOM   638  C CA  . ALA A 1 100 ? -20.470 17.426  -18.229 1.00 41.18  ? 96  ALA A CA  1 
ATOM   639  C C   . ALA A 1 100 ? -21.078 16.087  -18.685 1.00 40.61  ? 96  ALA A C   1 
ATOM   640  O O   . ALA A 1 100 ? -21.408 15.259  -17.857 1.00 44.06  ? 96  ALA A O   1 
ATOM   641  C CB  . ALA A 1 100 ? -21.597 18.487  -18.009 1.00 40.88  ? 96  ALA A CB  1 
ATOM   642  N N   . ASP A 1 101 ? -21.251 15.898  -19.992 1.00 39.15  ? 97  ASP A N   1 
ATOM   643  C CA  . ASP A 1 101 ? -21.830 14.667  -20.521 1.00 38.71  ? 97  ASP A CA  1 
ATOM   644  C C   . ASP A 1 101 ? -20.809 13.607  -20.900 1.00 36.94  ? 97  ASP A C   1 
ATOM   645  O O   . ASP A 1 101 ? -21.189 12.490  -21.253 1.00 38.33  ? 97  ASP A O   1 
ATOM   646  C CB  . ASP A 1 101 ? -22.691 14.981  -21.759 1.00 40.62  ? 97  ASP A CB  1 
ATOM   647  C CG  . ASP A 1 101 ? -23.845 15.918  -21.451 1.00 42.25  ? 97  ASP A CG  1 
ATOM   648  O OD1 . ASP A 1 101 ? -24.395 15.847  -20.337 1.00 42.03  ? 97  ASP A OD1 1 
ATOM   649  O OD2 . ASP A 1 101 ? -24.185 16.751  -22.318 1.00 44.62  ? 97  ASP A OD2 1 
ATOM   650  N N   . SER A 1 102 ? -19.526 13.935  -20.873 1.00 35.51  ? 98  SER A N   1 
ATOM   651  C CA  . SER A 1 102 ? -18.495 12.979  -21.314 1.00 35.15  ? 98  SER A CA  1 
ATOM   652  C C   . SER A 1 102 ? -18.265 11.877  -20.293 1.00 34.01  ? 98  SER A C   1 
ATOM   653  O O   . SER A 1 102 ? -18.270 12.125  -19.104 1.00 33.83  ? 98  SER A O   1 
ATOM   654  C CB  . SER A 1 102 ? -17.184 13.700  -21.556 1.00 36.68  ? 98  SER A CB  1 
ATOM   655  O OG  . SER A 1 102 ? -17.424 14.759  -22.452 1.00 43.09  ? 98  SER A OG  1 
ATOM   656  N N   . LEU A 1 103 ? -18.039 10.668  -20.774 1.00 33.60  ? 99  LEU A N   1 
ATOM   657  C CA  . LEU A 1 103 ? -17.870 9.526   -19.897 1.00 32.64  ? 99  LEU A CA  1 
ATOM   658  C C   . LEU A 1 103 ? -16.372 9.286   -19.671 1.00 30.43  ? 99  LEU A C   1 
ATOM   659  O O   . LEU A 1 103 ? -15.558 9.479   -20.577 1.00 30.73  ? 99  LEU A O   1 
ATOM   660  C CB  . LEU A 1 103 ? -18.560 8.286   -20.472 1.00 31.25  ? 99  LEU A CB  1 
ATOM   661  C CG  . LEU A 1 103 ? -20.094 8.356   -20.615 1.00 34.36  ? 99  LEU A CG  1 
ATOM   662  C CD1 . LEU A 1 103 ? -20.658 7.014   -21.155 1.00 33.88  ? 99  LEU A CD1 1 
ATOM   663  C CD2 . LEU A 1 103 ? -20.782 8.735   -19.284 1.00 32.21  ? 99  LEU A CD2 1 
ATOM   664  N N   . PRO A 1 104 ? -16.006 8.882   -18.459 1.00 28.72  ? 100 PRO A N   1 
ATOM   665  C CA  . PRO A 1 104 ? -14.629 8.409   -18.258 1.00 28.90  ? 100 PRO A CA  1 
ATOM   666  C C   . PRO A 1 104 ? -14.213 7.342   -19.277 1.00 29.26  ? 100 PRO A C   1 
ATOM   667  O O   . PRO A 1 104 ? -15.049 6.543   -19.727 1.00 28.39  ? 100 PRO A O   1 
ATOM   668  C CB  . PRO A 1 104 ? -14.656 7.818   -16.861 1.00 29.10  ? 100 PRO A CB  1 
ATOM   669  C CG  . PRO A 1 104 ? -15.831 8.488   -16.186 1.00 30.37  ? 100 PRO A CG  1 
ATOM   670  C CD  . PRO A 1 104 ? -16.839 8.716   -17.264 1.00 29.28  ? 100 PRO A CD  1 
ATOM   671  N N   . GLY A 1 105 ? -12.926 7.355   -19.617 1.00 29.66  ? 101 GLY A N   1 
ATOM   672  C CA  . GLY A 1 105 ? -12.416 6.607   -20.740 1.00 29.57  ? 101 GLY A CA  1 
ATOM   673  C C   . GLY A 1 105 ? -12.299 7.418   -22.008 1.00 28.91  ? 101 GLY A C   1 
ATOM   674  O O   . GLY A 1 105 ? -11.522 7.072   -22.895 1.00 31.17  ? 101 GLY A O   1 
ATOM   675  N N   . THR A 1 106 ? -13.074 8.488   -22.138 1.00 29.60  ? 102 THR A N   1 
ATOM   676  C CA  . THR A 1 106 ? -12.895 9.392   -23.260 1.00 27.45  ? 102 THR A CA  1 
ATOM   677  C C   . THR A 1 106 ? -11.938 10.522  -22.866 1.00 28.96  ? 102 THR A C   1 
ATOM   678  O O   . THR A 1 106 ? -11.694 10.771  -21.659 1.00 26.35  ? 102 THR A O   1 
ATOM   679  C CB  . THR A 1 106 ? -14.231 9.986   -23.714 1.00 29.04  ? 102 THR A CB  1 
ATOM   680  O OG1 . THR A 1 106 ? -14.754 10.862  -22.703 1.00 27.57  ? 102 THR A OG1 1 
ATOM   681  C CG2 . THR A 1 106 ? -15.267 8.871   -24.038 1.00 26.94  ? 102 THR A CG2 1 
ATOM   682  N N   . ILE A 1 107 ? -11.429 11.230  -23.882 1.00 28.89  ? 103 ILE A N   1 
ATOM   683  C CA  . ILE A 1 107 ? -10.502 12.332  -23.648 1.00 28.80  ? 103 ILE A CA  1 
ATOM   684  C C   . ILE A 1 107 ? -11.150 13.415  -22.781 1.00 29.55  ? 103 ILE A C   1 
ATOM   685  O O   . ILE A 1 107 ? -10.604 13.809  -21.722 1.00 31.26  ? 103 ILE A O   1 
ATOM   686  C CB  . ILE A 1 107 ? -9.994  12.880  -24.998 1.00 28.89  ? 103 ILE A CB  1 
ATOM   687  C CG1 . ILE A 1 107 ? -8.972  11.885  -25.576 1.00 29.34  ? 103 ILE A CG1 1 
ATOM   688  C CG2 . ILE A 1 107 ? -9.391  14.270  -24.876 1.00 28.09  ? 103 ILE A CG2 1 
ATOM   689  C CD1 . ILE A 1 107 ? -8.908  11.816  -27.089 1.00 32.05  ? 103 ILE A CD1 1 
ATOM   690  N N   . ARG A 1 108 ? -12.316 13.881  -23.172 1.00 28.68  ? 104 ARG A N   1 
ATOM   691  C CA  . ARG A 1 108 ? -13.001 14.882  -22.363 1.00 28.81  ? 104 ARG A CA  1 
ATOM   692  C C   . ARG A 1 108 ? -13.519 14.360  -21.041 1.00 28.89  ? 104 ARG A C   1 
ATOM   693  O O   . ARG A 1 108 ? -13.554 15.111  -20.045 1.00 29.89  ? 104 ARG A O   1 
ATOM   694  C CB  . ARG A 1 108 ? -14.122 15.523  -23.134 1.00 28.15  ? 104 ARG A CB  1 
ATOM   695  C CG  . ARG A 1 108 ? -13.602 16.309  -24.317 1.00 29.20  ? 104 ARG A CG  1 
ATOM   696  C CD  . ARG A 1 108 ? -14.752 16.886  -25.078 1.00 30.85  ? 104 ARG A CD  1 
ATOM   697  N NE  . ARG A 1 108 ? -14.376 17.584  -26.287 1.00 30.68  ? 104 ARG A NE  1 
ATOM   698  C CZ  . ARG A 1 108 ? -14.825 17.285  -27.502 1.00 31.62  ? 104 ARG A CZ  1 
ATOM   699  N NH1 . ARG A 1 108 ? -15.622 16.260  -27.694 1.00 31.78  ? 104 ARG A NH1 1 
ATOM   700  N NH2 . ARG A 1 108 ? -14.477 18.032  -28.545 1.00 33.53  ? 104 ARG A NH2 1 
ATOM   701  N N   . GLY A 1 109 ? -13.960 13.108  -21.006 1.00 27.70  ? 105 GLY A N   1 
ATOM   702  C CA  . GLY A 1 109 ? -14.445 12.541  -19.753 1.00 28.37  ? 105 GLY A CA  1 
ATOM   703  C C   . GLY A 1 109 ? -13.318 12.440  -18.727 1.00 29.26  ? 105 GLY A C   1 
ATOM   704  O O   . GLY A 1 109 ? -13.521 12.630  -17.546 1.00 30.84  ? 105 GLY A O   1 
ATOM   705  N N   . ASP A 1 110 ? -12.110 12.185  -19.208 1.00 29.02  ? 106 ASP A N   1 
ATOM   706  C CA  . ASP A 1 110 ? -10.952 12.043  -18.344 1.00 29.23  ? 106 ASP A CA  1 
ATOM   707  C C   . ASP A 1 110 ? -10.346 13.405  -17.964 1.00 30.58  ? 106 ASP A C   1 
ATOM   708  O O   . ASP A 1 110 ? -9.743  13.531  -16.894 1.00 31.05  ? 106 ASP A O   1 
ATOM   709  C CB  . ASP A 1 110 ? -9.880  11.161  -19.031 1.00 27.14  ? 106 ASP A CB  1 
ATOM   710  C CG  . ASP A 1 110 ? -10.300 9.712   -19.167 1.00 27.59  ? 106 ASP A CG  1 
ATOM   711  O OD1 . ASP A 1 110 ? -11.282 9.273   -18.484 1.00 27.03  ? 106 ASP A OD1 1 
ATOM   712  O OD2 . ASP A 1 110 ? -9.670  8.975   -19.973 1.00 27.23  ? 106 ASP A OD2 1 
ATOM   713  N N   . PHE A 1 111 ? -10.409 14.375  -18.871 1.00 28.94  ? 107 PHE A N   1 
ATOM   714  C CA  . PHE A 1 111 ? -9.504  15.536  -18.775 1.00 28.21  ? 107 PHE A CA  1 
ATOM   715  C C   . PHE A 1 111 ? -10.161 16.914  -18.768 1.00 28.41  ? 107 PHE A C   1 
ATOM   716  O O   . PHE A 1 111 ? -9.481  17.896  -18.471 1.00 30.03  ? 107 PHE A O   1 
ATOM   717  C CB  . PHE A 1 111 ? -8.433  15.514  -19.898 1.00 28.08  ? 107 PHE A CB  1 
ATOM   718  C CG  . PHE A 1 111 ? -7.560  14.268  -19.908 1.00 27.47  ? 107 PHE A CG  1 
ATOM   719  C CD1 . PHE A 1 111 ? -6.765  13.951  -18.831 1.00 27.79  ? 107 PHE A CD1 1 
ATOM   720  C CD2 . PHE A 1 111 ? -7.495  13.462  -21.035 1.00 26.52  ? 107 PHE A CD2 1 
ATOM   721  C CE1 . PHE A 1 111 ? -5.957  12.814  -18.852 1.00 28.14  ? 107 PHE A CE1 1 
ATOM   722  C CE2 . PHE A 1 111 ? -6.709  12.320  -21.066 1.00 26.79  ? 107 PHE A CE2 1 
ATOM   723  C CZ  . PHE A 1 111 ? -5.947  11.988  -19.954 1.00 27.83  ? 107 PHE A CZ  1 
ATOM   724  N N   . ALA A 1 112 ? -11.455 17.024  -19.058 1.00 27.50  ? 108 ALA A N   1 
ATOM   725  C CA  . ALA A 1 112 ? -12.076 18.355  -19.198 1.00 27.68  ? 108 ALA A CA  1 
ATOM   726  C C   . ALA A 1 112 ? -13.263 18.529  -18.265 1.00 28.93  ? 108 ALA A C   1 
ATOM   727  O O   . ALA A 1 112 ? -13.964 17.558  -17.935 1.00 28.10  ? 108 ALA A O   1 
ATOM   728  C CB  . ALA A 1 112 ? -12.507 18.580  -20.634 1.00 26.81  ? 108 ALA A CB  1 
ATOM   729  N N   . VAL A 1 113 ? -13.484 19.785  -17.878 1.00 31.02  ? 109 VAL A N   1 
ATOM   730  C CA  . VAL A 1 113 ? -14.611 20.194  -17.047 1.00 32.72  ? 109 VAL A CA  1 
ATOM   731  C C   . VAL A 1 113 ? -15.605 21.132  -17.734 1.00 32.81  ? 109 VAL A C   1 
ATOM   732  O O   . VAL A 1 113 ? -16.797 21.048  -17.519 1.00 32.88  ? 109 VAL A O   1 
ATOM   733  C CB  . VAL A 1 113 ? -14.129 20.948  -15.814 1.00 34.01  ? 109 VAL A CB  1 
ATOM   734  C CG1 . VAL A 1 113 ? -15.321 21.489  -15.055 1.00 37.00  ? 109 VAL A CG1 1 
ATOM   735  C CG2 . VAL A 1 113 ? -13.300 20.026  -14.930 1.00 35.07  ? 109 VAL A CG2 1 
ATOM   736  N N   . ASP A 1 114 ? -15.092 22.075  -18.498 1.00 34.05  ? 110 ASP A N   1 
ATOM   737  C CA  . ASP A 1 114 ? -15.875 23.224  -18.964 1.00 34.30  ? 110 ASP A CA  1 
ATOM   738  C C   . ASP A 1 114 ? -16.010 23.138  -20.492 1.00 33.70  ? 110 ASP A C   1 
ATOM   739  O O   . ASP A 1 114 ? -15.007 22.927  -21.181 1.00 33.06  ? 110 ASP A O   1 
ATOM   740  C CB  . ASP A 1 114 ? -15.135 24.476  -18.579 1.00 34.98  ? 110 ASP A CB  1 
ATOM   741  C CG  . ASP A 1 114 ? -15.882 25.769  -18.963 1.00 36.26  ? 110 ASP A CG  1 
ATOM   742  O OD1 . ASP A 1 114 ? -16.884 25.704  -19.706 1.00 36.99  ? 110 ASP A OD1 1 
ATOM   743  O OD2 . ASP A 1 114 ? -15.490 26.837  -18.445 1.00 35.75  ? 110 ASP A OD2 1 
ATOM   744  N N   . VAL A 1 115 ? -17.227 23.283  -21.010 1.00 34.70  ? 111 VAL A N   1 
ATOM   745  C CA  . VAL A 1 115 ? -17.471 23.182  -22.455 1.00 33.94  ? 111 VAL A CA  1 
ATOM   746  C C   . VAL A 1 115 ? -16.620 24.193  -23.211 1.00 34.72  ? 111 VAL A C   1 
ATOM   747  O O   . VAL A 1 115 ? -16.170 23.915  -24.308 1.00 34.22  ? 111 VAL A O   1 
ATOM   748  C CB  . VAL A 1 115 ? -18.998 23.293  -22.833 1.00 35.75  ? 111 VAL A CB  1 
ATOM   749  C CG1 . VAL A 1 115 ? -19.597 24.668  -22.539 1.00 35.39  ? 111 VAL A CG1 1 
ATOM   750  C CG2 . VAL A 1 115 ? -19.256 22.852  -24.296 1.00 35.23  ? 111 VAL A CG2 1 
ATOM   751  N N   . GLY A 1 116 ? -16.381 25.373  -22.632 1.00 35.37  ? 112 GLY A N   1 
ATOM   752  C CA  . GLY A 1 116 ? -15.500 26.376  -23.273 1.00 35.03  ? 112 GLY A CA  1 
ATOM   753  C C   . GLY A 1 116 ? -14.004 26.062  -23.232 1.00 35.18  ? 112 GLY A C   1 
ATOM   754  O O   . GLY A 1 116 ? -13.204 26.795  -23.811 1.00 38.18  ? 112 GLY A O   1 
ATOM   755  N N   . ARG A 1 117 ? -13.607 25.041  -22.483 1.00 33.25  ? 113 ARG A N   1 
ATOM   756  C CA  . ARG A 1 117 ? -12.217 24.607  -22.405 1.00 32.61  ? 113 ARG A CA  1 
ATOM   757  C C   . ARG A 1 117 ? -12.217 23.084  -22.484 1.00 31.15  ? 113 ARG A C   1 
ATOM   758  O O   . ARG A 1 117 ? -11.896 22.391  -21.522 1.00 30.45  ? 113 ARG A O   1 
ATOM   759  C CB  . ARG A 1 117 ? -11.605 25.047  -21.090 1.00 33.64  ? 113 ARG A CB  1 
ATOM   760  C CG  . ARG A 1 117 ? -11.460 26.564  -20.957 1.00 35.47  ? 113 ARG A CG  1 
ATOM   761  C CD  . ARG A 1 117 ? -10.358 27.065  -21.890 1.00 35.90  ? 113 ARG A CD  1 
ATOM   762  N NE  . ARG A 1 117 ? -10.055 28.453  -21.705 1.00 37.69  ? 113 ARG A NE  1 
ATOM   763  C CZ  . ARG A 1 117 ? -10.634 29.442  -22.360 1.00 40.30  ? 113 ARG A CZ  1 
ATOM   764  N NH1 . ARG A 1 117 ? -11.585 29.207  -23.258 1.00 39.63  ? 113 ARG A NH1 1 
ATOM   765  N NH2 . ARG A 1 117 ? -10.276 30.686  -22.083 1.00 41.01  ? 113 ARG A NH2 1 
ATOM   766  N N   . ASN A 1 118 ? -12.669 22.590  -23.625 1.00 30.73  ? 114 ASN A N   1 
ATOM   767  C CA  . ASN A 1 118 ? -12.957 21.168  -23.812 1.00 30.41  ? 114 ASN A CA  1 
ATOM   768  C C   . ASN A 1 118 ? -11.875 20.440  -24.585 1.00 30.49  ? 114 ASN A C   1 
ATOM   769  O O   . ASN A 1 118 ? -12.124 19.388  -25.198 1.00 30.13  ? 114 ASN A O   1 
ATOM   770  C CB  . ASN A 1 118 ? -14.350 20.971  -24.437 1.00 31.22  ? 114 ASN A CB  1 
ATOM   771  C CG  . ASN A 1 118 ? -14.433 21.390  -25.875 1.00 31.27  ? 114 ASN A CG  1 
ATOM   772  O OD1 . ASN A 1 118 ? -13.601 22.135  -26.383 1.00 33.23  ? 114 ASN A OD1 1 
ATOM   773  N ND2 . ASN A 1 118 ? -15.474 20.936  -26.541 1.00 31.72  ? 114 ASN A ND2 1 
ATOM   774  N N   . VAL A 1 119 ? -10.682 21.054  -24.606 1.00 30.60  ? 115 VAL A N   1 
ATOM   775  C CA  . VAL A 1 119 ? -9.418  20.369  -24.842 1.00 28.57  ? 115 VAL A CA  1 
ATOM   776  C C   . VAL A 1 119 ? -9.157  19.992  -26.302 1.00 29.05  ? 115 VAL A C   1 
ATOM   777  O O   . VAL A 1 119 ? -7.998  19.985  -26.735 1.00 26.90  ? 115 VAL A O   1 
ATOM   778  C CB  . VAL A 1 119 ? -9.281  19.134  -23.907 1.00 28.53  ? 115 VAL A CB  1 
ATOM   779  C CG1 . VAL A 1 119 ? -8.223  18.151  -24.401 1.00 27.00  ? 115 VAL A CG1 1 
ATOM   780  C CG2 . VAL A 1 119 ? -8.979  19.603  -22.480 1.00 28.32  ? 115 VAL A CG2 1 
ATOM   781  N N   . CYS A 1 120 ? -10.207 19.657  -27.054 1.00 29.40  ? 116 CYS A N   1 
ATOM   782  C CA  . CYS A 1 120 ? -10.009 19.124  -28.364 1.00 29.76  ? 116 CYS A CA  1 
ATOM   783  C C   . CYS A 1 120 ? -11.202 19.351  -29.273 1.00 30.61  ? 116 CYS A C   1 
ATOM   784  O O   . CYS A 1 120 ? -12.259 19.797  -28.833 1.00 31.49  ? 116 CYS A O   1 
ATOM   785  C CB  . CYS A 1 120 ? -9.693  17.638  -28.252 1.00 29.37  ? 116 CYS A CB  1 
ATOM   786  S SG  . CYS A 1 120 ? -10.961 16.657  -27.387 1.00 31.99  ? 116 CYS A SG  1 
ATOM   787  N N   . HIS A 1 121 ? -11.031 18.970  -30.531 1.00 29.37  ? 117 HIS A N   1 
ATOM   788  C CA  . HIS A 1 121 ? -12.110 18.983  -31.516 1.00 32.21  ? 117 HIS A CA  1 
ATOM   789  C C   . HIS A 1 121 ? -11.950 17.883  -32.530 1.00 31.19  ? 117 HIS A C   1 
ATOM   790  O O   . HIS A 1 121 ? -10.855 17.559  -32.935 1.00 29.10  ? 117 HIS A O   1 
ATOM   791  C CB  . HIS A 1 121 ? -12.095 20.316  -32.261 1.00 33.29  ? 117 HIS A CB  1 
ATOM   792  C CG  . HIS A 1 121 ? -12.868 20.305  -33.534 1.00 32.86  ? 117 HIS A CG  1 
ATOM   793  N ND1 . HIS A 1 121 ? -14.176 20.558  -33.568 1.00 34.48  ? 117 HIS A ND1 1 
ATOM   794  C CD2 . HIS A 1 121 ? -12.465 20.045  -34.862 1.00 33.66  ? 117 HIS A CD2 1 
ATOM   795  C CE1 . HIS A 1 121 ? -14.605 20.486  -34.845 1.00 35.77  ? 117 HIS A CE1 1 
ATOM   796  N NE2 . HIS A 1 121 ? -13.541 20.178  -35.638 1.00 35.30  ? 117 HIS A NE2 1 
ATOM   797  N N   . GLY A 1 122 ? -13.079 17.374  -32.992 1.00 34.18  ? 118 GLY A N   1 
ATOM   798  C CA  . GLY A 1 122 ? -13.132 16.425  -34.104 1.00 34.00  ? 118 GLY A CA  1 
ATOM   799  C C   . GLY A 1 122 ? -14.268 16.799  -35.058 1.00 35.66  ? 118 GLY A C   1 
ATOM   800  O O   . GLY A 1 122 ? -15.333 17.271  -34.630 1.00 35.45  ? 118 GLY A O   1 
ATOM   801  N N   . SER A 1 123 ? -14.029 16.625  -36.354 1.00 34.91  ? 119 SER A N   1 
ATOM   802  C CA  . SER A 1 123 ? -15.028 16.977  -37.350 1.00 36.08  ? 119 SER A CA  1 
ATOM   803  C C   . SER A 1 123 ? -16.324 16.235  -37.034 1.00 35.40  ? 119 SER A C   1 
ATOM   804  O O   . SER A 1 123 ? -16.300 15.091  -36.594 1.00 32.01  ? 119 SER A O   1 
ATOM   805  C CB  . SER A 1 123 ? -14.563 16.594  -38.766 1.00 36.62  ? 119 SER A CB  1 
ATOM   806  O OG  . SER A 1 123 ? -13.295 17.149  -39.056 1.00 36.92  ? 119 SER A OG  1 
ATOM   807  N N   . ASP A 1 124 ? -17.452 16.894  -37.276 1.00 37.57  ? 120 ASP A N   1 
ATOM   808  C CA  . ASP A 1 124 ? -18.733 16.327  -36.893 1.00 40.50  ? 120 ASP A CA  1 
ATOM   809  C C   . ASP A 1 124 ? -19.427 15.575  -38.040 1.00 40.68  ? 120 ASP A C   1 
ATOM   810  O O   . ASP A 1 124 ? -20.445 14.971  -37.822 1.00 41.56  ? 120 ASP A O   1 
ATOM   811  C CB  . ASP A 1 124 ? -19.658 17.392  -36.271 1.00 42.03  ? 120 ASP A CB  1 
ATOM   812  C CG  . ASP A 1 124 ? -20.108 18.429  -37.257 1.00 47.18  ? 120 ASP A CG  1 
ATOM   813  O OD1 . ASP A 1 124 ? -20.846 19.338  -36.835 1.00 50.55  ? 120 ASP A OD1 1 
ATOM   814  O OD2 . ASP A 1 124 ? -19.776 18.324  -38.464 1.00 51.28  ? 120 ASP A OD2 1 
ATOM   815  N N   . SER A 1 125 ? -18.858 15.606  -39.232 1.00 39.19  ? 121 SER A N   1 
ATOM   816  C CA  . SER A 1 125 ? -19.401 14.849  -40.350 1.00 40.27  ? 121 SER A CA  1 
ATOM   817  C C   . SER A 1 125 ? -18.357 14.682  -41.435 1.00 38.78  ? 121 SER A C   1 
ATOM   818  O O   . SER A 1 125 ? -17.281 15.292  -41.378 1.00 39.66  ? 121 SER A O   1 
ATOM   819  C CB  . SER A 1 125 ? -20.648 15.561  -40.947 1.00 42.72  ? 121 SER A CB  1 
ATOM   820  O OG  . SER A 1 125 ? -20.257 16.748  -41.611 1.00 43.17  ? 121 SER A OG  1 
ATOM   821  N N   . VAL A 1 126 ? -18.683 13.874  -42.424 1.00 39.54  ? 122 VAL A N   1 
ATOM   822  C CA  . VAL A 1 126 ? -17.770 13.617  -43.520 1.00 42.51  ? 122 VAL A CA  1 
ATOM   823  C C   . VAL A 1 126 ? -17.493 14.919  -44.295 1.00 42.41  ? 122 VAL A C   1 
ATOM   824  O O   . VAL A 1 126 ? -16.319 15.248  -44.586 1.00 43.28  ? 122 VAL A O   1 
ATOM   825  C CB  . VAL A 1 126 ? -18.291 12.467  -44.460 1.00 44.31  ? 122 VAL A CB  1 
ATOM   826  C CG1 . VAL A 1 126 ? -17.637 12.519  -45.846 1.00 44.35  ? 122 VAL A CG1 1 
ATOM   827  C CG2 . VAL A 1 126 ? -18.071 11.095  -43.791 1.00 43.32  ? 122 VAL A CG2 1 
ATOM   828  N N   . GLU A 1 127 ? -18.559 15.649  -44.605 1.00 43.04  ? 123 GLU A N   1 
ATOM   829  C CA  . GLU A 1 127 ? -18.471 16.911  -45.378 1.00 44.79  ? 123 GLU A CA  1 
ATOM   830  C C   . GLU A 1 127 ? -17.680 17.966  -44.619 1.00 42.66  ? 123 GLU A C   1 
ATOM   831  O O   . GLU A 1 127 ? -16.829 18.642  -45.169 1.00 43.22  ? 123 GLU A O   1 
ATOM   832  C CB  . GLU A 1 127 ? -19.909 17.463  -45.700 1.00 45.73  ? 123 GLU A CB  1 
ATOM   833  N N   . SER A 1 128 ? -17.922 18.057  -43.331 1.00 42.10  ? 124 SER A N   1 
ATOM   834  C CA  . SER A 1 128 ? -17.254 19.030  -42.526 1.00 42.77  ? 124 SER A CA  1 
ATOM   835  C C   . SER A 1 128 ? -15.776 18.619  -42.305 1.00 39.95  ? 124 SER A C   1 
ATOM   836  O O   . SER A 1 128 ? -14.886 19.478  -42.281 1.00 38.07  ? 124 SER A O   1 
ATOM   837  C CB  . SER A 1 128 ? -18.105 19.204  -41.252 1.00 42.85  ? 124 SER A CB  1 
ATOM   838  O OG  . SER A 1 128 ? -17.446 18.997  -40.046 1.00 48.94  ? 124 SER A OG  1 
ATOM   839  N N   . ALA A 1 129 ? -15.514 17.319  -42.249 1.00 38.30  ? 125 ALA A N   1 
ATOM   840  C CA  . ALA A 1 129 ? -14.130 16.834  -42.202 1.00 39.45  ? 125 ALA A CA  1 
ATOM   841  C C   . ALA A 1 129 ? -13.356 17.285  -43.444 1.00 40.96  ? 125 ALA A C   1 
ATOM   842  O O   . ALA A 1 129 ? -12.254 17.830  -43.341 1.00 39.79  ? 125 ALA A O   1 
ATOM   843  C CB  . ALA A 1 129 ? -14.082 15.325  -42.072 1.00 36.71  ? 125 ALA A CB  1 
ATOM   844  N N   . LYS A 1 130 ? -13.940 17.073  -44.615 1.00 44.79  ? 126 LYS A N   1 
ATOM   845  C CA  . LYS A 1 130 ? -13.279 17.494  -45.854 1.00 48.34  ? 126 LYS A CA  1 
ATOM   846  C C   . LYS A 1 130 ? -12.960 18.986  -45.827 1.00 47.18  ? 126 LYS A C   1 
ATOM   847  O O   . LYS A 1 130 ? -11.865 19.404  -46.212 1.00 45.44  ? 126 LYS A O   1 
ATOM   848  C CB  . LYS A 1 130 ? -14.123 17.141  -47.084 1.00 51.60  ? 126 LYS A CB  1 
ATOM   849  C CG  . LYS A 1 130 ? -14.131 15.638  -47.345 1.00 53.38  ? 126 LYS A CG  1 
ATOM   850  C CD  . LYS A 1 130 ? -14.925 15.247  -48.591 1.00 57.51  ? 126 LYS A CD  1 
ATOM   851  C CE  . LYS A 1 130 ? -14.885 13.722  -48.810 1.00 59.18  ? 126 LYS A CE  1 
ATOM   852  N NZ  . LYS A 1 130 ? -16.061 13.182  -49.527 1.00 59.92  ? 126 LYS A NZ  1 
ATOM   853  N N   . ARG A 1 131 ? -13.912 19.784  -45.362 1.00 46.69  ? 127 ARG A N   1 
ATOM   854  C CA  . ARG A 1 131 ? -13.700 21.231  -45.278 1.00 48.43  ? 127 ARG A CA  1 
ATOM   855  C C   . ARG A 1 131 ? -12.602 21.600  -44.286 1.00 45.47  ? 127 ARG A C   1 
ATOM   856  O O   . ARG A 1 131 ? -11.775 22.427  -44.571 1.00 47.36  ? 127 ARG A O   1 
ATOM   857  C CB  . ARG A 1 131 ? -15.014 21.945  -44.937 1.00 50.85  ? 127 ARG A CB  1 
ATOM   858  C CG  . ARG A 1 131 ? -14.866 23.447  -44.739 1.00 55.11  ? 127 ARG A CG  1 
ATOM   859  C CD  . ARG A 1 131 ? -16.201 24.195  -44.785 1.00 60.00  ? 127 ARG A CD  1 
ATOM   860  N NE  . ARG A 1 131 ? -17.299 23.441  -44.191 1.00 60.96  ? 127 ARG A NE  1 
ATOM   861  C CZ  . ARG A 1 131 ? -17.433 23.201  -42.891 1.00 60.90  ? 127 ARG A CZ  1 
ATOM   862  N NH1 . ARG A 1 131 ? -16.525 23.638  -42.015 1.00 64.01  ? 127 ARG A NH1 1 
ATOM   863  N NH2 . ARG A 1 131 ? -18.473 22.504  -42.463 1.00 60.32  ? 127 ARG A NH2 1 
ATOM   864  N N   . GLU A 1 132 ? -12.600 20.963  -43.127 1.00 43.99  ? 128 GLU A N   1 
ATOM   865  C CA  . GLU A 1 132 ? -11.677 21.303  -42.056 1.00 41.20  ? 128 GLU A CA  1 
ATOM   866  C C   . GLU A 1 132 ? -10.257 20.898  -42.415 1.00 40.06  ? 128 GLU A C   1 
ATOM   867  O O   . GLU A 1 132 ? -9.317  21.666  -42.218 1.00 42.08  ? 128 GLU A O   1 
ATOM   868  C CB  . GLU A 1 132 ? -12.142 20.653  -40.737 1.00 39.00  ? 128 GLU A CB  1 
ATOM   869  C CG  . GLU A 1 132 ? -13.339 21.349  -40.138 1.00 38.64  ? 128 GLU A CG  1 
ATOM   870  C CD  . GLU A 1 132 ? -13.861 20.729  -38.865 1.00 39.57  ? 128 GLU A CD  1 
ATOM   871  O OE1 . GLU A 1 132 ? -13.368 19.705  -38.380 1.00 39.97  ? 128 GLU A OE1 1 
ATOM   872  O OE2 . GLU A 1 132 ? -14.837 21.266  -38.331 1.00 47.29  ? 128 GLU A OE2 1 
ATOM   873  N N   . ILE A 1 133 ? -10.117 19.714  -42.990 1.00 39.68  ? 129 ILE A N   1 
ATOM   874  C CA  . ILE A 1 133 ? -8.838  19.234  -43.489 1.00 40.69  ? 129 ILE A CA  1 
ATOM   875  C C   . ILE A 1 133 ? -8.276  20.226  -44.518 1.00 41.96  ? 129 ILE A C   1 
ATOM   876  O O   . ILE A 1 133 ? -7.117  20.623  -44.428 1.00 40.50  ? 129 ILE A O   1 
ATOM   877  C CB  . ILE A 1 133 ? -8.975  17.828  -44.128 1.00 41.17  ? 129 ILE A CB  1 
ATOM   878  C CG1 . ILE A 1 133 ? -9.261  16.766  -43.041 1.00 39.77  ? 129 ILE A CG1 1 
ATOM   879  C CG2 . ILE A 1 133 ? -7.737  17.456  -44.946 1.00 41.66  ? 129 ILE A CG2 1 
ATOM   880  C CD1 . ILE A 1 133 ? -9.769  15.420  -43.569 1.00 39.64  ? 129 ILE A CD1 1 
ATOM   881  N N   . ALA A 1 134 ? -9.098  20.610  -45.482 1.00 42.05  ? 130 ALA A N   1 
ATOM   882  C CA  . ALA A 1 134 ? -8.679  21.525  -46.530 1.00 44.79  ? 130 ALA A CA  1 
ATOM   883  C C   . ALA A 1 134 ? -8.303  22.890  -45.963 1.00 45.38  ? 130 ALA A C   1 
ATOM   884  O O   . ALA A 1 134 ? -7.434  23.557  -46.471 1.00 48.08  ? 130 ALA A O   1 
ATOM   885  C CB  . ALA A 1 134 ? -9.810  21.687  -47.549 1.00 45.45  ? 130 ALA A CB  1 
ATOM   886  N N   . PHE A 1 135 ? -9.003  23.316  -44.924 1.00 46.42  ? 131 PHE A N   1 
ATOM   887  C CA  . PHE A 1 135 ? -8.784  24.624  -44.321 1.00 44.94  ? 131 PHE A CA  1 
ATOM   888  C C   . PHE A 1 135 ? -7.438  24.681  -43.602 1.00 45.35  ? 131 PHE A C   1 
ATOM   889  O O   . PHE A 1 135 ? -6.735  25.656  -43.695 1.00 47.42  ? 131 PHE A O   1 
ATOM   890  C CB  . PHE A 1 135 ? -9.920  24.928  -43.339 1.00 43.93  ? 131 PHE A CB  1 
ATOM   891  C CG  . PHE A 1 135 ? -9.805  26.265  -42.685 1.00 44.01  ? 131 PHE A CG  1 
ATOM   892  C CD1 . PHE A 1 135 ? -10.336 27.375  -43.282 1.00 44.99  ? 131 PHE A CD1 1 
ATOM   893  C CD2 . PHE A 1 135 ? -9.112  26.412  -41.498 1.00 43.75  ? 131 PHE A CD2 1 
ATOM   894  C CE1 . PHE A 1 135 ? -10.190 28.631  -42.712 1.00 46.67  ? 131 PHE A CE1 1 
ATOM   895  C CE2 . PHE A 1 135 ? -8.966  27.657  -40.915 1.00 44.27  ? 131 PHE A CE2 1 
ATOM   896  C CZ  . PHE A 1 135 ? -9.521  28.779  -41.517 1.00 45.22  ? 131 PHE A CZ  1 
ATOM   897  N N   . TRP A 1 136 ? -7.079  23.620  -42.888 1.00 45.50  ? 132 TRP A N   1 
ATOM   898  C CA  . TRP A 1 136 ? -5.881  23.619  -42.042 1.00 42.66  ? 132 TRP A CA  1 
ATOM   899  C C   . TRP A 1 136 ? -4.662  23.046  -42.716 1.00 41.78  ? 132 TRP A C   1 
ATOM   900  O O   . TRP A 1 136 ? -3.565  23.309  -42.285 1.00 39.94  ? 132 TRP A O   1 
ATOM   901  C CB  . TRP A 1 136 ? -6.143  22.833  -40.769 1.00 41.45  ? 132 TRP A CB  1 
ATOM   902  C CG  . TRP A 1 136 ? -7.090  23.507  -39.844 1.00 42.88  ? 132 TRP A CG  1 
ATOM   903  C CD1 . TRP A 1 136 ? -8.387  23.114  -39.528 1.00 43.57  ? 132 TRP A CD1 1 
ATOM   904  C CD2 . TRP A 1 136 ? -6.870  24.743  -39.094 1.00 43.54  ? 132 TRP A CD2 1 
ATOM   905  N NE1 . TRP A 1 136 ? -8.960  23.997  -38.659 1.00 43.04  ? 132 TRP A NE1 1 
ATOM   906  C CE2 . TRP A 1 136 ? -8.089  24.989  -38.351 1.00 43.27  ? 132 TRP A CE2 1 
ATOM   907  C CE3 . TRP A 1 136 ? -5.808  25.645  -38.965 1.00 44.12  ? 132 TRP A CE3 1 
ATOM   908  C CZ2 . TRP A 1 136 ? -8.228  26.087  -37.528 1.00 44.59  ? 132 TRP A CZ2 1 
ATOM   909  C CZ3 . TRP A 1 136 ? -5.968  26.769  -38.138 1.00 43.10  ? 132 TRP A CZ3 1 
ATOM   910  C CH2 . TRP A 1 136 ? -7.144  26.978  -37.438 1.00 43.45  ? 132 TRP A CH2 1 
ATOM   911  N N   . PHE A 1 137 ? -4.846  22.210  -43.729 1.00 42.00  ? 133 PHE A N   1 
ATOM   912  C CA  . PHE A 1 137 ? -3.731  21.515  -44.373 1.00 42.73  ? 133 PHE A CA  1 
ATOM   913  C C   . PHE A 1 137 ? -3.721  21.749  -45.865 1.00 44.59  ? 133 PHE A C   1 
ATOM   914  O O   . PHE A 1 137 ? -4.770  21.670  -46.525 1.00 44.83  ? 133 PHE A O   1 
ATOM   915  C CB  . PHE A 1 137 ? -3.833  19.998  -44.138 1.00 42.62  ? 133 PHE A CB  1 
ATOM   916  C CG  . PHE A 1 137 ? -3.467  19.566  -42.746 1.00 40.10  ? 133 PHE A CG  1 
ATOM   917  C CD1 . PHE A 1 137 ? -4.423  19.514  -41.744 1.00 38.77  ? 133 PHE A CD1 1 
ATOM   918  C CD2 . PHE A 1 137 ? -2.168  19.178  -42.450 1.00 39.65  ? 133 PHE A CD2 1 
ATOM   919  C CE1 . PHE A 1 137 ? -4.075  19.135  -40.446 1.00 38.55  ? 133 PHE A CE1 1 
ATOM   920  C CE2 . PHE A 1 137 ? -1.811  18.781  -41.171 1.00 38.23  ? 133 PHE A CE2 1 
ATOM   921  C CZ  . PHE A 1 137 ? -2.768  18.747  -40.166 1.00 37.57  ? 133 PHE A CZ  1 
ATOM   922  N N   . LYS A 1 138 ? -2.543  22.054  -46.397 1.00 46.98  ? 134 LYS A N   1 
ATOM   923  C CA  . LYS A 1 138 ? -2.338  22.075  -47.838 1.00 48.14  ? 134 LYS A CA  1 
ATOM   924  C C   . LYS A 1 138 ? -2.195  20.606  -48.237 1.00 48.55  ? 134 LYS A C   1 
ATOM   925  O O   . LYS A 1 138 ? -1.743  19.772  -47.445 1.00 48.98  ? 134 LYS A O   1 
ATOM   926  C CB  . LYS A 1 138 ? -1.108  22.931  -48.208 1.00 48.83  ? 134 LYS A CB  1 
ATOM   927  N N   . ALA A 1 139 ? -2.671  20.267  -49.423 1.00 48.98  ? 135 ALA A N   1 
ATOM   928  C CA  . ALA A 1 139 ? -2.615  18.899  -49.932 1.00 48.69  ? 135 ALA A CA  1 
ATOM   929  C C   . ALA A 1 139 ? -1.239  18.254  -49.742 1.00 47.84  ? 135 ALA A C   1 
ATOM   930  O O   . ALA A 1 139 ? -1.137  17.078  -49.370 1.00 46.06  ? 135 ALA A O   1 
ATOM   931  C CB  . ALA A 1 139 ? -2.989  18.899  -51.417 1.00 49.26  ? 135 ALA A CB  1 
ATOM   932  N N   . GLU A 1 140 ? -0.190  19.019  -50.030 1.00 48.05  ? 136 GLU A N   1 
ATOM   933  C CA  . GLU A 1 140 ? 1.164   18.528  -50.009 1.00 49.14  ? 136 GLU A CA  1 
ATOM   934  C C   . GLU A 1 140 ? 1.612   18.182  -48.580 1.00 48.79  ? 136 GLU A C   1 
ATOM   935  O O   . GLU A 1 140 ? 2.617   17.502  -48.386 1.00 53.33  ? 136 GLU A O   1 
ATOM   936  C CB  . GLU A 1 140 ? 2.088   19.583  -50.670 1.00 49.56  ? 136 GLU A CB  1 
ATOM   937  N N   . GLU A 1 141 ? 0.860   18.612  -47.580 1.00 47.40  ? 137 GLU A N   1 
ATOM   938  C CA  . GLU A 1 141 ? 1.221   18.316  -46.203 1.00 47.70  ? 137 GLU A CA  1 
ATOM   939  C C   . GLU A 1 141 ? 0.672   17.001  -45.685 1.00 46.60  ? 137 GLU A C   1 
ATOM   940  O O   . GLU A 1 141 ? 1.012   16.600  -44.598 1.00 47.47  ? 137 GLU A O   1 
ATOM   941  C CB  . GLU A 1 141 ? 0.736   19.425  -45.268 1.00 48.89  ? 137 GLU A CB  1 
ATOM   942  C CG  . GLU A 1 141 ? 1.397   20.775  -45.451 1.00 49.96  ? 137 GLU A CG  1 
ATOM   943  C CD  . GLU A 1 141 ? 0.699   21.817  -44.621 1.00 50.54  ? 137 GLU A CD  1 
ATOM   944  O OE1 . GLU A 1 141 ? -0.419  22.210  -44.954 1.00 53.52  ? 137 GLU A OE1 1 
ATOM   945  O OE2 . GLU A 1 141 ? 1.256   22.218  -43.611 1.00 60.55  ? 137 GLU A OE2 1 
ATOM   946  N N   . LEU A 1 142 ? -0.210  16.356  -46.425 1.00 48.81  ? 138 LEU A N   1 
ATOM   947  C CA  . LEU A 1 142 ? -0.768  15.085  -45.990 1.00 48.12  ? 138 LEU A CA  1 
ATOM   948  C C   . LEU A 1 142 ? 0.102   13.985  -46.565 1.00 50.61  ? 138 LEU A C   1 
ATOM   949  O O   . LEU A 1 142 ? 0.567   14.112  -47.694 1.00 56.66  ? 138 LEU A O   1 
ATOM   950  C CB  . LEU A 1 142 ? -2.211  14.928  -46.468 1.00 48.37  ? 138 LEU A CB  1 
ATOM   951  C CG  . LEU A 1 142 ? -3.162  16.027  -45.968 1.00 49.67  ? 138 LEU A CG  1 
ATOM   952  C CD1 . LEU A 1 142 ? -4.589  15.776  -46.447 1.00 46.94  ? 138 LEU A CD1 1 
ATOM   953  C CD2 . LEU A 1 142 ? -3.070  16.156  -44.448 1.00 44.82  ? 138 LEU A CD2 1 
ATOM   954  N N   . VAL A 1 143 ? 0.331   12.924  -45.799 1.00 45.30  ? 139 VAL A N   1 
ATOM   955  C CA  . VAL A 1 143 ? 1.167   11.823  -46.252 1.00 44.97  ? 139 VAL A CA  1 
ATOM   956  C C   . VAL A 1 143 ? 0.346   10.552  -46.411 1.00 45.03  ? 139 VAL A C   1 
ATOM   957  O O   . VAL A 1 143 ? -0.305  10.107  -45.473 1.00 43.69  ? 139 VAL A O   1 
ATOM   958  C CB  . VAL A 1 143 ? 2.278   11.508  -45.256 1.00 43.98  ? 139 VAL A CB  1 
ATOM   959  C CG1 . VAL A 1 143 ? 3.138   10.360  -45.779 1.00 46.47  ? 139 VAL A CG1 1 
ATOM   960  C CG2 . VAL A 1 143 ? 3.117   12.749  -44.988 1.00 44.33  ? 139 VAL A CG2 1 
ATOM   961  N N   . SER A 1 144 ? 0.358   9.988   -47.607 1.00 44.84  ? 140 SER A N   1 
ATOM   962  C CA  . SER A 1 144 ? -0.294  8.707   -47.868 1.00 46.66  ? 140 SER A CA  1 
ATOM   963  C C   . SER A 1 144 ? 0.710   7.584   -47.670 1.00 46.67  ? 140 SER A C   1 
ATOM   964  O O   . SER A 1 144 ? 1.771   7.553   -48.304 1.00 49.81  ? 140 SER A O   1 
ATOM   965  C CB  . SER A 1 144 ? -0.846  8.662   -49.295 1.00 49.53  ? 140 SER A CB  1 
ATOM   966  O OG  . SER A 1 144 ? -1.937  9.562   -49.394 1.00 49.97  ? 140 SER A OG  1 
ATOM   967  N N   . TRP A 1 145 ? 0.372   6.663   -46.780 1.00 43.73  ? 141 TRP A N   1 
ATOM   968  C CA  . TRP A 1 145 ? 1.212   5.504   -46.522 1.00 41.54  ? 141 TRP A CA  1 
ATOM   969  C C   . TRP A 1 145 ? 0.334   4.380   -46.038 1.00 40.86  ? 141 TRP A C   1 
ATOM   970  O O   . TRP A 1 145 ? -0.845  4.581   -45.720 1.00 41.72  ? 141 TRP A O   1 
ATOM   971  C CB  . TRP A 1 145 ? 2.303   5.829   -45.508 1.00 37.65  ? 141 TRP A CB  1 
ATOM   972  C CG  . TRP A 1 145 ? 1.780   6.295   -44.162 1.00 35.43  ? 141 TRP A CG  1 
ATOM   973  C CD1 . TRP A 1 145 ? 1.205   7.502   -43.866 1.00 34.92  ? 141 TRP A CD1 1 
ATOM   974  C CD2 . TRP A 1 145 ? 1.829   5.577   -42.881 1.00 34.58  ? 141 TRP A CD2 1 
ATOM   975  N NE1 . TRP A 1 145 ? 0.869   7.574   -42.540 1.00 33.49  ? 141 TRP A NE1 1 
ATOM   976  C CE2 . TRP A 1 145 ? 1.221   6.457   -41.898 1.00 32.92  ? 141 TRP A CE2 1 
ATOM   977  C CE3 . TRP A 1 145 ? 2.276   4.298   -42.478 1.00 34.71  ? 141 TRP A CE3 1 
ATOM   978  C CZ2 . TRP A 1 145 ? 1.068   6.091   -40.576 1.00 32.24  ? 141 TRP A CZ2 1 
ATOM   979  C CZ3 . TRP A 1 145 ? 2.122   3.941   -41.153 1.00 34.16  ? 141 TRP A CZ3 1 
ATOM   980  C CH2 . TRP A 1 145 ? 1.546   4.837   -40.206 1.00 33.82  ? 141 TRP A CH2 1 
ATOM   981  N N   . THR A 1 146 ? 0.923   3.198   -45.990 1.00 40.81  ? 142 THR A N   1 
ATOM   982  C CA  . THR A 1 146 ? 0.242   1.983   -45.593 1.00 40.42  ? 142 THR A CA  1 
ATOM   983  C C   . THR A 1 146 ? 0.843   1.493   -44.306 1.00 37.36  ? 142 THR A C   1 
ATOM   984  O O   . THR A 1 146 ? 2.050   1.355   -44.194 1.00 35.08  ? 142 THR A O   1 
ATOM   985  C CB  . THR A 1 146 ? 0.422   0.916   -46.690 1.00 41.90  ? 142 THR A CB  1 
ATOM   986  O OG1 . THR A 1 146 ? -0.194  1.407   -47.887 1.00 45.62  ? 142 THR A OG1 1 
ATOM   987  C CG2 . THR A 1 146 ? -0.202  -0.384  -46.309 1.00 41.73  ? 142 THR A CG2 1 
ATOM   988  N N   . SER A 1 147 ? -0.011  1.261   -43.323 1.00 36.88  ? 143 SER A N   1 
ATOM   989  C CA  . SER A 1 147 ? 0.414   0.681   -42.059 1.00 34.90  ? 143 SER A CA  1 
ATOM   990  C C   . SER A 1 147 ? 0.741   -0.777  -42.283 1.00 35.14  ? 143 SER A C   1 
ATOM   991  O O   . SER A 1 147 ? -0.029  -1.484  -42.913 1.00 34.61  ? 143 SER A O   1 
ATOM   992  C CB  . SER A 1 147 ? -0.705  0.761   -41.037 1.00 34.87  ? 143 SER A CB  1 
ATOM   993  O OG  . SER A 1 147 ? -0.369  0.007   -39.877 1.00 35.42  ? 143 SER A OG  1 
ATOM   994  N N   . HIS A 1 148 ? 1.854   -1.223  -41.716 1.00 33.45  ? 144 HIS A N   1 
ATOM   995  C CA  . HIS A 1 148 ? 2.234   -2.623  -41.751 1.00 33.82  ? 144 HIS A CA  1 
ATOM   996  C C   . HIS A 1 148 ? 1.253   -3.477  -40.986 1.00 32.98  ? 144 HIS A C   1 
ATOM   997  O O   . HIS A 1 148 ? 1.337   -4.685  -41.028 1.00 33.50  ? 144 HIS A O   1 
ATOM   998  C CB  . HIS A 1 148 ? 3.666   -2.806  -41.179 1.00 34.49  ? 144 HIS A CB  1 
ATOM   999  C CG  . HIS A 1 148 ? 3.736   -2.782  -39.640 1.00 33.64  ? 144 HIS A CG  1 
ATOM   1000 N ND1 . HIS A 1 148 ? 3.495   -1.650  -38.893 1.00 32.26  ? 144 HIS A ND1 1 
ATOM   1001 C CD2 . HIS A 1 148 ? 3.937   -3.816  -38.725 1.00 34.43  ? 144 HIS A CD2 1 
ATOM   1002 C CE1 . HIS A 1 148 ? 3.532   -1.963  -37.579 1.00 31.88  ? 144 HIS A CE1 1 
ATOM   1003 N NE2 . HIS A 1 148 ? 3.803   -3.286  -37.466 1.00 33.59  ? 144 HIS A NE2 1 
ATOM   1004 N N   . SER A 1 149 ? 0.323   -2.861  -40.263 1.00 33.50  ? 145 SER A N   1 
ATOM   1005 C CA  . SER A 1 149 ? -0.691  -3.596  -39.462 1.00 33.94  ? 145 SER A CA  1 
ATOM   1006 C C   . SER A 1 149 ? -2.093  -3.599  -40.078 1.00 33.63  ? 145 SER A C   1 
ATOM   1007 O O   . SER A 1 149 ? -3.044  -4.091  -39.457 1.00 33.28  ? 145 SER A O   1 
ATOM   1008 C CB  . SER A 1 149 ? -0.775  -3.020  -38.047 1.00 33.98  ? 145 SER A CB  1 
ATOM   1009 O OG  . SER A 1 149 ? 0.490   -3.026  -37.405 1.00 36.30  ? 145 SER A OG  1 
ATOM   1010 N N   . VAL A 1 150 ? -2.214  -3.140  -41.320 1.00 35.27  ? 146 VAL A N   1 
ATOM   1011 C CA  . VAL A 1 150 ? -3.533  -3.010  -41.953 1.00 35.51  ? 146 VAL A CA  1 
ATOM   1012 C C   . VAL A 1 150 ? -4.292  -4.344  -41.986 1.00 37.68  ? 146 VAL A C   1 
ATOM   1013 O O   . VAL A 1 150 ? -5.485  -4.363  -41.742 1.00 39.56  ? 146 VAL A O   1 
ATOM   1014 C CB  . VAL A 1 150 ? -3.484  -2.396  -43.370 1.00 36.64  ? 146 VAL A CB  1 
ATOM   1015 C CG1 . VAL A 1 150 ? -2.966  -3.416  -44.401 1.00 35.80  ? 146 VAL A CG1 1 
ATOM   1016 C CG2 . VAL A 1 150 ? -4.873  -1.868  -43.748 1.00 36.61  ? 146 VAL A CG2 1 
ATOM   1017 N N   . LYS A 1 151 ? -3.611  -5.454  -42.261 1.00 38.65  ? 147 LYS A N   1 
ATOM   1018 C CA  . LYS A 1 151 ? -4.302  -6.768  -42.387 1.00 38.66  ? 147 LYS A CA  1 
ATOM   1019 C C   . LYS A 1 151 ? -4.676  -7.308  -40.981 1.00 37.39  ? 147 LYS A C   1 
ATOM   1020 O O   . LYS A 1 151 ? -5.543  -8.178  -40.845 1.00 36.89  ? 147 LYS A O   1 
ATOM   1021 C CB  . LYS A 1 151 ? -3.472  -7.766  -43.240 1.00 37.71  ? 147 LYS A CB  1 
ATOM   1022 N N   . GLN A 1 152 ? -4.081  -6.739  -39.939 1.00 35.84  ? 148 GLN A N   1 
ATOM   1023 C CA  . GLN A 1 152 ? -4.400  -7.140  -38.565 1.00 36.84  ? 148 GLN A CA  1 
ATOM   1024 C C   . GLN A 1 152 ? -5.564  -6.312  -38.010 1.00 35.04  ? 148 GLN A C   1 
ATOM   1025 O O   . GLN A 1 152 ? -6.242  -6.734  -37.079 1.00 35.23  ? 148 GLN A O   1 
ATOM   1026 C CB  . GLN A 1 152 ? -3.185  -6.933  -37.640 1.00 37.79  ? 148 GLN A CB  1 
ATOM   1027 C CG  . GLN A 1 152 ? -1.871  -7.477  -38.182 1.00 39.28  ? 148 GLN A CG  1 
ATOM   1028 C CD  . GLN A 1 152 ? -1.910  -8.965  -38.328 1.00 44.76  ? 148 GLN A CD  1 
ATOM   1029 O OE1 . GLN A 1 152 ? -2.559  -9.654  -37.517 1.00 49.78  ? 148 GLN A OE1 1 
ATOM   1030 N NE2 . GLN A 1 152 ? -1.252  -9.493  -39.373 1.00 44.53  ? 148 GLN A NE2 1 
ATOM   1031 N N   . ILE A 1 153 ? -5.770  -5.126  -38.566 1.00 33.87  ? 149 ILE A N   1 
ATOM   1032 C CA  . ILE A 1 153 ? -6.820  -4.222  -38.122 1.00 32.50  ? 149 ILE A CA  1 
ATOM   1033 C C   . ILE A 1 153 ? -8.106  -4.421  -38.952 1.00 33.10  ? 149 ILE A C   1 
ATOM   1034 O O   . ILE A 1 153 ? -9.187  -4.324  -38.420 1.00 32.43  ? 149 ILE A O   1 
ATOM   1035 C CB  . ILE A 1 153 ? -6.338  -2.745  -38.219 1.00 31.54  ? 149 ILE A CB  1 
ATOM   1036 C CG1 . ILE A 1 153 ? -5.197  -2.512  -37.247 1.00 30.38  ? 149 ILE A CG1 1 
ATOM   1037 C CG2 . ILE A 1 153 ? -7.467  -1.739  -37.986 1.00 31.38  ? 149 ILE A CG2 1 
ATOM   1038 C CD1 . ILE A 1 153 ? -4.436  -1.210  -37.475 1.00 28.42  ? 149 ILE A CD1 1 
ATOM   1039 N N   . TYR A 1 154 ? -7.967  -4.669  -40.249 1.00 34.41  ? 150 TYR A N   1 
ATOM   1040 C CA  . TYR A 1 154 ? -9.115  -4.799  -41.144 1.00 36.66  ? 150 TYR A CA  1 
ATOM   1041 C C   . TYR A 1 154 ? -9.151  -6.178  -41.794 1.00 40.23  ? 150 TYR A C   1 
ATOM   1042 O O   . TYR A 1 154 ? -8.134  -6.709  -42.266 1.00 40.86  ? 150 TYR A O   1 
ATOM   1043 C CB  . TYR A 1 154 ? -9.053  -3.747  -42.243 1.00 36.05  ? 150 TYR A CB  1 
ATOM   1044 C CG  . TYR A 1 154 ? -9.147  -2.368  -41.713 1.00 34.55  ? 150 TYR A CG  1 
ATOM   1045 C CD1 . TYR A 1 154 ? -10.343 -1.898  -41.202 1.00 34.47  ? 150 TYR A CD1 1 
ATOM   1046 C CD2 . TYR A 1 154 ? -8.037  -1.531  -41.660 1.00 34.55  ? 150 TYR A CD2 1 
ATOM   1047 C CE1 . TYR A 1 154 ? -10.439 -0.628  -40.663 1.00 33.65  ? 150 TYR A CE1 1 
ATOM   1048 C CE2 . TYR A 1 154 ? -8.129  -0.227  -41.137 1.00 33.11  ? 150 TYR A CE2 1 
ATOM   1049 C CZ  . TYR A 1 154 ? -9.334  0.197   -40.617 1.00 32.78  ? 150 TYR A CZ  1 
ATOM   1050 O OH  . TYR A 1 154 ? -9.485  1.454   -40.105 1.00 33.22  ? 150 TYR A OH  1 
ATOM   1051 N N   . GLU A 1 155 ? -10.325 -6.769  -41.793 1.00 44.33  ? 151 GLU A N   1 
ATOM   1052 C CA  . GLU A 1 155 ? -10.586 -7.897  -42.626 1.00 47.21  ? 151 GLU A CA  1 
ATOM   1053 C C   . GLU A 1 155 ? -10.729 -7.418  -44.049 1.00 46.97  ? 151 GLU A C   1 
ATOM   1054 O O   . GLU A 1 155 ? -10.153 -8.036  -44.913 1.00 49.77  ? 151 GLU A O   1 
ATOM   1055 C CB  . GLU A 1 155 ? -11.841 -8.591  -42.163 1.00 49.90  ? 151 GLU A CB  1 
ATOM   1056 C CG  . GLU A 1 155 ? -12.228 -9.780  -43.013 1.00 53.86  ? 151 GLU A CG  1 
ATOM   1057 C CD  . GLU A 1 155 ? -13.314 -10.604 -42.360 1.00 55.68  ? 151 GLU A CD  1 
ATOM   1058 O OE1 . GLU A 1 155 ? -14.067 -10.055 -41.549 1.00 55.28  ? 151 GLU A OE1 1 
ATOM   1059 O OE2 . GLU A 1 155 ? -13.445 -11.799 -42.681 1.00 64.60  ? 151 GLU A OE2 1 
ATOM   1060 N N   . SER B 1 7   ? 16.028  28.649  -23.176 1.00 42.13  ? 3   SER C N   1 
ATOM   1061 C CA  . SER B 1 7   ? 15.462  28.808  -24.578 1.00 45.04  ? 3   SER C CA  1 
ATOM   1062 C C   . SER B 1 7   ? 16.194  27.868  -25.535 1.00 43.43  ? 3   SER C C   1 
ATOM   1063 O O   . SER B 1 7   ? 15.912  27.872  -26.728 1.00 46.72  ? 3   SER C O   1 
ATOM   1064 C CB  . SER B 1 7   ? 15.599  30.237  -25.087 1.00 46.52  ? 3   SER C CB  1 
ATOM   1065 O OG  . SER B 1 7   ? 16.957  30.516  -25.259 1.00 51.64  ? 3   SER C OG  1 
ATOM   1066 N N   . GLU B 1 8   ? 17.107  27.051  -25.016 1.00 41.05  ? 4   GLU C N   1 
ATOM   1067 C CA  . GLU B 1 8   ? 17.697  25.957  -25.795 1.00 39.94  ? 4   GLU C CA  1 
ATOM   1068 C C   . GLU B 1 8   ? 16.630  25.105  -26.503 1.00 38.69  ? 4   GLU C C   1 
ATOM   1069 O O   . GLU B 1 8   ? 15.554  24.871  -25.967 1.00 38.04  ? 4   GLU C O   1 
ATOM   1070 C CB  . GLU B 1 8   ? 18.544  25.081  -24.889 1.00 38.21  ? 4   GLU C CB  1 
ATOM   1071 C CG  . GLU B 1 8   ? 19.333  24.006  -25.603 1.00 38.91  ? 4   GLU C CG  1 
ATOM   1072 C CD  . GLU B 1 8   ? 20.278  23.273  -24.677 1.00 38.70  ? 4   GLU C CD  1 
ATOM   1073 O OE1 . GLU B 1 8   ? 21.130  23.949  -24.100 1.00 39.62  ? 4   GLU C OE1 1 
ATOM   1074 O OE2 . GLU B 1 8   ? 20.155  22.045  -24.519 1.00 38.31  ? 4   GLU C OE2 1 
ATOM   1075 N N   . ARG B 1 9   ? 16.959  24.643  -27.705 1.00 38.59  ? 5   ARG C N   1 
ATOM   1076 C CA  . ARG B 1 9   ? 16.069  23.845  -28.502 1.00 38.89  ? 5   ARG C CA  1 
ATOM   1077 C C   . ARG B 1 9   ? 16.777  22.627  -29.069 1.00 38.31  ? 5   ARG C C   1 
ATOM   1078 O O   . ARG B 1 9   ? 17.947  22.683  -29.390 1.00 37.45  ? 5   ARG C O   1 
ATOM   1079 C CB  . ARG B 1 9   ? 15.474  24.693  -29.637 1.00 41.46  ? 5   ARG C CB  1 
ATOM   1080 C CG  . ARG B 1 9   ? 14.450  25.705  -29.156 1.00 42.03  ? 5   ARG C CG  1 
ATOM   1081 C CD  . ARG B 1 9   ? 13.910  26.559  -30.299 1.00 43.50  ? 5   ARG C CD  1 
ATOM   1082 N NE  . ARG B 1 9   ? 12.819  27.416  -29.852 1.00 43.38  ? 5   ARG C NE  1 
ATOM   1083 C CZ  . ARG B 1 9   ? 12.157  28.280  -30.626 1.00 46.42  ? 5   ARG C CZ  1 
ATOM   1084 N NH1 . ARG B 1 9   ? 12.462  28.421  -31.906 1.00 47.25  ? 5   ARG C NH1 1 
ATOM   1085 N NH2 . ARG B 1 9   ? 11.170  29.012  -30.110 1.00 48.14  ? 5   ARG C NH2 1 
ATOM   1086 N N   . THR B 1 10  ? 16.035  21.530  -29.218 1.00 36.20  ? 6   THR C N   1 
ATOM   1087 C CA  . THR B 1 10  ? 16.549  20.332  -29.866 1.00 35.03  ? 6   THR C CA  1 
ATOM   1088 C C   . THR B 1 10  ? 15.563  19.754  -30.878 1.00 34.39  ? 6   THR C C   1 
ATOM   1089 O O   . THR B 1 10  ? 14.370  20.009  -30.817 1.00 33.45  ? 6   THR C O   1 
ATOM   1090 C CB  . THR B 1 10  ? 16.874  19.231  -28.859 1.00 34.07  ? 6   THR C CB  1 
ATOM   1091 O OG1 . THR B 1 10  ? 17.731  18.282  -29.489 1.00 34.61  ? 6   THR C OG1 1 
ATOM   1092 C CG2 . THR B 1 10  ? 15.641  18.554  -28.344 1.00 31.05  ? 6   THR C CG2 1 
ATOM   1093 N N   . PHE B 1 11  ? 16.095  18.964  -31.792 1.00 35.57  ? 7   PHE C N   1 
ATOM   1094 C CA  . PHE B 1 11  ? 15.300  18.272  -32.784 1.00 34.82  ? 7   PHE C CA  1 
ATOM   1095 C C   . PHE B 1 11  ? 15.157  16.814  -32.360 1.00 34.24  ? 7   PHE C C   1 
ATOM   1096 O O   . PHE B 1 11  ? 16.168  16.130  -32.125 1.00 35.91  ? 7   PHE C O   1 
ATOM   1097 C CB  . PHE B 1 11  ? 15.989  18.326  -34.153 1.00 36.09  ? 7   PHE C CB  1 
ATOM   1098 C CG  . PHE B 1 11  ? 15.296  17.510  -35.211 1.00 36.57  ? 7   PHE C CG  1 
ATOM   1099 C CD1 . PHE B 1 11  ? 14.048  17.896  -35.688 1.00 35.66  ? 7   PHE C CD1 1 
ATOM   1100 C CD2 . PHE B 1 11  ? 15.867  16.345  -35.699 1.00 37.15  ? 7   PHE C CD2 1 
ATOM   1101 C CE1 . PHE B 1 11  ? 13.388  17.154  -36.662 1.00 36.41  ? 7   PHE C CE1 1 
ATOM   1102 C CE2 . PHE B 1 11  ? 15.192  15.576  -36.648 1.00 37.84  ? 7   PHE C CE2 1 
ATOM   1103 C CZ  . PHE B 1 11  ? 13.950  15.981  -37.132 1.00 36.66  ? 7   PHE C CZ  1 
ATOM   1104 N N   . ILE B 1 12  ? 13.909  16.353  -32.263 1.00 33.54  ? 8   ILE C N   1 
ATOM   1105 C CA  . ILE B 1 12  ? 13.586  14.967  -31.985 1.00 31.13  ? 8   ILE C CA  1 
ATOM   1106 C C   . ILE B 1 12  ? 12.743  14.425  -33.139 1.00 31.39  ? 8   ILE C C   1 
ATOM   1107 O O   . ILE B 1 12  ? 11.853  15.100  -33.629 1.00 31.63  ? 8   ILE C O   1 
ATOM   1108 C CB  . ILE B 1 12  ? 12.807  14.823  -30.671 1.00 30.76  ? 8   ILE C CB  1 
ATOM   1109 C CG1 . ILE B 1 12  ? 13.587  15.421  -29.466 1.00 30.88  ? 8   ILE C CG1 1 
ATOM   1110 C CG2 . ILE B 1 12  ? 12.484  13.335  -30.429 1.00 30.13  ? 8   ILE C CG2 1 
ATOM   1111 C CD1 . ILE B 1 12  ? 14.863  14.696  -29.071 1.00 31.35  ? 8   ILE C CD1 1 
ATOM   1112 N N   . ALA B 1 13  ? 13.062  13.217  -33.595 1.00 31.28  ? 9   ALA C N   1 
ATOM   1113 C CA  . ALA B 1 13  ? 12.322  12.567  -34.663 1.00 32.03  ? 9   ALA C CA  1 
ATOM   1114 C C   . ALA B 1 13  ? 11.838  11.188  -34.216 1.00 31.14  ? 9   ALA C C   1 
ATOM   1115 O O   . ALA B 1 13  ? 12.536  10.491  -33.488 1.00 29.92  ? 9   ALA C O   1 
ATOM   1116 C CB  . ALA B 1 13  ? 13.183  12.443  -35.912 1.00 34.32  ? 9   ALA C CB  1 
ATOM   1117 N N   . VAL B 1 14  ? 10.616  10.837  -34.613 1.00 30.24  ? 10  VAL C N   1 
ATOM   1118 C CA  . VAL B 1 14  ? 10.167  9.430   -34.598 1.00 29.66  ? 10  VAL C CA  1 
ATOM   1119 C C   . VAL B 1 14  ? 10.464  8.916   -35.993 1.00 31.38  ? 10  VAL C C   1 
ATOM   1120 O O   . VAL B 1 14  ? 9.912   9.421   -36.959 1.00 29.47  ? 10  VAL C O   1 
ATOM   1121 C CB  . VAL B 1 14  ? 8.665   9.284   -34.333 1.00 27.23  ? 10  VAL C CB  1 
ATOM   1122 C CG1 . VAL B 1 14  ? 8.261   7.803   -34.208 1.00 24.78  ? 10  VAL C CG1 1 
ATOM   1123 C CG2 . VAL B 1 14  ? 8.292   10.170  -33.123 1.00 26.59  ? 10  VAL C CG2 1 
ATOM   1124 N N   . LYS B 1 15  ? 11.391  7.973   -36.077 1.00 32.74  ? 11  LYS C N   1 
ATOM   1125 C CA  . LYS B 1 15  ? 11.787  7.422   -37.336 1.00 35.94  ? 11  LYS C CA  1 
ATOM   1126 C C   . LYS B 1 15  ? 10.624  6.558   -37.883 1.00 36.50  ? 11  LYS C C   1 
ATOM   1127 O O   . LYS B 1 15  ? 9.622   6.354   -37.189 1.00 34.44  ? 11  LYS C O   1 
ATOM   1128 C CB  . LYS B 1 15  ? 13.058  6.601   -37.154 1.00 38.12  ? 11  LYS C CB  1 
ATOM   1129 C CG  . LYS B 1 15  ? 14.301  7.388   -36.716 1.00 38.46  ? 11  LYS C CG  1 
ATOM   1130 C CD  . LYS B 1 15  ? 15.506  6.432   -36.639 1.00 39.66  ? 11  LYS C CD  1 
ATOM   1131 C CE  . LYS B 1 15  ? 16.798  7.156   -36.355 1.00 40.92  ? 11  LYS C CE  1 
ATOM   1132 N NZ  . LYS B 1 15  ? 17.929  6.211   -36.089 1.00 41.89  ? 11  LYS C NZ  1 
ATOM   1133 N N   . PRO B 1 16  ? 10.730  6.090   -39.135 1.00 36.99  ? 12  PRO C N   1 
ATOM   1134 C CA  . PRO B 1 16  ? 9.611   5.400   -39.733 1.00 37.79  ? 12  PRO C CA  1 
ATOM   1135 C C   . PRO B 1 16  ? 9.152   4.159   -38.992 1.00 37.53  ? 12  PRO C C   1 
ATOM   1136 O O   . PRO B 1 16  ? 7.950   3.870   -39.002 1.00 37.73  ? 12  PRO C O   1 
ATOM   1137 C CB  . PRO B 1 16  ? 10.136  5.019   -41.122 1.00 39.13  ? 12  PRO C CB  1 
ATOM   1138 C CG  . PRO B 1 16  ? 11.157  6.064   -41.396 1.00 41.05  ? 12  PRO C CG  1 
ATOM   1139 C CD  . PRO B 1 16  ? 11.841  6.243   -40.090 1.00 40.44  ? 12  PRO C CD  1 
ATOM   1140 N N   . ASP B 1 17  ? 10.085  3.416   -38.389 1.00 36.47  ? 13  ASP C N   1 
ATOM   1141 C CA  . ASP B 1 17  ? 9.706   2.259   -37.572 1.00 35.48  ? 13  ASP C CA  1 
ATOM   1142 C C   . ASP B 1 17  ? 8.866   2.714   -36.377 1.00 32.90  ? 13  ASP C C   1 
ATOM   1143 O O   . ASP B 1 17  ? 7.912   2.055   -35.979 1.00 32.44  ? 13  ASP C O   1 
ATOM   1144 C CB  . ASP B 1 17  ? 10.944  1.422   -37.135 1.00 36.63  ? 13  ASP C CB  1 
ATOM   1145 C CG  . ASP B 1 17  ? 12.025  2.248   -36.468 1.00 37.13  ? 13  ASP C CG  1 
ATOM   1146 O OD1 . ASP B 1 17  ? 12.262  3.391   -36.908 1.00 39.72  ? 13  ASP C OD1 1 
ATOM   1147 O OD2 . ASP B 1 17  ? 12.622  1.768   -35.476 1.00 37.24  ? 13  ASP C OD2 1 
ATOM   1148 N N   . GLY B 1 18  ? 9.252   3.832   -35.789 1.00 32.92  ? 14  GLY C N   1 
ATOM   1149 C CA  . GLY B 1 18  ? 8.527   4.379   -34.626 1.00 31.52  ? 14  GLY C CA  1 
ATOM   1150 C C   . GLY B 1 18  ? 7.109   4.800   -34.962 1.00 30.18  ? 14  GLY C C   1 
ATOM   1151 O O   . GLY B 1 18  ? 6.187   4.529   -34.195 1.00 29.30  ? 14  GLY C O   1 
ATOM   1152 N N   . VAL B 1 19  ? 6.924   5.396   -36.138 1.00 29.08  ? 15  VAL C N   1 
ATOM   1153 C CA  . VAL B 1 19  ? 5.586   5.749   -36.611 1.00 28.22  ? 15  VAL C CA  1 
ATOM   1154 C C   . VAL B 1 19  ? 4.775   4.503   -36.936 1.00 28.44  ? 15  VAL C C   1 
ATOM   1155 O O   . VAL B 1 19  ? 3.645   4.369   -36.521 1.00 28.75  ? 15  VAL C O   1 
ATOM   1156 C CB  . VAL B 1 19  ? 5.626   6.669   -37.857 1.00 29.42  ? 15  VAL C CB  1 
ATOM   1157 C CG1 . VAL B 1 19  ? 4.224   6.833   -38.462 1.00 27.76  ? 15  VAL C CG1 1 
ATOM   1158 C CG2 . VAL B 1 19  ? 6.229   8.028   -37.476 1.00 27.57  ? 15  VAL C CG2 1 
ATOM   1159 N N   . GLN B 1 20  ? 5.388   3.563   -37.642 1.00 30.54  ? 16  GLN C N   1 
ATOM   1160 C CA  . GLN B 1 20  ? 4.737   2.306   -37.977 1.00 30.97  ? 16  GLN C CA  1 
ATOM   1161 C C   . GLN B 1 20  ? 4.302   1.538   -36.714 1.00 29.74  ? 16  GLN C C   1 
ATOM   1162 O O   . GLN B 1 20  ? 3.259   0.868   -36.714 1.00 30.07  ? 16  GLN C O   1 
ATOM   1163 C CB  . GLN B 1 20  ? 5.678   1.412   -38.815 1.00 31.93  ? 16  GLN C CB  1 
ATOM   1164 C CG  . GLN B 1 20  ? 5.731   1.763   -40.283 1.00 33.85  ? 16  GLN C CG  1 
ATOM   1165 C CD  . GLN B 1 20  ? 4.516   1.234   -41.075 1.00 33.95  ? 16  GLN C CD  1 
ATOM   1166 O OE1 . GLN B 1 20  ? 3.640   0.576   -40.544 1.00 33.11  ? 16  GLN C OE1 1 
ATOM   1167 N NE2 . GLN B 1 20  ? 4.496   1.514   -42.340 1.00 33.54  ? 16  GLN C NE2 1 
ATOM   1168 N N   . ARG B 1 21  ? 5.114   1.605   -35.662 1.00 29.24  ? 17  ARG C N   1 
ATOM   1169 C CA  . ARG B 1 21  ? 4.848   0.838   -34.463 1.00 28.32  ? 17  ARG C CA  1 
ATOM   1170 C C   . ARG B 1 21  ? 4.035   1.650   -33.454 1.00 27.78  ? 17  ARG C C   1 
ATOM   1171 O O   . ARG B 1 21  ? 3.934   1.243   -32.305 1.00 28.21  ? 17  ARG C O   1 
ATOM   1172 C CB  . ARG B 1 21  ? 6.146   0.295   -33.866 1.00 28.81  ? 17  ARG C CB  1 
ATOM   1173 C CG  . ARG B 1 21  ? 6.765   -0.811  -34.681 1.00 30.63  ? 17  ARG C CG  1 
ATOM   1174 C CD  . ARG B 1 21  ? 8.104   -1.253  -34.102 1.00 32.28  ? 17  ARG C CD  1 
ATOM   1175 N NE  . ARG B 1 21  ? 7.940   -1.863  -32.788 1.00 32.43  ? 17  ARG C NE  1 
ATOM   1176 C CZ  . ARG B 1 21  ? 8.787   -1.749  -31.778 1.00 32.79  ? 17  ARG C CZ  1 
ATOM   1177 N NH1 . ARG B 1 21  ? 9.924   -1.094  -31.923 1.00 32.29  ? 17  ARG C NH1 1 
ATOM   1178 N NH2 . ARG B 1 21  ? 8.487   -2.305  -30.608 1.00 33.45  ? 17  ARG C NH2 1 
ATOM   1179 N N   . ASN B 1 22  ? 3.428   2.780   -33.880 1.00 28.52  ? 18  ASN C N   1 
ATOM   1180 C CA  . ASN B 1 22  ? 2.492   3.547   -33.022 1.00 27.61  ? 18  ASN C CA  1 
ATOM   1181 C C   . ASN B 1 22  ? 3.113   4.085   -31.741 1.00 29.56  ? 18  ASN C C   1 
ATOM   1182 O O   . ASN B 1 22  ? 2.534   3.979   -30.680 1.00 30.31  ? 18  ASN C O   1 
ATOM   1183 C CB  . ASN B 1 22  ? 1.292   2.679   -32.621 1.00 27.87  ? 18  ASN C CB  1 
ATOM   1184 C CG  . ASN B 1 22  ? 0.324   2.372   -33.788 1.00 28.27  ? 18  ASN C CG  1 
ATOM   1185 O OD1 . ASN B 1 22  ? -0.336  1.370   -33.758 1.00 29.15  ? 18  ASN C OD1 1 
ATOM   1186 N ND2 . ASN B 1 22  ? 0.205   3.266   -34.750 1.00 28.54  ? 18  ASN C ND2 1 
ATOM   1187 N N   . LEU B 1 23  ? 4.296   4.683   -31.846 1.00 29.86  ? 19  LEU C N   1 
ATOM   1188 C CA  . LEU B 1 23  ? 4.976   5.217   -30.701 1.00 29.11  ? 19  LEU C CA  1 
ATOM   1189 C C   . LEU B 1 23  ? 5.021   6.741   -30.703 1.00 28.90  ? 19  LEU C C   1 
ATOM   1190 O O   . LEU B 1 23  ? 5.719   7.326   -29.866 1.00 29.55  ? 19  LEU C O   1 
ATOM   1191 C CB  . LEU B 1 23  ? 6.410   4.664   -30.641 1.00 28.83  ? 19  LEU C CB  1 
ATOM   1192 C CG  . LEU B 1 23  ? 6.540   3.147   -30.403 1.00 29.45  ? 19  LEU C CG  1 
ATOM   1193 C CD1 . LEU B 1 23  ? 7.976   2.663   -30.445 1.00 28.38  ? 19  LEU C CD1 1 
ATOM   1194 C CD2 . LEU B 1 23  ? 5.929   2.822   -29.072 1.00 29.56  ? 19  LEU C CD2 1 
ATOM   1195 N N   . VAL B 1 24  ? 4.300   7.395   -31.606 1.00 26.98  ? 20  VAL C N   1 
ATOM   1196 C CA  . VAL B 1 24  ? 4.369   8.848   -31.685 1.00 26.89  ? 20  VAL C CA  1 
ATOM   1197 C C   . VAL B 1 24  ? 3.837   9.518   -30.415 1.00 26.11  ? 20  VAL C C   1 
ATOM   1198 O O   . VAL B 1 24  ? 4.515   10.315  -29.791 1.00 24.39  ? 20  VAL C O   1 
ATOM   1199 C CB  . VAL B 1 24  ? 3.585   9.393   -32.917 1.00 28.28  ? 20  VAL C CB  1 
ATOM   1200 C CG1 . VAL B 1 24  ? 3.551   10.921  -32.930 1.00 27.24  ? 20  VAL C CG1 1 
ATOM   1201 C CG2 . VAL B 1 24  ? 4.195   8.829   -34.198 1.00 29.10  ? 20  VAL C CG2 1 
ATOM   1202 N N   . GLY B 1 25  ? 2.603   9.186   -30.049 1.00 26.09  ? 21  GLY C N   1 
ATOM   1203 C CA  . GLY B 1 25  ? 2.002   9.748   -28.875 1.00 26.76  ? 21  GLY C CA  1 
ATOM   1204 C C   . GLY B 1 25  ? 2.842   9.485   -27.635 1.00 28.83  ? 21  GLY C C   1 
ATOM   1205 O O   . GLY B 1 25  ? 3.032   10.362  -26.785 1.00 28.30  ? 21  GLY C O   1 
ATOM   1206 N N   . GLU B 1 26  ? 3.322   8.250   -27.508 1.00 30.47  ? 22  GLU C N   1 
ATOM   1207 C CA  . GLU B 1 26  ? 4.068   7.855   -26.327 1.00 30.77  ? 22  GLU C CA  1 
ATOM   1208 C C   . GLU B 1 26  ? 5.312   8.709   -26.189 1.00 29.85  ? 22  GLU C C   1 
ATOM   1209 O O   . GLU B 1 26  ? 5.646   9.141   -25.104 1.00 27.02  ? 22  GLU C O   1 
ATOM   1210 C CB  . GLU B 1 26  ? 4.395   6.368   -26.391 1.00 32.70  ? 22  GLU C CB  1 
ATOM   1211 C CG  . GLU B 1 26  ? 5.154   5.849   -25.214 1.00 36.27  ? 22  GLU C CG  1 
ATOM   1212 C CD  . GLU B 1 26  ? 4.398   6.007   -23.884 1.00 39.57  ? 22  GLU C CD  1 
ATOM   1213 O OE1 . GLU B 1 26  ? 3.175   5.784   -23.869 1.00 39.57  ? 22  GLU C OE1 1 
ATOM   1214 O OE2 . GLU B 1 26  ? 5.062   6.330   -22.869 1.00 43.20  ? 22  GLU C OE2 1 
ATOM   1215 N N   . ILE B 1 27  ? 5.978   8.976   -27.307 1.00 29.70  ? 23  ILE C N   1 
ATOM   1216 C CA  . ILE B 1 27  ? 7.220   9.739   -27.284 1.00 28.88  ? 23  ILE C CA  1 
ATOM   1217 C C   . ILE B 1 27  ? 6.917   11.206  -26.926 1.00 28.36  ? 23  ILE C C   1 
ATOM   1218 O O   . ILE B 1 27  ? 7.555   11.793  -26.039 1.00 26.70  ? 23  ILE C O   1 
ATOM   1219 C CB  . ILE B 1 27  ? 7.968   9.625   -28.641 1.00 30.21  ? 23  ILE C CB  1 
ATOM   1220 C CG1 . ILE B 1 27  ? 8.617   8.236   -28.756 1.00 31.24  ? 23  ILE C CG1 1 
ATOM   1221 C CG2 . ILE B 1 27  ? 9.034   10.710  -28.768 1.00 30.74  ? 23  ILE C CG2 1 
ATOM   1222 C CD1 . ILE B 1 27  ? 9.093   7.810   -30.140 1.00 31.02  ? 23  ILE C CD1 1 
ATOM   1223 N N   . ILE B 1 28  ? 5.886   11.761  -27.537 1.00 26.16  ? 24  ILE C N   1 
ATOM   1224 C CA  . ILE B 1 28  ? 5.485   13.130  -27.240 1.00 26.80  ? 24  ILE C CA  1 
ATOM   1225 C C   . ILE B 1 28  ? 5.127   13.297  -25.735 1.00 28.13  ? 24  ILE C C   1 
ATOM   1226 O O   . ILE B 1 28  ? 5.542   14.245  -25.074 1.00 27.98  ? 24  ILE C O   1 
ATOM   1227 C CB  . ILE B 1 28  ? 4.323   13.591  -28.163 1.00 25.98  ? 24  ILE C CB  1 
ATOM   1228 C CG1 . ILE B 1 28  ? 4.833   13.703  -29.637 1.00 26.15  ? 24  ILE C CG1 1 
ATOM   1229 C CG2 . ILE B 1 28  ? 3.727   14.900  -27.646 1.00 24.54  ? 24  ILE C CG2 1 
ATOM   1230 C CD1 . ILE B 1 28  ? 3.783   13.909  -30.715 1.00 26.92  ? 24  ILE C CD1 1 
ATOM   1231 N N   . LYS B 1 29  ? 4.364   12.356  -25.218 1.00 29.79  ? 25  LYS C N   1 
ATOM   1232 C CA  . LYS B 1 29  ? 3.933   12.355  -23.824 1.00 30.47  ? 25  LYS C CA  1 
ATOM   1233 C C   . LYS B 1 29  ? 5.098   12.464  -22.844 1.00 31.10  ? 25  LYS C C   1 
ATOM   1234 O O   . LYS B 1 29  ? 5.044   13.193  -21.853 1.00 30.79  ? 25  LYS C O   1 
ATOM   1235 C CB  . LYS B 1 29  ? 3.186   11.043  -23.572 1.00 34.03  ? 25  LYS C CB  1 
ATOM   1236 C CG  . LYS B 1 29  ? 2.468   10.887  -22.257 1.00 39.46  ? 25  LYS C CG  1 
ATOM   1237 C CD  . LYS B 1 29  ? 1.990   9.402   -22.220 1.00 41.69  ? 25  LYS C CD  1 
ATOM   1238 C CE  . LYS B 1 29  ? 0.519   9.350   -21.953 1.00 42.21  ? 25  LYS C CE  1 
ATOM   1239 N NZ  . LYS B 1 29  ? 0.191   10.274  -20.844 1.00 48.30  ? 25  LYS C NZ  1 
ATOM   1240 N N   . ARG B 1 30  ? 6.154   11.722  -23.115 1.00 28.12  ? 26  ARG C N   1 
ATOM   1241 C CA  . ARG B 1 30  ? 7.273   11.721  -22.228 1.00 29.81  ? 26  ARG C CA  1 
ATOM   1242 C C   . ARG B 1 30  ? 7.983   13.058  -22.161 1.00 28.26  ? 26  ARG C C   1 
ATOM   1243 O O   . ARG B 1 30  ? 8.441   13.464  -21.093 1.00 29.45  ? 26  ARG C O   1 
ATOM   1244 C CB  . ARG B 1 30  ? 8.214   10.584  -22.606 1.00 29.66  ? 26  ARG C CB  1 
ATOM   1245 C CG  . ARG B 1 30  ? 7.485   9.272   -22.383 1.00 30.35  ? 26  ARG C CG  1 
ATOM   1246 C CD  . ARG B 1 30  ? 8.421   8.156   -22.403 1.00 30.16  ? 26  ARG C CD  1 
ATOM   1247 N NE  . ARG B 1 30  ? 7.780   6.874   -22.302 1.00 29.65  ? 26  ARG C NE  1 
ATOM   1248 C CZ  . ARG B 1 30  ? 8.469   5.761   -22.097 1.00 29.76  ? 26  ARG C CZ  1 
ATOM   1249 N NH1 . ARG B 1 30  ? 9.801   5.827   -21.936 1.00 30.69  ? 26  ARG C NH1 1 
ATOM   1250 N NH2 . ARG B 1 30  ? 7.849   4.615   -21.975 1.00 28.98  ? 26  ARG C NH2 1 
ATOM   1251 N N   . PHE B 1 31  ? 8.062   13.745  -23.286 1.00 27.19  ? 27  PHE C N   1 
ATOM   1252 C CA  . PHE B 1 31  ? 8.686   15.052  -23.356 1.00 26.11  ? 27  PHE C CA  1 
ATOM   1253 C C   . PHE B 1 31  ? 7.792   16.091  -22.675 1.00 26.96  ? 27  PHE C C   1 
ATOM   1254 O O   . PHE B 1 31  ? 8.268   16.940  -21.926 1.00 26.99  ? 27  PHE C O   1 
ATOM   1255 C CB  . PHE B 1 31  ? 8.957   15.443  -24.811 1.00 27.32  ? 27  PHE C CB  1 
ATOM   1256 C CG  . PHE B 1 31  ? 10.233  14.875  -25.346 1.00 28.14  ? 27  PHE C CG  1 
ATOM   1257 C CD1 . PHE B 1 31  ? 11.349  15.672  -25.457 1.00 30.38  ? 27  PHE C CD1 1 
ATOM   1258 C CD2 . PHE B 1 31  ? 10.327  13.538  -25.676 1.00 28.80  ? 27  PHE C CD2 1 
ATOM   1259 C CE1 . PHE B 1 31  ? 12.542  15.162  -25.895 1.00 33.06  ? 27  PHE C CE1 1 
ATOM   1260 C CE2 . PHE B 1 31  ? 11.510  13.013  -26.132 1.00 32.67  ? 27  PHE C CE2 1 
ATOM   1261 C CZ  . PHE B 1 31  ? 12.631  13.831  -26.254 1.00 34.87  ? 27  PHE C CZ  1 
ATOM   1262 N N   . GLU B 1 32  ? 6.481   15.994  -22.907 1.00 25.34  ? 28  GLU C N   1 
ATOM   1263 C CA  . GLU B 1 32  ? 5.509   16.841  -22.217 1.00 26.10  ? 28  GLU C CA  1 
ATOM   1264 C C   . GLU B 1 32  ? 5.546   16.644  -20.721 1.00 26.09  ? 28  GLU C C   1 
ATOM   1265 O O   . GLU B 1 32  ? 5.517   17.619  -19.963 1.00 28.41  ? 28  GLU C O   1 
ATOM   1266 C CB  . GLU B 1 32  ? 4.074   16.538  -22.692 1.00 26.47  ? 28  GLU C CB  1 
ATOM   1267 C CG  . GLU B 1 32  ? 3.760   17.021  -24.084 1.00 26.24  ? 28  GLU C CG  1 
ATOM   1268 C CD  . GLU B 1 32  ? 2.359   16.637  -24.488 1.00 26.18  ? 28  GLU C CD  1 
ATOM   1269 O OE1 . GLU B 1 32  ? 2.093   15.414  -24.604 1.00 24.40  ? 28  GLU C OE1 1 
ATOM   1270 O OE2 . GLU B 1 32  ? 1.530   17.568  -24.663 1.00 27.55  ? 28  GLU C OE2 1 
ATOM   1271 N N   . ASN B 1 33  ? 5.567   15.397  -20.289 1.00 25.31  ? 29  ASN C N   1 
ATOM   1272 C CA  . ASN B 1 33  ? 5.595   15.099  -18.859 1.00 26.93  ? 29  ASN C CA  1 
ATOM   1273 C C   . ASN B 1 33  ? 6.816   15.668  -18.181 1.00 26.91  ? 29  ASN C C   1 
ATOM   1274 O O   . ASN B 1 33  ? 6.760   16.066  -17.041 1.00 25.80  ? 29  ASN C O   1 
ATOM   1275 C CB  . ASN B 1 33  ? 5.583   13.611  -18.612 1.00 28.42  ? 29  ASN C CB  1 
ATOM   1276 C CG  . ASN B 1 33  ? 4.238   12.974  -18.941 1.00 29.97  ? 29  ASN C CG  1 
ATOM   1277 O OD1 . ASN B 1 33  ? 3.251   13.647  -19.007 1.00 29.44  ? 29  ASN C OD1 1 
ATOM   1278 N ND2 . ASN B 1 33  ? 4.233   11.679  -19.163 1.00 28.13  ? 29  ASN C ND2 1 
ATOM   1279 N N   . LYS B 1 34  ? 7.936   15.616  -18.889 1.00 26.47  ? 30  LYS C N   1 
ATOM   1280 C CA  . LYS B 1 34  ? 9.191   16.074  -18.359 1.00 27.01  ? 30  LYS C CA  1 
ATOM   1281 C C   . LYS B 1 34  ? 9.157   17.590  -18.074 1.00 27.62  ? 30  LYS C C   1 
ATOM   1282 O O   . LYS B 1 34  ? 9.887   18.062  -17.254 1.00 27.75  ? 30  LYS C O   1 
ATOM   1283 C CB  . LYS B 1 34  ? 10.318  15.740  -19.348 1.00 26.98  ? 30  LYS C CB  1 
ATOM   1284 C CG  . LYS B 1 34  ? 11.723  16.166  -18.942 1.00 28.09  ? 30  LYS C CG  1 
ATOM   1285 C CD  . LYS B 1 34  ? 12.178  15.502  -17.638 1.00 29.22  ? 30  LYS C CD  1 
ATOM   1286 C CE  . LYS B 1 34  ? 13.688  15.601  -17.423 1.00 30.02  ? 30  LYS C CE  1 
ATOM   1287 N NZ  . LYS B 1 34  ? 14.004  14.941  -16.128 1.00 32.88  ? 30  LYS C NZ  1 
ATOM   1288 N N   . GLY B 1 35  ? 8.354   18.334  -18.830 1.00 28.21  ? 31  GLY C N   1 
ATOM   1289 C CA  . GLY B 1 35  ? 8.303   19.776  -18.693 1.00 29.26  ? 31  GLY C CA  1 
ATOM   1290 C C   . GLY B 1 35  ? 8.847   20.548  -19.884 1.00 30.56  ? 31  GLY C C   1 
ATOM   1291 O O   . GLY B 1 35  ? 8.868   21.749  -19.870 1.00 33.57  ? 31  GLY C O   1 
ATOM   1292 N N   . TYR B 1 36  ? 9.251   19.853  -20.933 1.00 30.08  ? 32  TYR C N   1 
ATOM   1293 C CA  . TYR B 1 36  ? 9.754   20.490  -22.112 1.00 29.92  ? 32  TYR C CA  1 
ATOM   1294 C C   . TYR B 1 36  ? 8.577   21.029  -22.940 1.00 30.12  ? 32  TYR C C   1 
ATOM   1295 O O   . TYR B 1 36  ? 7.462   20.520  -22.838 1.00 28.79  ? 32  TYR C O   1 
ATOM   1296 C CB  . TYR B 1 36  ? 10.578  19.506  -22.966 1.00 29.94  ? 32  TYR C CB  1 
ATOM   1297 C CG  . TYR B 1 36  ? 11.848  19.021  -22.355 1.00 30.61  ? 32  TYR C CG  1 
ATOM   1298 C CD1 . TYR B 1 36  ? 12.649  19.843  -21.606 1.00 31.78  ? 32  TYR C CD1 1 
ATOM   1299 C CD2 . TYR B 1 36  ? 12.247  17.676  -22.508 1.00 32.35  ? 32  TYR C CD2 1 
ATOM   1300 C CE1 . TYR B 1 36  ? 13.811  19.358  -21.009 1.00 31.99  ? 32  TYR C CE1 1 
ATOM   1301 C CE2 . TYR B 1 36  ? 13.406  17.202  -21.924 1.00 33.03  ? 32  TYR C CE2 1 
ATOM   1302 C CZ  . TYR B 1 36  ? 14.187  18.060  -21.196 1.00 31.93  ? 32  TYR C CZ  1 
ATOM   1303 O OH  . TYR B 1 36  ? 15.327  17.583  -20.617 1.00 32.64  ? 32  TYR C OH  1 
ATOM   1304 N N   . LYS B 1 37  ? 8.864   22.035  -23.777 1.00 29.01  ? 33  LYS C N   1 
ATOM   1305 C CA  . LYS B 1 37  ? 7.840   22.758  -24.490 1.00 29.70  ? 33  LYS C CA  1 
ATOM   1306 C C   . LYS B 1 37  ? 7.928   22.479  -25.975 1.00 30.21  ? 33  LYS C C   1 
ATOM   1307 O O   . LYS B 1 37  ? 8.985   22.651  -26.584 1.00 32.17  ? 33  LYS C O   1 
ATOM   1308 C CB  . LYS B 1 37  ? 8.021   24.241  -24.238 1.00 30.42  ? 33  LYS C CB  1 
ATOM   1309 C CG  . LYS B 1 37  ? 7.039   25.135  -24.977 1.00 31.55  ? 33  LYS C CG  1 
ATOM   1310 C CD  . LYS B 1 37  ? 7.105   26.592  -24.527 1.00 31.95  ? 33  LYS C CD  1 
ATOM   1311 C CE  . LYS B 1 37  ? 8.413   27.270  -24.922 1.00 32.86  ? 33  LYS C CE  1 
ATOM   1312 N NZ  . LYS B 1 37  ? 8.548   28.607  -24.258 1.00 34.09  ? 33  LYS C NZ  1 
ATOM   1313 N N   . LEU B 1 38  ? 6.801   22.090  -26.573 1.00 31.06  ? 34  LEU C N   1 
ATOM   1314 C CA  . LEU B 1 38  ? 6.736   21.725  -28.006 1.00 30.25  ? 34  LEU C CA  1 
ATOM   1315 C C   . LEU B 1 38  ? 6.592   23.002  -28.841 1.00 31.49  ? 34  LEU C C   1 
ATOM   1316 O O   . LEU B 1 38  ? 5.606   23.718  -28.702 1.00 31.98  ? 34  LEU C O   1 
ATOM   1317 C CB  . LEU B 1 38  ? 5.534   20.802  -28.254 1.00 28.90  ? 34  LEU C CB  1 
ATOM   1318 C CG  . LEU B 1 38  ? 5.302   20.266  -29.645 1.00 29.26  ? 34  LEU C CG  1 
ATOM   1319 C CD1 . LEU B 1 38  ? 6.385   19.293  -30.052 1.00 29.35  ? 34  LEU C CD1 1 
ATOM   1320 C CD2 . LEU B 1 38  ? 3.922   19.579  -29.644 1.00 30.00  ? 34  LEU C CD2 1 
ATOM   1321 N N   . VAL B 1 39  ? 7.577   23.287  -29.698 1.00 31.33  ? 35  VAL C N   1 
ATOM   1322 C CA  . VAL B 1 39  ? 7.562   24.527  -30.507 1.00 32.74  ? 35  VAL C CA  1 
ATOM   1323 C C   . VAL B 1 39  ? 7.533   24.223  -31.997 1.00 32.36  ? 35  VAL C C   1 
ATOM   1324 O O   . VAL B 1 39  ? 7.412   25.116  -32.804 1.00 32.92  ? 35  VAL C O   1 
ATOM   1325 C CB  . VAL B 1 39  ? 8.752   25.483  -30.172 1.00 32.67  ? 35  VAL C CB  1 
ATOM   1326 C CG1 . VAL B 1 39  ? 8.750   25.875  -28.702 1.00 33.51  ? 35  VAL C CG1 1 
ATOM   1327 C CG2 . VAL B 1 39  ? 10.059  24.836  -30.531 1.00 31.83  ? 35  VAL C CG2 1 
ATOM   1328 N N   . GLY B 1 40  ? 7.671   22.949  -32.350 1.00 32.72  ? 36  GLY C N   1 
ATOM   1329 C CA  . GLY B 1 40  ? 7.544   22.526  -33.743 1.00 32.28  ? 36  GLY C CA  1 
ATOM   1330 C C   . GLY B 1 40  ? 7.152   21.077  -33.844 1.00 31.10  ? 36  GLY C C   1 
ATOM   1331 O O   . GLY B 1 40  ? 7.629   20.261  -33.075 1.00 29.66  ? 36  GLY C O   1 
ATOM   1332 N N   . LEU B 1 41  ? 6.270   20.761  -34.801 1.00 32.75  ? 37  LEU C N   1 
ATOM   1333 C CA  . LEU B 1 41  ? 5.717   19.397  -34.942 1.00 32.89  ? 37  LEU C CA  1 
ATOM   1334 C C   . LEU B 1 41  ? 5.178   19.187  -36.333 1.00 33.34  ? 37  LEU C C   1 
ATOM   1335 O O   . LEU B 1 41  ? 4.392   19.989  -36.821 1.00 33.37  ? 37  LEU C O   1 
ATOM   1336 C CB  . LEU B 1 41  ? 4.565   19.171  -33.970 1.00 32.84  ? 37  LEU C CB  1 
ATOM   1337 C CG  . LEU B 1 41  ? 3.931   17.778  -33.964 1.00 32.86  ? 37  LEU C CG  1 
ATOM   1338 C CD1 . LEU B 1 41  ? 4.894   16.794  -33.302 1.00 31.60  ? 37  LEU C CD1 1 
ATOM   1339 C CD2 . LEU B 1 41  ? 2.619   17.825  -33.204 1.00 33.36  ? 37  LEU C CD2 1 
ATOM   1340 N N   . LYS B 1 42  ? 5.569   18.098  -36.961 1.00 34.37  ? 38  LYS C N   1 
ATOM   1341 C CA  . LYS B 1 42  ? 5.237   17.908  -38.355 1.00 39.25  ? 38  LYS C CA  1 
ATOM   1342 C C   . LYS B 1 42  ? 5.406   16.440  -38.732 1.00 37.19  ? 38  LYS C C   1 
ATOM   1343 O O   . LYS B 1 42  ? 6.360   15.798  -38.312 1.00 35.86  ? 38  LYS C O   1 
ATOM   1344 C CB  . LYS B 1 42  ? 6.169   18.853  -39.108 1.00 43.44  ? 38  LYS C CB  1 
ATOM   1345 C CG  . LYS B 1 42  ? 6.513   18.681  -40.564 1.00 49.14  ? 38  LYS C CG  1 
ATOM   1346 C CD  . LYS B 1 42  ? 7.676   19.659  -40.782 1.00 51.72  ? 38  LYS C CD  1 
ATOM   1347 C CE  . LYS B 1 42  ? 7.945   20.037  -42.214 1.00 53.80  ? 38  LYS C CE  1 
ATOM   1348 N NZ  . LYS B 1 42  ? 8.936   21.121  -42.148 1.00 53.93  ? 38  LYS C NZ  1 
ATOM   1349 N N   . LEU B 1 43  ? 4.427   15.914  -39.450 1.00 38.42  ? 39  LEU C N   1 
ATOM   1350 C CA  . LEU B 1 43  ? 4.521   14.585  -40.089 1.00 39.98  ? 39  LEU C CA  1 
ATOM   1351 C C   . LEU B 1 43  ? 4.996   14.788  -41.515 1.00 43.34  ? 39  LEU C C   1 
ATOM   1352 O O   . LEU B 1 43  ? 4.501   15.676  -42.184 1.00 44.82  ? 39  LEU C O   1 
ATOM   1353 C CB  . LEU B 1 43  ? 3.153   13.936  -40.140 1.00 37.93  ? 39  LEU C CB  1 
ATOM   1354 C CG  . LEU B 1 43  ? 3.045   12.546  -40.774 1.00 37.45  ? 39  LEU C CG  1 
ATOM   1355 C CD1 . LEU B 1 43  ? 3.496   11.442  -39.835 1.00 35.44  ? 39  LEU C CD1 1 
ATOM   1356 C CD2 . LEU B 1 43  ? 1.627   12.285  -41.280 1.00 38.42  ? 39  LEU C CD2 1 
ATOM   1357 N N   . LEU B 1 44  ? 6.017   14.041  -41.934 1.00 45.54  ? 40  LEU C N   1 
ATOM   1358 C CA  . LEU B 1 44  ? 6.529   14.113  -43.319 1.00 48.56  ? 40  LEU C CA  1 
ATOM   1359 C C   . LEU B 1 44  ? 7.269   12.845  -43.762 1.00 47.27  ? 40  LEU C C   1 
ATOM   1360 O O   . LEU B 1 44  ? 7.837   12.109  -42.931 1.00 46.54  ? 40  LEU C O   1 
ATOM   1361 C CB  . LEU B 1 44  ? 7.472   15.311  -43.484 1.00 52.35  ? 40  LEU C CB  1 
ATOM   1362 C CG  . LEU B 1 44  ? 8.873   15.230  -42.827 1.00 53.02  ? 40  LEU C CG  1 
ATOM   1363 C CD1 . LEU B 1 44  ? 9.884   15.791  -43.800 1.00 59.05  ? 40  LEU C CD1 1 
ATOM   1364 C CD2 . LEU B 1 44  ? 8.987   15.961  -41.506 1.00 55.49  ? 40  LEU C CD2 1 
ATOM   1365 N N   . GLN B 1 45  ? 7.292   12.626  -45.070 1.00 48.30  ? 41  GLN C N   1 
ATOM   1366 C CA  . GLN B 1 45  ? 8.071   11.559  -45.669 1.00 48.78  ? 41  GLN C CA  1 
ATOM   1367 C C   . GLN B 1 45  ? 9.359   12.144  -46.233 1.00 51.19  ? 41  GLN C C   1 
ATOM   1368 O O   . GLN B 1 45  ? 9.332   12.878  -47.216 1.00 53.75  ? 41  GLN C O   1 
ATOM   1369 C CB  . GLN B 1 45  ? 7.292   10.860  -46.773 1.00 49.13  ? 41  GLN C CB  1 
ATOM   1370 C CG  . GLN B 1 45  ? 8.060   9.693   -47.377 1.00 52.62  ? 41  GLN C CG  1 
ATOM   1371 C CD  . GLN B 1 45  ? 7.184   8.664   -48.065 1.00 55.22  ? 41  GLN C CD  1 
ATOM   1372 O OE1 . GLN B 1 45  ? 6.034   8.429   -47.687 1.00 60.74  ? 41  GLN C OE1 1 
ATOM   1373 N NE2 . GLN B 1 45  ? 7.737   8.025   -49.068 1.00 56.35  ? 41  GLN C NE2 1 
ATOM   1374 N N   . PRO B 1 46  ? 10.503  11.827  -45.613 1.00 50.54  ? 42  PRO C N   1 
ATOM   1375 C CA  . PRO B 1 46  ? 11.762  12.254  -46.215 1.00 53.50  ? 42  PRO C CA  1 
ATOM   1376 C C   . PRO B 1 46  ? 11.925  11.816  -47.663 1.00 56.32  ? 42  PRO C C   1 
ATOM   1377 O O   . PRO B 1 46  ? 11.506  10.700  -48.038 1.00 54.73  ? 42  PRO C O   1 
ATOM   1378 C CB  . PRO B 1 46  ? 12.815  11.547  -45.358 1.00 52.21  ? 42  PRO C CB  1 
ATOM   1379 C CG  . PRO B 1 46  ? 12.161  11.285  -44.071 1.00 48.73  ? 42  PRO C CG  1 
ATOM   1380 C CD  . PRO B 1 46  ? 10.725  11.011  -44.413 1.00 48.79  ? 42  PRO C CD  1 
ATOM   1381 N N   . THR B 1 47  ? 12.526  12.692  -48.466 1.00 61.81  ? 43  THR C N   1 
ATOM   1382 C CA  . THR B 1 47  ? 12.912  12.353  -49.840 1.00 64.62  ? 43  THR C CA  1 
ATOM   1383 C C   . THR B 1 47  ? 14.190  11.520  -49.790 1.00 65.34  ? 43  THR C C   1 
ATOM   1384 O O   . THR B 1 47  ? 14.885  11.495  -48.770 1.00 63.29  ? 43  THR C O   1 
ATOM   1385 C CB  . THR B 1 47  ? 13.146  13.613  -50.690 1.00 68.36  ? 43  THR C CB  1 
ATOM   1386 O OG1 . THR B 1 47  ? 14.337  14.271  -50.247 1.00 73.82  ? 43  THR C OG1 1 
ATOM   1387 C CG2 . THR B 1 47  ? 11.970  14.563  -50.576 1.00 67.37  ? 43  THR C CG2 1 
ATOM   1388 N N   . GLU B 1 48  ? 14.492  10.810  -50.874 1.00 68.29  ? 44  GLU C N   1 
ATOM   1389 C CA  . GLU B 1 48  ? 15.772  10.088  -50.967 1.00 71.89  ? 44  GLU C CA  1 
ATOM   1390 C C   . GLU B 1 48  ? 16.951  11.048  -50.697 1.00 73.53  ? 44  GLU C C   1 
ATOM   1391 O O   . GLU B 1 48  ? 17.896  10.701  -49.974 1.00 71.00  ? 44  GLU C O   1 
ATOM   1392 C CB  . GLU B 1 48  ? 15.931  9.416   -52.351 1.00 73.89  ? 44  GLU C CB  1 
ATOM   1393 N N   . GLU B 1 49  ? 16.863  12.254  -51.268 1.00 74.46  ? 45  GLU C N   1 
ATOM   1394 C CA  . GLU B 1 49  ? 17.916  13.242  -51.137 1.00 76.46  ? 45  GLU C CA  1 
ATOM   1395 C C   . GLU B 1 49  ? 18.078  13.659  -49.680 1.00 75.06  ? 45  GLU C C   1 
ATOM   1396 O O   . GLU B 1 49  ? 19.202  13.774  -49.182 1.00 76.59  ? 45  GLU C O   1 
ATOM   1397 C CB  . GLU B 1 49  ? 17.617  14.464  -52.020 1.00 77.25  ? 45  GLU C CB  1 
ATOM   1398 N N   . GLN B 1 50  ? 16.953  13.885  -48.998 1.00 72.66  ? 46  GLN C N   1 
ATOM   1399 C CA  . GLN B 1 50  ? 16.981  14.237  -47.577 1.00 70.25  ? 46  GLN C CA  1 
ATOM   1400 C C   . GLN B 1 50  ? 17.571  13.123  -46.733 1.00 70.00  ? 46  GLN C C   1 
ATOM   1401 O O   . GLN B 1 50  ? 18.269  13.381  -45.749 1.00 73.80  ? 46  GLN C O   1 
ATOM   1402 C CB  . GLN B 1 50  ? 15.583  14.574  -47.065 1.00 66.48  ? 46  GLN C CB  1 
ATOM   1403 C CG  . GLN B 1 50  ? 15.100  15.962  -47.428 1.00 67.03  ? 46  GLN C CG  1 
ATOM   1404 C CD  . GLN B 1 50  ? 13.684  16.219  -46.929 1.00 63.77  ? 46  GLN C CD  1 
ATOM   1405 O OE1 . GLN B 1 50  ? 12.801  15.369  -47.038 1.00 61.09  ? 46  GLN C OE1 1 
ATOM   1406 N NE2 . GLN B 1 50  ? 13.465  17.392  -46.369 1.00 64.64  ? 46  GLN C NE2 1 
ATOM   1407 N N   . ALA B 1 51  ? 17.281  11.879  -47.096 1.00 70.04  ? 47  ALA C N   1 
ATOM   1408 C CA  . ALA B 1 51  ? 17.835  10.762  -46.348 1.00 68.74  ? 47  ALA C CA  1 
ATOM   1409 C C   . ALA B 1 51  ? 19.353  10.647  -46.611 1.00 74.60  ? 47  ALA C C   1 
ATOM   1410 O O   . ALA B 1 51  ? 20.122  10.403  -45.685 1.00 73.25  ? 47  ALA C O   1 
ATOM   1411 C CB  . ALA B 1 51  ? 17.081  9.465   -46.628 1.00 67.77  ? 47  ALA C CB  1 
ATOM   1412 N N   . LYS B 1 52  ? 19.788  10.854  -47.860 1.00 79.34  ? 48  LYS C N   1 
ATOM   1413 C CA  . LYS B 1 52  ? 21.223  10.800  -48.174 1.00 84.19  ? 48  LYS C CA  1 
ATOM   1414 C C   . LYS B 1 52  ? 21.991  11.782  -47.253 1.00 86.36  ? 48  LYS C C   1 
ATOM   1415 O O   . LYS B 1 52  ? 22.956  11.385  -46.605 1.00 87.24  ? 48  LYS C O   1 
ATOM   1416 C CB  . LYS B 1 52  ? 21.490  11.054  -49.668 1.00 85.12  ? 48  LYS C CB  1 
ATOM   1417 N N   . GLN B 1 53  ? 21.511  13.024  -47.125 1.00 86.71  ? 49  GLN C N   1 
ATOM   1418 C CA  . GLN B 1 53  ? 22.185  14.020  -46.258 1.00 83.66  ? 49  GLN C CA  1 
ATOM   1419 C C   . GLN B 1 53  ? 22.160  13.636  -44.756 1.00 80.61  ? 49  GLN C C   1 
ATOM   1420 O O   . GLN B 1 53  ? 23.112  13.878  -44.041 1.00 84.79  ? 49  GLN C O   1 
ATOM   1421 C CB  . GLN B 1 53  ? 21.621  15.436  -46.475 1.00 80.84  ? 49  GLN C CB  1 
ATOM   1422 N N   . HIS B 1 54  ? 21.075  13.036  -44.289 1.00 77.13  ? 50  HIS C N   1 
ATOM   1423 C CA  . HIS B 1 54  ? 20.910  12.710  -42.852 1.00 72.87  ? 50  HIS C CA  1 
ATOM   1424 C C   . HIS B 1 54  ? 21.970  11.805  -42.267 1.00 72.21  ? 50  HIS C C   1 
ATOM   1425 O O   . HIS B 1 54  ? 22.228  10.701  -42.749 1.00 73.16  ? 50  HIS C O   1 
ATOM   1426 C CB  . HIS B 1 54  ? 19.485  12.142  -42.625 1.00 71.65  ? 50  HIS C CB  1 
ATOM   1427 C CG  . HIS B 1 54  ? 19.198  11.651  -41.206 1.00 67.55  ? 50  HIS C CG  1 
ATOM   1428 N ND1 . HIS B 1 54  ? 18.958  12.491  -40.173 1.00 64.57  ? 50  HIS C ND1 1 
ATOM   1429 C CD2 . HIS B 1 54  ? 19.054  10.344  -40.695 1.00 66.75  ? 50  HIS C CD2 1 
ATOM   1430 C CE1 . HIS B 1 54  ? 18.708  11.767  -39.048 1.00 63.25  ? 50  HIS C CE1 1 
ATOM   1431 N NE2 . HIS B 1 54  ? 18.773  10.457  -39.368 1.00 65.83  ? 50  HIS C NE2 1 
ATOM   1432 N N   . GLY B 1 66  ? 20.824  1.630   -48.137 1.00 71.55  ? 62  GLY C N   1 
ATOM   1433 C CA  . GLY B 1 66  ? 20.045  0.785   -47.248 1.00 70.05  ? 62  GLY C CA  1 
ATOM   1434 C C   . GLY B 1 66  ? 19.395  1.596   -46.144 1.00 70.26  ? 62  GLY C C   1 
ATOM   1435 O O   . GLY B 1 66  ? 18.165  1.489   -45.914 1.00 67.01  ? 62  GLY C O   1 
ATOM   1436 N N   . LEU B 1 67  ? 20.223  2.385   -45.436 1.00 72.65  ? 63  LEU C N   1 
ATOM   1437 C CA  . LEU B 1 67  ? 19.735  3.353   -44.437 1.00 69.87  ? 63  LEU C CA  1 
ATOM   1438 C C   . LEU B 1 67  ? 18.942  4.464   -45.153 1.00 68.83  ? 63  LEU C C   1 
ATOM   1439 O O   . LEU B 1 67  ? 17.869  4.862   -44.688 1.00 65.52  ? 63  LEU C O   1 
ATOM   1440 C CB  . LEU B 1 67  ? 20.893  3.931   -43.606 1.00 71.54  ? 63  LEU C CB  1 
ATOM   1441 N N   . VAL B 1 68  ? 19.418  4.886   -46.329 1.00 72.78  ? 64  VAL C N   1 
ATOM   1442 C CA  . VAL B 1 68  ? 18.692  5.852   -47.178 1.00 73.02  ? 64  VAL C CA  1 
ATOM   1443 C C   . VAL B 1 68  ? 17.265  5.342   -47.563 1.00 72.33  ? 64  VAL C C   1 
ATOM   1444 O O   . VAL B 1 68  ? 16.258  6.047   -47.382 1.00 67.48  ? 64  VAL C O   1 
ATOM   1445 C CB  . VAL B 1 68  ? 19.512  6.187   -48.457 1.00 73.97  ? 64  VAL C CB  1 
ATOM   1446 C CG1 . VAL B 1 68  ? 18.621  6.797   -49.535 1.00 73.09  ? 64  VAL C CG1 1 
ATOM   1447 C CG2 . VAL B 1 68  ? 20.674  7.116   -48.141 1.00 76.63  ? 64  VAL C CG2 1 
ATOM   1448 N N   . SER B 1 69  ? 17.189  4.104   -48.058 1.00 72.46  ? 65  SER C N   1 
ATOM   1449 C CA  . SER B 1 69  ? 15.919  3.534   -48.521 1.00 69.27  ? 65  SER C CA  1 
ATOM   1450 C C   . SER B 1 69  ? 14.895  3.463   -47.371 1.00 62.91  ? 65  SER C C   1 
ATOM   1451 O O   . SER B 1 69  ? 13.738  3.826   -47.545 1.00 61.64  ? 65  SER C O   1 
ATOM   1452 C CB  . SER B 1 69  ? 16.135  2.145   -49.175 1.00 66.67  ? 65  SER C CB  1 
ATOM   1453 N N   . TYR B 1 70  ? 15.321  2.977   -46.209 1.00 61.25  ? 66  TYR C N   1 
ATOM   1454 C CA  . TYR B 1 70  ? 14.398  2.822   -45.065 1.00 57.29  ? 66  TYR C CA  1 
ATOM   1455 C C   . TYR B 1 70  ? 13.914  4.169   -44.578 1.00 56.52  ? 66  TYR C C   1 
ATOM   1456 O O   . TYR B 1 70  ? 12.743  4.315   -44.222 1.00 53.43  ? 66  TYR C O   1 
ATOM   1457 C CB  . TYR B 1 70  ? 15.055  2.031   -43.931 1.00 57.40  ? 66  TYR C CB  1 
ATOM   1458 C CG  . TYR B 1 70  ? 14.805  2.506   -42.503 1.00 54.26  ? 66  TYR C CG  1 
ATOM   1459 C CD1 . TYR B 1 70  ? 13.673  2.097   -41.777 1.00 51.66  ? 66  TYR C CD1 1 
ATOM   1460 C CD2 . TYR B 1 70  ? 15.773  3.284   -41.839 1.00 54.94  ? 66  TYR C CD2 1 
ATOM   1461 C CE1 . TYR B 1 70  ? 13.490  2.499   -40.456 1.00 48.95  ? 66  TYR C CE1 1 
ATOM   1462 C CE2 . TYR B 1 70  ? 15.610  3.706   -40.517 1.00 52.44  ? 66  TYR C CE2 1 
ATOM   1463 C CZ  . TYR B 1 70  ? 14.480  3.313   -39.814 1.00 51.06  ? 66  TYR C CZ  1 
ATOM   1464 O OH  . TYR B 1 70  ? 14.324  3.776   -38.502 1.00 44.07  ? 66  TYR C OH  1 
ATOM   1465 N N   . PHE B 1 71  ? 14.816  5.150   -44.574 1.00 56.04  ? 67  PHE C N   1 
ATOM   1466 C CA  . PHE B 1 71  ? 14.509  6.455   -44.027 1.00 54.16  ? 67  PHE C CA  1 
ATOM   1467 C C   . PHE B 1 71  ? 13.551  7.251   -44.928 1.00 55.45  ? 67  PHE C C   1 
ATOM   1468 O O   . PHE B 1 71  ? 12.776  8.067   -44.434 1.00 51.67  ? 67  PHE C O   1 
ATOM   1469 C CB  . PHE B 1 71  ? 15.783  7.250   -43.783 1.00 55.22  ? 67  PHE C CB  1 
ATOM   1470 C CG  . PHE B 1 71  ? 15.613  8.379   -42.818 1.00 54.11  ? 67  PHE C CG  1 
ATOM   1471 C CD1 . PHE B 1 71  ? 15.597  8.143   -41.465 1.00 51.31  ? 67  PHE C CD1 1 
ATOM   1472 C CD2 . PHE B 1 71  ? 15.480  9.688   -43.267 1.00 55.45  ? 67  PHE C CD2 1 
ATOM   1473 C CE1 . PHE B 1 71  ? 15.428  9.188   -40.569 1.00 50.91  ? 67  PHE C CE1 1 
ATOM   1474 C CE2 . PHE B 1 71  ? 15.332  10.740  -42.372 1.00 54.57  ? 67  PHE C CE2 1 
ATOM   1475 C CZ  . PHE B 1 71  ? 15.303  10.486  -41.016 1.00 50.79  ? 67  PHE C CZ  1 
ATOM   1476 N N   . SER B 1 72  ? 13.602  7.006   -46.232 1.00 56.01  ? 68  SER C N   1 
ATOM   1477 C CA  . SER B 1 72  ? 12.706  7.660   -47.181 1.00 57.44  ? 68  SER C CA  1 
ATOM   1478 C C   . SER B 1 72  ? 11.480  6.792   -47.575 1.00 56.82  ? 68  SER C C   1 
ATOM   1479 O O   . SER B 1 72  ? 10.763  7.122   -48.510 1.00 56.56  ? 68  SER C O   1 
ATOM   1480 C CB  . SER B 1 72  ? 13.499  8.020   -48.427 1.00 60.10  ? 68  SER C CB  1 
ATOM   1481 O OG  . SER B 1 72  ? 14.106  6.874   -48.957 1.00 64.19  ? 68  SER C OG  1 
ATOM   1482 N N   . SER B 1 73  ? 11.232  5.703   -46.842 1.00 54.88  ? 69  SER C N   1 
ATOM   1483 C CA  . SER B 1 73  ? 10.228  4.708   -47.234 1.00 54.04  ? 69  SER C CA  1 
ATOM   1484 C C   . SER B 1 73  ? 8.862   5.051   -46.705 1.00 50.88  ? 69  SER C C   1 
ATOM   1485 O O   . SER B 1 73  ? 7.868   4.508   -47.155 1.00 53.82  ? 69  SER C O   1 
ATOM   1486 C CB  . SER B 1 73  ? 10.621  3.293   -46.720 1.00 54.82  ? 69  SER C CB  1 
ATOM   1487 O OG  . SER B 1 73  ? 10.612  3.226   -45.291 1.00 51.56  ? 69  SER C OG  1 
ATOM   1488 N N   . GLY B 1 74  ? 8.801   5.924   -45.722 1.00 48.22  ? 70  GLY C N   1 
ATOM   1489 C CA  . GLY B 1 74  ? 7.532   6.246   -45.069 1.00 43.14  ? 70  GLY C CA  1 
ATOM   1490 C C   . GLY B 1 74  ? 7.704   7.476   -44.221 1.00 40.90  ? 70  GLY C C   1 
ATOM   1491 O O   . GLY B 1 74  ? 8.811   8.002   -44.107 1.00 43.72  ? 70  GLY C O   1 
ATOM   1492 N N   . PRO B 1 75  ? 6.638   7.905   -43.563 1.00 36.46  ? 71  PRO C N   1 
ATOM   1493 C CA  . PRO B 1 75  ? 6.699   9.092   -42.786 1.00 34.61  ? 71  PRO C CA  1 
ATOM   1494 C C   . PRO B 1 75  ? 7.508   8.991   -41.481 1.00 33.92  ? 71  PRO C C   1 
ATOM   1495 O O   . PRO B 1 75  ? 7.643   7.912   -40.891 1.00 32.83  ? 71  PRO C O   1 
ATOM   1496 C CB  . PRO B 1 75  ? 5.246   9.357   -42.469 1.00 34.36  ? 71  PRO C CB  1 
ATOM   1497 C CG  . PRO B 1 75  ? 4.594   8.022   -42.460 1.00 33.55  ? 71  PRO C CG  1 
ATOM   1498 C CD  . PRO B 1 75  ? 5.303   7.262   -43.521 1.00 35.82  ? 71  PRO C CD  1 
ATOM   1499 N N   . ILE B 1 76  ? 8.104   10.125  -41.108 1.00 33.50  ? 72  ILE C N   1 
ATOM   1500 C CA  . ILE B 1 76  ? 8.688   10.356  -39.783 1.00 32.03  ? 72  ILE C CA  1 
ATOM   1501 C C   . ILE B 1 76  ? 7.878   11.505  -39.139 1.00 31.52  ? 72  ILE C C   1 
ATOM   1502 O O   . ILE B 1 76  ? 7.123   12.202  -39.836 1.00 32.61  ? 72  ILE C O   1 
ATOM   1503 C CB  . ILE B 1 76  ? 10.199  10.751  -39.837 1.00 32.83  ? 72  ILE C CB  1 
ATOM   1504 C CG1 . ILE B 1 76  ? 10.381  12.173  -40.368 1.00 33.00  ? 72  ILE C CG1 1 
ATOM   1505 C CG2 . ILE B 1 76  ? 11.050  9.783   -40.687 1.00 34.61  ? 72  ILE C CG2 1 
ATOM   1506 C CD1 . ILE B 1 76  ? 11.795  12.700  -40.227 1.00 33.70  ? 72  ILE C CD1 1 
ATOM   1507 N N   . VAL B 1 77  ? 7.995   11.664  -37.819 1.00 30.74  ? 73  VAL C N   1 
ATOM   1508 C CA  . VAL B 1 77  ? 7.448   12.812  -37.150 1.00 30.10  ? 73  VAL C CA  1 
ATOM   1509 C C   . VAL B 1 77  ? 8.603   13.618  -36.653 1.00 31.22  ? 73  VAL C C   1 
ATOM   1510 O O   . VAL B 1 77  ? 9.433   13.130  -35.871 1.00 30.74  ? 73  VAL C O   1 
ATOM   1511 C CB  . VAL B 1 77  ? 6.513   12.418  -35.995 1.00 29.92  ? 73  VAL C CB  1 
ATOM   1512 C CG1 . VAL B 1 77  ? 6.114   13.627  -35.195 1.00 30.21  ? 73  VAL C CG1 1 
ATOM   1513 C CG2 . VAL B 1 77  ? 5.237   11.806  -36.556 1.00 28.72  ? 73  VAL C CG2 1 
ATOM   1514 N N   . GLY B 1 78  ? 8.687   14.854  -37.132 1.00 30.52  ? 74  GLY C N   1 
ATOM   1515 C CA  . GLY B 1 78  ? 9.739   15.761  -36.706 1.00 31.63  ? 74  GLY C CA  1 
ATOM   1516 C C   . GLY B 1 78  ? 9.213   16.676  -35.625 1.00 31.76  ? 74  GLY C C   1 
ATOM   1517 O O   . GLY B 1 78  ? 8.080   17.115  -35.697 1.00 29.43  ? 74  GLY C O   1 
ATOM   1518 N N   . MET B 1 79  ? 10.055  16.947  -34.611 1.00 31.35  ? 75  MET C N   1 
ATOM   1519 C CA  . MET B 1 79  ? 9.658   17.774  -33.490 1.00 31.02  ? 75  MET C CA  1 
ATOM   1520 C C   . MET B 1 79  ? 10.767  18.721  -33.101 1.00 31.77  ? 75  MET C C   1 
ATOM   1521 O O   . MET B 1 79  ? 11.952  18.377  -33.174 1.00 33.09  ? 75  MET C O   1 
ATOM   1522 C CB  . MET B 1 79  ? 9.357   16.905  -32.267 1.00 31.11  ? 75  MET C CB  1 
ATOM   1523 C CG  . MET B 1 79  ? 8.221   15.930  -32.426 1.00 31.96  ? 75  MET C CG  1 
ATOM   1524 S SD  . MET B 1 79  ? 8.061   14.816  -31.042 1.00 32.15  ? 75  MET C SD  1 
ATOM   1525 C CE  . MET B 1 79  ? 8.766   13.315  -31.659 1.00 34.56  ? 75  MET C CE  1 
ATOM   1526 N N   . VAL B 1 80  ? 10.386  19.895  -32.612 1.00 32.16  ? 76  VAL C N   1 
ATOM   1527 C CA  . VAL B 1 80  ? 11.343  20.771  -31.963 1.00 32.82  ? 76  VAL C CA  1 
ATOM   1528 C C   . VAL B 1 80  ? 10.863  21.008  -30.523 1.00 33.74  ? 76  VAL C C   1 
ATOM   1529 O O   . VAL B 1 80  ? 9.680   21.337  -30.308 1.00 33.00  ? 76  VAL C O   1 
ATOM   1530 C CB  . VAL B 1 80  ? 11.502  22.106  -32.709 1.00 33.25  ? 76  VAL C CB  1 
ATOM   1531 C CG1 . VAL B 1 80  ? 12.596  22.936  -32.033 1.00 32.87  ? 76  VAL C CG1 1 
ATOM   1532 C CG2 . VAL B 1 80  ? 11.864  21.888  -34.182 1.00 34.13  ? 76  VAL C CG2 1 
ATOM   1533 N N   . TRP B 1 81  ? 11.756  20.786  -29.548 1.00 33.80  ? 77  TRP C N   1 
ATOM   1534 C CA  . TRP B 1 81  ? 11.447  20.977  -28.116 1.00 32.06  ? 77  TRP C CA  1 
ATOM   1535 C C   . TRP B 1 81  ? 12.333  22.025  -27.523 1.00 33.95  ? 77  TRP C C   1 
ATOM   1536 O O   . TRP B 1 81  ? 13.525  22.081  -27.821 1.00 34.83  ? 77  TRP C O   1 
ATOM   1537 C CB  . TRP B 1 81  ? 11.645  19.672  -27.364 1.00 31.56  ? 77  TRP C CB  1 
ATOM   1538 C CG  . TRP B 1 81  ? 10.623  18.619  -27.727 1.00 30.07  ? 77  TRP C CG  1 
ATOM   1539 C CD1 . TRP B 1 81  ? 10.734  17.634  -28.692 1.00 30.33  ? 77  TRP C CD1 1 
ATOM   1540 C CD2 . TRP B 1 81  ? 9.299   18.417  -27.120 1.00 28.48  ? 77  TRP C CD2 1 
ATOM   1541 N NE1 . TRP B 1 81  ? 9.572   16.879  -28.755 1.00 28.75  ? 77  TRP C NE1 1 
ATOM   1542 C CE2 . TRP B 1 81  ? 8.699   17.282  -27.805 1.00 28.48  ? 77  TRP C CE2 1 
ATOM   1543 C CE3 . TRP B 1 81  ? 8.589   19.041  -26.136 1.00 27.77  ? 77  TRP C CE3 1 
ATOM   1544 C CZ2 . TRP B 1 81  ? 7.413   16.830  -27.505 1.00 28.15  ? 77  TRP C CZ2 1 
ATOM   1545 C CZ3 . TRP B 1 81  ? 7.307   18.569  -25.841 1.00 27.81  ? 77  TRP C CZ3 1 
ATOM   1546 C CH2 . TRP B 1 81  ? 6.732   17.488  -26.530 1.00 26.55  ? 77  TRP C CH2 1 
ATOM   1547 N N   . GLU B 1 82  ? 11.772  22.790  -26.598 1.00 34.47  ? 78  GLU C N   1 
ATOM   1548 C CA  . GLU B 1 82  ? 12.474  23.859  -25.937 1.00 35.75  ? 78  GLU C CA  1 
ATOM   1549 C C   . GLU B 1 82  ? 12.508  23.646  -24.421 1.00 35.19  ? 78  GLU C C   1 
ATOM   1550 O O   . GLU B 1 82  ? 11.535  23.233  -23.827 1.00 38.22  ? 78  GLU C O   1 
ATOM   1551 C CB  . GLU B 1 82  ? 11.805  25.192  -26.274 1.00 36.70  ? 78  GLU C CB  1 
ATOM   1552 C CG  . GLU B 1 82  ? 12.448  26.446  -25.670 1.00 38.23  ? 78  GLU C CG  1 
ATOM   1553 C CD  . GLU B 1 82  ? 11.763  27.724  -26.143 1.00 39.96  ? 78  GLU C CD  1 
ATOM   1554 O OE1 . GLU B 1 82  ? 11.525  27.864  -27.368 1.00 40.00  ? 78  GLU C OE1 1 
ATOM   1555 O OE2 . GLU B 1 82  ? 11.405  28.563  -25.286 1.00 40.21  ? 78  GLU C OE2 1 
ATOM   1556 N N   . GLY B 1 83  ? 13.655  23.938  -23.814 1.00 35.14  ? 79  GLY C N   1 
ATOM   1557 C CA  . GLY B 1 83  ? 13.810  23.879  -22.368 1.00 34.38  ? 79  GLY C CA  1 
ATOM   1558 C C   . GLY B 1 83  ? 15.245  23.896  -21.951 1.00 34.49  ? 79  GLY C C   1 
ATOM   1559 O O   . GLY B 1 83  ? 16.152  23.693  -22.758 1.00 37.02  ? 79  GLY C O   1 
ATOM   1560 N N   . LEU B 1 84  ? 15.469  24.166  -20.677 1.00 36.64  ? 80  LEU C N   1 
ATOM   1561 C CA  . LEU B 1 84  ? 16.819  24.119  -20.117 1.00 36.56  ? 80  LEU C CA  1 
ATOM   1562 C C   . LEU B 1 84  ? 17.417  22.733  -20.347 1.00 35.57  ? 80  LEU C C   1 
ATOM   1563 O O   . LEU B 1 84  ? 16.824  21.733  -19.963 1.00 38.97  ? 80  LEU C O   1 
ATOM   1564 C CB  . LEU B 1 84  ? 16.806  24.402  -18.617 1.00 36.75  ? 80  LEU C CB  1 
ATOM   1565 C CG  . LEU B 1 84  ? 18.203  24.463  -17.980 1.00 37.70  ? 80  LEU C CG  1 
ATOM   1566 C CD1 . LEU B 1 84  ? 19.061  25.569  -18.568 1.00 36.05  ? 80  LEU C CD1 1 
ATOM   1567 C CD2 . LEU B 1 84  ? 17.998  24.603  -16.489 1.00 39.71  ? 80  LEU C CD2 1 
ATOM   1568 N N   . GLY B 1 85  ? 18.589  22.688  -20.954 1.00 35.51  ? 81  GLY C N   1 
ATOM   1569 C CA  . GLY B 1 85  ? 19.352  21.445  -21.131 1.00 35.86  ? 81  GLY C CA  1 
ATOM   1570 C C   . GLY B 1 85  ? 18.613  20.416  -21.990 1.00 35.60  ? 81  GLY C C   1 
ATOM   1571 O O   . GLY B 1 85  ? 18.864  19.228  -21.861 1.00 33.89  ? 81  GLY C O   1 
ATOM   1572 N N   . VAL B 1 86  ? 17.712  20.886  -22.869 1.00 34.37  ? 82  VAL C N   1 
ATOM   1573 C CA  . VAL B 1 86  ? 16.835  19.970  -23.610 1.00 32.56  ? 82  VAL C CA  1 
ATOM   1574 C C   . VAL B 1 86  ? 17.579  19.091  -24.595 1.00 32.91  ? 82  VAL C C   1 
ATOM   1575 O O   . VAL B 1 86  ? 17.159  17.973  -24.835 1.00 32.94  ? 82  VAL C O   1 
ATOM   1576 C CB  . VAL B 1 86  ? 15.683  20.688  -24.309 1.00 31.45  ? 82  VAL C CB  1 
ATOM   1577 C CG1 . VAL B 1 86  ? 16.195  21.462  -25.497 1.00 30.73  ? 82  VAL C CG1 1 
ATOM   1578 C CG2 . VAL B 1 86  ? 14.623  19.672  -24.738 1.00 29.81  ? 82  VAL C CG2 1 
ATOM   1579 N N   . VAL B 1 87  ? 18.713  19.542  -25.130 1.00 35.41  ? 83  VAL C N   1 
ATOM   1580 C CA  . VAL B 1 87  ? 19.449  18.687  -26.065 1.00 35.80  ? 83  VAL C CA  1 
ATOM   1581 C C   . VAL B 1 87  ? 19.900  17.422  -25.342 1.00 36.47  ? 83  VAL C C   1 
ATOM   1582 O O   . VAL B 1 87  ? 19.598  16.310  -25.794 1.00 35.41  ? 83  VAL C O   1 
ATOM   1583 C CB  . VAL B 1 87  ? 20.647  19.378  -26.743 1.00 38.14  ? 83  VAL C CB  1 
ATOM   1584 C CG1 . VAL B 1 87  ? 21.534  18.321  -27.431 1.00 36.79  ? 83  VAL C CG1 1 
ATOM   1585 C CG2 . VAL B 1 87  ? 20.166  20.457  -27.736 1.00 36.89  ? 83  VAL C CG2 1 
ATOM   1586 N N   . LYS B 1 88  ? 20.635  17.592  -24.252 1.00 37.04  ? 84  LYS C N   1 
ATOM   1587 C CA  . LYS B 1 88  ? 21.099  16.453  -23.481 1.00 39.71  ? 84  LYS C CA  1 
ATOM   1588 C C   . LYS B 1 88  ? 19.943  15.696  -22.829 1.00 35.31  ? 84  LYS C C   1 
ATOM   1589 O O   . LYS B 1 88  ? 19.854  14.465  -22.915 1.00 34.00  ? 84  LYS C O   1 
ATOM   1590 C CB  . LYS B 1 88  ? 22.050  16.947  -22.407 1.00 42.70  ? 84  LYS C CB  1 
ATOM   1591 C CG  . LYS B 1 88  ? 22.793  15.848  -21.671 1.00 48.42  ? 84  LYS C CG  1 
ATOM   1592 C CD  . LYS B 1 88  ? 23.762  16.492  -20.667 1.00 53.29  ? 84  LYS C CD  1 
ATOM   1593 C CE  . LYS B 1 88  ? 24.712  15.494  -20.043 1.00 57.91  ? 84  LYS C CE  1 
ATOM   1594 N NZ  . LYS B 1 88  ? 25.534  14.859  -21.118 1.00 66.79  ? 84  LYS C NZ  1 
ATOM   1595 N N   . GLY B 1 89  ? 19.067  16.442  -22.180 1.00 33.83  ? 85  GLY C N   1 
ATOM   1596 C CA  . GLY B 1 89  ? 17.873  15.861  -21.525 1.00 33.41  ? 85  GLY C CA  1 
ATOM   1597 C C   . GLY B 1 89  ? 16.980  15.025  -22.450 1.00 31.72  ? 85  GLY C C   1 
ATOM   1598 O O   . GLY B 1 89  ? 16.508  13.956  -22.073 1.00 29.98  ? 85  GLY C O   1 
ATOM   1599 N N   . GLY B 1 90  ? 16.800  15.505  -23.672 1.00 32.76  ? 86  GLY C N   1 
ATOM   1600 C CA  . GLY B 1 90  ? 15.992  14.806  -24.660 1.00 35.93  ? 86  GLY C CA  1 
ATOM   1601 C C   . GLY B 1 90  ? 16.643  13.458  -24.967 1.00 38.42  ? 86  GLY C C   1 
ATOM   1602 O O   . GLY B 1 90  ? 15.964  12.436  -25.085 1.00 38.28  ? 86  GLY C O   1 
ATOM   1603 N N   . ARG B 1 91  ? 17.969  13.465  -25.117 1.00 38.71  ? 87  ARG C N   1 
ATOM   1604 C CA  . ARG B 1 91  ? 18.683  12.214  -25.379 1.00 38.97  ? 87  ARG C CA  1 
ATOM   1605 C C   . ARG B 1 91  ? 18.615  11.259  -24.216 1.00 36.39  ? 87  ARG C C   1 
ATOM   1606 O O   . ARG B 1 91  ? 18.485  10.069  -24.427 1.00 34.75  ? 87  ARG C O   1 
ATOM   1607 C CB  . ARG B 1 91  ? 20.121  12.481  -25.742 1.00 41.84  ? 87  ARG C CB  1 
ATOM   1608 C CG  . ARG B 1 91  ? 20.280  12.796  -27.211 1.00 43.95  ? 87  ARG C CG  1 
ATOM   1609 C CD  . ARG B 1 91  ? 21.717  12.714  -27.654 1.00 49.16  ? 87  ARG C CD  1 
ATOM   1610 N NE  . ARG B 1 91  ? 21.737  12.333  -29.071 1.00 52.98  ? 87  ARG C NE  1 
ATOM   1611 C CZ  . ARG B 1 91  ? 22.588  11.494  -29.657 1.00 54.34  ? 87  ARG C CZ  1 
ATOM   1612 N NH1 . ARG B 1 91  ? 22.480  11.310  -30.972 1.00 55.86  ? 87  ARG C NH1 1 
ATOM   1613 N NH2 . ARG B 1 91  ? 23.529  10.856  -28.970 1.00 54.95  ? 87  ARG C NH2 1 
ATOM   1614 N N   . VAL B 1 92  ? 18.701  11.782  -22.991 1.00 32.89  ? 88  VAL C N   1 
ATOM   1615 C CA  . VAL B 1 92  ? 18.502  10.931  -21.823 1.00 32.93  ? 88  VAL C CA  1 
ATOM   1616 C C   . VAL B 1 92  ? 17.082  10.266  -21.869 1.00 31.72  ? 88  VAL C C   1 
ATOM   1617 O O   . VAL B 1 92  ? 16.957  9.087   -21.571 1.00 33.00  ? 88  VAL C O   1 
ATOM   1618 C CB  . VAL B 1 92  ? 18.749  11.684  -20.470 1.00 33.05  ? 88  VAL C CB  1 
ATOM   1619 C CG1 . VAL B 1 92  ? 18.148  10.886  -19.286 1.00 31.50  ? 88  VAL C CG1 1 
ATOM   1620 C CG2 . VAL B 1 92  ? 20.232  12.007  -20.256 1.00 32.44  ? 88  VAL C CG2 1 
ATOM   1621 N N   . LEU B 1 93  ? 16.054  10.987  -22.307 1.00 31.13  ? 89  LEU C N   1 
ATOM   1622 C CA  . LEU B 1 93  ? 14.701  10.404  -22.401 1.00 32.13  ? 89  LEU C CA  1 
ATOM   1623 C C   . LEU B 1 93  ? 14.631  9.310   -23.465 1.00 31.68  ? 89  LEU C C   1 
ATOM   1624 O O   . LEU B 1 93  ? 13.901  8.325   -23.313 1.00 31.41  ? 89  LEU C O   1 
ATOM   1625 C CB  . LEU B 1 93  ? 13.611  11.459  -22.705 1.00 32.38  ? 89  LEU C CB  1 
ATOM   1626 C CG  . LEU B 1 93  ? 13.273  12.579  -21.672 1.00 34.74  ? 89  LEU C CG  1 
ATOM   1627 C CD1 . LEU B 1 93  ? 12.065  13.406  -22.231 1.00 32.65  ? 89  LEU C CD1 1 
ATOM   1628 C CD2 . LEU B 1 93  ? 13.020  12.040  -20.256 1.00 32.60  ? 89  LEU C CD2 1 
ATOM   1629 N N   . LEU B 1 94  ? 15.350  9.506   -24.561 1.00 30.93  ? 90  LEU C N   1 
ATOM   1630 C CA  . LEU B 1 94  ? 15.352  8.540   -25.646 1.00 30.15  ? 90  LEU C CA  1 
ATOM   1631 C C   . LEU B 1 94  ? 16.086  7.260   -25.204 1.00 31.13  ? 90  LEU C C   1 
ATOM   1632 O O   . LEU B 1 94  ? 15.729  6.167   -25.624 1.00 31.75  ? 90  LEU C O   1 
ATOM   1633 C CB  . LEU B 1 94  ? 16.017  9.121   -26.915 1.00 30.16  ? 90  LEU C CB  1 
ATOM   1634 C CG  . LEU B 1 94  ? 15.405  10.374  -27.578 1.00 29.29  ? 90  LEU C CG  1 
ATOM   1635 C CD1 . LEU B 1 94  ? 16.067  10.738  -28.921 1.00 29.02  ? 90  LEU C CD1 1 
ATOM   1636 C CD2 . LEU B 1 94  ? 13.909  10.205  -27.790 1.00 27.27  ? 90  LEU C CD2 1 
ATOM   1637 N N   . GLY B 1 95  ? 17.131  7.410   -24.395 1.00 31.01  ? 91  GLY C N   1 
ATOM   1638 C CA  . GLY B 1 95  ? 17.978  6.282   -23.990 1.00 32.43  ? 91  GLY C CA  1 
ATOM   1639 C C   . GLY B 1 95  ? 19.162  6.125   -24.927 1.00 33.34  ? 91  GLY C C   1 
ATOM   1640 O O   . GLY B 1 95  ? 19.212  6.785   -25.969 1.00 33.24  ? 91  GLY C O   1 
ATOM   1641 N N   . ALA B 1 96  ? 20.103  5.237   -24.592 1.00 35.32  ? 92  ALA C N   1 
ATOM   1642 C CA  . ALA B 1 96  ? 21.309  5.020   -25.447 1.00 36.06  ? 92  ALA C CA  1 
ATOM   1643 C C   . ALA B 1 96  ? 20.907  4.696   -26.875 1.00 37.22  ? 92  ALA C C   1 
ATOM   1644 O O   . ALA B 1 96  ? 19.840  4.057   -27.122 1.00 37.37  ? 92  ALA C O   1 
ATOM   1645 C CB  . ALA B 1 96  ? 22.210  3.915   -24.920 1.00 34.89  ? 92  ALA C CB  1 
ATOM   1646 N N   . THR B 1 97  ? 21.722  5.197   -27.805 1.00 38.22  ? 93  THR C N   1 
ATOM   1647 C CA  . THR B 1 97  ? 21.473  5.078   -29.235 1.00 38.64  ? 93  THR C CA  1 
ATOM   1648 C C   . THR B 1 97  ? 21.303  3.617   -29.645 1.00 39.74  ? 93  THR C C   1 
ATOM   1649 O O   . THR B 1 97  ? 20.362  3.268   -30.394 1.00 37.81  ? 93  THR C O   1 
ATOM   1650 C CB  . THR B 1 97  ? 22.612  5.726   -30.030 1.00 40.02  ? 93  THR C CB  1 
ATOM   1651 O OG1 . THR B 1 97  ? 22.626  7.142   -29.759 1.00 38.33  ? 93  THR C OG1 1 
ATOM   1652 C CG2 . THR B 1 97  ? 22.416  5.465   -31.557 1.00 40.69  ? 93  THR C CG2 1 
ATOM   1653 N N   . ASN B 1 98  ? 22.178  2.767   -29.109 1.00 40.63  ? 94  ASN C N   1 
ATOM   1654 C CA  . ASN B 1 98  ? 22.063  1.325   -29.297 1.00 41.19  ? 94  ASN C CA  1 
ATOM   1655 C C   . ASN B 1 98  ? 21.111  0.713   -28.252 1.00 39.02  ? 94  ASN C C   1 
ATOM   1656 O O   . ASN B 1 98  ? 21.426  0.682   -27.081 1.00 38.88  ? 94  ASN C O   1 
ATOM   1657 C CB  . ASN B 1 98  ? 23.426  0.683   -29.218 1.00 42.92  ? 94  ASN C CB  1 
ATOM   1658 C CG  . ASN B 1 98  ? 23.391  -0.802  -29.496 1.00 46.74  ? 94  ASN C CG  1 
ATOM   1659 O OD1 . ASN B 1 98  ? 22.326  -1.453  -29.611 1.00 47.99  ? 94  ASN C OD1 1 
ATOM   1660 N ND2 . ASN B 1 98  ? 24.564  -1.362  -29.603 1.00 49.53  ? 94  ASN C ND2 1 
ATOM   1661 N N   . PRO B 1 99  ? 19.940  0.215   -28.692 1.00 38.66  ? 95  PRO C N   1 
ATOM   1662 C CA  . PRO B 1 99  ? 18.968  -0.318  -27.729 1.00 38.03  ? 95  PRO C CA  1 
ATOM   1663 C C   . PRO B 1 99  ? 19.496  -1.405  -26.787 1.00 38.96  ? 95  PRO C C   1 
ATOM   1664 O O   . PRO B 1 99  ? 19.015  -1.509  -25.682 1.00 41.46  ? 95  PRO C O   1 
ATOM   1665 C CB  . PRO B 1 99  ? 17.847  -0.864  -28.630 1.00 38.35  ? 95  PRO C CB  1 
ATOM   1666 C CG  . PRO B 1 99  ? 17.935  -0.017  -29.854 1.00 37.48  ? 95  PRO C CG  1 
ATOM   1667 C CD  . PRO B 1 99  ? 19.409  0.175   -30.069 1.00 38.28  ? 95  PRO C CD  1 
ATOM   1668 N N   . ALA B 1 100 ? 20.490  -2.188  -27.203 1.00 38.93  ? 96  ALA C N   1 
ATOM   1669 C CA  . ALA B 1 100 ? 21.103  -3.161  -26.302 1.00 40.79  ? 96  ALA C CA  1 
ATOM   1670 C C   . ALA B 1 100 ? 21.610  -2.458  -25.019 1.00 40.65  ? 96  ALA C C   1 
ATOM   1671 O O   . ALA B 1 100 ? 21.537  -3.023  -23.948 1.00 38.72  ? 96  ALA C O   1 
ATOM   1672 C CB  . ALA B 1 100 ? 22.237  -3.944  -27.003 1.00 41.66  ? 96  ALA C CB  1 
ATOM   1673 N N   . ASP B 1 101 ? 22.076  -1.214  -25.142 1.00 41.32  ? 97  ASP C N   1 
ATOM   1674 C CA  . ASP B 1 101 ? 22.568  -0.440  -23.984 1.00 41.97  ? 97  ASP C CA  1 
ATOM   1675 C C   . ASP B 1 101 ? 21.502  0.468   -23.316 1.00 39.52  ? 97  ASP C C   1 
ATOM   1676 O O   . ASP B 1 101 ? 21.769  1.049   -22.274 1.00 39.19  ? 97  ASP C O   1 
ATOM   1677 C CB  . ASP B 1 101 ? 23.730  0.434   -24.407 1.00 44.20  ? 97  ASP C CB  1 
ATOM   1678 C CG  . ASP B 1 101 ? 24.878  -0.365  -24.989 1.00 48.38  ? 97  ASP C CG  1 
ATOM   1679 O OD1 . ASP B 1 101 ? 25.101  -1.495  -24.534 1.00 51.84  ? 97  ASP C OD1 1 
ATOM   1680 O OD2 . ASP B 1 101 ? 25.562  0.137   -25.902 1.00 51.32  ? 97  ASP C OD2 1 
ATOM   1681 N N   . SER B 1 102 ? 20.318  0.574   -23.908 1.00 36.99  ? 98  SER C N   1 
ATOM   1682 C CA  . SER B 1 102 ? 19.247  1.423   -23.327 1.00 37.93  ? 98  SER C CA  1 
ATOM   1683 C C   . SER B 1 102 ? 18.619  0.827   -22.083 1.00 36.26  ? 98  SER C C   1 
ATOM   1684 O O   . SER B 1 102 ? 18.411  -0.373  -21.995 1.00 38.11  ? 98  SER C O   1 
ATOM   1685 C CB  . SER B 1 102 ? 18.155  1.672   -24.360 1.00 37.14  ? 98  SER C CB  1 
ATOM   1686 O OG  . SER B 1 102 ? 18.773  2.165   -25.527 1.00 41.18  ? 98  SER C OG  1 
ATOM   1687 N N   . LEU B 1 103 ? 18.353  1.667   -21.105 1.00 35.99  ? 99  LEU C N   1 
ATOM   1688 C CA  . LEU B 1 103 ? 17.805  1.205   -19.828 1.00 35.81  ? 99  LEU C CA  1 
ATOM   1689 C C   . LEU B 1 103 ? 16.246  1.317   -19.871 1.00 34.01  ? 99  LEU C C   1 
ATOM   1690 O O   . LEU B 1 103 ? 15.700  2.250   -20.480 1.00 32.74  ? 99  LEU C O   1 
ATOM   1691 C CB  . LEU B 1 103 ? 18.398  2.015   -18.672 1.00 35.67  ? 99  LEU C CB  1 
ATOM   1692 C CG  . LEU B 1 103 ? 19.933  1.879   -18.451 1.00 38.53  ? 99  LEU C CG  1 
ATOM   1693 C CD1 . LEU B 1 103 ? 20.399  2.606   -17.184 1.00 36.71  ? 99  LEU C CD1 1 
ATOM   1694 C CD2 . LEU B 1 103 ? 20.370  0.399   -18.402 1.00 37.14  ? 99  LEU C CD2 1 
ATOM   1695 N N   . PRO B 1 104 ? 15.555  0.383   -19.222 1.00 32.34  ? 100 PRO C N   1 
ATOM   1696 C CA  . PRO B 1 104 ? 14.134  0.547   -19.065 1.00 32.55  ? 100 PRO C CA  1 
ATOM   1697 C C   . PRO B 1 104 ? 13.791  1.884   -18.425 1.00 31.82  ? 100 PRO C C   1 
ATOM   1698 O O   . PRO B 1 104 ? 14.545  2.387   -17.602 1.00 32.46  ? 100 PRO C O   1 
ATOM   1699 C CB  . PRO B 1 104 ? 13.738  -0.603  -18.134 1.00 33.42  ? 100 PRO C CB  1 
ATOM   1700 C CG  . PRO B 1 104 ? 14.840  -1.617  -18.311 1.00 34.26  ? 100 PRO C CG  1 
ATOM   1701 C CD  . PRO B 1 104 ? 16.072  -0.839  -18.582 1.00 33.16  ? 100 PRO C CD  1 
ATOM   1702 N N   . GLY B 1 105 ? 12.642  2.424   -18.819 1.00 32.57  ? 101 GLY C N   1 
ATOM   1703 C CA  . GLY B 1 105 ? 12.255  3.793   -18.504 1.00 32.14  ? 101 GLY C CA  1 
ATOM   1704 C C   . GLY B 1 105 ? 12.568  4.775   -19.622 1.00 31.72  ? 101 GLY C C   1 
ATOM   1705 O O   . GLY B 1 105 ? 11.985  5.843   -19.673 1.00 32.86  ? 101 GLY C O   1 
ATOM   1706 N N   . THR B 1 106 ? 13.523  4.453   -20.496 1.00 29.81  ? 102 THR C N   1 
ATOM   1707 C CA  . THR B 1 106 ? 13.752  5.277   -21.675 1.00 28.18  ? 102 THR C CA  1 
ATOM   1708 C C   . THR B 1 106 ? 12.927  4.723   -22.839 1.00 29.12  ? 102 THR C C   1 
ATOM   1709 O O   . THR B 1 106 ? 12.471  3.550   -22.818 1.00 27.25  ? 102 THR C O   1 
ATOM   1710 C CB  . THR B 1 106 ? 15.238  5.298   -22.078 1.00 29.52  ? 102 THR C CB  1 
ATOM   1711 O OG1 . THR B 1 106 ? 15.656  3.977   -22.493 1.00 29.67  ? 102 THR C OG1 1 
ATOM   1712 C CG2 . THR B 1 106 ? 16.134  5.822   -20.924 1.00 28.55  ? 102 THR C CG2 1 
ATOM   1713 N N   . ILE B 1 107 ? 12.737  5.555   -23.852 1.00 29.12  ? 103 ILE C N   1 
ATOM   1714 C CA  . ILE B 1 107 ? 12.011  5.155   -25.041 1.00 29.19  ? 103 ILE C CA  1 
ATOM   1715 C C   . ILE B 1 107 ? 12.613  3.910   -25.712 1.00 28.99  ? 103 ILE C C   1 
ATOM   1716 O O   . ILE B 1 107 ? 11.918  2.912   -25.935 1.00 30.16  ? 103 ILE C O   1 
ATOM   1717 C CB  . ILE B 1 107 ? 11.935  6.330   -26.029 1.00 30.23  ? 103 ILE C CB  1 
ATOM   1718 C CG1 . ILE B 1 107 ? 10.926  7.363   -25.483 1.00 32.89  ? 103 ILE C CG1 1 
ATOM   1719 C CG2 . ILE B 1 107 ? 11.528  5.848   -27.420 1.00 29.58  ? 103 ILE C CG2 1 
ATOM   1720 C CD1 . ILE B 1 107 ? 11.204  8.810   -25.903 1.00 36.01  ? 103 ILE C CD1 1 
ATOM   1721 N N   . ARG B 1 108 ? 13.902  3.943   -26.019 1.00 30.20  ? 104 ARG C N   1 
ATOM   1722 C CA  . ARG B 1 108 ? 14.562  2.769   -26.613 1.00 31.10  ? 104 ARG C CA  1 
ATOM   1723 C C   . ARG B 1 108 ? 14.680  1.580   -25.663 1.00 30.35  ? 104 ARG C C   1 
ATOM   1724 O O   . ARG B 1 108 ? 14.601  0.444   -26.096 1.00 28.35  ? 104 ARG C O   1 
ATOM   1725 C CB  . ARG B 1 108 ? 15.908  3.111   -27.176 1.00 32.07  ? 104 ARG C CB  1 
ATOM   1726 C CG  . ARG B 1 108 ? 15.807  4.111   -28.325 1.00 34.33  ? 104 ARG C CG  1 
ATOM   1727 C CD  . ARG B 1 108 ? 17.200  4.456   -28.807 1.00 35.46  ? 104 ARG C CD  1 
ATOM   1728 N NE  . ARG B 1 108 ? 17.231  5.425   -29.887 1.00 35.50  ? 104 ARG C NE  1 
ATOM   1729 C CZ  . ARG B 1 108 ? 17.896  6.587   -29.827 1.00 36.94  ? 104 ARG C CZ  1 
ATOM   1730 N NH1 . ARG B 1 108 ? 18.537  6.946   -28.717 1.00 37.25  ? 104 ARG C NH1 1 
ATOM   1731 N NH2 . ARG B 1 108 ? 17.923  7.397   -30.874 1.00 36.77  ? 104 ARG C NH2 1 
ATOM   1732 N N   . GLY B 1 109 ? 14.841  1.849   -24.377 1.00 30.07  ? 105 GLY C N   1 
ATOM   1733 C CA  . GLY B 1 109 ? 14.934  0.764   -23.410 1.00 30.32  ? 105 GLY C CA  1 
ATOM   1734 C C   . GLY B 1 109 ? 13.628  0.030   -23.357 1.00 28.79  ? 105 GLY C C   1 
ATOM   1735 O O   . GLY B 1 109 ? 13.580  -1.171  -23.136 1.00 30.06  ? 105 GLY C O   1 
ATOM   1736 N N   . ASP B 1 110 ? 12.551  0.768   -23.487 1.00 28.01  ? 106 ASP C N   1 
ATOM   1737 C CA  . ASP B 1 110 ? 11.220  0.209   -23.349 1.00 27.66  ? 106 ASP C CA  1 
ATOM   1738 C C   . ASP B 1 110 ? 10.723  -0.424  -24.666 1.00 28.73  ? 106 ASP C C   1 
ATOM   1739 O O   . ASP B 1 110 ? 9.933   -1.370  -24.642 1.00 27.70  ? 106 ASP C O   1 
ATOM   1740 C CB  . ASP B 1 110 ? 10.212  1.288   -22.897 1.00 26.75  ? 106 ASP C CB  1 
ATOM   1741 C CG  . ASP B 1 110 ? 10.401  1.745   -21.465 1.00 27.34  ? 106 ASP C CG  1 
ATOM   1742 O OD1 . ASP B 1 110 ? 11.113  1.091   -20.689 1.00 28.63  ? 106 ASP C OD1 1 
ATOM   1743 O OD2 . ASP B 1 110 ? 9.865   2.826   -21.116 1.00 28.76  ? 106 ASP C OD2 1 
ATOM   1744 N N   . PHE B 1 111 ? 11.160  0.115   -25.808 1.00 29.12  ? 107 PHE C N   1 
ATOM   1745 C CA  . PHE B 1 111 ? 10.466  -0.196  -27.074 1.00 30.41  ? 107 PHE C CA  1 
ATOM   1746 C C   . PHE B 1 111 ? 11.329  -0.729  -28.223 1.00 30.02  ? 107 PHE C C   1 
ATOM   1747 O O   . PHE B 1 111 ? 10.795  -1.106  -29.256 1.00 29.95  ? 107 PHE C O   1 
ATOM   1748 C CB  . PHE B 1 111 ? 9.678   1.065   -27.557 1.00 29.99  ? 107 PHE C CB  1 
ATOM   1749 C CG  . PHE B 1 111 ? 8.670   1.586   -26.562 1.00 31.18  ? 107 PHE C CG  1 
ATOM   1750 C CD1 . PHE B 1 111 ? 7.613   0.811   -26.146 1.00 33.03  ? 107 PHE C CD1 1 
ATOM   1751 C CD2 . PHE B 1 111 ? 8.743   2.889   -26.083 1.00 33.61  ? 107 PHE C CD2 1 
ATOM   1752 C CE1 . PHE B 1 111 ? 6.659   1.301   -25.253 1.00 33.88  ? 107 PHE C CE1 1 
ATOM   1753 C CE2 . PHE B 1 111 ? 7.787   3.393   -25.196 1.00 33.42  ? 107 PHE C CE2 1 
ATOM   1754 C CZ  . PHE B 1 111 ? 6.744   2.593   -24.769 1.00 33.04  ? 107 PHE C CZ  1 
ATOM   1755 N N   . ALA B 1 112 ? 12.649  -0.708  -28.092 1.00 31.43  ? 108 ALA C N   1 
ATOM   1756 C CA  . ALA B 1 112 ? 13.511  -1.029  -29.235 1.00 32.21  ? 108 ALA C CA  1 
ATOM   1757 C C   . ALA B 1 112 ? 14.431  -2.184  -28.913 1.00 34.64  ? 108 ALA C C   1 
ATOM   1758 O O   . ALA B 1 112 ? 14.867  -2.338  -27.760 1.00 35.62  ? 108 ALA C O   1 
ATOM   1759 C CB  . ALA B 1 112 ? 14.301  0.197   -29.672 1.00 30.40  ? 108 ALA C CB  1 
ATOM   1760 N N   . VAL B 1 113 ? 14.765  -2.958  -29.955 1.00 35.65  ? 109 VAL C N   1 
ATOM   1761 C CA  . VAL B 1 113 ? 15.733  -4.039  -29.841 1.00 37.43  ? 109 VAL C CA  1 
ATOM   1762 C C   . VAL B 1 113 ? 16.996  -3.853  -30.677 1.00 39.84  ? 109 VAL C C   1 
ATOM   1763 O O   . VAL B 1 113 ? 18.074  -4.227  -30.259 1.00 44.50  ? 109 VAL C O   1 
ATOM   1764 C CB  . VAL B 1 113 ? 15.139  -5.375  -30.311 1.00 38.42  ? 109 VAL C CB  1 
ATOM   1765 C CG1 . VAL B 1 113 ? 16.239  -6.463  -30.218 1.00 38.13  ? 109 VAL C CG1 1 
ATOM   1766 C CG2 . VAL B 1 113 ? 13.893  -5.747  -29.514 1.00 35.10  ? 109 VAL C CG2 1 
ATOM   1767 N N   . ASP B 1 114 ? 16.849  -3.335  -31.884 1.00 40.52  ? 110 ASP C N   1 
ATOM   1768 C CA  . ASP B 1 114 ? 17.906  -3.366  -32.890 1.00 41.15  ? 110 ASP C CA  1 
ATOM   1769 C C   . ASP B 1 114 ? 18.371  -1.948  -33.183 1.00 39.37  ? 110 ASP C C   1 
ATOM   1770 O O   . ASP B 1 114 ? 17.540  -1.074  -33.429 1.00 37.00  ? 110 ASP C O   1 
ATOM   1771 C CB  . ASP B 1 114 ? 17.331  -3.997  -34.160 1.00 43.26  ? 110 ASP C CB  1 
ATOM   1772 C CG  . ASP B 1 114 ? 18.374  -4.240  -35.242 1.00 47.24  ? 110 ASP C CG  1 
ATOM   1773 O OD1 . ASP B 1 114 ? 19.471  -3.660  -35.182 1.00 51.13  ? 110 ASP C OD1 1 
ATOM   1774 O OD2 . ASP B 1 114 ? 18.083  -4.996  -36.189 1.00 49.20  ? 110 ASP C OD2 1 
ATOM   1775 N N   . VAL B 1 115 ? 19.687  -1.728  -33.204 1.00 39.72  ? 111 VAL C N   1 
ATOM   1776 C CA  . VAL B 1 115 ? 20.232  -0.389  -33.474 1.00 40.24  ? 111 VAL C CA  1 
ATOM   1777 C C   . VAL B 1 115 ? 19.780  0.145   -34.827 1.00 40.68  ? 111 VAL C C   1 
ATOM   1778 O O   . VAL B 1 115 ? 19.542  1.334   -34.964 1.00 40.37  ? 111 VAL C O   1 
ATOM   1779 C CB  . VAL B 1 115 ? 21.784  -0.297  -33.346 1.00 42.81  ? 111 VAL C CB  1 
ATOM   1780 C CG1 . VAL B 1 115 ? 22.515  -1.001  -34.483 1.00 41.52  ? 111 VAL C CG1 1 
ATOM   1781 C CG2 . VAL B 1 115 ? 22.196  1.178   -33.253 1.00 42.10  ? 111 VAL C CG2 1 
ATOM   1782 N N   . GLY B 1 116 ? 19.596  -0.738  -35.808 1.00 42.21  ? 112 GLY C N   1 
ATOM   1783 C CA  . GLY B 1 116 ? 19.056  -0.322  -37.125 1.00 42.84  ? 112 GLY C CA  1 
ATOM   1784 C C   . GLY B 1 116 ? 17.556  -0.000  -37.162 1.00 40.06  ? 112 GLY C C   1 
ATOM   1785 O O   . GLY B 1 116 ? 17.067  0.479   -38.163 1.00 41.67  ? 112 GLY C O   1 
ATOM   1786 N N   . ARG B 1 117 ? 16.839  -0.297  -36.081 1.00 37.08  ? 113 ARG C N   1 
ATOM   1787 C CA  . ARG B 1 117 ? 15.431  0.035   -35.942 1.00 35.62  ? 113 ARG C CA  1 
ATOM   1788 C C   . ARG B 1 117 ? 15.206  0.585   -34.552 1.00 35.08  ? 113 ARG C C   1 
ATOM   1789 O O   . ARG B 1 117 ? 14.553  -0.053  -33.714 1.00 36.21  ? 113 ARG C O   1 
ATOM   1790 C CB  . ARG B 1 117 ? 14.605  -1.218  -36.150 1.00 37.60  ? 113 ARG C CB  1 
ATOM   1791 C CG  . ARG B 1 117 ? 14.671  -1.773  -37.592 1.00 38.69  ? 113 ARG C CG  1 
ATOM   1792 C CD  . ARG B 1 117 ? 13.912  -0.851  -38.546 1.00 38.55  ? 113 ARG C CD  1 
ATOM   1793 N NE  . ARG B 1 117 ? 13.835  -1.383  -39.910 1.00 40.18  ? 113 ARG C NE  1 
ATOM   1794 C CZ  . ARG B 1 117 ? 14.712  -1.129  -40.878 1.00 40.04  ? 113 ARG C CZ  1 
ATOM   1795 N NH1 . ARG B 1 117 ? 15.797  -0.422  -40.652 1.00 40.80  ? 113 ARG C NH1 1 
ATOM   1796 N NH2 . ARG B 1 117 ? 14.526  -1.642  -42.063 1.00 43.54  ? 113 ARG C NH2 1 
ATOM   1797 N N   . ASN B 1 118 ? 15.832  1.733   -34.278 1.00 34.05  ? 114 ASN C N   1 
ATOM   1798 C CA  . ASN B 1 118 ? 15.904  2.275   -32.919 1.00 33.30  ? 114 ASN C CA  1 
ATOM   1799 C C   . ASN B 1 118 ? 14.929  3.432   -32.676 1.00 31.35  ? 114 ASN C C   1 
ATOM   1800 O O   . ASN B 1 118 ? 15.134  4.285   -31.798 1.00 31.15  ? 114 ASN C O   1 
ATOM   1801 C CB  . ASN B 1 118 ? 17.332  2.658   -32.577 1.00 35.26  ? 114 ASN C CB  1 
ATOM   1802 C CG  . ASN B 1 118 ? 17.811  3.891   -33.299 1.00 35.27  ? 114 ASN C CG  1 
ATOM   1803 O OD1 . ASN B 1 118 ? 17.266  4.296   -34.334 1.00 34.62  ? 114 ASN C OD1 1 
ATOM   1804 N ND2 . ASN B 1 118 ? 18.898  4.484   -32.754 1.00 34.50  ? 114 ASN C ND2 1 
ATOM   1805 N N   . VAL B 1 119 ? 13.902  3.475   -33.526 1.00 30.40  ? 115 VAL C N   1 
ATOM   1806 C CA  . VAL B 1 119 ? 12.646  4.121   -33.222 1.00 29.46  ? 115 VAL C CA  1 
ATOM   1807 C C   . VAL B 1 119 ? 12.663  5.638   -33.312 1.00 29.86  ? 115 VAL C C   1 
ATOM   1808 O O   . VAL B 1 119 ? 11.647  6.239   -33.663 1.00 31.80  ? 115 VAL C O   1 
ATOM   1809 C CB  . VAL B 1 119 ? 12.083  3.645   -31.845 1.00 28.35  ? 115 VAL C CB  1 
ATOM   1810 C CG1 . VAL B 1 119 ? 10.980  4.603   -31.401 1.00 26.13  ? 115 VAL C CG1 1 
ATOM   1811 C CG2 . VAL B 1 119 ? 11.586  2.190   -31.903 1.00 25.99  ? 115 VAL C CG2 1 
ATOM   1812 N N   . CYS B 1 120 ? 13.775  6.269   -32.943 1.00 30.63  ? 116 CYS C N   1 
ATOM   1813 C CA  . CYS B 1 120 ? 13.805  7.672   -32.806 1.00 30.23  ? 116 CYS C CA  1 
ATOM   1814 C C   . CYS B 1 120 ? 15.198  8.269   -32.933 1.00 31.44  ? 116 CYS C C   1 
ATOM   1815 O O   . CYS B 1 120 ? 16.169  7.559   -33.055 1.00 32.72  ? 116 CYS C O   1 
ATOM   1816 C CB  . CYS B 1 120 ? 13.210  8.042   -31.432 1.00 29.68  ? 116 CYS C CB  1 
ATOM   1817 S SG  . CYS B 1 120 ? 14.108  7.380   -30.017 1.00 30.15  ? 116 CYS C SG  1 
ATOM   1818 N N   . HIS B 1 121 ? 15.257  9.609   -32.901 1.00 32.24  ? 117 HIS C N   1 
ATOM   1819 C CA  . HIS B 1 121 ? 16.508  10.373  -32.970 1.00 32.24  ? 117 HIS C CA  1 
ATOM   1820 C C   . HIS B 1 121 ? 16.403  11.670  -32.268 1.00 30.63  ? 117 HIS C C   1 
ATOM   1821 O O   . HIS B 1 121 ? 15.357  12.306  -32.260 1.00 29.25  ? 117 HIS C O   1 
ATOM   1822 C CB  . HIS B 1 121 ? 16.847  10.686  -34.411 1.00 33.73  ? 117 HIS C CB  1 
ATOM   1823 C CG  . HIS B 1 121 ? 17.889  11.786  -34.568 1.00 35.48  ? 117 HIS C CG  1 
ATOM   1824 N ND1 . HIS B 1 121 ? 19.222  11.531  -34.577 1.00 36.30  ? 117 HIS C ND1 1 
ATOM   1825 C CD2 . HIS B 1 121 ? 17.746  13.158  -34.772 1.00 35.13  ? 117 HIS C CD2 1 
ATOM   1826 C CE1 . HIS B 1 121 ? 19.879  12.682  -34.742 1.00 38.13  ? 117 HIS C CE1 1 
ATOM   1827 N NE2 . HIS B 1 121 ? 18.969  13.680  -34.849 1.00 37.22  ? 117 HIS C NE2 1 
ATOM   1828 N N   . GLY B 1 122 ? 17.500  12.070  -31.665 1.00 32.91  ? 118 GLY C N   1 
ATOM   1829 C CA  . GLY B 1 122 ? 17.623  13.358  -31.003 1.00 33.29  ? 118 GLY C CA  1 
ATOM   1830 C C   . GLY B 1 122 ? 18.976  13.981  -31.323 1.00 35.07  ? 118 GLY C C   1 
ATOM   1831 O O   . GLY B 1 122 ? 19.984  13.281  -31.403 1.00 37.22  ? 118 GLY C O   1 
ATOM   1832 N N   . SER B 1 123 ? 19.005  15.307  -31.471 1.00 35.66  ? 119 SER C N   1 
ATOM   1833 C CA  . SER B 1 123 ? 20.215  15.997  -31.803 1.00 37.15  ? 119 SER C CA  1 
ATOM   1834 C C   . SER B 1 123 ? 21.240  15.669  -30.746 1.00 38.68  ? 119 SER C C   1 
ATOM   1835 O O   . SER B 1 123 ? 20.915  15.577  -29.562 1.00 36.15  ? 119 SER C O   1 
ATOM   1836 C CB  . SER B 1 123 ? 19.997  17.505  -31.868 1.00 36.98  ? 119 SER C CB  1 
ATOM   1837 O OG  . SER B 1 123 ? 18.947  17.841  -32.741 1.00 38.99  ? 119 SER C OG  1 
ATOM   1838 N N   . ASP B 1 124 ? 22.502  15.544  -31.156 1.00 42.81  ? 120 ASP C N   1 
ATOM   1839 C CA  . ASP B 1 124 ? 23.547  15.145  -30.187 1.00 46.21  ? 120 ASP C CA  1 
ATOM   1840 C C   . ASP B 1 124 ? 24.280  16.336  -29.563 1.00 45.19  ? 120 ASP C C   1 
ATOM   1841 O O   . ASP B 1 124 ? 25.077  16.148  -28.692 1.00 48.64  ? 120 ASP C O   1 
ATOM   1842 C CB  . ASP B 1 124 ? 24.528  14.137  -30.799 1.00 49.31  ? 120 ASP C CB  1 
ATOM   1843 C CG  . ASP B 1 124 ? 25.406  14.739  -31.846 1.00 53.96  ? 120 ASP C CG  1 
ATOM   1844 O OD1 . ASP B 1 124 ? 26.225  14.002  -32.398 1.00 59.00  ? 120 ASP C OD1 1 
ATOM   1845 O OD2 . ASP B 1 124 ? 25.294  15.942  -32.144 1.00 58.47  ? 120 ASP C OD2 1 
ATOM   1846 N N   . SER B 1 125 ? 24.004  17.546  -30.017 1.00 44.29  ? 121 SER C N   1 
ATOM   1847 C CA  . SER B 1 125 ? 24.631  18.749  -29.437 1.00 45.09  ? 121 SER C CA  1 
ATOM   1848 C C   . SER B 1 125 ? 23.840  19.995  -29.808 1.00 43.07  ? 121 SER C C   1 
ATOM   1849 O O   . SER B 1 125 ? 22.899  19.935  -30.614 1.00 41.03  ? 121 SER C O   1 
ATOM   1850 C CB  . SER B 1 125 ? 26.070  18.906  -29.925 1.00 46.78  ? 121 SER C CB  1 
ATOM   1851 O OG  . SER B 1 125 ? 26.064  19.286  -31.289 1.00 48.15  ? 121 SER C OG  1 
ATOM   1852 N N   . VAL B 1 126 ? 24.189  21.106  -29.187 1.00 43.20  ? 122 VAL C N   1 
ATOM   1853 C CA  . VAL B 1 126 ? 23.474  22.354  -29.407 1.00 44.31  ? 122 VAL C CA  1 
ATOM   1854 C C   . VAL B 1 126 ? 23.651  22.813  -30.868 1.00 45.49  ? 122 VAL C C   1 
ATOM   1855 O O   . VAL B 1 126 ? 22.668  23.165  -31.533 1.00 45.98  ? 122 VAL C O   1 
ATOM   1856 C CB  . VAL B 1 126 ? 23.918  23.451  -28.393 1.00 45.96  ? 122 VAL C CB  1 
ATOM   1857 C CG1 . VAL B 1 126 ? 23.630  24.858  -28.904 1.00 45.95  ? 122 VAL C CG1 1 
ATOM   1858 C CG2 . VAL B 1 126 ? 23.236  23.216  -27.045 1.00 43.92  ? 122 VAL C CG2 1 
ATOM   1859 N N   . GLU B 1 127 ? 24.887  22.729  -31.368 1.00 48.38  ? 123 GLU C N   1 
ATOM   1860 C CA  . GLU B 1 127 ? 25.237  23.109  -32.750 1.00 50.25  ? 123 GLU C CA  1 
ATOM   1861 C C   . GLU B 1 127 ? 24.500  22.206  -33.770 1.00 50.11  ? 123 GLU C C   1 
ATOM   1862 O O   . GLU B 1 127 ? 23.914  22.683  -34.743 1.00 49.98  ? 123 GLU C O   1 
ATOM   1863 C CB  . GLU B 1 127 ? 26.780  23.088  -32.941 1.00 51.54  ? 123 GLU C CB  1 
ATOM   1864 N N   . SER B 1 128 ? 24.460  20.910  -33.508 1.00 50.65  ? 124 SER C N   1 
ATOM   1865 C CA  . SER B 1 128 ? 23.801  20.005  -34.435 1.00 49.97  ? 124 SER C CA  1 
ATOM   1866 C C   . SER B 1 128 ? 22.270  20.137  -34.321 1.00 46.69  ? 124 SER C C   1 
ATOM   1867 O O   . SER B 1 128 ? 21.580  20.046  -35.326 1.00 44.74  ? 124 SER C O   1 
ATOM   1868 C CB  . SER B 1 128 ? 24.343  18.580  -34.302 1.00 50.04  ? 124 SER C CB  1 
ATOM   1869 O OG  . SER B 1 128 ? 23.776  17.946  -33.209 1.00 51.01  ? 124 SER C OG  1 
ATOM   1870 N N   . ALA B 1 129 ? 21.765  20.471  -33.132 1.00 45.66  ? 125 ALA C N   1 
ATOM   1871 C CA  . ALA B 1 129 ? 20.321  20.782  -32.994 1.00 43.26  ? 125 ALA C CA  1 
ATOM   1872 C C   . ALA B 1 129 ? 19.958  21.980  -33.875 1.00 44.84  ? 125 ALA C C   1 
ATOM   1873 O O   . ALA B 1 129 ? 18.989  21.924  -34.624 1.00 44.37  ? 125 ALA C O   1 
ATOM   1874 C CB  . ALA B 1 129 ? 19.890  21.002  -31.547 1.00 38.23  ? 125 ALA C CB  1 
ATOM   1875 N N   . LYS B 1 130 ? 20.743  23.054  -33.813 1.00 48.61  ? 126 LYS C N   1 
ATOM   1876 C CA  . LYS B 1 130 ? 20.468  24.234  -34.668 1.00 50.00  ? 126 LYS C CA  1 
ATOM   1877 C C   . LYS B 1 130 ? 20.427  23.859  -36.142 1.00 49.16  ? 126 LYS C C   1 
ATOM   1878 O O   . LYS B 1 130 ? 19.533  24.282  -36.868 1.00 50.16  ? 126 LYS C O   1 
ATOM   1879 C CB  . LYS B 1 130 ? 21.487  25.357  -34.428 1.00 53.39  ? 126 LYS C CB  1 
ATOM   1880 C CG  . LYS B 1 130 ? 21.300  26.034  -33.074 1.00 55.15  ? 126 LYS C CG  1 
ATOM   1881 C CD  . LYS B 1 130 ? 22.289  27.176  -32.809 1.00 58.40  ? 126 LYS C CD  1 
ATOM   1882 C CE  . LYS B 1 130 ? 22.045  27.814  -31.428 1.00 58.86  ? 126 LYS C CE  1 
ATOM   1883 N NZ  . LYS B 1 130 ? 23.266  28.367  -30.758 1.00 61.43  ? 126 LYS C NZ  1 
ATOM   1884 N N   . ARG B 1 131 ? 21.383  23.053  -36.575 1.00 50.22  ? 127 ARG C N   1 
ATOM   1885 C CA  . ARG B 1 131 ? 21.424  22.616  -37.952 1.00 51.16  ? 127 ARG C CA  1 
ATOM   1886 C C   . ARG B 1 131 ? 20.229  21.737  -38.313 1.00 48.81  ? 127 ARG C C   1 
ATOM   1887 O O   . ARG B 1 131 ? 19.634  21.930  -39.364 1.00 47.72  ? 127 ARG C O   1 
ATOM   1888 C CB  . ARG B 1 131 ? 22.723  21.888  -38.241 1.00 56.99  ? 127 ARG C CB  1 
ATOM   1889 C CG  . ARG B 1 131 ? 22.817  21.322  -39.663 1.00 62.99  ? 127 ARG C CG  1 
ATOM   1890 C CD  . ARG B 1 131 ? 24.247  20.943  -40.075 1.00 68.31  ? 127 ARG C CD  1 
ATOM   1891 N NE  . ARG B 1 131 ? 25.036  20.390  -38.963 1.00 72.40  ? 127 ARG C NE  1 
ATOM   1892 C CZ  . ARG B 1 131 ? 24.840  19.187  -38.412 1.00 70.68  ? 127 ARG C CZ  1 
ATOM   1893 N NH1 . ARG B 1 131 ? 23.866  18.392  -38.846 1.00 67.73  ? 127 ARG C NH1 1 
ATOM   1894 N NH2 . ARG B 1 131 ? 25.620  18.791  -37.400 1.00 71.89  ? 127 ARG C NH2 1 
ATOM   1895 N N   . GLU B 1 132 ? 19.865  20.803  -37.429 1.00 44.88  ? 128 GLU C N   1 
ATOM   1896 C CA  . GLU B 1 132 ? 18.799  19.844  -37.718 1.00 43.42  ? 128 GLU C CA  1 
ATOM   1897 C C   . GLU B 1 132 ? 17.419  20.517  -37.736 1.00 41.60  ? 128 GLU C C   1 
ATOM   1898 O O   . GLU B 1 132 ? 16.633  20.309  -38.650 1.00 38.99  ? 128 GLU C O   1 
ATOM   1899 C CB  . GLU B 1 132 ? 18.831  18.695  -36.712 1.00 42.10  ? 128 GLU C CB  1 
ATOM   1900 C CG  . GLU B 1 132 ? 20.004  17.758  -36.951 1.00 42.36  ? 128 GLU C CG  1 
ATOM   1901 C CD  . GLU B 1 132 ? 20.137  16.633  -35.930 1.00 42.31  ? 128 GLU C CD  1 
ATOM   1902 O OE1 . GLU B 1 132 ? 19.336  16.506  -34.989 1.00 39.77  ? 128 GLU C OE1 1 
ATOM   1903 O OE2 . GLU B 1 132 ? 21.054  15.823  -36.100 1.00 44.81  ? 128 GLU C OE2 1 
ATOM   1904 N N   . ILE B 1 133 ? 17.187  21.399  -36.767 1.00 40.68  ? 129 ILE C N   1 
ATOM   1905 C CA  . ILE B 1 133 ? 15.984  22.245  -36.742 1.00 38.84  ? 129 ILE C CA  1 
ATOM   1906 C C   . ILE B 1 133 ? 15.848  23.064  -38.032 1.00 39.94  ? 129 ILE C C   1 
ATOM   1907 O O   . ILE B 1 133 ? 14.790  23.040  -38.667 1.00 39.63  ? 129 ILE C O   1 
ATOM   1908 C CB  . ILE B 1 133 ? 16.014  23.209  -35.562 1.00 37.82  ? 129 ILE C CB  1 
ATOM   1909 C CG1 . ILE B 1 133 ? 15.871  22.443  -34.247 1.00 37.27  ? 129 ILE C CG1 1 
ATOM   1910 C CG2 . ILE B 1 133 ? 14.970  24.296  -35.721 1.00 37.58  ? 129 ILE C CG2 1 
ATOM   1911 C CD1 . ILE B 1 133 ? 16.283  23.328  -33.073 1.00 35.43  ? 129 ILE C CD1 1 
ATOM   1912 N N   . ALA B 1 134 ? 16.927  23.739  -38.435 1.00 40.70  ? 130 ALA C N   1 
ATOM   1913 C CA  . ALA B 1 134 ? 16.904  24.551  -39.655 1.00 43.25  ? 130 ALA C CA  1 
ATOM   1914 C C   . ALA B 1 134 ? 16.677  23.687  -40.906 1.00 42.66  ? 130 ALA C C   1 
ATOM   1915 O O   . ALA B 1 134 ? 16.051  24.115  -41.851 1.00 43.63  ? 130 ALA C O   1 
ATOM   1916 C CB  . ALA B 1 134 ? 18.204  25.359  -39.792 1.00 43.95  ? 130 ALA C CB  1 
ATOM   1917 N N   . PHE B 1 135 ? 17.209  22.479  -40.903 1.00 43.52  ? 131 PHE C N   1 
ATOM   1918 C CA  . PHE B 1 135 ? 17.085  21.576  -42.044 1.00 45.23  ? 131 PHE C CA  1 
ATOM   1919 C C   . PHE B 1 135 ? 15.659  21.071  -42.221 1.00 43.75  ? 131 PHE C C   1 
ATOM   1920 O O   . PHE B 1 135 ? 15.165  21.007  -43.334 1.00 46.97  ? 131 PHE C O   1 
ATOM   1921 C CB  . PHE B 1 135 ? 18.032  20.412  -41.861 1.00 45.81  ? 131 PHE C CB  1 
ATOM   1922 C CG  . PHE B 1 135 ? 18.038  19.430  -42.971 1.00 47.00  ? 131 PHE C CG  1 
ATOM   1923 C CD1 . PHE B 1 135 ? 18.926  19.568  -44.016 1.00 49.76  ? 131 PHE C CD1 1 
ATOM   1924 C CD2 . PHE B 1 135 ? 17.228  18.312  -42.921 1.00 46.52  ? 131 PHE C CD2 1 
ATOM   1925 C CE1 . PHE B 1 135 ? 18.976  18.628  -45.025 1.00 51.54  ? 131 PHE C CE1 1 
ATOM   1926 C CE2 . PHE B 1 135 ? 17.270  17.364  -43.914 1.00 47.71  ? 131 PHE C CE2 1 
ATOM   1927 C CZ  . PHE B 1 135 ? 18.144  17.519  -44.973 1.00 51.10  ? 131 PHE C CZ  1 
ATOM   1928 N N   . TRP B 1 136 ? 14.987  20.734  -41.133 1.00 43.81  ? 132 TRP C N   1 
ATOM   1929 C CA  . TRP B 1 136 ? 13.656  20.123  -41.206 1.00 41.41  ? 132 TRP C CA  1 
ATOM   1930 C C   . TRP B 1 136 ? 12.532  21.080  -41.063 1.00 41.36  ? 132 TRP C C   1 
ATOM   1931 O O   . TRP B 1 136 ? 11.417  20.782  -41.508 1.00 43.49  ? 132 TRP C O   1 
ATOM   1932 C CB  . TRP B 1 136 ? 13.506  19.100  -40.135 1.00 41.03  ? 132 TRP C CB  1 
ATOM   1933 C CG  . TRP B 1 136 ? 14.370  17.891  -40.331 1.00 42.77  ? 132 TRP C CG  1 
ATOM   1934 C CD1 . TRP B 1 136 ? 15.475  17.518  -39.592 1.00 42.95  ? 132 TRP C CD1 1 
ATOM   1935 C CD2 . TRP B 1 136 ? 14.213  16.831  -41.336 1.00 44.37  ? 132 TRP C CD2 1 
ATOM   1936 N NE1 . TRP B 1 136 ? 15.993  16.323  -40.049 1.00 45.64  ? 132 TRP C NE1 1 
ATOM   1937 C CE2 . TRP B 1 136 ? 15.295  15.872  -41.099 1.00 45.54  ? 132 TRP C CE2 1 
ATOM   1938 C CE3 . TRP B 1 136 ? 13.350  16.616  -42.389 1.00 46.13  ? 132 TRP C CE3 1 
ATOM   1939 C CZ2 . TRP B 1 136 ? 15.464  14.739  -41.875 1.00 47.27  ? 132 TRP C CZ2 1 
ATOM   1940 C CZ3 . TRP B 1 136 ? 13.527  15.468  -43.169 1.00 47.32  ? 132 TRP C CZ3 1 
ATOM   1941 C CH2 . TRP B 1 136 ? 14.540  14.541  -42.900 1.00 47.42  ? 132 TRP C CH2 1 
ATOM   1942 N N   . PHE B 1 137 ? 12.770  22.241  -40.470 1.00 41.56  ? 133 PHE C N   1 
ATOM   1943 C CA  . PHE B 1 137 ? 11.701  23.226  -40.252 1.00 43.25  ? 133 PHE C CA  1 
ATOM   1944 C C   . PHE B 1 137 ? 12.030  24.588  -40.852 1.00 46.63  ? 133 PHE C C   1 
ATOM   1945 O O   . PHE B 1 137 ? 13.148  25.110  -40.658 1.00 50.55  ? 133 PHE C O   1 
ATOM   1946 C CB  . PHE B 1 137 ? 11.449  23.409  -38.759 1.00 39.88  ? 133 PHE C CB  1 
ATOM   1947 C CG  . PHE B 1 137 ? 10.719  22.261  -38.118 1.00 37.96  ? 133 PHE C CG  1 
ATOM   1948 C CD1 . PHE B 1 137 ? 11.403  21.174  -37.629 1.00 37.20  ? 133 PHE C CD1 1 
ATOM   1949 C CD2 . PHE B 1 137 ? 9.337   22.288  -37.992 1.00 37.32  ? 133 PHE C CD2 1 
ATOM   1950 C CE1 . PHE B 1 137 ? 10.735  20.137  -37.017 1.00 35.99  ? 133 PHE C CE1 1 
ATOM   1951 C CE2 . PHE B 1 137 ? 8.652   21.247  -37.391 1.00 36.98  ? 133 PHE C CE2 1 
ATOM   1952 C CZ  . PHE B 1 137 ? 9.358   20.170  -36.885 1.00 36.59  ? 133 PHE C CZ  1 
ATOM   1953 N N   . LYS B 1 138 ? 11.062  25.159  -41.583 1.00 48.00  ? 134 LYS C N   1 
ATOM   1954 C CA  . LYS B 1 138 ? 11.157  26.541  -42.028 1.00 50.18  ? 134 LYS C CA  1 
ATOM   1955 C C   . LYS B 1 138 ? 10.775  27.394  -40.801 1.00 50.32  ? 134 LYS C C   1 
ATOM   1956 O O   . LYS B 1 138 ? 10.041  26.945  -39.902 1.00 50.05  ? 134 LYS C O   1 
ATOM   1957 C CB  . LYS B 1 138 ? 10.278  26.787  -43.286 1.00 50.88  ? 134 LYS C CB  1 
ATOM   1958 N N   . ALA B 1 139 ? 11.372  28.567  -40.704 1.00 52.35  ? 135 ALA C N   1 
ATOM   1959 C CA  . ALA B 1 139 ? 11.159  29.474  -39.579 1.00 55.51  ? 135 ALA C CA  1 
ATOM   1960 C C   . ALA B 1 139 ? 9.670   29.651  -39.203 1.00 55.93  ? 135 ALA C C   1 
ATOM   1961 O O   . ALA B 1 139 ? 9.309   29.637  -38.014 1.00 54.75  ? 135 ALA C O   1 
ATOM   1962 C CB  . ALA B 1 139 ? 11.761  30.833  -39.927 1.00 59.65  ? 135 ALA C CB  1 
ATOM   1963 N N   . GLU B 1 140 ? 8.823   29.837  -40.219 1.00 56.57  ? 136 GLU C N   1 
ATOM   1964 C CA  . GLU B 1 140 ? 7.413   30.114  -39.985 1.00 55.96  ? 136 GLU C CA  1 
ATOM   1965 C C   . GLU B 1 140 ? 6.684   28.913  -39.441 1.00 52.24  ? 136 GLU C C   1 
ATOM   1966 O O   . GLU B 1 140 ? 5.565   29.042  -38.974 1.00 54.69  ? 136 GLU C O   1 
ATOM   1967 C CB  . GLU B 1 140 ? 6.691   30.638  -41.235 1.00 62.22  ? 136 GLU C CB  1 
ATOM   1968 C CG  . GLU B 1 140 ? 6.617   29.695  -42.422 1.00 62.78  ? 136 GLU C CG  1 
ATOM   1969 C CD  . GLU B 1 140 ? 7.697   29.947  -43.446 1.00 66.10  ? 136 GLU C CD  1 
ATOM   1970 O OE1 . GLU B 1 140 ? 8.660   30.712  -43.161 1.00 73.84  ? 136 GLU C OE1 1 
ATOM   1971 O OE2 . GLU B 1 140 ? 7.599   29.349  -44.526 1.00 65.92  ? 136 GLU C OE2 1 
ATOM   1972 N N   . GLU B 1 141 ? 7.308   27.745  -39.461 1.00 47.26  ? 137 GLU C N   1 
ATOM   1973 C CA  . GLU B 1 141 ? 6.660   26.569  -38.908 1.00 46.69  ? 137 GLU C CA  1 
ATOM   1974 C C   . GLU B 1 141 ? 6.867   26.394  -37.398 1.00 44.33  ? 137 GLU C C   1 
ATOM   1975 O O   . GLU B 1 141 ? 6.277   25.532  -36.819 1.00 41.35  ? 137 GLU C O   1 
ATOM   1976 C CB  . GLU B 1 141 ? 7.162   25.310  -39.605 1.00 47.89  ? 137 GLU C CB  1 
ATOM   1977 C CG  . GLU B 1 141 ? 6.806   25.203  -41.071 1.00 49.15  ? 137 GLU C CG  1 
ATOM   1978 C CD  . GLU B 1 141 ? 7.503   24.026  -41.696 1.00 50.22  ? 137 GLU C CD  1 
ATOM   1979 O OE1 . GLU B 1 141 ? 8.737   24.071  -41.882 1.00 55.76  ? 137 GLU C OE1 1 
ATOM   1980 O OE2 . GLU B 1 141 ? 6.836   23.034  -41.937 1.00 51.48  ? 137 GLU C OE2 1 
ATOM   1981 N N   . LEU B 1 142 ? 7.762   27.168  -36.782 1.00 45.68  ? 138 LEU C N   1 
ATOM   1982 C CA  . LEU B 1 142 ? 8.008   27.052  -35.342 1.00 43.32  ? 138 LEU C CA  1 
ATOM   1983 C C   . LEU B 1 142 ? 7.088   28.038  -34.643 1.00 42.36  ? 138 LEU C C   1 
ATOM   1984 O O   . LEU B 1 142 ? 6.847   29.105  -35.163 1.00 44.76  ? 138 LEU C O   1 
ATOM   1985 C CB  . LEU B 1 142 ? 9.477   27.354  -35.004 1.00 41.07  ? 138 LEU C CB  1 
ATOM   1986 C CG  . LEU B 1 142 ? 10.506  26.433  -35.654 1.00 40.76  ? 138 LEU C CG  1 
ATOM   1987 C CD1 . LEU B 1 142 ? 11.940  26.689  -35.201 1.00 40.21  ? 138 LEU C CD1 1 
ATOM   1988 C CD2 . LEU B 1 142 ? 10.165  25.006  -35.264 1.00 37.92  ? 138 LEU C CD2 1 
ATOM   1989 N N   . VAL B 1 143 ? 6.577   27.667  -33.478 1.00 40.37  ? 139 VAL C N   1 
ATOM   1990 C CA  . VAL B 1 143 ? 5.688   28.544  -32.717 1.00 40.53  ? 139 VAL C CA  1 
ATOM   1991 C C   . VAL B 1 143 ? 6.341   28.950  -31.420 1.00 41.58  ? 139 VAL C C   1 
ATOM   1992 O O   . VAL B 1 143 ? 6.736   28.091  -30.637 1.00 43.30  ? 139 VAL C O   1 
ATOM   1993 C CB  . VAL B 1 143 ? 4.338   27.877  -32.347 1.00 38.78  ? 139 VAL C CB  1 
ATOM   1994 C CG1 . VAL B 1 143 ? 3.490   28.814  -31.441 1.00 36.93  ? 139 VAL C CG1 1 
ATOM   1995 C CG2 . VAL B 1 143 ? 3.589   27.448  -33.594 1.00 37.13  ? 139 VAL C CG2 1 
ATOM   1996 N N   . SER B 1 144 ? 6.438   30.259  -31.188 1.00 43.27  ? 140 SER C N   1 
ATOM   1997 C CA  . SER B 1 144 ? 6.927   30.802  -29.928 1.00 45.47  ? 140 SER C CA  1 
ATOM   1998 C C   . SER B 1 144 ? 5.763   31.117  -29.014 1.00 42.58  ? 140 SER C C   1 
ATOM   1999 O O   . SER B 1 144 ? 4.873   31.869  -29.379 1.00 43.71  ? 140 SER C O   1 
ATOM   2000 C CB  . SER B 1 144 ? 7.757   32.080  -30.165 1.00 50.56  ? 140 SER C CB  1 
ATOM   2001 O OG  . SER B 1 144 ? 8.994   31.720  -30.799 1.00 59.72  ? 140 SER C OG  1 
ATOM   2002 N N   . TRP B 1 145 ? 5.762   30.503  -27.841 1.00 39.41  ? 141 TRP C N   1 
ATOM   2003 C CA  . TRP B 1 145 ? 4.703   30.696  -26.877 1.00 37.60  ? 141 TRP C CA  1 
ATOM   2004 C C   . TRP B 1 145 ? 5.238   30.402  -25.529 1.00 37.09  ? 141 TRP C C   1 
ATOM   2005 O O   . TRP B 1 145 ? 6.338   29.856  -25.373 1.00 37.53  ? 141 TRP C O   1 
ATOM   2006 C CB  . TRP B 1 145 ? 3.476   29.809  -27.194 1.00 35.36  ? 141 TRP C CB  1 
ATOM   2007 C CG  . TRP B 1 145 ? 3.755   28.314  -27.187 1.00 34.71  ? 141 TRP C CG  1 
ATOM   2008 C CD1 . TRP B 1 145 ? 4.459   27.586  -28.123 1.00 32.92  ? 141 TRP C CD1 1 
ATOM   2009 C CD2 . TRP B 1 145 ? 3.306   27.311  -26.186 1.00 32.01  ? 141 TRP C CD2 1 
ATOM   2010 N NE1 . TRP B 1 145 ? 4.502   26.259  -27.777 1.00 32.38  ? 141 TRP C NE1 1 
ATOM   2011 C CE2 . TRP B 1 145 ? 3.831   26.032  -26.633 1.00 31.10  ? 141 TRP C CE2 1 
ATOM   2012 C CE3 . TRP B 1 145 ? 2.558   27.363  -25.027 1.00 31.47  ? 141 TRP C CE3 1 
ATOM   2013 C CZ2 . TRP B 1 145 ? 3.602   24.848  -25.938 1.00 30.29  ? 141 TRP C CZ2 1 
ATOM   2014 C CZ3 . TRP B 1 145 ? 2.342   26.163  -24.318 1.00 31.30  ? 141 TRP C CZ3 1 
ATOM   2015 C CH2 . TRP B 1 145 ? 2.859   24.931  -24.773 1.00 29.30  ? 141 TRP C CH2 1 
ATOM   2016 N N   . THR B 1 146 ? 4.439   30.752  -24.535 1.00 38.46  ? 142 THR C N   1 
ATOM   2017 C CA  . THR B 1 146 ? 4.783   30.600  -23.158 1.00 38.30  ? 142 THR C CA  1 
ATOM   2018 C C   . THR B 1 146 ? 3.846   29.618  -22.515 1.00 35.80  ? 142 THR C C   1 
ATOM   2019 O O   . THR B 1 146 ? 2.639   29.772  -22.597 1.00 40.09  ? 142 THR C O   1 
ATOM   2020 C CB  . THR B 1 146 ? 4.686   31.961  -22.427 1.00 40.13  ? 142 THR C CB  1 
ATOM   2021 O OG1 . THR B 1 146 ? 5.588   32.883  -23.035 1.00 42.40  ? 142 THR C OG1 1 
ATOM   2022 C CG2 . THR B 1 146 ? 5.081   31.783  -20.973 1.00 39.54  ? 142 THR C CG2 1 
ATOM   2023 N N   . SER B 1 147 ? 4.405   28.605  -21.876 1.00 35.68  ? 143 SER C N   1 
ATOM   2024 C CA  . SER B 1 147 ? 3.626   27.655  -21.097 1.00 33.45  ? 143 SER C CA  1 
ATOM   2025 C C   . SER B 1 147 ? 3.119   28.340  -19.852 1.00 34.00  ? 143 SER C C   1 
ATOM   2026 O O   . SER B 1 147 ? 3.884   29.023  -19.170 1.00 36.47  ? 143 SER C O   1 
ATOM   2027 C CB  . SER B 1 147 ? 4.487   26.489  -20.665 1.00 32.37  ? 143 SER C CB  1 
ATOM   2028 O OG  . SER B 1 147 ? 3.778   25.677  -19.740 1.00 31.06  ? 143 SER C OG  1 
ATOM   2029 N N   . HIS B 1 148 ? 1.848   28.144  -19.536 1.00 32.98  ? 144 HIS C N   1 
ATOM   2030 C CA  . HIS B 1 148 ? 1.279   28.681  -18.298 1.00 33.92  ? 144 HIS C CA  1 
ATOM   2031 C C   . HIS B 1 148 ? 1.914   28.039  -17.073 1.00 34.04  ? 144 HIS C C   1 
ATOM   2032 O O   . HIS B 1 148 ? 1.669   28.477  -15.957 1.00 35.16  ? 144 HIS C O   1 
ATOM   2033 C CB  . HIS B 1 148 ? -0.234  28.439  -18.256 1.00 33.83  ? 144 HIS C CB  1 
ATOM   2034 C CG  . HIS B 1 148 ? -0.622  27.022  -17.845 1.00 33.31  ? 144 HIS C CG  1 
ATOM   2035 N ND1 . HIS B 1 148 ? -0.396  25.933  -18.645 1.00 33.31  ? 144 HIS C ND1 1 
ATOM   2036 C CD2 . HIS B 1 148 ? -1.235  26.544  -16.695 1.00 33.33  ? 144 HIS C CD2 1 
ATOM   2037 C CE1 . HIS B 1 148 ? -0.855  24.809  -18.017 1.00 32.51  ? 144 HIS C CE1 1 
ATOM   2038 N NE2 . HIS B 1 148 ? -1.411  25.187  -16.845 1.00 33.64  ? 144 HIS C NE2 1 
ATOM   2039 N N   . SER B 1 149 ? 2.724   26.991  -17.269 1.00 34.34  ? 145 SER C N   1 
ATOM   2040 C CA  . SER B 1 149 ? 3.416   26.310  -16.159 1.00 33.86  ? 145 SER C CA  1 
ATOM   2041 C C   . SER B 1 149 ? 4.897   26.681  -15.994 1.00 33.24  ? 145 SER C C   1 
ATOM   2042 O O   . SER B 1 149 ? 5.615   26.068  -15.181 1.00 33.26  ? 145 SER C O   1 
ATOM   2043 C CB  . SER B 1 149 ? 3.288   24.789  -16.329 1.00 32.21  ? 145 SER C CB  1 
ATOM   2044 O OG  . SER B 1 149 ? 1.945   24.410  -16.392 1.00 33.05  ? 145 SER C OG  1 
ATOM   2045 N N   . VAL B 1 150 ? 5.363   27.674  -16.744 1.00 35.34  ? 146 VAL C N   1 
ATOM   2046 C CA  . VAL B 1 150 ? 6.796   28.047  -16.757 1.00 35.74  ? 146 VAL C CA  1 
ATOM   2047 C C   . VAL B 1 150 ? 7.330   28.335  -15.345 1.00 35.45  ? 146 VAL C C   1 
ATOM   2048 O O   . VAL B 1 150 ? 8.415   27.901  -15.010 1.00 38.25  ? 146 VAL C O   1 
ATOM   2049 C CB  . VAL B 1 150 ? 7.031   29.263  -17.682 1.00 39.91  ? 146 VAL C CB  1 
ATOM   2050 C CG1 . VAL B 1 150 ? 6.252   30.501  -17.185 1.00 39.00  ? 146 VAL C CG1 1 
ATOM   2051 C CG2 . VAL B 1 150 ? 8.521   29.604  -17.828 1.00 41.53  ? 146 VAL C CG2 1 
ATOM   2052 N N   . LYS B 1 151 ? 6.553   29.012  -14.502 1.00 33.86  ? 147 LYS C N   1 
ATOM   2053 C CA  . LYS B 1 151 ? 7.041   29.383  -13.157 1.00 36.07  ? 147 LYS C CA  1 
ATOM   2054 C C   . LYS B 1 151 ? 7.028   28.128  -12.194 1.00 36.10  ? 147 LYS C C   1 
ATOM   2055 O O   . LYS B 1 151 ? 7.681   28.121  -11.163 1.00 35.81  ? 147 LYS C O   1 
ATOM   2056 C CB  . LYS B 1 151 ? 6.269   30.615  -12.623 1.00 34.21  ? 147 LYS C CB  1 
ATOM   2057 N N   . GLN B 1 152 ? 6.302   27.082  -12.577 1.00 34.42  ? 148 GLN C N   1 
ATOM   2058 C CA  . GLN B 1 152 ? 6.234   25.862  -11.797 1.00 35.10  ? 148 GLN C CA  1 
ATOM   2059 C C   . GLN B 1 152 ? 7.367   24.905  -12.189 1.00 34.00  ? 148 GLN C C   1 
ATOM   2060 O O   . GLN B 1 152 ? 7.753   24.051  -11.411 1.00 31.99  ? 148 GLN C O   1 
ATOM   2061 C CB  . GLN B 1 152 ? 4.902   25.157  -12.004 1.00 36.42  ? 148 GLN C CB  1 
ATOM   2062 C CG  . GLN B 1 152 ? 3.677   26.058  -11.922 1.00 41.05  ? 148 GLN C CG  1 
ATOM   2063 C CD  . GLN B 1 152 ? 3.546   26.681  -10.569 1.00 45.04  ? 148 GLN C CD  1 
ATOM   2064 O OE1 . GLN B 1 152 ? 3.860   26.028  -9.555  1.00 51.64  ? 148 GLN C OE1 1 
ATOM   2065 N NE2 . GLN B 1 152 ? 3.103   27.948  -10.520 1.00 42.66  ? 148 GLN C NE2 1 
ATOM   2066 N N   . ILE B 1 153 ? 7.890   25.072  -13.395 1.00 34.41  ? 149 ILE C N   1 
ATOM   2067 C CA  . ILE B 1 153 ? 8.963   24.226  -13.915 1.00 34.76  ? 149 ILE C CA  1 
ATOM   2068 C C   . ILE B 1 153 ? 10.341  24.869  -13.720 1.00 37.21  ? 149 ILE C C   1 
ATOM   2069 O O   . ILE B 1 153 ? 11.296  24.175  -13.415 1.00 37.37  ? 149 ILE C O   1 
ATOM   2070 C CB  . ILE B 1 153 ? 8.761   23.924  -15.397 1.00 33.64  ? 149 ILE C CB  1 
ATOM   2071 C CG1 . ILE B 1 153 ? 7.489   23.117  -15.604 1.00 32.09  ? 149 ILE C CG1 1 
ATOM   2072 C CG2 . ILE B 1 153 ? 9.915   23.105  -15.939 1.00 34.60  ? 149 ILE C CG2 1 
ATOM   2073 C CD1 . ILE B 1 153 ? 7.109   23.008  -17.064 1.00 31.58  ? 149 ILE C CD1 1 
ATOM   2074 N N   . TYR B 1 154 ? 10.426  26.202  -13.807 1.00 40.52  ? 150 TYR C N   1 
ATOM   2075 C CA  . TYR B 1 154 ? 11.694  26.918  -13.633 1.00 42.73  ? 150 TYR C CA  1 
ATOM   2076 C C   . TYR B 1 154 ? 11.627  27.917  -12.458 1.00 44.57  ? 150 TYR C C   1 
ATOM   2077 O O   . TYR B 1 154 ? 10.697  28.705  -12.350 1.00 41.56  ? 150 TYR C O   1 
ATOM   2078 C CB  . TYR B 1 154 ? 12.048  27.640  -14.926 1.00 43.38  ? 150 TYR C CB  1 
ATOM   2079 C CG  . TYR B 1 154 ? 12.269  26.698  -16.058 1.00 43.52  ? 150 TYR C CG  1 
ATOM   2080 C CD1 . TYR B 1 154 ? 13.403  25.909  -16.101 1.00 45.05  ? 150 TYR C CD1 1 
ATOM   2081 C CD2 . TYR B 1 154 ? 11.341  26.570  -17.088 1.00 44.69  ? 150 TYR C CD2 1 
ATOM   2082 C CE1 . TYR B 1 154 ? 13.616  25.011  -17.128 1.00 45.03  ? 150 TYR C CE1 1 
ATOM   2083 C CE2 . TYR B 1 154 ? 11.532  25.653  -18.121 1.00 42.31  ? 150 TYR C CE2 1 
ATOM   2084 C CZ  . TYR B 1 154 ? 12.679  24.879  -18.128 1.00 44.74  ? 150 TYR C CZ  1 
ATOM   2085 O OH  . TYR B 1 154 ? 12.928  23.990  -19.124 1.00 45.47  ? 150 TYR C OH  1 
ATOM   2086 N N   . GLU B 1 155 ? 12.638  27.873  -11.600 1.00 48.23  ? 151 GLU C N   1 
ATOM   2087 C CA  . GLU B 1 155 ? 12.750  28.810  -10.499 1.00 52.09  ? 151 GLU C CA  1 
ATOM   2088 C C   . GLU B 1 155 ? 12.994  30.240  -10.985 1.00 55.72  ? 151 GLU C C   1 
ATOM   2089 O O   . GLU B 1 155 ? 12.426  31.157  -10.432 1.00 57.13  ? 151 GLU C O   1 
ATOM   2090 C CB  . GLU B 1 155 ? 13.844  28.355  -9.549  1.00 54.90  ? 151 GLU C CB  1 
ATOM   2091 C CG  . GLU B 1 155 ? 14.123  29.295  -8.387  1.00 57.81  ? 151 GLU C CG  1 
ATOM   2092 C CD  . GLU B 1 155 ? 15.107  28.725  -7.396  1.00 59.57  ? 151 GLU C CD  1 
ATOM   2093 O OE1 . GLU B 1 155 ? 14.986  29.016  -6.183  1.00 63.18  ? 151 GLU C OE1 1 
ATOM   2094 O OE2 . GLU B 1 155 ? 15.995  27.969  -7.822  1.00 61.76  ? 151 GLU C OE2 1 
ATOM   2095 N N   . ARG B 1 156 ? 13.802  30.445  -12.024 1.00 61.48  ? 152 ARG C N   1 
ATOM   2096 C CA  . ARG B 1 156 ? 14.162  31.821  -12.437 1.00 67.25  ? 152 ARG C CA  1 
ATOM   2097 C C   . ARG B 1 156 ? 13.113  32.470  -13.340 1.00 68.21  ? 152 ARG C C   1 
ATOM   2098 O O   . ARG B 1 156 ? 13.060  33.679  -13.422 1.00 77.64  ? 152 ARG C O   1 
ATOM   2099 C CB  . ARG B 1 156 ? 15.541  31.862  -13.118 1.00 66.80  ? 152 ARG C CB  1 
ATOM   2100 N N   . ALA B 1 157 ? 12.264  31.674  -13.979 1.00 69.79  ? 153 ALA C N   1 
ATOM   2101 C CA  . ALA B 1 157 ? 11.206  32.182  -14.877 1.00 67.96  ? 153 ALA C CA  1 
ATOM   2102 C C   . ALA B 1 157 ? 10.309  33.270  -14.258 1.00 71.82  ? 153 ALA C C   1 
ATOM   2103 O O   . ALA B 1 157 ? 10.293  33.528  -13.035 1.00 68.34  ? 153 ALA C O   1 
ATOM   2104 C CB  . ALA B 1 157 ? 10.341  31.030  -15.353 1.00 59.62  ? 153 ALA C CB  1 
ATOM   2105 O OXT . ALA B 1 157 ? 9.549   33.908  -15.011 1.00 74.00  ? 153 ALA C OXT 1 
ATOM   2106 N N   . PRO C 1 6   ? 18.695  -13.756 -32.654 1.00 57.25  ? 2   PRO B N   1 
ATOM   2107 C CA  . PRO C 1 6   ? 17.339  -13.276 -33.136 1.00 56.18  ? 2   PRO B CA  1 
ATOM   2108 C C   . PRO C 1 6   ? 16.220  -14.311 -32.900 1.00 51.70  ? 2   PRO B C   1 
ATOM   2109 O O   . PRO C 1 6   ? 15.183  -14.026 -32.251 1.00 50.22  ? 2   PRO B O   1 
ATOM   2110 C CB  . PRO C 1 6   ? 17.555  -12.993 -34.633 1.00 60.21  ? 2   PRO B CB  1 
ATOM   2111 C CG  . PRO C 1 6   ? 18.800  -13.775 -35.014 1.00 63.06  ? 2   PRO B CG  1 
ATOM   2112 C CD  . PRO C 1 6   ? 19.587  -14.150 -33.766 1.00 60.59  ? 2   PRO B CD  1 
ATOM   2113 N N   . SER C 1 7   ? 16.479  -15.520 -33.379 1.00 50.08  ? 3   SER B N   1 
ATOM   2114 C CA  . SER C 1 7   ? 15.759  -16.695 -32.936 1.00 49.18  ? 3   SER B CA  1 
ATOM   2115 C C   . SER C 1 7   ? 16.173  -17.171 -31.504 1.00 46.81  ? 3   SER B C   1 
ATOM   2116 O O   . SER C 1 7   ? 15.602  -18.125 -30.992 1.00 49.95  ? 3   SER B O   1 
ATOM   2117 C CB  . SER C 1 7   ? 15.961  -17.804 -33.940 1.00 51.00  ? 3   SER B CB  1 
ATOM   2118 O OG  . SER C 1 7   ? 17.344  -18.014 -34.098 1.00 53.48  ? 3   SER B OG  1 
ATOM   2119 N N   . GLU C 1 8   ? 17.098  -16.488 -30.836 1.00 44.00  ? 4   GLU B N   1 
ATOM   2120 C CA  . GLU C 1 8   ? 17.348  -16.708 -29.400 1.00 42.14  ? 4   GLU B CA  1 
ATOM   2121 C C   . GLU C 1 8   ? 16.079  -16.688 -28.538 1.00 40.16  ? 4   GLU B C   1 
ATOM   2122 O O   . GLU C 1 8   ? 15.134  -15.939 -28.819 1.00 39.14  ? 4   GLU B O   1 
ATOM   2123 C CB  . GLU C 1 8   ? 18.316  -15.653 -28.877 1.00 41.99  ? 4   GLU B CB  1 
ATOM   2124 C CG  . GLU C 1 8   ? 18.787  -15.868 -27.444 1.00 41.38  ? 4   GLU B CG  1 
ATOM   2125 C CD  . GLU C 1 8   ? 19.846  -14.868 -27.039 1.00 40.92  ? 4   GLU B CD  1 
ATOM   2126 O OE1 . GLU C 1 8   ? 20.880  -14.861 -27.710 1.00 42.12  ? 4   GLU B OE1 1 
ATOM   2127 O OE2 . GLU C 1 8   ? 19.627  -14.096 -26.071 1.00 38.42  ? 4   GLU B OE2 1 
ATOM   2128 N N   . ARG C 1 9   ? 16.052  -17.516 -27.499 1.00 39.88  ? 5   ARG B N   1 
ATOM   2129 C CA  . ARG C 1 9   ? 14.877  -17.670 -26.638 1.00 39.39  ? 5   ARG B CA  1 
ATOM   2130 C C   . ARG C 1 9   ? 15.246  -17.719 -25.180 1.00 39.47  ? 5   ARG B C   1 
ATOM   2131 O O   . ARG C 1 9   ? 16.345  -18.139 -24.831 1.00 39.55  ? 5   ARG B O   1 
ATOM   2132 C CB  . ARG C 1 9   ? 14.131  -18.947 -26.986 1.00 42.18  ? 5   ARG B CB  1 
ATOM   2133 C CG  . ARG C 1 9   ? 13.377  -18.885 -28.303 1.00 42.20  ? 5   ARG B CG  1 
ATOM   2134 C CD  . ARG C 1 9   ? 12.686  -20.203 -28.622 1.00 42.18  ? 5   ARG B CD  1 
ATOM   2135 N NE  . ARG C 1 9   ? 11.832  -20.056 -29.801 1.00 43.23  ? 5   ARG B NE  1 
ATOM   2136 C CZ  . ARG C 1 9   ? 11.054  -21.022 -30.302 1.00 43.88  ? 5   ARG B CZ  1 
ATOM   2137 N NH1 . ARG C 1 9   ? 11.018  -22.213 -29.742 1.00 45.08  ? 5   ARG B NH1 1 
ATOM   2138 N NH2 . ARG C 1 9   ? 10.302  -20.786 -31.374 1.00 44.61  ? 5   ARG B NH2 1 
ATOM   2139 N N   . THR C 1 10  ? 14.362  -17.198 -24.327 1.00 37.92  ? 6   THR B N   1 
ATOM   2140 C CA  . THR C 1 10  ? 14.601  -17.231 -22.893 1.00 37.05  ? 6   THR B CA  1 
ATOM   2141 C C   . THR C 1 10  ? 13.361  -17.629 -22.144 1.00 36.96  ? 6   THR B C   1 
ATOM   2142 O O   . THR C 1 10  ? 12.239  -17.484 -22.651 1.00 38.14  ? 6   THR B O   1 
ATOM   2143 C CB  . THR C 1 10  ? 15.087  -15.864 -22.333 1.00 35.15  ? 6   THR B CB  1 
ATOM   2144 O OG1 . THR C 1 10  ? 15.671  -16.096 -21.063 1.00 34.01  ? 6   THR B OG1 1 
ATOM   2145 C CG2 . THR C 1 10  ? 13.921  -14.825 -22.158 1.00 32.23  ? 6   THR B CG2 1 
ATOM   2146 N N   . PHE C 1 11  ? 13.556  -18.117 -20.927 1.00 36.79  ? 7   PHE B N   1 
ATOM   2147 C CA  . PHE C 1 11  ? 12.445  -18.475 -20.041 1.00 36.22  ? 7   PHE B CA  1 
ATOM   2148 C C   . PHE C 1 11  ? 12.255  -17.366 -19.016 1.00 35.66  ? 7   PHE B C   1 
ATOM   2149 O O   . PHE C 1 11  ? 13.217  -16.984 -18.337 1.00 36.98  ? 7   PHE B O   1 
ATOM   2150 C CB  . PHE C 1 11  ? 12.750  -19.777 -19.313 1.00 37.41  ? 7   PHE B CB  1 
ATOM   2151 C CG  . PHE C 1 11  ? 11.729  -20.136 -18.302 1.00 37.92  ? 7   PHE B CG  1 
ATOM   2152 C CD1 . PHE C 1 11  ? 10.456  -20.563 -18.701 1.00 37.21  ? 7   PHE B CD1 1 
ATOM   2153 C CD2 . PHE C 1 11  ? 12.013  -20.059 -16.955 1.00 37.35  ? 7   PHE B CD2 1 
ATOM   2154 C CE1 . PHE C 1 11  ? 9.492   -20.912 -17.762 1.00 37.69  ? 7   PHE B CE1 1 
ATOM   2155 C CE2 . PHE C 1 11  ? 11.061  -20.421 -16.017 1.00 37.91  ? 7   PHE B CE2 1 
ATOM   2156 C CZ  . PHE C 1 11  ? 9.799   -20.844 -16.418 1.00 37.98  ? 7   PHE B CZ  1 
ATOM   2157 N N   . ILE C 1 12  ? 11.033  -16.833 -18.936 1.00 33.95  ? 8   ILE B N   1 
ATOM   2158 C CA  . ILE C 1 12  ? 10.642  -15.852 -17.938 1.00 32.50  ? 8   ILE B CA  1 
ATOM   2159 C C   . ILE C 1 12  ? 9.498   -16.448 -17.115 1.00 32.79  ? 8   ILE B C   1 
ATOM   2160 O O   . ILE C 1 12  ? 8.591   -17.083 -17.662 1.00 33.67  ? 8   ILE B O   1 
ATOM   2161 C CB  . ILE C 1 12  ? 10.201  -14.493 -18.575 1.00 31.46  ? 8   ILE B CB  1 
ATOM   2162 C CG1 . ILE C 1 12  ? 11.294  -13.921 -19.463 1.00 31.57  ? 8   ILE B CG1 1 
ATOM   2163 C CG2 . ILE C 1 12  ? 9.862   -13.433 -17.497 1.00 29.77  ? 8   ILE B CG2 1 
ATOM   2164 C CD1 . ILE C 1 12  ? 12.527  -13.474 -18.700 1.00 31.91  ? 8   ILE B CD1 1 
ATOM   2165 N N   . ALA C 1 13  ? 9.553   -16.264 -15.800 1.00 33.57  ? 9   ALA B N   1 
ATOM   2166 C CA  . ALA C 1 13  ? 8.482   -16.758 -14.909 1.00 35.39  ? 9   ALA B CA  1 
ATOM   2167 C C   . ALA C 1 13  ? 7.990   -15.620 -14.024 1.00 34.76  ? 9   ALA B C   1 
ATOM   2168 O O   . ALA C 1 13  ? 8.769   -14.718 -13.668 1.00 35.23  ? 9   ALA B O   1 
ATOM   2169 C CB  . ALA C 1 13  ? 8.940   -17.960 -14.069 1.00 37.28  ? 9   ALA B CB  1 
ATOM   2170 N N   . VAL C 1 14  ? 6.669   -15.569 -13.806 1.00 33.87  ? 10  VAL B N   1 
ATOM   2171 C CA  . VAL C 1 14  ? 6.110   -14.738 -12.755 1.00 31.81  ? 10  VAL B CA  1 
ATOM   2172 C C   . VAL C 1 14  ? 5.992   -15.730 -11.620 1.00 32.65  ? 10  VAL B C   1 
ATOM   2173 O O   . VAL C 1 14  ? 5.239   -16.676 -11.701 1.00 32.44  ? 10  VAL B O   1 
ATOM   2174 C CB  . VAL C 1 14  ? 4.729   -14.162 -13.102 1.00 31.31  ? 10  VAL B CB  1 
ATOM   2175 C CG1 . VAL C 1 14  ? 4.289   -13.154 -12.039 1.00 30.02  ? 10  VAL B CG1 1 
ATOM   2176 C CG2 . VAL C 1 14  ? 4.742   -13.515 -14.469 1.00 29.59  ? 10  VAL B CG2 1 
ATOM   2177 N N   . LYS C 1 15  ? 6.762   -15.496 -10.566 1.00 32.80  ? 11  LYS B N   1 
ATOM   2178 C CA  . LYS C 1 15  ? 6.722   -16.338 -9.398  1.00 34.20  ? 11  LYS B CA  1 
ATOM   2179 C C   . LYS C 1 15  ? 5.385   -16.170 -8.647  1.00 34.07  ? 11  LYS B C   1 
ATOM   2180 O O   . LYS C 1 15  ? 4.573   -15.302 -9.001  1.00 32.70  ? 11  LYS B O   1 
ATOM   2181 C CB  . LYS C 1 15  ? 7.911   -15.996 -8.490  1.00 35.33  ? 11  LYS B CB  1 
ATOM   2182 C CG  . LYS C 1 15  ? 9.293   -16.242 -9.098  1.00 35.72  ? 11  LYS B CG  1 
ATOM   2183 C CD  . LYS C 1 15  ? 10.376  -15.890 -8.062  1.00 38.49  ? 11  LYS B CD  1 
ATOM   2184 C CE  . LYS C 1 15  ? 11.771  -16.256 -8.534  1.00 39.76  ? 11  LYS B CE  1 
ATOM   2185 N NZ  . LYS C 1 15  ? 12.896  -15.867 -7.618  1.00 40.58  ? 11  LYS B NZ  1 
ATOM   2186 N N   . PRO C 1 16  ? 5.147   -16.988 -7.614  1.00 35.28  ? 12  PRO B N   1 
ATOM   2187 C CA  . PRO C 1 16  ? 3.818   -16.977 -7.008  1.00 36.16  ? 12  PRO B CA  1 
ATOM   2188 C C   . PRO C 1 16  ? 3.427   -15.647 -6.384  1.00 35.76  ? 12  PRO B C   1 
ATOM   2189 O O   . PRO C 1 16  ? 2.265   -15.304 -6.386  1.00 33.85  ? 12  PRO B O   1 
ATOM   2190 C CB  . PRO C 1 16  ? 3.934   -18.051 -5.937  1.00 37.75  ? 12  PRO B CB  1 
ATOM   2191 C CG  . PRO C 1 16  ? 4.953   -18.976 -6.478  1.00 38.27  ? 12  PRO B CG  1 
ATOM   2192 C CD  . PRO C 1 16  ? 5.966   -18.091 -7.090  1.00 36.47  ? 12  PRO B CD  1 
ATOM   2193 N N   . ASP C 1 17  ? 4.400   -14.934 -5.815  1.00 36.87  ? 13  ASP B N   1 
ATOM   2194 C CA  . ASP C 1 17  ? 4.130   -13.584 -5.266  1.00 36.82  ? 13  ASP B CA  1 
ATOM   2195 C C   . ASP C 1 17  ? 3.714   -12.631 -6.383  1.00 35.13  ? 13  ASP B C   1 
ATOM   2196 O O   . ASP C 1 17  ? 2.796   -11.813 -6.206  1.00 34.28  ? 13  ASP B O   1 
ATOM   2197 C CB  . ASP C 1 17  ? 5.336   -13.017 -4.495  1.00 37.62  ? 13  ASP B CB  1 
ATOM   2198 C CG  . ASP C 1 17  ? 6.637   -13.048 -5.300  1.00 38.27  ? 13  ASP B CG  1 
ATOM   2199 O OD1 . ASP C 1 17  ? 6.872   -14.045 -6.022  1.00 40.76  ? 13  ASP B OD1 1 
ATOM   2200 O OD2 . ASP C 1 17  ? 7.427   -12.087 -5.202  1.00 37.36  ? 13  ASP B OD2 1 
ATOM   2201 N N   . GLY C 1 18  ? 4.351   -12.770 -7.549  1.00 33.77  ? 14  GLY B N   1 
ATOM   2202 C CA  . GLY C 1 18  ? 4.007   -11.936 -8.700  1.00 31.45  ? 14  GLY B CA  1 
ATOM   2203 C C   . GLY C 1 18  ? 2.584   -12.184 -9.175  1.00 31.35  ? 14  GLY B C   1 
ATOM   2204 O O   . GLY C 1 18  ? 1.866   -11.247 -9.538  1.00 30.36  ? 14  GLY B O   1 
ATOM   2205 N N   . VAL C 1 19  ? 2.176   -13.449 -9.179  1.00 31.84  ? 15  VAL B N   1 
ATOM   2206 C CA  . VAL C 1 19  ? 0.826   -13.809 -9.603  1.00 32.39  ? 15  VAL B CA  1 
ATOM   2207 C C   . VAL C 1 19  ? -0.186  -13.324 -8.553  1.00 32.90  ? 15  VAL B C   1 
ATOM   2208 O O   . VAL C 1 19  ? -1.197  -12.712 -8.886  1.00 32.55  ? 15  VAL B O   1 
ATOM   2209 C CB  . VAL C 1 19  ? 0.726   -15.328 -9.836  1.00 33.02  ? 15  VAL B CB  1 
ATOM   2210 C CG1 . VAL C 1 19  ? -0.705  -15.710 -10.220 1.00 33.17  ? 15  VAL B CG1 1 
ATOM   2211 C CG2 . VAL C 1 19  ? 1.776   -15.740 -10.873 1.00 31.37  ? 15  VAL B CG2 1 
ATOM   2212 N N   . GLN C 1 20  ? 0.125   -13.556 -7.286  1.00 33.33  ? 16  GLN B N   1 
ATOM   2213 C CA  . GLN C 1 20  ? -0.736  -13.117 -6.204  1.00 33.66  ? 16  GLN B CA  1 
ATOM   2214 C C   . GLN C 1 20  ? -0.928  -11.578 -6.207  1.00 32.39  ? 16  GLN B C   1 
ATOM   2215 O O   . GLN C 1 20  ? -1.979  -11.082 -5.863  1.00 31.29  ? 16  GLN B O   1 
ATOM   2216 C CB  . GLN C 1 20  ? -0.152  -13.553 -4.873  1.00 34.84  ? 16  GLN B CB  1 
ATOM   2217 C CG  . GLN C 1 20  ? -0.400  -15.018 -4.495  1.00 36.28  ? 16  GLN B CG  1 
ATOM   2218 C CD  . GLN C 1 20  ? -1.800  -15.264 -3.965  1.00 37.26  ? 16  GLN B CD  1 
ATOM   2219 O OE1 . GLN C 1 20  ? -2.648  -14.351 -3.886  1.00 35.68  ? 16  GLN B OE1 1 
ATOM   2220 N NE2 . GLN C 1 20  ? -2.036  -16.501 -3.567  1.00 37.87  ? 16  GLN B NE2 1 
ATOM   2221 N N   . ARG C 1 21  ? 0.119   -10.853 -6.577  1.00 32.17  ? 17  ARG B N   1 
ATOM   2222 C CA  . ARG C 1 21  ? 0.092   -9.393  -6.544  1.00 31.72  ? 17  ARG B CA  1 
ATOM   2223 C C   . ARG C 1 21  ? -0.306  -8.799  -7.888  1.00 31.06  ? 17  ARG B C   1 
ATOM   2224 O O   . ARG C 1 21  ? -0.182  -7.616  -8.082  1.00 29.86  ? 17  ARG B O   1 
ATOM   2225 C CB  . ARG C 1 21  ? 1.429   -8.839  -6.077  1.00 31.16  ? 17  ARG B CB  1 
ATOM   2226 C CG  . ARG C 1 21  ? 1.696   -9.079  -4.600  1.00 32.77  ? 17  ARG B CG  1 
ATOM   2227 C CD  . ARG C 1 21  ? 3.102   -8.603  -4.211  1.00 32.54  ? 17  ARG B CD  1 
ATOM   2228 N NE  . ARG C 1 21  ? 3.218   -7.150  -4.341  1.00 32.06  ? 17  ARG B NE  1 
ATOM   2229 C CZ  . ARG C 1 21  ? 4.329   -6.496  -4.677  1.00 30.91  ? 17  ARG B CZ  1 
ATOM   2230 N NH1 . ARG C 1 21  ? 5.451   -7.150  -4.965  1.00 30.32  ? 17  ARG B NH1 1 
ATOM   2231 N NH2 . ARG C 1 21  ? 4.290   -5.182  -4.800  1.00 30.26  ? 17  ARG B NH2 1 
ATOM   2232 N N   . ASN C 1 22  ? -0.876  -9.624  -8.777  1.00 32.58  ? 18  ASN B N   1 
ATOM   2233 C CA  . ASN C 1 22  ? -1.497  -9.137  -10.009 1.00 33.04  ? 18  ASN B CA  1 
ATOM   2234 C C   . ASN C 1 22  ? -0.523  -8.433  -10.937 1.00 31.44  ? 18  ASN B C   1 
ATOM   2235 O O   . ASN C 1 22  ? -0.843  -7.382  -11.497 1.00 31.34  ? 18  ASN B O   1 
ATOM   2236 C CB  . ASN C 1 22  ? -2.673  -8.189  -9.698  1.00 34.56  ? 18  ASN B CB  1 
ATOM   2237 C CG  . ASN C 1 22  ? -3.863  -8.901  -9.083  1.00 37.74  ? 18  ASN B CG  1 
ATOM   2238 O OD1 . ASN C 1 22  ? -4.694  -8.269  -8.461  1.00 40.97  ? 18  ASN B OD1 1 
ATOM   2239 N ND2 . ASN C 1 22  ? -3.972  -10.218 -9.288  1.00 40.92  ? 18  ASN B ND2 1 
ATOM   2240 N N   . LEU C 1 23  ? 0.633   -9.029  -11.141 1.00 30.09  ? 19  LEU B N   1 
ATOM   2241 C CA  . LEU C 1 23  ? 1.627   -8.439  -12.008 1.00 30.92  ? 19  LEU B CA  1 
ATOM   2242 C C   . LEU C 1 23  ? 1.844   -9.213  -13.319 1.00 31.00  ? 19  LEU B C   1 
ATOM   2243 O O   . LEU C 1 23  ? 2.801   -8.915  -14.051 1.00 31.56  ? 19  LEU B O   1 
ATOM   2244 C CB  . LEU C 1 23  ? 2.964   -8.360  -11.265 1.00 31.27  ? 19  LEU B CB  1 
ATOM   2245 C CG  . LEU C 1 23  ? 2.956   -7.415  -10.073 1.00 31.41  ? 19  LEU B CG  1 
ATOM   2246 C CD1 . LEU C 1 23  ? 4.303   -7.540  -9.366  1.00 29.80  ? 19  LEU B CD1 1 
ATOM   2247 C CD2 . LEU C 1 23  ? 2.645   -5.999  -10.601 1.00 31.40  ? 19  LEU B CD2 1 
ATOM   2248 N N   . VAL C 1 24  ? 0.981   -10.174 -13.633 1.00 31.33  ? 20  VAL B N   1 
ATOM   2249 C CA  . VAL C 1 24  ? 1.196   -11.013 -14.812 1.00 31.14  ? 20  VAL B CA  1 
ATOM   2250 C C   . VAL C 1 24  ? 1.063   -10.145 -16.047 1.00 30.74  ? 20  VAL B C   1 
ATOM   2251 O O   . VAL C 1 24  ? 1.963   -10.113 -16.900 1.00 31.84  ? 20  VAL B O   1 
ATOM   2252 C CB  . VAL C 1 24  ? 0.208   -12.186 -14.893 1.00 33.35  ? 20  VAL B CB  1 
ATOM   2253 C CG1 . VAL C 1 24  ? 0.361   -12.954 -16.222 1.00 33.73  ? 20  VAL B CG1 1 
ATOM   2254 C CG2 . VAL C 1 24  ? 0.350   -13.090 -13.691 1.00 32.40  ? 20  VAL B CG2 1 
ATOM   2255 N N   . GLY C 1 25  ? -0.045  -9.433  -16.158 1.00 30.44  ? 21  GLY B N   1 
ATOM   2256 C CA  . GLY C 1 25  ? -0.267  -8.625  -17.339 1.00 31.34  ? 21  GLY B CA  1 
ATOM   2257 C C   . GLY C 1 25  ? 0.821   -7.569  -17.520 1.00 31.11  ? 21  GLY B C   1 
ATOM   2258 O O   . GLY C 1 25  ? 1.316   -7.343  -18.632 1.00 30.21  ? 21  GLY B O   1 
ATOM   2259 N N   . GLU C 1 26  ? 1.156   -6.908  -16.432 1.00 30.44  ? 22  GLU B N   1 
ATOM   2260 C CA  . GLU C 1 26  ? 2.152   -5.846  -16.465 1.00 32.27  ? 22  GLU B CA  1 
ATOM   2261 C C   . GLU C 1 26  ? 3.482   -6.365  -16.973 1.00 31.34  ? 22  GLU B C   1 
ATOM   2262 O O   . GLU C 1 26  ? 4.118   -5.738  -17.789 1.00 33.61  ? 22  GLU B O   1 
ATOM   2263 C CB  . GLU C 1 26  ? 2.311   -5.233  -15.075 1.00 33.31  ? 22  GLU B CB  1 
ATOM   2264 C CG  . GLU C 1 26  ? 3.300   -4.108  -15.005 1.00 35.27  ? 22  GLU B CG  1 
ATOM   2265 C CD  . GLU C 1 26  ? 2.928   -2.926  -15.895 1.00 36.31  ? 22  GLU B CD  1 
ATOM   2266 O OE1 . GLU C 1 26  ? 1.734   -2.603  -15.984 1.00 35.04  ? 22  GLU B OE1 1 
ATOM   2267 O OE2 . GLU C 1 26  ? 3.853   -2.339  -16.509 1.00 39.37  ? 22  GLU B OE2 1 
ATOM   2268 N N   . ILE C 1 27  ? 3.883   -7.548  -16.538 1.00 29.44  ? 23  ILE B N   1 
ATOM   2269 C CA  . ILE C 1 27  ? 5.151   -8.135  -17.001 1.00 27.89  ? 23  ILE B CA  1 
ATOM   2270 C C   . ILE C 1 27  ? 5.085   -8.503  -18.493 1.00 27.76  ? 23  ILE B C   1 
ATOM   2271 O O   . ILE C 1 27  ? 5.986   -8.183  -19.244 1.00 27.05  ? 23  ILE B O   1 
ATOM   2272 C CB  . ILE C 1 27  ? 5.515   -9.375  -16.152 1.00 28.45  ? 23  ILE B CB  1 
ATOM   2273 C CG1 . ILE C 1 27  ? 5.972   -8.908  -14.769 1.00 27.51  ? 23  ILE B CG1 1 
ATOM   2274 C CG2 . ILE C 1 27  ? 6.575   -10.228 -16.816 1.00 27.89  ? 23  ILE B CG2 1 
ATOM   2275 C CD1 . ILE C 1 27  ? 6.021   -10.014 -13.755 1.00 27.91  ? 23  ILE B CD1 1 
ATOM   2276 N N   . ILE C 1 28  ? 3.978   -9.132  -18.919 1.00 27.82  ? 24  ILE B N   1 
ATOM   2277 C CA  . ILE C 1 28  ? 3.822   -9.524  -20.313 1.00 27.22  ? 24  ILE B CA  1 
ATOM   2278 C C   . ILE C 1 28  ? 3.851   -8.262  -21.213 1.00 27.46  ? 24  ILE B C   1 
ATOM   2279 O O   . ILE C 1 28  ? 4.545   -8.244  -22.242 1.00 27.31  ? 24  ILE B O   1 
ATOM   2280 C CB  . ILE C 1 28  ? 2.553   -10.382 -20.520 1.00 27.84  ? 24  ILE B CB  1 
ATOM   2281 C CG1 . ILE C 1 28  ? 2.708   -11.741 -19.789 1.00 27.56  ? 24  ILE B CG1 1 
ATOM   2282 C CG2 . ILE C 1 28  ? 2.274   -10.665 -21.983 1.00 25.51  ? 24  ILE B CG2 1 
ATOM   2283 C CD1 . ILE C 1 28  ? 1.448   -12.562 -19.757 1.00 27.22  ? 24  ILE B CD1 1 
ATOM   2284 N N   . LYS C 1 29  ? 3.198   -7.195  -20.758 1.00 29.17  ? 25  LYS B N   1 
ATOM   2285 C CA  . LYS C 1 29  ? 3.099   -5.933  -21.498 1.00 30.69  ? 25  LYS B CA  1 
ATOM   2286 C C   . LYS C 1 29  ? 4.481   -5.354  -21.814 1.00 33.11  ? 25  LYS B C   1 
ATOM   2287 O O   . LYS C 1 29  ? 4.765   -4.912  -22.933 1.00 33.14  ? 25  LYS B O   1 
ATOM   2288 C CB  . LYS C 1 29  ? 2.236   -4.858  -20.761 1.00 31.09  ? 25  LYS B CB  1 
ATOM   2289 N N   . ARG C 1 30  ? 5.353   -5.386  -20.829 1.00 33.35  ? 26  ARG B N   1 
ATOM   2290 C CA  . ARG C 1 30  ? 6.661   -4.837  -21.005 1.00 31.47  ? 26  ARG B CA  1 
ATOM   2291 C C   . ARG C 1 30  ? 7.478   -5.580  -22.027 1.00 30.71  ? 26  ARG B C   1 
ATOM   2292 O O   . ARG C 1 30  ? 8.248   -4.957  -22.769 1.00 31.88  ? 26  ARG B O   1 
ATOM   2293 C CB  . ARG C 1 30  ? 7.343   -4.770  -19.652 1.00 32.71  ? 26  ARG B CB  1 
ATOM   2294 C CG  . ARG C 1 30  ? 6.554   -3.793  -18.770 1.00 33.62  ? 26  ARG B CG  1 
ATOM   2295 C CD  . ARG C 1 30  ? 7.367   -3.408  -17.578 1.00 33.39  ? 26  ARG B CD  1 
ATOM   2296 N NE  . ARG C 1 30  ? 6.663   -2.591  -16.645 1.00 31.21  ? 26  ARG B NE  1 
ATOM   2297 C CZ  . ARG C 1 30  ? 7.249   -1.963  -15.661 1.00 31.86  ? 26  ARG B CZ  1 
ATOM   2298 N NH1 . ARG C 1 30  ? 8.583   -2.094  -15.503 1.00 33.48  ? 26  ARG B NH1 1 
ATOM   2299 N NH2 . ARG C 1 30  ? 6.535   -1.202  -14.826 1.00 30.27  ? 26  ARG B NH2 1 
ATOM   2300 N N   . PHE C 1 31  ? 7.336   -6.905  -22.068 1.00 28.78  ? 27  PHE B N   1 
ATOM   2301 C CA  . PHE C 1 31  ? 8.055   -7.719  -23.034 1.00 28.39  ? 27  PHE B CA  1 
ATOM   2302 C C   . PHE C 1 31  ? 7.488   -7.488  -24.430 1.00 28.27  ? 27  PHE B C   1 
ATOM   2303 O O   . PHE C 1 31  ? 8.243   -7.372  -25.402 1.00 31.37  ? 27  PHE B O   1 
ATOM   2304 C CB  . PHE C 1 31  ? 8.004   -9.216  -22.653 1.00 29.74  ? 27  PHE B CB  1 
ATOM   2305 C CG  . PHE C 1 31  ? 9.052   -9.612  -21.657 1.00 30.91  ? 27  PHE B CG  1 
ATOM   2306 C CD1 . PHE C 1 31  ? 10.189  -10.271 -22.058 1.00 31.39  ? 27  PHE B CD1 1 
ATOM   2307 C CD2 . PHE C 1 31  ? 8.937   -9.218  -20.321 1.00 31.76  ? 27  PHE B CD2 1 
ATOM   2308 C CE1 . PHE C 1 31  ? 11.196  -10.573 -21.139 1.00 34.59  ? 27  PHE B CE1 1 
ATOM   2309 C CE2 . PHE C 1 31  ? 9.913   -9.550  -19.398 1.00 34.06  ? 27  PHE B CE2 1 
ATOM   2310 C CZ  . PHE C 1 31  ? 11.060  -10.217 -19.813 1.00 34.19  ? 27  PHE B CZ  1 
ATOM   2311 N N   . GLU C 1 32  ? 6.169   -7.445  -24.541 1.00 27.80  ? 28  GLU B N   1 
ATOM   2312 C CA  . GLU C 1 32  ? 5.502   -7.127  -25.807 1.00 28.31  ? 28  GLU B CA  1 
ATOM   2313 C C   . GLU C 1 32  ? 5.913   -5.759  -26.321 1.00 28.88  ? 28  GLU B C   1 
ATOM   2314 O O   . GLU C 1 32  ? 6.193   -5.598  -27.500 1.00 30.34  ? 28  GLU B O   1 
ATOM   2315 C CB  . GLU C 1 32  ? 3.989   -7.116  -25.630 1.00 28.03  ? 28  GLU B CB  1 
ATOM   2316 C CG  . GLU C 1 32  ? 3.371   -8.487  -25.465 1.00 28.68  ? 28  GLU B CG  1 
ATOM   2317 C CD  . GLU C 1 32  ? 1.883   -8.409  -25.225 1.00 29.60  ? 28  GLU B CD  1 
ATOM   2318 O OE1 . GLU C 1 32  ? 1.480   -7.843  -24.181 1.00 31.22  ? 28  GLU B OE1 1 
ATOM   2319 O OE2 . GLU C 1 32  ? 1.113   -8.910  -26.075 1.00 29.45  ? 28  GLU B OE2 1 
ATOM   2320 N N   . ASN C 1 33  ? 5.922   -4.773  -25.428 1.00 28.76  ? 29  ASN B N   1 
ATOM   2321 C CA  . ASN C 1 33  ? 6.234   -3.411  -25.824 1.00 29.68  ? 29  ASN B CA  1 
ATOM   2322 C C   . ASN C 1 33  ? 7.665   -3.332  -26.346 1.00 31.82  ? 29  ASN B C   1 
ATOM   2323 O O   . ASN C 1 33  ? 7.964   -2.559  -27.261 1.00 32.34  ? 29  ASN B O   1 
ATOM   2324 C CB  . ASN C 1 33  ? 6.100   -2.452  -24.662 1.00 29.12  ? 29  ASN B CB  1 
ATOM   2325 C CG  . ASN C 1 33  ? 4.645   -2.151  -24.277 1.00 29.55  ? 29  ASN B CG  1 
ATOM   2326 O OD1 . ASN C 1 33  ? 4.407   -1.581  -23.220 1.00 33.41  ? 29  ASN B OD1 1 
ATOM   2327 N ND2 . ASN C 1 33  ? 3.712   -2.405  -25.152 1.00 27.19  ? 29  ASN B ND2 1 
ATOM   2328 N N   . LYS C 1 34  ? 8.563   -4.113  -25.740 1.00 31.70  ? 30  LYS B N   1 
ATOM   2329 C CA  . LYS C 1 34  ? 9.981   -4.089  -26.108 1.00 30.49  ? 30  LYS B CA  1 
ATOM   2330 C C   . LYS C 1 34  ? 10.179  -4.588  -27.520 1.00 31.00  ? 30  LYS B C   1 
ATOM   2331 O O   . LYS C 1 34  ? 11.148  -4.246  -28.166 1.00 31.89  ? 30  LYS B O   1 
ATOM   2332 C CB  . LYS C 1 34  ? 10.765  -4.944  -25.106 1.00 30.85  ? 30  LYS B CB  1 
ATOM   2333 C CG  . LYS C 1 34  ? 12.270  -5.037  -25.351 1.00 31.55  ? 30  LYS B CG  1 
ATOM   2334 C CD  . LYS C 1 34  ? 12.950  -3.690  -25.308 1.00 32.42  ? 30  LYS B CD  1 
ATOM   2335 C CE  . LYS C 1 34  ? 14.465  -3.798  -25.139 1.00 33.53  ? 30  LYS B CE  1 
ATOM   2336 N NZ  . LYS C 1 34  ? 15.054  -2.441  -25.133 1.00 33.86  ? 30  LYS B NZ  1 
ATOM   2337 N N   . GLY C 1 35  ? 9.283   -5.448  -27.992 1.00 31.08  ? 31  GLY B N   1 
ATOM   2338 C CA  . GLY C 1 35  ? 9.431   -6.020  -29.306 1.00 31.27  ? 31  GLY B CA  1 
ATOM   2339 C C   . GLY C 1 35  ? 9.740   -7.498  -29.296 1.00 32.14  ? 31  GLY B C   1 
ATOM   2340 O O   . GLY C 1 35  ? 9.891   -8.101  -30.371 1.00 35.17  ? 31  GLY B O   1 
ATOM   2341 N N   . TYR C 1 36  ? 9.788   -8.112  -28.121 1.00 30.09  ? 32  TYR B N   1 
ATOM   2342 C CA  . TYR C 1 36  ? 10.033  -9.533  -28.029 1.00 31.07  ? 32  TYR B CA  1 
ATOM   2343 C C   . TYR C 1 36  ? 8.772   -10.292 -28.362 1.00 31.31  ? 32  TYR B C   1 
ATOM   2344 O O   . TYR C 1 36  ? 7.671   -9.774  -28.247 1.00 31.49  ? 32  TYR B O   1 
ATOM   2345 C CB  . TYR C 1 36  ? 10.507  -9.901  -26.624 1.00 31.38  ? 32  TYR B CB  1 
ATOM   2346 C CG  . TYR C 1 36  ? 11.825  -9.323  -26.206 1.00 30.22  ? 32  TYR B CG  1 
ATOM   2347 C CD1 . TYR C 1 36  ? 12.888  -9.205  -27.121 1.00 31.70  ? 32  TYR B CD1 1 
ATOM   2348 C CD2 . TYR C 1 36  ? 12.022  -8.885  -24.905 1.00 30.27  ? 32  TYR B CD2 1 
ATOM   2349 C CE1 . TYR C 1 36  ? 14.116  -8.666  -26.741 1.00 30.90  ? 32  TYR B CE1 1 
ATOM   2350 C CE2 . TYR C 1 36  ? 13.247  -8.369  -24.500 1.00 31.28  ? 32  TYR B CE2 1 
ATOM   2351 C CZ  . TYR C 1 36  ? 14.288  -8.251  -25.428 1.00 31.64  ? 32  TYR B CZ  1 
ATOM   2352 O OH  . TYR C 1 36  ? 15.472  -7.761  -25.036 1.00 30.71  ? 32  TYR B OH  1 
ATOM   2353 N N   . LYS C 1 37  ? 8.937   -11.539 -28.784 1.00 33.33  ? 33  LYS B N   1 
ATOM   2354 C CA  . LYS C 1 37  ? 7.831   -12.353 -29.339 1.00 31.44  ? 33  LYS B CA  1 
ATOM   2355 C C   . LYS C 1 37  ? 7.509   -13.518 -28.411 1.00 30.92  ? 33  LYS B C   1 
ATOM   2356 O O   . LYS C 1 37  ? 8.400   -14.282 -28.044 1.00 32.44  ? 33  LYS B O   1 
ATOM   2357 C CB  . LYS C 1 37  ? 8.241   -12.884 -30.701 1.00 31.60  ? 33  LYS B CB  1 
ATOM   2358 C CG  . LYS C 1 37  ? 7.203   -13.776 -31.343 1.00 33.16  ? 33  LYS B CG  1 
ATOM   2359 C CD  . LYS C 1 37  ? 7.564   -14.157 -32.774 1.00 35.06  ? 33  LYS B CD  1 
ATOM   2360 C CE  . LYS C 1 37  ? 8.803   -15.059 -32.874 1.00 35.24  ? 33  LYS B CE  1 
ATOM   2361 N NZ  . LYS C 1 37  ? 9.285   -15.204 -34.261 1.00 35.82  ? 33  LYS B NZ  1 
ATOM   2362 N N   . LEU C 1 38  ? 6.240   -13.632 -28.024 1.00 32.85  ? 34  LEU B N   1 
ATOM   2363 C CA  . LEU C 1 38  ? 5.760   -14.659 -27.085 1.00 31.02  ? 34  LEU B CA  1 
ATOM   2364 C C   . LEU C 1 38  ? 5.533   -15.982 -27.819 1.00 32.92  ? 34  LEU B C   1 
ATOM   2365 O O   . LEU C 1 38  ? 4.744   -16.039 -28.735 1.00 32.44  ? 34  LEU B O   1 
ATOM   2366 C CB  . LEU C 1 38  ? 4.453   -14.216 -26.430 1.00 29.75  ? 34  LEU B CB  1 
ATOM   2367 C CG  . LEU C 1 38  ? 3.849   -15.132 -25.359 1.00 29.75  ? 34  LEU B CG  1 
ATOM   2368 C CD1 . LEU C 1 38  ? 4.826   -15.166 -24.171 1.00 30.11  ? 34  LEU B CD1 1 
ATOM   2369 C CD2 . LEU C 1 38  ? 2.454   -14.711 -24.890 1.00 29.30  ? 34  LEU B CD2 1 
ATOM   2370 N N   . VAL C 1 39  ? 6.297   -17.018 -27.457 1.00 32.93  ? 35  VAL B N   1 
ATOM   2371 C CA  . VAL C 1 39  ? 6.230   -18.283 -28.143 1.00 34.21  ? 35  VAL B CA  1 
ATOM   2372 C C   . VAL C 1 39  ? 5.887   -19.430 -27.208 1.00 36.44  ? 35  VAL B C   1 
ATOM   2373 O O   . VAL C 1 39  ? 5.650   -20.554 -27.660 1.00 38.44  ? 35  VAL B O   1 
ATOM   2374 C CB  . VAL C 1 39  ? 7.520   -18.592 -28.908 1.00 34.30  ? 35  VAL B CB  1 
ATOM   2375 C CG1 . VAL C 1 39  ? 7.798   -17.434 -29.849 1.00 32.91  ? 35  VAL B CG1 1 
ATOM   2376 C CG2 . VAL C 1 39  ? 8.696   -18.808 -27.988 1.00 34.99  ? 35  VAL B CG2 1 
ATOM   2377 N N   . GLY C 1 40  ? 5.774   -19.128 -25.920 1.00 34.58  ? 36  GLY B N   1 
ATOM   2378 C CA  . GLY C 1 40  ? 5.187   -20.081 -24.991 1.00 35.18  ? 36  GLY B CA  1 
ATOM   2379 C C   . GLY C 1 40  ? 4.628   -19.377 -23.767 1.00 34.28  ? 36  GLY B C   1 
ATOM   2380 O O   . GLY C 1 40  ? 5.204   -18.402 -23.306 1.00 32.67  ? 36  GLY B O   1 
ATOM   2381 N N   . LEU C 1 41  ? 3.518   -19.881 -23.246 1.00 34.69  ? 37  LEU B N   1 
ATOM   2382 C CA  . LEU C 1 41  ? 2.836   -19.245 -22.123 1.00 34.64  ? 37  LEU B CA  1 
ATOM   2383 C C   . LEU C 1 41  ? 1.956   -20.254 -21.449 1.00 37.09  ? 37  LEU B C   1 
ATOM   2384 O O   . LEU C 1 41  ? 1.128   -20.910 -22.101 1.00 37.56  ? 37  LEU B O   1 
ATOM   2385 C CB  . LEU C 1 41  ? 1.933   -18.116 -22.627 1.00 33.61  ? 37  LEU B CB  1 
ATOM   2386 C CG  . LEU C 1 41  ? 1.178   -17.314 -21.583 1.00 33.75  ? 37  LEU B CG  1 
ATOM   2387 C CD1 . LEU C 1 41  ? 2.176   -16.511 -20.777 1.00 32.30  ? 37  LEU B CD1 1 
ATOM   2388 C CD2 . LEU C 1 41  ? 0.138   -16.388 -22.257 1.00 33.58  ? 37  LEU B CD2 1 
ATOM   2389 N N   . LYS C 1 42  ? 2.044   -20.326 -20.135 1.00 39.13  ? 38  LYS B N   1 
ATOM   2390 C CA  . LYS C 1 42  ? 1.319   -21.356 -19.411 1.00 43.50  ? 38  LYS B CA  1 
ATOM   2391 C C   . LYS C 1 42  ? 1.233   -20.983 -17.932 1.00 44.36  ? 38  LYS B C   1 
ATOM   2392 O O   . LYS C 1 42  ? 2.205   -20.489 -17.344 1.00 44.94  ? 38  LYS B O   1 
ATOM   2393 C CB  . LYS C 1 42  ? 2.088   -22.641 -19.696 1.00 45.76  ? 38  LYS B CB  1 
ATOM   2394 C CG  . LYS C 1 42  ? 2.028   -23.846 -18.815 1.00 51.68  ? 38  LYS B CG  1 
ATOM   2395 C CD  . LYS C 1 42  ? 3.180   -24.722 -19.324 1.00 52.93  ? 38  LYS B CD  1 
ATOM   2396 C CE  . LYS C 1 42  ? 3.111   -26.174 -18.950 1.00 54.31  ? 38  LYS B CE  1 
ATOM   2397 N NZ  . LYS C 1 42  ? 4.172   -26.841 -19.745 1.00 52.13  ? 38  LYS B NZ  1 
ATOM   2398 N N   . LEU C 1 43  ? 0.053   -21.161 -17.357 1.00 42.72  ? 39  LEU B N   1 
ATOM   2399 C CA  . LEU C 1 43  ? -0.149  -21.025 -15.930 1.00 42.56  ? 39  LEU B CA  1 
ATOM   2400 C C   . LEU C 1 43  ? 0.010   -22.402 -15.369 1.00 43.84  ? 39  LEU B C   1 
ATOM   2401 O O   . LEU C 1 43  ? -0.582  -23.318 -15.897 1.00 46.98  ? 39  LEU B O   1 
ATOM   2402 C CB  . LEU C 1 43  ? -1.565  -20.508 -15.654 1.00 41.89  ? 39  LEU B CB  1 
ATOM   2403 C CG  . LEU C 1 43  ? -1.977  -20.279 -14.201 1.00 43.03  ? 39  LEU B CG  1 
ATOM   2404 C CD1 . LEU C 1 43  ? -1.317  -18.989 -13.750 1.00 42.68  ? 39  LEU B CD1 1 
ATOM   2405 C CD2 . LEU C 1 43  ? -3.494  -20.144 -13.981 1.00 43.19  ? 39  LEU B CD2 1 
ATOM   2406 N N   . LEU C 1 44  ? 0.795   -22.556 -14.304 1.00 44.47  ? 40  LEU B N   1 
ATOM   2407 C CA  . LEU C 1 44  ? 0.926   -23.840 -13.586 1.00 46.52  ? 40  LEU B CA  1 
ATOM   2408 C C   . LEU C 1 44  ? 1.370   -23.707 -12.107 1.00 46.50  ? 40  LEU B C   1 
ATOM   2409 O O   . LEU C 1 44  ? 2.011   -22.733 -11.715 1.00 45.12  ? 40  LEU B O   1 
ATOM   2410 C CB  . LEU C 1 44  ? 1.910   -24.743 -14.313 1.00 49.21  ? 40  LEU B CB  1 
ATOM   2411 C CG  . LEU C 1 44  ? 3.426   -24.419 -14.175 1.00 49.88  ? 40  LEU B CG  1 
ATOM   2412 C CD1 . LEU C 1 44  ? 4.168   -25.684 -13.777 1.00 53.18  ? 40  LEU B CD1 1 
ATOM   2413 C CD2 . LEU C 1 44  ? 4.068   -23.821 -15.413 1.00 47.79  ? 40  LEU B CD2 1 
ATOM   2414 N N   . GLN C 1 45  ? 1.014   -24.702 -11.305 1.00 48.00  ? 41  GLN B N   1 
ATOM   2415 C CA  . GLN C 1 45  ? 1.472   -24.799 -9.937  1.00 49.21  ? 41  GLN B CA  1 
ATOM   2416 C C   . GLN C 1 45  ? 2.619   -25.799 -9.894  1.00 50.49  ? 41  GLN B C   1 
ATOM   2417 O O   . GLN C 1 45  ? 2.413   -26.990 -10.105 1.00 50.25  ? 41  GLN B O   1 
ATOM   2418 C CB  . GLN C 1 45  ? 0.358   -25.266 -8.998  1.00 52.87  ? 41  GLN B CB  1 
ATOM   2419 C CG  . GLN C 1 45  ? 0.818   -25.362 -7.530  1.00 55.38  ? 41  GLN B CG  1 
ATOM   2420 C CD  . GLN C 1 45  ? -0.299  -25.205 -6.511  1.00 57.29  ? 41  GLN B CD  1 
ATOM   2421 O OE1 . GLN C 1 45  ? -1.350  -24.599 -6.779  1.00 63.50  ? 41  GLN B OE1 1 
ATOM   2422 N NE2 . GLN C 1 45  ? -0.033  -25.640 -5.309  1.00 59.19  ? 41  GLN B NE2 1 
ATOM   2423 N N   . PRO C 1 46  ? 3.832   -25.324 -9.609  1.00 50.62  ? 42  PRO B N   1 
ATOM   2424 C CA  . PRO C 1 46  ? 4.921   -26.269 -9.446  1.00 53.26  ? 42  PRO B CA  1 
ATOM   2425 C C   . PRO C 1 46  ? 4.641   -27.323 -8.372  1.00 55.91  ? 42  PRO B C   1 
ATOM   2426 O O   . PRO C 1 46  ? 4.057   -27.020 -7.337  1.00 55.21  ? 42  PRO B O   1 
ATOM   2427 C CB  . PRO C 1 46  ? 6.095   -25.386 -9.020  1.00 51.48  ? 42  PRO B CB  1 
ATOM   2428 C CG  . PRO C 1 46  ? 5.768   -24.041 -9.528  1.00 49.91  ? 42  PRO B CG  1 
ATOM   2429 C CD  . PRO C 1 46  ? 4.279   -23.932 -9.441  1.00 49.86  ? 42  PRO B CD  1 
ATOM   2430 N N   . THR C 1 47  ? 5.081   -28.549 -8.640  1.00 62.08  ? 43  THR B N   1 
ATOM   2431 C CA  . THR C 1 47  ? 5.088   -29.622 -7.629  1.00 67.02  ? 43  THR B CA  1 
ATOM   2432 C C   . THR C 1 47  ? 6.260   -29.385 -6.664  1.00 68.27  ? 43  THR B C   1 
ATOM   2433 O O   . THR C 1 47  ? 7.187   -28.630 -6.970  1.00 66.94  ? 43  THR B O   1 
ATOM   2434 C CB  . THR C 1 47  ? 5.231   -31.017 -8.281  1.00 66.49  ? 43  THR B CB  1 
ATOM   2435 O OG1 . THR C 1 47  ? 6.550   -31.160 -8.801  1.00 65.70  ? 43  THR B OG1 1 
ATOM   2436 C CG2 . THR C 1 47  ? 4.256   -31.194 -9.444  1.00 65.64  ? 43  THR B CG2 1 
ATOM   2437 N N   . GLU C 1 48  ? 6.203   -29.990 -5.486  1.00 75.50  ? 44  GLU B N   1 
ATOM   2438 C CA  . GLU C 1 48  ? 7.351   -29.916 -4.557  1.00 78.81  ? 44  GLU B CA  1 
ATOM   2439 C C   . GLU C 1 48  ? 8.627   -30.415 -5.260  1.00 79.59  ? 44  GLU B C   1 
ATOM   2440 O O   . GLU C 1 48  ? 9.698   -29.809 -5.115  1.00 78.07  ? 44  GLU B O   1 
ATOM   2441 C CB  . GLU C 1 48  ? 7.087   -30.611 -3.210  1.00 81.34  ? 44  GLU B CB  1 
ATOM   2442 C CG  . GLU C 1 48  ? 7.185   -32.120 -3.162  1.00 85.94  ? 44  GLU B CG  1 
ATOM   2443 C CD  . GLU C 1 48  ? 7.564   -32.624 -1.774  1.00 89.41  ? 44  GLU B CD  1 
ATOM   2444 O OE1 . GLU C 1 48  ? 8.707   -32.362 -1.371  1.00 87.07  ? 44  GLU B OE1 1 
ATOM   2445 O OE2 . GLU C 1 48  ? 6.751   -33.301 -1.096  1.00 95.11  ? 44  GLU B OE2 1 
ATOM   2446 N N   . GLU C 1 49  ? 8.489   -31.478 -6.064  1.00 79.28  ? 45  GLU B N   1 
ATOM   2447 C CA  . GLU C 1 49  ? 9.619   -32.062 -6.793  1.00 79.34  ? 45  GLU B CA  1 
ATOM   2448 C C   . GLU C 1 49  ? 10.204  -31.057 -7.786  1.00 77.04  ? 45  GLU B C   1 
ATOM   2449 O O   . GLU C 1 49  ? 11.429  -30.908 -7.885  1.00 80.19  ? 45  GLU B O   1 
ATOM   2450 C CB  . GLU C 1 49  ? 9.183   -33.338 -7.539  1.00 75.93  ? 45  GLU B CB  1 
ATOM   2451 N N   . GLN C 1 50  ? 9.330   -30.375 -8.515  1.00 72.71  ? 46  GLN B N   1 
ATOM   2452 C CA  . GLN C 1 50  ? 9.765   -29.357 -9.460  1.00 72.63  ? 46  GLN B CA  1 
ATOM   2453 C C   . GLN C 1 50  ? 10.453  -28.200 -8.748  1.00 77.24  ? 46  GLN B C   1 
ATOM   2454 O O   . GLN C 1 50  ? 11.391  -27.594 -9.286  1.00 72.27  ? 46  GLN B O   1 
ATOM   2455 C CB  . GLN C 1 50  ? 8.587   -28.822 -10.279 1.00 69.42  ? 46  GLN B CB  1 
ATOM   2456 C CG  . GLN C 1 50  ? 8.156   -29.733 -11.416 1.00 68.74  ? 46  GLN B CG  1 
ATOM   2457 C CD  . GLN C 1 50  ? 6.928   -29.225 -12.160 1.00 64.97  ? 46  GLN B CD  1 
ATOM   2458 O OE1 . GLN C 1 50  ? 5.998   -28.693 -11.559 1.00 63.52  ? 46  GLN B OE1 1 
ATOM   2459 N NE2 . GLN C 1 50  ? 6.902   -29.439 -13.473 1.00 61.31  ? 46  GLN B NE2 1 
ATOM   2460 N N   . ALA C 1 51  ? 9.972   -27.868 -7.548  1.00 82.36  ? 47  ALA B N   1 
ATOM   2461 C CA  . ALA C 1 51  ? 10.571  -26.791 -6.758  1.00 81.46  ? 47  ALA B CA  1 
ATOM   2462 C C   . ALA C 1 51  ? 11.962  -27.222 -6.246  1.00 82.12  ? 47  ALA B C   1 
ATOM   2463 O O   . ALA C 1 51  ? 12.923  -26.459 -6.334  1.00 79.47  ? 47  ALA B O   1 
ATOM   2464 C CB  . ALA C 1 51  ? 9.645   -26.398 -5.613  1.00 78.52  ? 47  ALA B CB  1 
ATOM   2465 N N   . LYS C 1 52  ? 12.078  -28.464 -5.792  1.00 85.38  ? 48  LYS B N   1 
ATOM   2466 C CA  . LYS C 1 52  ? 13.387  -28.999 -5.386  1.00 91.08  ? 48  LYS B CA  1 
ATOM   2467 C C   . LYS C 1 52  ? 14.430  -28.765 -6.507  1.00 94.83  ? 48  LYS B C   1 
ATOM   2468 O O   . LYS C 1 52  ? 15.504  -28.211 -6.250  1.00 104.28 ? 48  LYS B O   1 
ATOM   2469 C CB  . LYS C 1 52  ? 13.296  -30.494 -5.020  1.00 84.56  ? 48  LYS B CB  1 
ATOM   2470 N N   . GLN C 1 53  ? 14.113  -29.160 -7.743  1.00 93.12  ? 49  GLN B N   1 
ATOM   2471 C CA  . GLN C 1 53  ? 15.071  -28.992 -8.871  1.00 91.83  ? 49  GLN B CA  1 
ATOM   2472 C C   . GLN C 1 53  ? 15.400  -27.520 -9.187  1.00 91.22  ? 49  GLN B C   1 
ATOM   2473 O O   . GLN C 1 53  ? 16.527  -27.191 -9.524  1.00 93.86  ? 49  GLN B O   1 
ATOM   2474 C CB  . GLN C 1 53  ? 14.587  -29.693 -10.146 1.00 86.67  ? 49  GLN B CB  1 
ATOM   2475 N N   . HIS C 1 54  ? 14.411  -26.645 -9.078  1.00 90.90  ? 50  HIS B N   1 
ATOM   2476 C CA  . HIS C 1 54  ? 14.575  -25.223 -9.455  1.00 88.36  ? 50  HIS B CA  1 
ATOM   2477 C C   . HIS C 1 54  ? 15.665  -24.464 -8.714  1.00 86.38  ? 50  HIS B C   1 
ATOM   2478 O O   . HIS C 1 54  ? 15.706  -24.408 -7.486  1.00 83.21  ? 50  HIS B O   1 
ATOM   2479 C CB  . HIS C 1 54  ? 13.214  -24.519 -9.334  1.00 87.75  ? 50  HIS B CB  1 
ATOM   2480 C CG  . HIS C 1 54  ? 13.245  -23.028 -9.621  1.00 84.86  ? 50  HIS B CG  1 
ATOM   2481 N ND1 . HIS C 1 54  ? 13.357  -22.523 -10.874 1.00 82.93  ? 50  HIS B ND1 1 
ATOM   2482 C CD2 . HIS C 1 54  ? 13.122  -21.924 -8.763  1.00 83.60  ? 50  HIS B CD2 1 
ATOM   2483 C CE1 . HIS C 1 54  ? 13.334  -21.162 -10.820 1.00 78.66  ? 50  HIS B CE1 1 
ATOM   2484 N NE2 . HIS C 1 54  ? 13.179  -20.798 -9.534  1.00 78.74  ? 50  HIS B NE2 1 
ATOM   2485 N N   . GLY C 1 66  ? 12.104  -24.108 2.544   1.00 80.62  ? 62  GLY B N   1 
ATOM   2486 C CA  . GLY C 1 66  ? 11.467  -22.795 2.694   1.00 82.69  ? 62  GLY B CA  1 
ATOM   2487 C C   . GLY C 1 66  ? 11.197  -22.130 1.347   1.00 84.98  ? 62  GLY B C   1 
ATOM   2488 O O   . GLY C 1 66  ? 10.055  -21.694 1.071   1.00 81.38  ? 62  GLY B O   1 
ATOM   2489 N N   . LEU C 1 67  ? 12.247  -22.043 0.511   1.00 85.72  ? 63  LEU B N   1 
ATOM   2490 C CA  . LEU C 1 67  ? 12.103  -21.605 -0.897  1.00 79.67  ? 63  LEU B CA  1 
ATOM   2491 C C   . LEU C 1 67  ? 11.259  -22.655 -1.675  1.00 77.83  ? 63  LEU B C   1 
ATOM   2492 O O   . LEU C 1 67  ? 10.411  -22.294 -2.474  1.00 73.36  ? 63  LEU B O   1 
ATOM   2493 C CB  . LEU C 1 67  ? 13.462  -21.330 -1.582  1.00 76.94  ? 63  LEU B CB  1 
ATOM   2494 N N   . VAL C 1 68  ? 11.460  -23.944 -1.379  1.00 78.12  ? 64  VAL B N   1 
ATOM   2495 C CA  . VAL C 1 68  ? 10.641  -25.028 -1.961  1.00 77.39  ? 64  VAL B CA  1 
ATOM   2496 C C   . VAL C 1 68  ? 9.152   -24.848 -1.678  1.00 73.90  ? 64  VAL B C   1 
ATOM   2497 O O   . VAL C 1 68  ? 8.320   -24.932 -2.575  1.00 70.44  ? 64  VAL B O   1 
ATOM   2498 C CB  . VAL C 1 68  ? 11.070  -26.435 -1.432  1.00 78.51  ? 64  VAL B CB  1 
ATOM   2499 C CG1 . VAL C 1 68  ? 9.870   -27.374 -1.221  1.00 77.29  ? 64  VAL B CG1 1 
ATOM   2500 C CG2 . VAL C 1 68  ? 12.104  -27.037 -2.376  1.00 79.14  ? 64  VAL B CG2 1 
ATOM   2501 N N   . SER C 1 69  ? 8.840   -24.636 -0.406  1.00 74.60  ? 65  SER B N   1 
ATOM   2502 C CA  . SER C 1 69  ? 7.471   -24.555 0.039   1.00 73.94  ? 65  SER B CA  1 
ATOM   2503 C C   . SER C 1 69  ? 6.739   -23.369 -0.617  1.00 72.69  ? 65  SER B C   1 
ATOM   2504 O O   . SER C 1 69  ? 5.627   -23.529 -1.128  1.00 72.54  ? 65  SER B O   1 
ATOM   2505 C CB  . SER C 1 69  ? 7.437   -24.450 1.562   1.00 77.83  ? 65  SER B CB  1 
ATOM   2506 O OG  . SER C 1 69  ? 6.244   -23.843 1.982   1.00 77.77  ? 65  SER B OG  1 
ATOM   2507 N N   . TYR C 1 70  ? 7.382   -22.207 -0.647  1.00 68.64  ? 66  TYR B N   1 
ATOM   2508 C CA  . TYR C 1 70  ? 6.776   -21.022 -1.265  1.00 66.39  ? 66  TYR B CA  1 
ATOM   2509 C C   . TYR C 1 70  ? 6.569   -21.214 -2.769  1.00 64.68  ? 66  TYR B C   1 
ATOM   2510 O O   . TYR C 1 70  ? 5.559   -20.790 -3.316  1.00 62.47  ? 66  TYR B O   1 
ATOM   2511 C CB  . TYR C 1 70  ? 7.620   -19.777 -0.974  1.00 65.04  ? 66  TYR B CB  1 
ATOM   2512 C CG  . TYR C 1 70  ? 7.787   -18.769 -2.098  1.00 62.18  ? 66  TYR B CG  1 
ATOM   2513 C CD1 . TYR C 1 70  ? 6.826   -17.765 -2.344  1.00 59.56  ? 66  TYR B CD1 1 
ATOM   2514 C CD2 . TYR C 1 70  ? 8.953   -18.770 -2.879  1.00 62.54  ? 66  TYR B CD2 1 
ATOM   2515 C CE1 . TYR C 1 70  ? 7.019   -16.830 -3.356  1.00 58.23  ? 66  TYR B CE1 1 
ATOM   2516 C CE2 . TYR C 1 70  ? 9.174   -17.841 -3.882  1.00 60.42  ? 66  TYR B CE2 1 
ATOM   2517 C CZ  . TYR C 1 70  ? 8.210   -16.871 -4.133  1.00 60.62  ? 66  TYR B CZ  1 
ATOM   2518 O OH  . TYR C 1 70  ? 8.468   -15.963 -5.159  1.00 57.26  ? 66  TYR B OH  1 
ATOM   2519 N N   . PHE C 1 71  ? 7.531   -21.865 -3.423  1.00 63.96  ? 67  PHE B N   1 
ATOM   2520 C CA  . PHE C 1 71  ? 7.511   -22.001 -4.873  1.00 61.27  ? 67  PHE B CA  1 
ATOM   2521 C C   . PHE C 1 71  ? 6.452   -22.990 -5.343  1.00 58.74  ? 67  PHE B C   1 
ATOM   2522 O O   . PHE C 1 71  ? 5.936   -22.856 -6.441  1.00 56.74  ? 67  PHE B O   1 
ATOM   2523 C CB  . PHE C 1 71  ? 8.884   -22.408 -5.402  1.00 62.87  ? 67  PHE B CB  1 
ATOM   2524 C CG  . PHE C 1 71  ? 9.076   -22.122 -6.864  1.00 62.70  ? 67  PHE B CG  1 
ATOM   2525 C CD1 . PHE C 1 71  ? 9.371   -20.844 -7.296  1.00 58.97  ? 67  PHE B CD1 1 
ATOM   2526 C CD2 . PHE C 1 71  ? 8.985   -23.146 -7.813  1.00 61.58  ? 67  PHE B CD2 1 
ATOM   2527 C CE1 . PHE C 1 71  ? 9.573   -20.587 -8.640  1.00 56.57  ? 67  PHE B CE1 1 
ATOM   2528 C CE2 . PHE C 1 71  ? 9.179   -22.885 -9.159  1.00 57.67  ? 67  PHE B CE2 1 
ATOM   2529 C CZ  . PHE C 1 71  ? 9.476   -21.603 -9.570  1.00 58.06  ? 67  PHE B CZ  1 
ATOM   2530 N N   . SER C 1 72  ? 6.153   -23.986 -4.520  1.00 58.85  ? 68  SER B N   1 
ATOM   2531 C CA  . SER C 1 72  ? 5.126   -24.980 -4.848  1.00 58.04  ? 68  SER B CA  1 
ATOM   2532 C C   . SER C 1 72  ? 3.759   -24.668 -4.186  1.00 57.88  ? 68  SER B C   1 
ATOM   2533 O O   . SER C 1 72  ? 2.860   -25.504 -4.204  1.00 56.39  ? 68  SER B O   1 
ATOM   2534 C CB  . SER C 1 72  ? 5.607   -26.345 -4.411  1.00 59.46  ? 68  SER B CB  1 
ATOM   2535 O OG  . SER C 1 72  ? 5.934   -26.323 -3.029  1.00 61.84  ? 68  SER B OG  1 
ATOM   2536 N N   . SER C 1 73  ? 3.612   -23.461 -3.621  1.00 56.44  ? 69  SER B N   1 
ATOM   2537 C CA  . SER C 1 73  ? 2.447   -23.117 -2.811  1.00 55.71  ? 69  SER B CA  1 
ATOM   2538 C C   . SER C 1 73  ? 1.300   -22.596 -3.665  1.00 53.18  ? 69  SER B C   1 
ATOM   2539 O O   . SER C 1 73  ? 0.164   -22.558 -3.217  1.00 55.47  ? 69  SER B O   1 
ATOM   2540 C CB  . SER C 1 73  ? 2.804   -22.051 -1.757  1.00 56.48  ? 69  SER B CB  1 
ATOM   2541 O OG  . SER C 1 73  ? 3.139   -20.809 -2.355  1.00 54.38  ? 69  SER B OG  1 
ATOM   2542 N N   . GLY C 1 74  ? 1.593   -22.189 -4.886  1.00 49.61  ? 70  GLY B N   1 
ATOM   2543 C CA  . GLY C 1 74  ? 0.583   -21.570 -5.739  1.00 46.85  ? 70  GLY B CA  1 
ATOM   2544 C C   . GLY C 1 74  ? 1.107   -21.443 -7.141  1.00 43.65  ? 70  GLY B C   1 
ATOM   2545 O O   . GLY C 1 74  ? 2.216   -21.855 -7.416  1.00 43.43  ? 70  GLY B O   1 
ATOM   2546 N N   . PRO C 1 75  ? 0.315   -20.843 -8.034  1.00 41.85  ? 71  PRO B N   1 
ATOM   2547 C CA  . PRO C 1 75  ? 0.656   -20.878 -9.427  1.00 39.53  ? 71  PRO B CA  1 
ATOM   2548 C C   . PRO C 1 75  ? 1.734   -19.877 -9.770  1.00 37.97  ? 71  PRO B C   1 
ATOM   2549 O O   . PRO C 1 75  ? 1.903   -18.874 -9.066  1.00 36.99  ? 71  PRO B O   1 
ATOM   2550 C CB  . PRO C 1 75  ? -0.638  -20.500 -10.113 1.00 39.45  ? 71  PRO B CB  1 
ATOM   2551 C CG  . PRO C 1 75  ? -1.389  -19.705 -9.111  1.00 40.24  ? 71  PRO B CG  1 
ATOM   2552 C CD  . PRO C 1 75  ? -1.053  -20.347 -7.814  1.00 41.94  ? 71  PRO B CD  1 
ATOM   2553 N N   . ILE C 1 76  ? 2.496   -20.226 -10.802 1.00 36.81  ? 72  ILE B N   1 
ATOM   2554 C CA  . ILE C 1 76  ? 3.396   -19.324 -11.486 1.00 35.21  ? 72  ILE B CA  1 
ATOM   2555 C C   . ILE C 1 76  ? 2.913   -19.224 -12.932 1.00 34.65  ? 72  ILE B C   1 
ATOM   2556 O O   . ILE C 1 76  ? 2.108   -20.041 -13.377 1.00 33.74  ? 72  ILE B O   1 
ATOM   2557 C CB  . ILE C 1 76  ? 4.846   -19.828 -11.393 1.00 35.34  ? 72  ILE B CB  1 
ATOM   2558 C CG1 . ILE C 1 76  ? 5.068   -21.033 -12.328 1.00 35.83  ? 72  ILE B CG1 1 
ATOM   2559 C CG2 . ILE C 1 76  ? 5.180   -20.102 -9.912  1.00 36.27  ? 72  ILE B CG2 1 
ATOM   2560 C CD1 . ILE C 1 76  ? 6.502   -21.429 -12.545 1.00 36.61  ? 72  ILE B CD1 1 
ATOM   2561 N N   . VAL C 1 77  ? 3.376   -18.207 -13.653 1.00 33.58  ? 73  VAL B N   1 
ATOM   2562 C CA  . VAL C 1 77  ? 3.159   -18.129 -15.074 1.00 32.35  ? 73  VAL B CA  1 
ATOM   2563 C C   . VAL C 1 77  ? 4.533   -18.337 -15.733 1.00 33.73  ? 73  VAL B C   1 
ATOM   2564 O O   . VAL C 1 77  ? 5.470   -17.576 -15.490 1.00 35.72  ? 73  VAL B O   1 
ATOM   2565 C CB  . VAL C 1 77  ? 2.547   -16.773 -15.489 1.00 30.68  ? 73  VAL B CB  1 
ATOM   2566 C CG1 . VAL C 1 77  ? 2.463   -16.679 -17.011 1.00 29.52  ? 73  VAL B CG1 1 
ATOM   2567 C CG2 . VAL C 1 77  ? 1.157   -16.587 -14.885 1.00 29.52  ? 73  VAL B CG2 1 
ATOM   2568 N N   . GLY C 1 78  ? 4.643   -19.384 -16.553 1.00 34.03  ? 74  GLY B N   1 
ATOM   2569 C CA  . GLY C 1 78  ? 5.849   -19.680 -17.312 1.00 34.53  ? 74  GLY B CA  1 
ATOM   2570 C C   . GLY C 1 78  ? 5.730   -19.149 -18.721 1.00 34.14  ? 74  GLY B C   1 
ATOM   2571 O O   . GLY C 1 78  ? 4.648   -19.207 -19.308 1.00 33.00  ? 74  GLY B O   1 
ATOM   2572 N N   . MET C 1 79  ? 6.816   -18.545 -19.228 1.00 34.11  ? 75  MET B N   1 
ATOM   2573 C CA  . MET C 1 79  ? 6.794   -17.885 -20.534 1.00 33.36  ? 75  MET B CA  1 
ATOM   2574 C C   . MET C 1 79  ? 8.067   -18.167 -21.275 1.00 33.45  ? 75  MET B C   1 
ATOM   2575 O O   . MET C 1 79  ? 9.138   -18.292 -20.685 1.00 33.01  ? 75  MET B O   1 
ATOM   2576 C CB  . MET C 1 79  ? 6.692   -16.362 -20.380 1.00 35.49  ? 75  MET B CB  1 
ATOM   2577 C CG  . MET C 1 79  ? 5.445   -15.836 -19.697 1.00 34.55  ? 75  MET B CG  1 
ATOM   2578 S SD  . MET C 1 79  ? 5.557   -14.059 -19.406 1.00 34.80  ? 75  MET B SD  1 
ATOM   2579 C CE  . MET C 1 79  ? 6.104   -14.034 -17.715 1.00 37.91  ? 75  MET B CE  1 
ATOM   2580 N N   . VAL C 1 80  ? 7.959   -18.223 -22.590 1.00 33.12  ? 76  VAL B N   1 
ATOM   2581 C CA  . VAL C 1 80  ? 9.126   -18.290 -23.440 1.00 33.04  ? 76  VAL B CA  1 
ATOM   2582 C C   . VAL C 1 80  ? 9.032   -17.109 -24.396 1.00 33.34  ? 76  VAL B C   1 
ATOM   2583 O O   . VAL C 1 80  ? 8.007   -16.928 -25.058 1.00 35.82  ? 76  VAL B O   1 
ATOM   2584 C CB  . VAL C 1 80  ? 9.170   -19.639 -24.195 1.00 33.54  ? 76  VAL B CB  1 
ATOM   2585 C CG1 . VAL C 1 80  ? 10.420  -19.766 -25.043 1.00 33.01  ? 76  VAL B CG1 1 
ATOM   2586 C CG2 . VAL C 1 80  ? 9.080   -20.792 -23.200 1.00 34.39  ? 76  VAL B CG2 1 
ATOM   2587 N N   . TRP C 1 81  ? 10.092  -16.312 -24.445 1.00 33.97  ? 77  TRP B N   1 
ATOM   2588 C CA  . TRP C 1 81  ? 10.192  -15.145 -25.315 1.00 32.85  ? 77  TRP B CA  1 
ATOM   2589 C C   . TRP C 1 81  ? 11.330  -15.274 -26.298 1.00 33.92  ? 77  TRP B C   1 
ATOM   2590 O O   . TRP C 1 81  ? 12.408  -15.794 -25.979 1.00 32.31  ? 77  TRP B O   1 
ATOM   2591 C CB  . TRP C 1 81  ? 10.430  -13.920 -24.486 1.00 31.68  ? 77  TRP B CB  1 
ATOM   2592 C CG  . TRP C 1 81  ? 9.239   -13.551 -23.648 1.00 31.09  ? 77  TRP B CG  1 
ATOM   2593 C CD1 . TRP C 1 81  ? 8.981   -13.910 -22.350 1.00 31.14  ? 77  TRP B CD1 1 
ATOM   2594 C CD2 . TRP C 1 81  ? 8.098   -12.733 -24.046 1.00 30.84  ? 77  TRP B CD2 1 
ATOM   2595 N NE1 . TRP C 1 81  ? 7.801   -13.371 -21.918 1.00 31.29  ? 77  TRP B NE1 1 
ATOM   2596 C CE2 . TRP C 1 81  ? 7.227   -12.657 -22.879 1.00 29.99  ? 77  TRP B CE2 1 
ATOM   2597 C CE3 . TRP C 1 81  ? 7.750   -12.046 -25.194 1.00 30.45  ? 77  TRP B CE3 1 
ATOM   2598 C CZ2 . TRP C 1 81  ? 6.058   -11.952 -22.888 1.00 29.65  ? 77  TRP B CZ2 1 
ATOM   2599 C CZ3 . TRP C 1 81  ? 6.560   -11.330 -25.200 1.00 29.82  ? 77  TRP B CZ3 1 
ATOM   2600 C CH2 . TRP C 1 81  ? 5.722   -11.304 -24.082 1.00 30.52  ? 77  TRP B CH2 1 
ATOM   2601 N N   . GLU C 1 82  ? 11.099  -14.775 -27.507 1.00 35.84  ? 78  GLU B N   1 
ATOM   2602 C CA  . GLU C 1 82  ? 12.078  -14.903 -28.608 1.00 36.84  ? 78  GLU B CA  1 
ATOM   2603 C C   . GLU C 1 82  ? 12.465  -13.516 -29.139 1.00 35.24  ? 78  GLU B C   1 
ATOM   2604 O O   . GLU C 1 82  ? 11.626  -12.646 -29.244 1.00 39.43  ? 78  GLU B O   1 
ATOM   2605 C CB  . GLU C 1 82  ? 11.485  -15.744 -29.727 1.00 37.05  ? 78  GLU B CB  1 
ATOM   2606 C CG  . GLU C 1 82  ? 12.376  -15.953 -30.953 1.00 39.07  ? 78  GLU B CG  1 
ATOM   2607 C CD  . GLU C 1 82  ? 11.732  -16.876 -31.993 1.00 41.25  ? 78  GLU B CD  1 
ATOM   2608 O OE1 . GLU C 1 82  ? 11.230  -17.955 -31.602 1.00 41.87  ? 78  GLU B OE1 1 
ATOM   2609 O OE2 . GLU C 1 82  ? 11.702  -16.505 -33.193 1.00 41.40  ? 78  GLU B OE2 1 
ATOM   2610 N N   . GLY C 1 83  ? 13.746  -13.329 -29.432 1.00 36.28  ? 79  GLY B N   1 
ATOM   2611 C CA  . GLY C 1 83  ? 14.241  -12.098 -30.001 1.00 35.83  ? 79  GLY B CA  1 
ATOM   2612 C C   . GLY C 1 83  ? 15.750  -11.989 -29.894 1.00 36.64  ? 79  GLY B C   1 
ATOM   2613 O O   . GLY C 1 83  ? 16.394  -12.731 -29.154 1.00 36.96  ? 79  GLY B O   1 
ATOM   2614 N N   . LEU C 1 84  ? 16.310  -11.036 -30.628 1.00 37.00  ? 80  LEU B N   1 
ATOM   2615 C CA  . LEU C 1 84  ? 17.730  -10.761 -30.583 1.00 37.61  ? 80  LEU B CA  1 
ATOM   2616 C C   . LEU C 1 84  ? 18.116  -10.397 -29.170 1.00 36.31  ? 80  LEU B C   1 
ATOM   2617 O O   . LEU C 1 84  ? 17.542  -9.479  -28.594 1.00 34.49  ? 80  LEU B O   1 
ATOM   2618 C CB  . LEU C 1 84  ? 18.108  -9.618  -31.544 1.00 38.27  ? 80  LEU B CB  1 
ATOM   2619 C CG  . LEU C 1 84  ? 19.622  -9.268  -31.637 1.00 41.86  ? 80  LEU B CG  1 
ATOM   2620 C CD1 . LEU C 1 84  ? 20.386  -10.378 -32.372 1.00 41.35  ? 80  LEU B CD1 1 
ATOM   2621 C CD2 . LEU C 1 84  ? 19.812  -7.906  -32.322 1.00 41.74  ? 80  LEU B CD2 1 
ATOM   2622 N N   . GLY C 1 85  ? 19.073  -11.137 -28.608 1.00 37.05  ? 81  GLY B N   1 
ATOM   2623 C CA  . GLY C 1 85  ? 19.622  -10.810 -27.288 1.00 38.43  ? 81  GLY B CA  1 
ATOM   2624 C C   . GLY C 1 85  ? 18.589  -10.890 -26.163 1.00 36.99  ? 81  GLY B C   1 
ATOM   2625 O O   . GLY C 1 85  ? 18.750  -10.223 -25.116 1.00 37.10  ? 81  GLY B O   1 
ATOM   2626 N N   . VAL C 1 86  ? 17.542  -11.693 -26.367 1.00 34.56  ? 82  VAL B N   1 
ATOM   2627 C CA  . VAL C 1 86  ? 16.450  -11.732 -25.422 1.00 33.40  ? 82  VAL B CA  1 
ATOM   2628 C C   . VAL C 1 86  ? 16.814  -12.270 -24.030 1.00 33.17  ? 82  VAL B C   1 
ATOM   2629 O O   . VAL C 1 86  ? 16.199  -11.870 -23.049 1.00 33.61  ? 82  VAL B O   1 
ATOM   2630 C CB  . VAL C 1 86  ? 15.238  -12.466 -25.951 1.00 32.48  ? 82  VAL B CB  1 
ATOM   2631 C CG1 . VAL C 1 86  ? 15.533  -13.958 -25.959 1.00 32.06  ? 82  VAL B CG1 1 
ATOM   2632 C CG2 . VAL C 1 86  ? 14.027  -12.098 -25.056 1.00 30.29  ? 82  VAL B CG2 1 
ATOM   2633 N N   . VAL C 1 87  ? 17.824  -13.122 -23.916 1.00 34.93  ? 83  VAL B N   1 
ATOM   2634 C CA  . VAL C 1 87  ? 18.184  -13.636 -22.603 1.00 35.26  ? 83  VAL B CA  1 
ATOM   2635 C C   . VAL C 1 87  ? 18.664  -12.487 -21.733 1.00 36.74  ? 83  VAL B C   1 
ATOM   2636 O O   . VAL C 1 87  ? 18.133  -12.285 -20.644 1.00 36.24  ? 83  VAL B O   1 
ATOM   2637 C CB  . VAL C 1 87  ? 19.231  -14.752 -22.648 1.00 37.35  ? 83  VAL B CB  1 
ATOM   2638 C CG1 . VAL C 1 87  ? 19.871  -14.943 -21.264 1.00 36.69  ? 83  VAL B CG1 1 
ATOM   2639 C CG2 . VAL C 1 87  ? 18.597  -16.054 -23.150 1.00 35.44  ? 83  VAL B CG2 1 
ATOM   2640 N N   . LYS C 1 88  ? 19.668  -11.741 -22.213 1.00 37.60  ? 84  LYS B N   1 
ATOM   2641 C CA  . LYS C 1 88  ? 20.182  -10.595 -21.463 1.00 37.78  ? 84  LYS B CA  1 
ATOM   2642 C C   . LYS C 1 88  ? 19.118  -9.510  -21.382 1.00 37.25  ? 84  LYS B C   1 
ATOM   2643 O O   . LYS C 1 88  ? 18.876  -8.956  -20.299 1.00 37.01  ? 84  LYS B O   1 
ATOM   2644 C CB  . LYS C 1 88  ? 21.484  -10.020 -22.067 1.00 40.41  ? 84  LYS B CB  1 
ATOM   2645 N N   . GLY C 1 89  ? 18.487  -9.207  -22.517 1.00 35.89  ? 85  GLY B N   1 
ATOM   2646 C CA  . GLY C 1 89  ? 17.468  -8.135  -22.564 1.00 35.68  ? 85  GLY B CA  1 
ATOM   2647 C C   . GLY C 1 89  ? 16.278  -8.373  -21.631 1.00 34.53  ? 85  GLY B C   1 
ATOM   2648 O O   . GLY C 1 89  ? 15.823  -7.459  -20.967 1.00 34.14  ? 85  GLY B O   1 
ATOM   2649 N N   . GLY C 1 90  ? 15.848  -9.635  -21.527 1.00 34.60  ? 86  GLY B N   1 
ATOM   2650 C CA  . GLY C 1 90  ? 14.774  -10.009 -20.621 1.00 34.60  ? 86  GLY B CA  1 
ATOM   2651 C C   . GLY C 1 90  ? 15.158  -9.737  -19.170 1.00 36.34  ? 86  GLY B C   1 
ATOM   2652 O O   . GLY C 1 90  ? 14.387  -9.163  -18.393 1.00 36.75  ? 86  GLY B O   1 
ATOM   2653 N N   . ARG C 1 91  ? 16.397  -10.073 -18.817 1.00 38.62  ? 87  ARG B N   1 
ATOM   2654 C CA  . ARG C 1 91  ? 16.909  -9.771  -17.471 1.00 38.11  ? 87  ARG B CA  1 
ATOM   2655 C C   . ARG C 1 91  ? 17.039  -8.293  -17.198 1.00 36.69  ? 87  ARG B C   1 
ATOM   2656 O O   . ARG C 1 91  ? 16.743  -7.852  -16.099 1.00 35.71  ? 87  ARG B O   1 
ATOM   2657 C CB  . ARG C 1 91  ? 18.238  -10.441 -17.231 1.00 40.62  ? 87  ARG B CB  1 
ATOM   2658 C CG  . ARG C 1 91  ? 18.071  -11.868 -16.791 1.00 42.28  ? 87  ARG B CG  1 
ATOM   2659 C CD  . ARG C 1 91  ? 19.361  -12.462 -16.243 1.00 44.52  ? 87  ARG B CD  1 
ATOM   2660 N NE  . ARG C 1 91  ? 18.995  -13.483 -15.293 1.00 47.46  ? 87  ARG B NE  1 
ATOM   2661 C CZ  . ARG C 1 91  ? 19.514  -13.665 -14.090 1.00 50.49  ? 87  ARG B CZ  1 
ATOM   2662 N NH1 . ARG C 1 91  ? 19.033  -14.669 -13.336 1.00 51.08  ? 87  ARG B NH1 1 
ATOM   2663 N NH2 . ARG C 1 91  ? 20.516  -12.915 -13.638 1.00 53.67  ? 87  ARG B NH2 1 
ATOM   2664 N N   . VAL C 1 92  ? 17.476  -7.524  -18.189 1.00 32.91  ? 88  VAL B N   1 
ATOM   2665 C CA  . VAL C 1 92  ? 17.481  -6.083  -18.043 1.00 32.69  ? 88  VAL B CA  1 
ATOM   2666 C C   . VAL C 1 92  ? 16.043  -5.549  -17.747 1.00 31.90  ? 88  VAL B C   1 
ATOM   2667 O O   . VAL C 1 92  ? 15.888  -4.675  -16.909 1.00 30.81  ? 88  VAL B O   1 
ATOM   2668 C CB  . VAL C 1 92  ? 18.131  -5.363  -19.248 1.00 32.18  ? 88  VAL B CB  1 
ATOM   2669 C CG1 . VAL C 1 92  ? 17.796  -3.867  -19.217 1.00 30.72  ? 88  VAL B CG1 1 
ATOM   2670 C CG2 . VAL C 1 92  ? 19.656  -5.597  -19.254 1.00 29.92  ? 88  VAL B CG2 1 
ATOM   2671 N N   . LEU C 1 93  ? 15.012  -6.120  -18.384 1.00 32.25  ? 89  LEU B N   1 
ATOM   2672 C CA  . LEU C 1 93  ? 13.633  -5.648  -18.158 1.00 30.36  ? 89  LEU B CA  1 
ATOM   2673 C C   . LEU C 1 93  ? 13.195  -5.987  -16.745 1.00 30.65  ? 89  LEU B C   1 
ATOM   2674 O O   . LEU C 1 93  ? 12.450  -5.230  -16.107 1.00 29.97  ? 89  LEU B O   1 
ATOM   2675 C CB  . LEU C 1 93  ? 12.645  -6.226  -19.152 1.00 29.49  ? 89  LEU B CB  1 
ATOM   2676 C CG  . LEU C 1 93  ? 12.712  -5.836  -20.660 1.00 31.08  ? 89  LEU B CG  1 
ATOM   2677 C CD1 . LEU C 1 93  ? 11.559  -6.454  -21.484 1.00 27.69  ? 89  LEU B CD1 1 
ATOM   2678 C CD2 . LEU C 1 93  ? 12.738  -4.289  -20.839 1.00 28.80  ? 89  LEU B CD2 1 
ATOM   2679 N N   . LEU C 1 94  ? 13.658  -7.119  -16.253 1.00 31.10  ? 90  LEU B N   1 
ATOM   2680 C CA  . LEU C 1 94  ? 13.280  -7.552  -14.921 1.00 32.01  ? 90  LEU B CA  1 
ATOM   2681 C C   . LEU C 1 94  ? 13.950  -6.676  -13.863 1.00 32.64  ? 90  LEU B C   1 
ATOM   2682 O O   . LEU C 1 94  ? 13.396  -6.432  -12.804 1.00 32.15  ? 90  LEU B O   1 
ATOM   2683 C CB  . LEU C 1 94  ? 13.629  -9.025  -14.704 1.00 32.18  ? 90  LEU B CB  1 
ATOM   2684 C CG  . LEU C 1 94  ? 13.019  -10.123 -15.589 1.00 32.49  ? 90  LEU B CG  1 
ATOM   2685 C CD1 . LEU C 1 94  ? 13.434  -11.487 -15.001 1.00 33.91  ? 90  LEU B CD1 1 
ATOM   2686 C CD2 . LEU C 1 94  ? 11.518  -10.069 -15.725 1.00 29.57  ? 90  LEU B CD2 1 
ATOM   2687 N N   . GLY C 1 95  ? 15.158  -6.247  -14.146 1.00 34.76  ? 91  GLY B N   1 
ATOM   2688 C CA  . GLY C 1 95  ? 15.973  -5.497  -13.167 1.00 35.95  ? 91  GLY B CA  1 
ATOM   2689 C C   . GLY C 1 95  ? 16.842  -6.419  -12.338 1.00 35.59  ? 91  GLY B C   1 
ATOM   2690 O O   . GLY C 1 95  ? 16.725  -7.647  -12.435 1.00 32.96  ? 91  GLY B O   1 
ATOM   2691 N N   . ALA C 1 96  ? 17.725  -5.845  -11.532 1.00 37.89  ? 92  ALA B N   1 
ATOM   2692 C CA  . ALA C 1 96  ? 18.675  -6.687  -10.749 1.00 38.82  ? 92  ALA B CA  1 
ATOM   2693 C C   . ALA C 1 96  ? 17.867  -7.693  -9.936  1.00 39.14  ? 92  ALA B C   1 
ATOM   2694 O O   . ALA C 1 96  ? 16.749  -7.376  -9.434  1.00 38.25  ? 92  ALA B O   1 
ATOM   2695 C CB  . ALA C 1 96  ? 19.566  -5.855  -9.850  1.00 35.90  ? 92  ALA B CB  1 
ATOM   2696 N N   . THR C 1 97  ? 18.470  -8.855  -9.739  1.00 40.12  ? 93  THR B N   1 
ATOM   2697 C CA  . THR C 1 97  ? 17.864  -9.949  -9.012  1.00 41.73  ? 93  THR B CA  1 
ATOM   2698 C C   . THR C 1 97  ? 17.452  -9.539  -7.601  1.00 41.12  ? 93  THR B C   1 
ATOM   2699 O O   . THR C 1 97  ? 16.330  -9.870  -7.142  1.00 39.37  ? 93  THR B O   1 
ATOM   2700 C CB  . THR C 1 97  ? 18.851  -11.144 -8.952  1.00 44.56  ? 93  THR B CB  1 
ATOM   2701 O OG1 . THR C 1 97  ? 19.062  -11.599 -10.280 1.00 46.40  ? 93  THR B OG1 1 
ATOM   2702 C CG2 . THR C 1 97  ? 18.280  -12.321 -8.140  1.00 44.58  ? 93  THR B CG2 1 
ATOM   2703 N N   . ASN C 1 98  ? 18.340  -8.827  -6.925  1.00 41.16  ? 94  ASN B N   1 
ATOM   2704 C CA  . ASN C 1 98  ? 18.036  -8.285  -5.605  1.00 44.06  ? 94  ASN B CA  1 
ATOM   2705 C C   . ASN C 1 98  ? 17.355  -6.920  -5.724  1.00 43.08  ? 94  ASN B C   1 
ATOM   2706 O O   . ASN C 1 98  ? 17.969  -5.962  -6.190  1.00 44.14  ? 94  ASN B O   1 
ATOM   2707 C CB  . ASN C 1 98  ? 19.301  -8.155  -4.770  1.00 46.26  ? 94  ASN B CB  1 
ATOM   2708 C CG  . ASN C 1 98  ? 18.998  -7.775  -3.328  1.00 48.87  ? 94  ASN B CG  1 
ATOM   2709 O OD1 . ASN C 1 98  ? 17.944  -7.209  -3.004  1.00 50.19  ? 94  ASN B OD1 1 
ATOM   2710 N ND2 . ASN C 1 98  ? 19.893  -8.136  -2.445  1.00 53.14  ? 94  ASN B ND2 1 
ATOM   2711 N N   . PRO C 1 99  ? 16.084  -6.823  -5.312  1.00 41.84  ? 95  PRO B N   1 
ATOM   2712 C CA  . PRO C 1 99  ? 15.357  -5.585  -5.531  1.00 40.89  ? 95  PRO B CA  1 
ATOM   2713 C C   . PRO C 1 99  ? 16.003  -4.348  -4.920  1.00 41.11  ? 95  PRO B C   1 
ATOM   2714 O O   . PRO C 1 99  ? 15.803  -3.259  -5.425  1.00 39.88  ? 95  PRO B O   1 
ATOM   2715 C CB  . PRO C 1 99  ? 13.997  -5.869  -4.905  1.00 41.82  ? 95  PRO B CB  1 
ATOM   2716 C CG  . PRO C 1 99  ? 13.836  -7.349  -5.063  1.00 41.66  ? 95  PRO B CG  1 
ATOM   2717 C CD  . PRO C 1 99  ? 15.198  -7.892  -4.813  1.00 42.88  ? 95  PRO B CD  1 
ATOM   2718 N N   . ALA C 1 100 ? 16.789  -4.508  -3.866  1.00 41.99  ? 96  ALA B N   1 
ATOM   2719 C CA  . ALA C 1 100 ? 17.530  -3.375  -3.307  1.00 43.75  ? 96  ALA B CA  1 
ATOM   2720 C C   . ALA C 1 100 ? 18.366  -2.695  -4.398  1.00 42.67  ? 96  ALA B C   1 
ATOM   2721 O O   . ALA C 1 100 ? 18.526  -1.503  -4.381  1.00 43.72  ? 96  ALA B O   1 
ATOM   2722 C CB  . ALA C 1 100 ? 18.439  -3.845  -2.150  1.00 44.40  ? 96  ALA B CB  1 
ATOM   2723 N N   . ASP C 1 101 ? 18.911  -3.476  -5.325  1.00 41.90  ? 97  ASP B N   1 
ATOM   2724 C CA  . ASP C 1 101 ? 19.735  -2.944  -6.423  1.00 41.06  ? 97  ASP B CA  1 
ATOM   2725 C C   . ASP C 1 101 ? 18.952  -2.612  -7.713  1.00 39.55  ? 97  ASP B C   1 
ATOM   2726 O O   . ASP C 1 101 ? 19.528  -2.092  -8.653  1.00 39.96  ? 97  ASP B O   1 
ATOM   2727 C CB  . ASP C 1 101 ? 20.830  -3.956  -6.776  1.00 42.10  ? 97  ASP B CB  1 
ATOM   2728 C CG  . ASP C 1 101 ? 21.735  -4.274  -5.594  1.00 46.51  ? 97  ASP B CG  1 
ATOM   2729 O OD1 . ASP C 1 101 ? 21.969  -3.354  -4.766  1.00 46.38  ? 97  ASP B OD1 1 
ATOM   2730 O OD2 . ASP C 1 101 ? 22.190  -5.446  -5.475  1.00 48.18  ? 97  ASP B OD2 1 
ATOM   2731 N N   . SER C 1 102 ? 17.680  -2.953  -7.776  1.00 37.94  ? 98  SER B N   1 
ATOM   2732 C CA  . SER C 1 102 ? 16.881  -2.716  -8.999  1.00 38.81  ? 98  SER B CA  1 
ATOM   2733 C C   . SER C 1 102 ? 16.520  -1.270  -9.183  1.00 37.88  ? 98  SER B C   1 
ATOM   2734 O O   . SER C 1 102 ? 16.201  -0.579  -8.225  1.00 38.23  ? 98  SER B O   1 
ATOM   2735 C CB  . SER C 1 102 ? 15.595  -3.540  -8.963  1.00 37.98  ? 98  SER B CB  1 
ATOM   2736 O OG  . SER C 1 102 ? 15.943  -4.888  -8.728  1.00 40.72  ? 98  SER B OG  1 
ATOM   2737 N N   . LEU C 1 103 ? 16.587  -0.800  -10.421 1.00 37.99  ? 99  LEU B N   1 
ATOM   2738 C CA  . LEU C 1 103 ? 16.339  0.630   -10.714 1.00 36.87  ? 99  LEU B CA  1 
ATOM   2739 C C   . LEU C 1 103 ? 14.868  0.813   -11.133 1.00 33.59  ? 99  LEU B C   1 
ATOM   2740 O O   . LEU C 1 103 ? 14.278  -0.091  -11.767 1.00 31.64  ? 99  LEU B O   1 
ATOM   2741 C CB  . LEU C 1 103 ? 17.294  1.149   -11.818 1.00 37.53  ? 99  LEU B CB  1 
ATOM   2742 C CG  . LEU C 1 103 ? 18.833  1.123   -11.485 1.00 41.56  ? 99  LEU B CG  1 
ATOM   2743 C CD1 . LEU C 1 103 ? 19.715  1.695   -12.593 1.00 41.22  ? 99  LEU B CD1 1 
ATOM   2744 C CD2 . LEU C 1 103 ? 19.143  1.833   -10.177 1.00 40.06  ? 99  LEU B CD2 1 
ATOM   2745 N N   . PRO C 1 104 ? 14.261  1.950   -10.755 1.00 31.16  ? 100 PRO B N   1 
ATOM   2746 C CA  . PRO C 1 104 ? 12.907  2.244   -11.250 1.00 30.82  ? 100 PRO B CA  1 
ATOM   2747 C C   . PRO C 1 104 ? 12.878  2.190   -12.779 1.00 30.56  ? 100 PRO B C   1 
ATOM   2748 O O   . PRO C 1 104 ? 13.876  2.521   -13.426 1.00 30.81  ? 100 PRO B O   1 
ATOM   2749 C CB  . PRO C 1 104 ? 12.630  3.654   -10.735 1.00 31.20  ? 100 PRO B CB  1 
ATOM   2750 C CG  . PRO C 1 104 ? 13.524  3.786   -9.505  1.00 32.98  ? 100 PRO B CG  1 
ATOM   2751 C CD  . PRO C 1 104 ? 14.748  2.958   -9.815  1.00 32.75  ? 100 PRO B CD  1 
ATOM   2752 N N   . GLY C 1 105 ? 11.757  1.718   -13.319 1.00 30.85  ? 101 GLY B N   1 
ATOM   2753 C CA  . GLY C 1 105 ? 11.623  1.392   -14.751 1.00 30.42  ? 101 GLY B CA  1 
ATOM   2754 C C   . GLY C 1 105 ? 11.735  -0.077  -15.019 1.00 30.89  ? 101 GLY B C   1 
ATOM   2755 O O   . GLY C 1 105 ? 11.279  -0.543  -16.038 1.00 29.29  ? 101 GLY B O   1 
ATOM   2756 N N   . THR C 1 106 ? 12.399  -0.827  -14.129 1.00 31.28  ? 102 THR B N   1 
ATOM   2757 C CA  . THR C 1 106 ? 12.411  -2.268  -14.262 1.00 28.62  ? 102 THR B CA  1 
ATOM   2758 C C   . THR C 1 106 ? 11.278  -2.838  -13.432 1.00 28.55  ? 102 THR B C   1 
ATOM   2759 O O   . THR C 1 106 ? 10.699  -2.166  -12.543 1.00 28.58  ? 102 THR B O   1 
ATOM   2760 C CB  . THR C 1 106 ? 13.744  -2.879  -13.786 1.00 30.86  ? 102 THR B CB  1 
ATOM   2761 O OG1 . THR C 1 106 ? 13.889  -2.676  -12.372 1.00 31.24  ? 102 THR B OG1 1 
ATOM   2762 C CG2 . THR C 1 106 ? 14.953  -2.316  -14.572 1.00 30.06  ? 102 THR B CG2 1 
ATOM   2763 N N   . ILE C 1 107 ? 10.949  -4.090  -13.708 1.00 28.23  ? 103 ILE B N   1 
ATOM   2764 C CA  . ILE C 1 107 ? 9.870   -4.803  -12.986 1.00 29.44  ? 103 ILE B CA  1 
ATOM   2765 C C   . ILE C 1 107 ? 10.136  -4.858  -11.483 1.00 28.69  ? 103 ILE B C   1 
ATOM   2766 O O   . ILE C 1 107 ? 9.318   -4.407  -10.685 1.00 27.80  ? 103 ILE B O   1 
ATOM   2767 C CB  . ILE C 1 107 ? 9.654   -6.219  -13.613 1.00 30.17  ? 103 ILE B CB  1 
ATOM   2768 C CG1 . ILE C 1 107 ? 8.937   -6.057  -14.979 1.00 31.97  ? 103 ILE B CG1 1 
ATOM   2769 C CG2 . ILE C 1 107 ? 8.769   -7.112  -12.781 1.00 29.57  ? 103 ILE B CG2 1 
ATOM   2770 C CD1 . ILE C 1 107 ? 9.277   -7.131  -16.011 1.00 33.53  ? 103 ILE B CD1 1 
ATOM   2771 N N   . ARG C 1 108 ? 11.309  -5.338  -11.106 1.00 28.85  ? 104 ARG B N   1 
ATOM   2772 C CA  . ARG C 1 108 ? 11.673  -5.363  -9.680  1.00 31.33  ? 104 ARG B CA  1 
ATOM   2773 C C   . ARG C 1 108 ? 11.909  -4.004  -9.070  1.00 30.46  ? 104 ARG B C   1 
ATOM   2774 O O   . ARG C 1 108 ? 11.587  -3.804  -7.916  1.00 31.88  ? 104 ARG B O   1 
ATOM   2775 C CB  . ARG C 1 108 ? 12.881  -6.251  -9.427  1.00 31.73  ? 104 ARG B CB  1 
ATOM   2776 C CG  . ARG C 1 108 ? 12.565  -7.715  -9.787  1.00 31.71  ? 104 ARG B CG  1 
ATOM   2777 C CD  . ARG C 1 108 ? 13.796  -8.537  -9.578  1.00 32.36  ? 104 ARG B CD  1 
ATOM   2778 N NE  . ARG C 1 108 ? 13.634  -9.928  -9.935  1.00 32.15  ? 104 ARG B NE  1 
ATOM   2779 C CZ  . ARG C 1 108 ? 14.389  -10.566 -10.828 1.00 32.13  ? 104 ARG B CZ  1 
ATOM   2780 N NH1 . ARG C 1 108 ? 15.322  -9.917  -11.501 1.00 33.74  ? 104 ARG B NH1 1 
ATOM   2781 N NH2 . ARG C 1 108 ? 14.225  -11.856 -11.049 1.00 31.46  ? 104 ARG B NH2 1 
ATOM   2782 N N   . GLY C 1 109 ? 12.432  -3.069  -9.846  1.00 29.69  ? 105 GLY B N   1 
ATOM   2783 C CA  . GLY C 1 109 ? 12.631  -1.720  -9.343  1.00 30.83  ? 105 GLY B CA  1 
ATOM   2784 C C   . GLY C 1 109 ? 11.310  -1.036  -9.047  1.00 30.73  ? 105 GLY B C   1 
ATOM   2785 O O   . GLY C 1 109 ? 11.194  -0.291  -8.099  1.00 30.15  ? 105 GLY B O   1 
ATOM   2786 N N   . ASP C 1 110 ? 10.300  -1.345  -9.850  1.00 30.92  ? 106 ASP B N   1 
ATOM   2787 C CA  . ASP C 1 110 ? 8.978   -0.736  -9.699  1.00 30.82  ? 106 ASP B CA  1 
ATOM   2788 C C   . ASP C 1 110 ? 8.092   -1.464  -8.697  1.00 30.31  ? 106 ASP B C   1 
ATOM   2789 O O   . ASP C 1 110 ? 7.251   -0.853  -8.043  1.00 29.11  ? 106 ASP B O   1 
ATOM   2790 C CB  . ASP C 1 110 ? 8.245   -0.737  -11.045 1.00 30.91  ? 106 ASP B CB  1 
ATOM   2791 C CG  . ASP C 1 110 ? 8.841   0.241   -12.059 1.00 31.93  ? 106 ASP B CG  1 
ATOM   2792 O OD1 . ASP C 1 110 ? 9.656   1.100   -11.680 1.00 32.92  ? 106 ASP B OD1 1 
ATOM   2793 O OD2 . ASP C 1 110 ? 8.522   0.091   -13.274 1.00 33.16  ? 106 ASP B OD2 1 
ATOM   2794 N N   . PHE C 1 111 ? 8.285   -2.766  -8.552  1.00 29.89  ? 107 PHE B N   1 
ATOM   2795 C CA  . PHE C 1 111 ? 7.284   -3.582  -7.829  1.00 30.46  ? 107 PHE B CA  1 
ATOM   2796 C C   . PHE C 1 111 ? 7.792   -4.460  -6.648  1.00 32.09  ? 107 PHE B C   1 
ATOM   2797 O O   . PHE C 1 111 ? 6.968   -5.023  -5.941  1.00 34.02  ? 107 PHE B O   1 
ATOM   2798 C CB  . PHE C 1 111 ? 6.547   -4.500  -8.830  1.00 29.06  ? 107 PHE B CB  1 
ATOM   2799 C CG  . PHE C 1 111 ? 5.868   -3.773  -9.959  1.00 27.28  ? 107 PHE B CG  1 
ATOM   2800 C CD1 . PHE C 1 111 ? 4.869   -2.881  -9.709  1.00 28.49  ? 107 PHE B CD1 1 
ATOM   2801 C CD2 . PHE C 1 111 ? 6.224   -4.003  -11.280 1.00 26.61  ? 107 PHE B CD2 1 
ATOM   2802 C CE1 . PHE C 1 111 ? 4.229   -2.184  -10.755 1.00 27.49  ? 107 PHE B CE1 1 
ATOM   2803 C CE2 . PHE C 1 111 ? 5.589   -3.338  -12.323 1.00 26.82  ? 107 PHE B CE2 1 
ATOM   2804 C CZ  . PHE C 1 111 ? 4.585   -2.428  -12.062 1.00 26.09  ? 107 PHE B CZ  1 
ATOM   2805 N N   . ALA C 1 112 ? 9.108   -4.598  -6.440  1.00 31.87  ? 108 ALA B N   1 
ATOM   2806 C CA  . ALA C 1 112 ? 9.624   -5.563  -5.450  1.00 33.54  ? 108 ALA B CA  1 
ATOM   2807 C C   . ALA C 1 112 ? 10.492  -4.893  -4.420  1.00 35.39  ? 108 ALA B C   1 
ATOM   2808 O O   . ALA C 1 112 ? 11.186  -3.904  -4.708  1.00 35.58  ? 108 ALA B O   1 
ATOM   2809 C CB  . ALA C 1 112 ? 10.421  -6.670  -6.139  1.00 32.06  ? 108 ALA B CB  1 
ATOM   2810 N N   . VAL C 1 113 ? 10.452  -5.442  -3.207  1.00 38.10  ? 109 VAL B N   1 
ATOM   2811 C CA  . VAL C 1 113 ? 11.271  -4.977  -2.101  1.00 38.99  ? 109 VAL B CA  1 
ATOM   2812 C C   . VAL C 1 113 ? 12.287  -5.987  -1.597  1.00 40.61  ? 109 VAL B C   1 
ATOM   2813 O O   . VAL C 1 113 ? 13.394  -5.632  -1.229  1.00 42.31  ? 109 VAL B O   1 
ATOM   2814 C CB  . VAL C 1 113 ? 10.403  -4.621  -0.892  1.00 40.14  ? 109 VAL B CB  1 
ATOM   2815 C CG1 . VAL C 1 113 ? 11.311  -4.209  0.263   1.00 41.99  ? 109 VAL B CG1 1 
ATOM   2816 C CG2 . VAL C 1 113 ? 9.418   -3.503  -1.223  1.00 40.13  ? 109 VAL B CG2 1 
ATOM   2817 N N   . ASP C 1 114 ? 11.881  -7.238  -1.520  1.00 41.28  ? 110 ASP B N   1 
ATOM   2818 C CA  . ASP C 1 114 ? 12.623  -8.249  -0.801  1.00 42.67  ? 110 ASP B CA  1 
ATOM   2819 C C   . ASP C 1 114 ? 13.133  -9.290  -1.794  1.00 41.41  ? 110 ASP B C   1 
ATOM   2820 O O   . ASP C 1 114 ? 12.362  -9.772  -2.628  1.00 39.33  ? 110 ASP B O   1 
ATOM   2821 C CB  . ASP C 1 114 ? 11.662  -8.898  0.190   1.00 45.59  ? 110 ASP B CB  1 
ATOM   2822 C CG  . ASP C 1 114 ? 12.335  -9.895  1.125   1.00 48.75  ? 110 ASP B CG  1 
ATOM   2823 O OD1 . ASP C 1 114 ? 13.474  -10.333 0.841   1.00 53.34  ? 110 ASP B OD1 1 
ATOM   2824 O OD2 . ASP C 1 114 ? 11.696  -10.261 2.142   1.00 50.23  ? 110 ASP B OD2 1 
ATOM   2825 N N   . VAL C 1 115 ? 14.409  -9.667  -1.682  1.00 40.61  ? 111 VAL B N   1 
ATOM   2826 C CA  . VAL C 1 115 ? 15.012  -10.652 -2.594  1.00 39.57  ? 111 VAL B CA  1 
ATOM   2827 C C   . VAL C 1 115 ? 14.261  -11.974 -2.525  1.00 40.45  ? 111 VAL B C   1 
ATOM   2828 O O   . VAL C 1 115 ? 14.133  -12.644 -3.540  1.00 40.64  ? 111 VAL B O   1 
ATOM   2829 C CB  . VAL C 1 115 ? 16.569  -10.875 -2.365  1.00 41.23  ? 111 VAL B CB  1 
ATOM   2830 C CG1 . VAL C 1 115 ? 16.890  -11.483 -1.009  1.00 40.06  ? 111 VAL B CG1 1 
ATOM   2831 C CG2 . VAL C 1 115 ? 17.145  -11.748 -3.488  1.00 39.87  ? 111 VAL B CG2 1 
ATOM   2832 N N   . GLY C 1 116 ? 13.728  -12.327 -1.351  1.00 41.59  ? 112 GLY B N   1 
ATOM   2833 C CA  . GLY C 1 116 ? 12.937  -13.554 -1.213  1.00 42.20  ? 112 GLY B CA  1 
ATOM   2834 C C   . GLY C 1 116 ? 11.535  -13.490 -1.815  1.00 41.13  ? 112 GLY B C   1 
ATOM   2835 O O   . GLY C 1 116 ? 10.851  -14.493 -1.888  1.00 40.79  ? 112 GLY B O   1 
ATOM   2836 N N   . ARG C 1 117 ? 11.109  -12.300 -2.238  1.00 39.91  ? 113 ARG B N   1 
ATOM   2837 C CA  . ARG C 1 117 ? 9.818   -12.096 -2.884  1.00 38.31  ? 113 ARG B CA  1 
ATOM   2838 C C   . ARG C 1 117 ? 10.050  -11.134 -4.033  1.00 36.55  ? 113 ARG B C   1 
ATOM   2839 O O   . ARG C 1 117 ? 9.544   -10.005 -4.038  1.00 35.26  ? 113 ARG B O   1 
ATOM   2840 C CB  . ARG C 1 117 ? 8.812   -11.502 -1.885  1.00 38.64  ? 113 ARG B CB  1 
ATOM   2841 C CG  . ARG C 1 117 ? 8.463   -12.451 -0.749  1.00 40.43  ? 113 ARG B CG  1 
ATOM   2842 C CD  . ARG C 1 117 ? 7.591   -13.601 -1.255  1.00 40.17  ? 113 ARG B CD  1 
ATOM   2843 N NE  . ARG C 1 117 ? 7.087   -14.452 -0.188  1.00 40.84  ? 113 ARG B NE  1 
ATOM   2844 C CZ  . ARG C 1 117 ? 7.696   -15.538 0.251   1.00 42.56  ? 113 ARG B CZ  1 
ATOM   2845 N NH1 . ARG C 1 117 ? 8.863   -15.921 -0.258  1.00 42.14  ? 113 ARG B NH1 1 
ATOM   2846 N NH2 . ARG C 1 117 ? 7.159   -16.244 1.237   1.00 45.00  ? 113 ARG B NH2 1 
ATOM   2847 N N   . ASN C 1 118 ? 10.832  -11.591 -5.002  1.00 36.91  ? 114 ASN B N   1 
ATOM   2848 C CA  . ASN C 1 118 ? 11.304  -10.740 -6.093  1.00 36.58  ? 114 ASN B CA  1 
ATOM   2849 C C   . ASN C 1 118 ? 10.534  -10.924 -7.398  1.00 35.93  ? 114 ASN B C   1 
ATOM   2850 O O   . ASN C 1 118 ? 11.048  -10.631 -8.505  1.00 35.90  ? 114 ASN B O   1 
ATOM   2851 C CB  . ASN C 1 118 ? 12.818  -10.899 -6.284  1.00 38.24  ? 114 ASN B CB  1 
ATOM   2852 C CG  . ASN C 1 118 ? 13.226  -12.249 -6.856  1.00 38.16  ? 114 ASN B CG  1 
ATOM   2853 O OD1 . ASN C 1 118 ? 12.447  -13.187 -6.897  1.00 38.37  ? 114 ASN B OD1 1 
ATOM   2854 N ND2 . ASN C 1 118 ? 14.479  -12.345 -7.259  1.00 37.56  ? 114 ASN B ND2 1 
ATOM   2855 N N   . VAL C 1 119 ? 9.317   -11.455 -7.263  1.00 34.32  ? 115 VAL B N   1 
ATOM   2856 C CA  . VAL C 1 119 ? 8.260   -11.290 -8.252  1.00 33.07  ? 115 VAL B CA  1 
ATOM   2857 C C   . VAL C 1 119 ? 8.409   -12.123 -9.546  1.00 32.22  ? 115 VAL B C   1 
ATOM   2858 O O   . VAL C 1 119 ? 7.414   -12.589 -10.099 1.00 33.48  ? 115 VAL B O   1 
ATOM   2859 C CB  . VAL C 1 119 ? 8.051   -9.785  -8.553  1.00 33.12  ? 115 VAL B CB  1 
ATOM   2860 C CG1 . VAL C 1 119 ? 7.157   -9.597  -9.743  1.00 29.90  ? 115 VAL B CG1 1 
ATOM   2861 C CG2 . VAL C 1 119 ? 7.514   -9.046  -7.328  1.00 33.46  ? 115 VAL B CG2 1 
ATOM   2862 N N   . CYS C 1 120 ? 9.629   -12.333 -10.011 1.00 31.83  ? 116 CYS B N   1 
ATOM   2863 C CA  . CYS C 1 120 ? 9.851   -12.923 -11.302 1.00 31.41  ? 116 CYS B CA  1 
ATOM   2864 C C   . CYS C 1 120 ? 11.221  -13.585 -11.441 1.00 33.23  ? 116 CYS B C   1 
ATOM   2865 O O   . CYS C 1 120 ? 12.045  -13.523 -10.533 1.00 35.23  ? 116 CYS B O   1 
ATOM   2866 C CB  . CYS C 1 120 ? 9.679   -11.874 -12.350 1.00 30.53  ? 116 CYS B CB  1 
ATOM   2867 S SG  . CYS C 1 120 ? 10.788  -10.447 -12.181 1.00 32.97  ? 116 CYS B SG  1 
ATOM   2868 N N   . HIS C 1 121 ? 11.419  -14.257 -12.572 1.00 33.25  ? 117 HIS B N   1 
ATOM   2869 C CA  . HIS C 1 121 ? 12.687  -14.901 -12.915 1.00 34.00  ? 117 HIS B CA  1 
ATOM   2870 C C   . HIS C 1 121 ? 12.920  -14.870 -14.379 1.00 33.32  ? 117 HIS B C   1 
ATOM   2871 O O   . HIS C 1 121 ? 11.983  -15.064 -15.170 1.00 33.73  ? 117 HIS B O   1 
ATOM   2872 C CB  . HIS C 1 121 ? 12.698  -16.378 -12.448 1.00 34.26  ? 117 HIS B CB  1 
ATOM   2873 C CG  . HIS C 1 121 ? 13.769  -17.235 -13.102 1.00 34.13  ? 117 HIS B CG  1 
ATOM   2874 N ND1 . HIS C 1 121 ? 15.024  -17.346 -12.604 1.00 35.68  ? 117 HIS B ND1 1 
ATOM   2875 C CD2 . HIS C 1 121 ? 13.743  -18.021 -14.263 1.00 34.13  ? 117 HIS B CD2 1 
ATOM   2876 C CE1 . HIS C 1 121 ? 15.775  -18.143 -13.396 1.00 34.78  ? 117 HIS B CE1 1 
ATOM   2877 N NE2 . HIS C 1 121 ? 15.000  -18.576 -14.408 1.00 35.49  ? 117 HIS B NE2 1 
ATOM   2878 N N   . GLY C 1 122 ? 14.179  -14.745 -14.756 1.00 33.33  ? 118 GLY B N   1 
ATOM   2879 C CA  . GLY C 1 122 ? 14.601  -14.877 -16.152 1.00 33.92  ? 118 GLY B CA  1 
ATOM   2880 C C   . GLY C 1 122 ? 15.883  -15.680 -16.246 1.00 34.93  ? 118 GLY B C   1 
ATOM   2881 O O   . GLY C 1 122 ? 16.738  -15.598 -15.370 1.00 38.87  ? 118 GLY B O   1 
ATOM   2882 N N   . SER C 1 123 ? 16.005  -16.501 -17.291 1.00 35.29  ? 119 SER B N   1 
ATOM   2883 C CA  . SER C 1 123 ? 17.179  -17.341 -17.462 1.00 35.67  ? 119 SER B CA  1 
ATOM   2884 C C   . SER C 1 123 ? 18.401  -16.459 -17.450 1.00 35.93  ? 119 SER B C   1 
ATOM   2885 O O   . SER C 1 123 ? 18.380  -15.351 -17.987 1.00 33.98  ? 119 SER B O   1 
ATOM   2886 C CB  . SER C 1 123 ? 17.122  -18.107 -18.778 1.00 36.40  ? 119 SER B CB  1 
ATOM   2887 O OG  . SER C 1 123 ? 15.901  -18.862 -18.901 1.00 35.43  ? 119 SER B OG  1 
ATOM   2888 N N   . ASP C 1 124 ? 19.469  -16.942 -16.837 1.00 37.68  ? 120 ASP B N   1 
ATOM   2889 C CA  . ASP C 1 124 ? 20.680  -16.117 -16.706 1.00 40.09  ? 120 ASP B CA  1 
ATOM   2890 C C   . ASP C 1 124 ? 21.674  -16.320 -17.839 1.00 38.85  ? 120 ASP B C   1 
ATOM   2891 O O   . ASP C 1 124 ? 22.650  -15.625 -17.899 1.00 40.31  ? 120 ASP B O   1 
ATOM   2892 C CB  . ASP C 1 124 ? 21.357  -16.307 -15.340 1.00 42.63  ? 120 ASP B CB  1 
ATOM   2893 C CG  . ASP C 1 124 ? 21.935  -17.671 -15.158 1.00 45.19  ? 120 ASP B CG  1 
ATOM   2894 O OD1 . ASP C 1 124 ? 22.455  -17.927 -14.059 1.00 54.63  ? 120 ASP B OD1 1 
ATOM   2895 O OD2 . ASP C 1 124 ? 21.899  -18.504 -16.089 1.00 49.14  ? 120 ASP B OD2 1 
ATOM   2896 N N   . SER C 1 125 ? 21.427  -17.270 -18.728 1.00 37.82  ? 121 SER B N   1 
ATOM   2897 C CA  . SER C 1 125 ? 22.306  -17.470 -19.895 1.00 38.45  ? 121 SER B CA  1 
ATOM   2898 C C   . SER C 1 125 ? 21.589  -18.235 -20.974 1.00 37.13  ? 121 SER B C   1 
ATOM   2899 O O   . SER C 1 125 ? 20.465  -18.733 -20.786 1.00 36.68  ? 121 SER B O   1 
ATOM   2900 C CB  . SER C 1 125 ? 23.555  -18.207 -19.498 1.00 39.52  ? 121 SER B CB  1 
ATOM   2901 O OG  . SER C 1 125 ? 23.235  -19.548 -19.212 1.00 42.89  ? 121 SER B OG  1 
ATOM   2902 N N   . VAL C 1 126 ? 22.190  -18.277 -22.149 1.00 38.01  ? 122 VAL B N   1 
ATOM   2903 C CA  . VAL C 1 126 ? 21.560  -18.965 -23.294 1.00 38.81  ? 122 VAL B CA  1 
ATOM   2904 C C   . VAL C 1 126 ? 21.415  -20.471 -22.999 1.00 40.16  ? 122 VAL B C   1 
ATOM   2905 O O   . VAL C 1 126 ? 20.329  -21.051 -23.219 1.00 40.07  ? 122 VAL B O   1 
ATOM   2906 C CB  . VAL C 1 126 ? 22.325  -18.684 -24.608 1.00 39.78  ? 122 VAL B CB  1 
ATOM   2907 C CG1 . VAL C 1 126 ? 21.903  -19.656 -25.715 1.00 38.40  ? 122 VAL B CG1 1 
ATOM   2908 C CG2 . VAL C 1 126 ? 22.083  -17.216 -25.013 1.00 38.23  ? 122 VAL B CG2 1 
ATOM   2909 N N   . GLU C 1 127 ? 22.480  -21.073 -22.452 1.00 40.60  ? 123 GLU B N   1 
ATOM   2910 C CA  . GLU C 1 127 ? 22.481  -22.508 -22.107 1.00 43.60  ? 123 GLU B CA  1 
ATOM   2911 C C   . GLU C 1 127 ? 21.418  -22.809 -21.026 1.00 44.44  ? 123 GLU B C   1 
ATOM   2912 O O   . GLU C 1 127 ? 20.695  -23.808 -21.114 1.00 45.93  ? 123 GLU B O   1 
ATOM   2913 C CB  . GLU C 1 127 ? 23.881  -23.001 -21.645 1.00 43.05  ? 123 GLU B CB  1 
ATOM   2914 N N   . SER C 1 128 ? 21.307  -21.954 -20.021 1.00 43.37  ? 124 SER B N   1 
ATOM   2915 C CA  . SER C 1 128 ? 20.382  -22.237 -18.954 1.00 43.65  ? 124 SER B CA  1 
ATOM   2916 C C   . SER C 1 128 ? 18.957  -21.945 -19.458 1.00 42.15  ? 124 SER B C   1 
ATOM   2917 O O   . SER C 1 128 ? 18.015  -22.618 -19.047 1.00 40.82  ? 124 SER B O   1 
ATOM   2918 C CB  . SER C 1 128 ? 20.774  -21.501 -17.652 1.00 43.83  ? 124 SER B CB  1 
ATOM   2919 O OG  . SER C 1 128 ? 20.400  -20.154 -17.703 1.00 45.48  ? 124 SER B OG  1 
ATOM   2920 N N   . ALA C 1 129 ? 18.805  -20.974 -20.364 1.00 40.81  ? 125 ALA B N   1 
ATOM   2921 C CA  . ALA C 1 129 ? 17.496  -20.730 -20.994 1.00 39.49  ? 125 ALA B CA  1 
ATOM   2922 C C   . ALA C 1 129 ? 17.030  -22.005 -21.723 1.00 40.52  ? 125 ALA B C   1 
ATOM   2923 O O   . ALA C 1 129 ? 15.900  -22.451 -21.543 1.00 38.17  ? 125 ALA B O   1 
ATOM   2924 C CB  . ALA C 1 129 ? 17.540  -19.508 -21.930 1.00 36.02  ? 125 ALA B CB  1 
ATOM   2925 N N   . LYS C 1 130 ? 17.917  -22.629 -22.497 1.00 43.35  ? 126 LYS B N   1 
ATOM   2926 C CA  . LYS C 1 130 ? 17.540  -23.885 -23.216 1.00 47.48  ? 126 LYS B CA  1 
ATOM   2927 C C   . LYS C 1 130 ? 17.102  -24.956 -22.248 1.00 46.38  ? 126 LYS B C   1 
ATOM   2928 O O   . LYS C 1 130 ? 16.095  -25.631 -22.469 1.00 45.27  ? 126 LYS B O   1 
ATOM   2929 C CB  . LYS C 1 130 ? 18.689  -24.405 -24.094 1.00 52.01  ? 126 LYS B CB  1 
ATOM   2930 C CG  . LYS C 1 130 ? 18.899  -23.529 -25.339 1.00 55.74  ? 126 LYS B CG  1 
ATOM   2931 C CD  . LYS C 1 130 ? 20.023  -24.038 -26.247 1.00 60.22  ? 126 LYS B CD  1 
ATOM   2932 C CE  . LYS C 1 130 ? 20.192  -23.122 -27.463 1.00 61.95  ? 126 LYS B CE  1 
ATOM   2933 N NZ  . LYS C 1 130 ? 21.606  -23.109 -27.979 1.00 59.94  ? 126 LYS B NZ  1 
ATOM   2934 N N   . ARG C 1 131 ? 17.829  -25.082 -21.143 1.00 46.12  ? 127 ARG B N   1 
ATOM   2935 C CA  . ARG C 1 131 ? 17.465  -26.070 -20.123 1.00 48.76  ? 127 ARG B CA  1 
ATOM   2936 C C   . ARG C 1 131 ? 16.121  -25.761 -19.446 1.00 45.58  ? 127 ARG B C   1 
ATOM   2937 O O   . ARG C 1 131 ? 15.318  -26.635 -19.268 1.00 43.10  ? 127 ARG B O   1 
ATOM   2938 C CB  . ARG C 1 131 ? 18.569  -26.202 -19.093 1.00 53.69  ? 127 ARG B CB  1 
ATOM   2939 C CG  . ARG C 1 131 ? 18.240  -27.157 -17.949 1.00 59.62  ? 127 ARG B CG  1 
ATOM   2940 C CD  . ARG C 1 131 ? 19.486  -27.571 -17.133 1.00 64.87  ? 127 ARG B CD  1 
ATOM   2941 N NE  . ARG C 1 131 ? 20.464  -26.487 -16.973 1.00 63.38  ? 127 ARG B NE  1 
ATOM   2942 C CZ  . ARG C 1 131 ? 20.266  -25.392 -16.232 1.00 63.54  ? 127 ARG B CZ  1 
ATOM   2943 N NH1 . ARG C 1 131 ? 19.131  -25.204 -15.565 1.00 61.24  ? 127 ARG B NH1 1 
ATOM   2944 N NH2 . ARG C 1 131 ? 21.224  -24.472 -16.163 1.00 64.63  ? 127 ARG B NH2 1 
ATOM   2945 N N   . GLU C 1 132 ? 15.876  -24.486 -19.146 1.00 43.50  ? 128 GLU B N   1 
ATOM   2946 C CA  . GLU C 1 132 ? 14.696  -24.088 -18.414 1.00 41.86  ? 128 GLU B CA  1 
ATOM   2947 C C   . GLU C 1 132 ? 13.465  -24.216 -19.279 1.00 40.93  ? 128 GLU B C   1 
ATOM   2948 O O   . GLU C 1 132 ? 12.437  -24.721 -18.841 1.00 40.63  ? 128 GLU B O   1 
ATOM   2949 C CB  . GLU C 1 132 ? 14.869  -22.647 -17.859 1.00 41.67  ? 128 GLU B CB  1 
ATOM   2950 C CG  . GLU C 1 132 ? 15.830  -22.589 -16.664 1.00 42.31  ? 128 GLU B CG  1 
ATOM   2951 C CD  . GLU C 1 132 ? 16.089  -21.186 -16.112 1.00 42.10  ? 128 GLU B CD  1 
ATOM   2952 O OE1 . GLU C 1 132 ? 15.563  -20.181 -16.618 1.00 39.55  ? 128 GLU B OE1 1 
ATOM   2953 O OE2 . GLU C 1 132 ? 16.860  -21.092 -15.154 1.00 44.71  ? 128 GLU B OE2 1 
ATOM   2954 N N   . ILE C 1 133 ? 13.586  -23.786 -20.527 1.00 41.07  ? 129 ILE B N   1 
ATOM   2955 C CA  . ILE C 1 133 ? 12.521  -23.939 -21.523 1.00 39.06  ? 129 ILE B CA  1 
ATOM   2956 C C   . ILE C 1 133 ? 12.151  -25.419 -21.659 1.00 40.75  ? 129 ILE B C   1 
ATOM   2957 O O   . ILE C 1 133 ? 10.970  -25.762 -21.589 1.00 40.31  ? 129 ILE B O   1 
ATOM   2958 C CB  . ILE C 1 133 ? 12.950  -23.389 -22.898 1.00 38.70  ? 129 ILE B CB  1 
ATOM   2959 C CG1 . ILE C 1 133 ? 13.067  -21.844 -22.820 1.00 37.29  ? 129 ILE B CG1 1 
ATOM   2960 C CG2 . ILE C 1 133 ? 12.000  -23.851 -24.028 1.00 36.89  ? 129 ILE B CG2 1 
ATOM   2961 C CD1 . ILE C 1 133 ? 13.765  -21.192 -23.988 1.00 37.47  ? 129 ILE B CD1 1 
ATOM   2962 N N   . ALA C 1 134 ? 13.155  -26.271 -21.825 1.00 42.98  ? 130 ALA B N   1 
ATOM   2963 C CA  . ALA C 1 134 ? 12.922  -27.726 -21.991 1.00 46.87  ? 130 ALA B CA  1 
ATOM   2964 C C   . ALA C 1 134 ? 12.320  -28.339 -20.745 1.00 46.88  ? 130 ALA B C   1 
ATOM   2965 O O   . ALA C 1 134 ? 11.498  -29.225 -20.828 1.00 51.88  ? 130 ALA B O   1 
ATOM   2966 C CB  . ALA C 1 134 ? 14.211  -28.460 -22.368 1.00 47.16  ? 130 ALA B CB  1 
ATOM   2967 N N   . PHE C 1 135 ? 12.688  -27.828 -19.586 1.00 47.29  ? 131 PHE B N   1 
ATOM   2968 C CA  . PHE C 1 135 ? 12.146  -28.342 -18.330 1.00 49.44  ? 131 PHE B CA  1 
ATOM   2969 C C   . PHE C 1 135 ? 10.655  -28.023 -18.147 1.00 50.34  ? 131 PHE B C   1 
ATOM   2970 O O   . PHE C 1 135 ? 9.911   -28.832 -17.658 1.00 52.41  ? 131 PHE B O   1 
ATOM   2971 C CB  . PHE C 1 135 ? 12.946  -27.759 -17.189 1.00 49.67  ? 131 PHE B CB  1 
ATOM   2972 C CG  . PHE C 1 135 ? 12.522  -28.225 -15.836 1.00 52.45  ? 131 PHE B CG  1 
ATOM   2973 C CD1 . PHE C 1 135 ? 13.080  -29.369 -15.285 1.00 55.99  ? 131 PHE B CD1 1 
ATOM   2974 C CD2 . PHE C 1 135 ? 11.630  -27.484 -15.073 1.00 51.62  ? 131 PHE B CD2 1 
ATOM   2975 C CE1 . PHE C 1 135 ? 12.744  -29.766 -14.002 1.00 56.83  ? 131 PHE B CE1 1 
ATOM   2976 C CE2 . PHE C 1 135 ? 11.269  -27.877 -13.802 1.00 52.86  ? 131 PHE B CE2 1 
ATOM   2977 C CZ  . PHE C 1 135 ? 11.845  -29.023 -13.256 1.00 55.01  ? 131 PHE B CZ  1 
ATOM   2978 N N   . TRP C 1 136 ? 10.239  -26.818 -18.508 1.00 50.82  ? 132 TRP B N   1 
ATOM   2979 C CA  . TRP C 1 136 ? 8.881   -26.349 -18.211 1.00 48.10  ? 132 TRP B CA  1 
ATOM   2980 C C   . TRP C 1 136 ? 7.933   -26.525 -19.342 1.00 47.62  ? 132 TRP B C   1 
ATOM   2981 O O   . TRP C 1 136 ? 6.739   -26.529 -19.127 1.00 47.06  ? 132 TRP B O   1 
ATOM   2982 C CB  . TRP C 1 136 ? 8.907   -24.870 -17.839 1.00 48.40  ? 132 TRP B CB  1 
ATOM   2983 C CG  . TRP C 1 136 ? 9.550   -24.570 -16.511 1.00 47.16  ? 132 TRP B CG  1 
ATOM   2984 C CD1 . TRP C 1 136 ? 10.764  -23.964 -16.279 1.00 45.40  ? 132 TRP B CD1 1 
ATOM   2985 C CD2 . TRP C 1 136 ? 9.023   -24.870 -15.180 1.00 48.34  ? 132 TRP B CD2 1 
ATOM   2986 N NE1 . TRP C 1 136 ? 11.014  -23.870 -14.940 1.00 44.97  ? 132 TRP B NE1 1 
ATOM   2987 C CE2 . TRP C 1 136 ? 10.024  -24.392 -14.229 1.00 47.01  ? 132 TRP B CE2 1 
ATOM   2988 C CE3 . TRP C 1 136 ? 7.869   -25.485 -14.696 1.00 48.53  ? 132 TRP B CE3 1 
ATOM   2989 C CZ2 . TRP C 1 136 ? 9.856   -24.503 -12.853 1.00 49.66  ? 132 TRP B CZ2 1 
ATOM   2990 C CZ3 . TRP C 1 136 ? 7.719   -25.604 -13.305 1.00 49.04  ? 132 TRP B CZ3 1 
ATOM   2991 C CH2 . TRP C 1 136 ? 8.681   -25.112 -12.411 1.00 49.97  ? 132 TRP B CH2 1 
ATOM   2992 N N   . PHE C 1 137 ? 8.451   -26.622 -20.562 1.00 47.43  ? 133 PHE B N   1 
ATOM   2993 C CA  . PHE C 1 137 ? 7.613   -26.722 -21.747 1.00 46.93  ? 133 PHE B CA  1 
ATOM   2994 C C   . PHE C 1 137 ? 7.954   -27.930 -22.588 1.00 48.92  ? 133 PHE B C   1 
ATOM   2995 O O   . PHE C 1 137 ? 9.139   -28.206 -22.866 1.00 48.93  ? 133 PHE B O   1 
ATOM   2996 C CB  . PHE C 1 137 ? 7.768   -25.481 -22.623 1.00 45.13  ? 133 PHE B CB  1 
ATOM   2997 C CG  . PHE C 1 137 ? 7.096   -24.255 -22.075 1.00 41.60  ? 133 PHE B CG  1 
ATOM   2998 C CD1 . PHE C 1 137 ? 7.785   -23.397 -21.218 1.00 42.54  ? 133 PHE B CD1 1 
ATOM   2999 C CD2 . PHE C 1 137 ? 5.823   -23.913 -22.480 1.00 41.00  ? 133 PHE B CD2 1 
ATOM   3000 C CE1 . PHE C 1 137 ? 7.189   -22.240 -20.736 1.00 40.61  ? 133 PHE B CE1 1 
ATOM   3001 C CE2 . PHE C 1 137 ? 5.198   -22.770 -22.003 1.00 41.08  ? 133 PHE B CE2 1 
ATOM   3002 C CZ  . PHE C 1 137 ? 5.884   -21.925 -21.124 1.00 41.57  ? 133 PHE B CZ  1 
ATOM   3003 N N   . LYS C 1 138 ? 6.915   -28.664 -22.985 1.00 50.70  ? 134 LYS B N   1 
ATOM   3004 C CA  . LYS C 1 138 ? 7.073   -29.747 -23.958 1.00 52.14  ? 134 LYS B CA  1 
ATOM   3005 C C   . LYS C 1 138 ? 7.129   -29.047 -25.327 1.00 52.90  ? 134 LYS B C   1 
ATOM   3006 O O   . LYS C 1 138 ? 6.581   -27.960 -25.496 1.00 51.14  ? 134 LYS B O   1 
ATOM   3007 C CB  . LYS C 1 138 ? 5.928   -30.782 -23.836 1.00 51.75  ? 134 LYS B CB  1 
ATOM   3008 N N   . ALA C 1 139 ? 7.855   -29.641 -26.263 1.00 56.80  ? 135 ALA B N   1 
ATOM   3009 C CA  . ALA C 1 139 ? 8.044   -29.091 -27.621 1.00 57.91  ? 135 ALA B CA  1 
ATOM   3010 C C   . ALA C 1 139 ? 6.760   -28.624 -28.283 1.00 59.36  ? 135 ALA B C   1 
ATOM   3011 O O   . ALA C 1 139 ? 6.692   -27.524 -28.834 1.00 63.90  ? 135 ALA B O   1 
ATOM   3012 C CB  . ALA C 1 139 ? 8.682   -30.154 -28.516 1.00 60.02  ? 135 ALA B CB  1 
ATOM   3013 N N   . GLU C 1 140 ? 5.730   -29.446 -28.197 1.00 57.72  ? 136 GLU B N   1 
ATOM   3014 C CA  . GLU C 1 140 ? 4.463   -29.132 -28.831 1.00 57.00  ? 136 GLU B CA  1 
ATOM   3015 C C   . GLU C 1 140 ? 3.741   -27.957 -28.179 1.00 52.27  ? 136 GLU B C   1 
ATOM   3016 O O   . GLU C 1 140 ? 2.769   -27.470 -28.732 1.00 52.59  ? 136 GLU B O   1 
ATOM   3017 C CB  . GLU C 1 140 ? 3.523   -30.351 -28.880 1.00 58.65  ? 136 GLU B CB  1 
ATOM   3018 C CG  . GLU C 1 140 ? 3.075   -30.903 -27.536 1.00 60.13  ? 136 GLU B CG  1 
ATOM   3019 C CD  . GLU C 1 140 ? 3.929   -32.078 -27.092 1.00 64.58  ? 136 GLU B CD  1 
ATOM   3020 O OE1 . GLU C 1 140 ? 5.038   -32.271 -27.647 1.00 65.05  ? 136 GLU B OE1 1 
ATOM   3021 O OE2 . GLU C 1 140 ? 3.479   -32.823 -26.200 1.00 68.75  ? 136 GLU B OE2 1 
ATOM   3022 N N   . GLU C 1 141 ? 4.169   -27.520 -27.004 1.00 47.36  ? 137 GLU B N   1 
ATOM   3023 C CA  . GLU C 1 141 ? 3.535   -26.387 -26.381 1.00 47.18  ? 137 GLU B CA  1 
ATOM   3024 C C   . GLU C 1 141 ? 4.074   -25.047 -26.862 1.00 44.59  ? 137 GLU B C   1 
ATOM   3025 O O   . GLU C 1 141 ? 3.543   -24.011 -26.483 1.00 44.95  ? 137 GLU B O   1 
ATOM   3026 C CB  . GLU C 1 141 ? 3.691   -26.438 -24.867 1.00 49.70  ? 137 GLU B CB  1 
ATOM   3027 C CG  . GLU C 1 141 ? 2.970   -27.575 -24.194 1.00 52.15  ? 137 GLU B CG  1 
ATOM   3028 C CD  . GLU C 1 141 ? 3.338   -27.647 -22.737 1.00 56.14  ? 137 GLU B CD  1 
ATOM   3029 O OE1 . GLU C 1 141 ? 4.481   -28.016 -22.407 1.00 57.31  ? 137 GLU B OE1 1 
ATOM   3030 O OE2 . GLU C 1 141 ? 2.510   -27.258 -21.913 1.00 58.71  ? 137 GLU B OE2 1 
ATOM   3031 N N   . LEU C 1 142 ? 5.176   -25.035 -27.599 1.00 44.89  ? 138 LEU B N   1 
ATOM   3032 C CA  . LEU C 1 142 ? 5.796   -23.763 -28.029 1.00 41.90  ? 138 LEU B CA  1 
ATOM   3033 C C   . LEU C 1 142 ? 5.240   -23.514 -29.403 1.00 42.13  ? 138 LEU B C   1 
ATOM   3034 O O   . LEU C 1 142 ? 4.993   -24.448 -30.160 1.00 42.99  ? 138 LEU B O   1 
ATOM   3035 C CB  . LEU C 1 142 ? 7.320   -23.854 -28.087 1.00 41.89  ? 138 LEU B CB  1 
ATOM   3036 C CG  . LEU C 1 142 ? 7.998   -24.190 -26.734 1.00 43.89  ? 138 LEU B CG  1 
ATOM   3037 C CD1 . LEU C 1 142 ? 9.524   -24.159 -26.729 1.00 41.95  ? 138 LEU B CD1 1 
ATOM   3038 C CD2 . LEU C 1 142 ? 7.494   -23.276 -25.607 1.00 45.58  ? 138 LEU B CD2 1 
ATOM   3039 N N   . VAL C 1 143 ? 4.988   -22.260 -29.726 1.00 40.12  ? 139 VAL B N   1 
ATOM   3040 C CA  . VAL C 1 143 ? 4.454   -21.923 -31.028 1.00 39.75  ? 139 VAL B CA  1 
ATOM   3041 C C   . VAL C 1 143 ? 5.437   -21.060 -31.810 1.00 40.89  ? 139 VAL B C   1 
ATOM   3042 O O   . VAL C 1 143 ? 5.845   -20.001 -31.348 1.00 40.49  ? 139 VAL B O   1 
ATOM   3043 C CB  . VAL C 1 143 ? 3.152   -21.153 -30.920 1.00 38.53  ? 139 VAL B CB  1 
ATOM   3044 C CG1 . VAL C 1 143 ? 2.654   -20.888 -32.344 1.00 38.57  ? 139 VAL B CG1 1 
ATOM   3045 C CG2 . VAL C 1 143 ? 2.165   -21.951 -30.096 1.00 36.42  ? 139 VAL B CG2 1 
ATOM   3046 N N   . SER C 1 144 ? 5.779   -21.519 -33.000 1.00 41.14  ? 140 SER B N   1 
ATOM   3047 C CA  . SER C 1 144 ? 6.554   -20.751 -33.943 1.00 42.73  ? 140 SER B CA  1 
ATOM   3048 C C   . SER C 1 144 ? 5.624   -19.983 -34.851 1.00 40.72  ? 140 SER B C   1 
ATOM   3049 O O   . SER C 1 144 ? 4.774   -20.554 -35.531 1.00 44.44  ? 140 SER B O   1 
ATOM   3050 C CB  . SER C 1 144 ? 7.451   -21.664 -34.798 1.00 43.88  ? 140 SER B CB  1 
ATOM   3051 O OG  . SER C 1 144 ? 8.460   -22.224 -33.996 1.00 50.42  ? 140 SER B OG  1 
ATOM   3052 N N   . TRP C 1 145 ? 5.824   -18.690 -34.882 1.00 39.79  ? 141 TRP B N   1 
ATOM   3053 C CA  . TRP C 1 145 ? 5.041   -17.798 -35.735 1.00 39.24  ? 141 TRP B CA  1 
ATOM   3054 C C   . TRP C 1 145 ? 5.856   -16.581 -35.988 1.00 39.45  ? 141 TRP B C   1 
ATOM   3055 O O   . TRP C 1 145 ? 6.921   -16.372 -35.355 1.00 41.12  ? 141 TRP B O   1 
ATOM   3056 C CB  . TRP C 1 145 ? 3.705   -17.423 -35.102 1.00 36.64  ? 141 TRP B CB  1 
ATOM   3057 C CG  . TRP C 1 145 ? 3.821   -16.714 -33.768 1.00 33.90  ? 141 TRP B CG  1 
ATOM   3058 C CD1 . TRP C 1 145 ? 4.228   -17.250 -32.568 1.00 32.92  ? 141 TRP B CD1 1 
ATOM   3059 C CD2 . TRP C 1 145 ? 3.529   -15.305 -33.469 1.00 33.04  ? 141 TRP B CD2 1 
ATOM   3060 N NE1 . TRP C 1 145 ? 4.228   -16.295 -31.565 1.00 31.81  ? 141 TRP B NE1 1 
ATOM   3061 C CE2 . TRP C 1 145 ? 3.823   -15.115 -32.043 1.00 32.18  ? 141 TRP B CE2 1 
ATOM   3062 C CE3 . TRP C 1 145 ? 3.119   -14.228 -34.210 1.00 32.49  ? 141 TRP B CE3 1 
ATOM   3063 C CZ2 . TRP C 1 145 ? 3.657   -13.890 -31.408 1.00 31.31  ? 141 TRP B CZ2 1 
ATOM   3064 C CZ3 . TRP C 1 145 ? 2.963   -12.992 -33.565 1.00 33.54  ? 141 TRP B CZ3 1 
ATOM   3065 C CH2 . TRP C 1 145 ? 3.234   -12.830 -32.183 1.00 31.16  ? 141 TRP B CH2 1 
ATOM   3066 N N   . THR C 1 146 ? 5.411   -15.819 -36.967 1.00 39.89  ? 142 THR B N   1 
ATOM   3067 C CA  . THR C 1 146 ? 6.107   -14.662 -37.422 1.00 41.01  ? 142 THR B CA  1 
ATOM   3068 C C   . THR C 1 146 ? 5.253   -13.470 -37.077 1.00 39.06  ? 142 THR B C   1 
ATOM   3069 O O   . THR C 1 146 ? 4.088   -13.408 -37.437 1.00 39.79  ? 142 THR B O   1 
ATOM   3070 C CB  . THR C 1 146 ? 6.358   -14.720 -38.933 1.00 44.87  ? 142 THR B CB  1 
ATOM   3071 O OG1 . THR C 1 146 ? 7.121   -15.888 -39.232 1.00 48.33  ? 142 THR B OG1 1 
ATOM   3072 C CG2 . THR C 1 146 ? 7.164   -13.487 -39.380 1.00 45.24  ? 142 THR B CG2 1 
ATOM   3073 N N   . SER C 1 147 ? 5.840   -12.520 -36.372 1.00 36.29  ? 143 SER B N   1 
ATOM   3074 C CA  . SER C 1 147 ? 5.197   -11.268 -36.119 1.00 36.41  ? 143 SER B CA  1 
ATOM   3075 C C   . SER C 1 147 ? 5.097   -10.462 -37.412 1.00 37.50  ? 143 SER B C   1 
ATOM   3076 O O   . SER C 1 147 ? 6.087   -10.292 -38.107 1.00 40.65  ? 143 SER B O   1 
ATOM   3077 C CB  . SER C 1 147 ? 6.008   -10.446 -35.109 1.00 35.84  ? 143 SER B CB  1 
ATOM   3078 O OG  . SER C 1 147 ? 5.437   -9.132  -34.960 1.00 35.73  ? 143 SER B OG  1 
ATOM   3079 N N   . HIS C 1 148 ? 3.940   -9.867  -37.655 1.00 36.13  ? 144 HIS B N   1 
ATOM   3080 C CA  . HIS C 1 148 ? 3.776   -8.928  -38.762 1.00 36.04  ? 144 HIS B CA  1 
ATOM   3081 C C   . HIS C 1 148 ? 4.635   -7.674  -38.592 1.00 35.50  ? 144 HIS B C   1 
ATOM   3082 O O   . HIS C 1 148 ? 4.693   -6.859  -39.497 1.00 35.08  ? 144 HIS B O   1 
ATOM   3083 C CB  . HIS C 1 148 ? 2.295   -8.537  -38.914 1.00 35.03  ? 144 HIS B CB  1 
ATOM   3084 C CG  . HIS C 1 148 ? 1.858   -7.455  -37.957 1.00 34.83  ? 144 HIS B CG  1 
ATOM   3085 N ND1 . HIS C 1 148 ? 1.827   -7.636  -36.606 1.00 34.41  ? 144 HIS B ND1 1 
ATOM   3086 C CD2 . HIS C 1 148 ? 1.500   -6.115  -38.188 1.00 34.32  ? 144 HIS B CD2 1 
ATOM   3087 C CE1 . HIS C 1 148 ? 1.416   -6.485  -36.021 1.00 33.67  ? 144 HIS B CE1 1 
ATOM   3088 N NE2 . HIS C 1 148 ? 1.223   -5.560  -36.989 1.00 34.44  ? 144 HIS B NE2 1 
ATOM   3089 N N   . SER C 1 149 ? 5.273   -7.496  -37.437 1.00 34.12  ? 145 SER B N   1 
ATOM   3090 C CA  . SER C 1 149 ? 6.116   -6.312  -37.179 1.00 33.94  ? 145 SER B CA  1 
ATOM   3091 C C   . SER C 1 149 ? 7.614   -6.587  -37.261 1.00 33.72  ? 145 SER B C   1 
ATOM   3092 O O   . SER C 1 149 ? 8.432   -5.700  -36.974 1.00 31.93  ? 145 SER B O   1 
ATOM   3093 C CB  . SER C 1 149 ? 5.810   -5.711  -35.775 1.00 33.42  ? 145 SER B CB  1 
ATOM   3094 O OG  . SER C 1 149 ? 4.461   -5.346  -35.664 1.00 33.33  ? 145 SER B OG  1 
ATOM   3095 N N   . VAL C 1 150 ? 7.973   -7.798  -37.686 1.00 34.62  ? 146 VAL B N   1 
ATOM   3096 C CA  . VAL C 1 150 ? 9.371   -8.220  -37.741 1.00 35.62  ? 146 VAL B CA  1 
ATOM   3097 C C   . VAL C 1 150 ? 10.268  -7.249  -38.548 1.00 38.49  ? 146 VAL B C   1 
ATOM   3098 O O   . VAL C 1 150 ? 11.344  -6.910  -38.083 1.00 40.37  ? 146 VAL B O   1 
ATOM   3099 C CB  . VAL C 1 150 ? 9.505   -9.679  -38.313 1.00 36.43  ? 146 VAL B CB  1 
ATOM   3100 C CG1 . VAL C 1 150 ? 9.013   -9.785  -39.768 1.00 37.11  ? 146 VAL B CG1 1 
ATOM   3101 C CG2 . VAL C 1 150 ? 10.921  -10.220 -38.185 1.00 35.35  ? 146 VAL B CG2 1 
ATOM   3102 N N   . LYS C 1 151 ? 9.813   -6.763  -39.706 1.00 40.09  ? 147 LYS B N   1 
ATOM   3103 C CA  . LYS C 1 151 ? 10.613  -5.812  -40.502 1.00 43.25  ? 147 LYS B CA  1 
ATOM   3104 C C   . LYS C 1 151 ? 10.709  -4.387  -39.870 1.00 41.40  ? 147 LYS B C   1 
ATOM   3105 O O   . LYS C 1 151 ? 11.614  -3.622  -40.192 1.00 39.46  ? 147 LYS B O   1 
ATOM   3106 C CB  . LYS C 1 151 ? 10.095  -5.702  -41.953 1.00 48.04  ? 147 LYS B CB  1 
ATOM   3107 C CG  . LYS C 1 151 ? 10.156  -7.011  -42.723 1.00 50.75  ? 147 LYS B CG  1 
ATOM   3108 C CD  . LYS C 1 151 ? 9.865   -6.863  -44.198 1.00 54.44  ? 147 LYS B CD  1 
ATOM   3109 C CE  . LYS C 1 151 ? 10.605  -7.947  -44.982 1.00 57.91  ? 147 LYS B CE  1 
ATOM   3110 N NZ  . LYS C 1 151 ? 10.023  -8.181  -46.323 1.00 61.42  ? 147 LYS B NZ  1 
ATOM   3111 N N   . GLN C 1 152 ? 9.815   -4.085  -38.929 1.00 39.49  ? 148 GLN B N   1 
ATOM   3112 C CA  . GLN C 1 152 ? 9.835   -2.815  -38.221 1.00 38.45  ? 148 GLN B CA  1 
ATOM   3113 C C   . GLN C 1 152 ? 10.745  -2.867  -36.992 1.00 37.99  ? 148 GLN B C   1 
ATOM   3114 O O   . GLN C 1 152 ? 11.245  -1.846  -36.540 1.00 37.00  ? 148 GLN B O   1 
ATOM   3115 C CB  . GLN C 1 152 ? 8.439   -2.422  -37.766 1.00 38.94  ? 148 GLN B CB  1 
ATOM   3116 C CG  . GLN C 1 152 ? 7.358   -2.559  -38.805 1.00 41.35  ? 148 GLN B CG  1 
ATOM   3117 C CD  . GLN C 1 152 ? 7.614   -1.690  -39.979 1.00 44.45  ? 148 GLN B CD  1 
ATOM   3118 O OE1 . GLN C 1 152 ? 8.114   -0.559  -39.825 1.00 47.90  ? 148 GLN B OE1 1 
ATOM   3119 N NE2 . GLN C 1 152 ? 7.279   -2.194  -41.178 1.00 44.09  ? 148 GLN B NE2 1 
ATOM   3120 N N   . ILE C 1 153 ? 10.961  -4.071  -36.461 1.00 38.82  ? 149 ILE B N   1 
ATOM   3121 C CA  . ILE C 1 153 ? 11.802  -4.295  -35.276 1.00 37.41  ? 149 ILE B CA  1 
ATOM   3122 C C   . ILE C 1 153 ? 13.244  -4.641  -35.660 1.00 38.20  ? 149 ILE B C   1 
ATOM   3123 O O   . ILE C 1 153 ? 14.166  -4.205  -34.995 1.00 37.43  ? 149 ILE B O   1 
ATOM   3124 C CB  . ILE C 1 153 ? 11.204  -5.411  -34.382 1.00 37.93  ? 149 ILE B CB  1 
ATOM   3125 C CG1 . ILE C 1 153 ? 9.811   -4.980  -33.868 1.00 37.21  ? 149 ILE B CG1 1 
ATOM   3126 C CG2 . ILE C 1 153 ? 12.114  -5.737  -33.192 1.00 36.96  ? 149 ILE B CG2 1 
ATOM   3127 C CD1 . ILE C 1 153 ? 8.956   -6.110  -33.310 1.00 35.14  ? 149 ILE B CD1 1 
ATOM   3128 N N   . TYR C 1 154 ? 13.430  -5.376  -36.754 1.00 39.05  ? 150 TYR B N   1 
ATOM   3129 C CA  . TYR C 1 154 ? 14.745  -5.826  -37.195 1.00 41.65  ? 150 TYR B CA  1 
ATOM   3130 C C   . TYR C 1 154 ? 15.085  -5.346  -38.611 1.00 45.30  ? 150 TYR B C   1 
ATOM   3131 O O   . TYR C 1 154 ? 14.287  -5.465  -39.533 1.00 47.76  ? 150 TYR B O   1 
ATOM   3132 C CB  . TYR C 1 154 ? 14.820  -7.358  -37.134 1.00 40.59  ? 150 TYR B CB  1 
ATOM   3133 C CG  . TYR C 1 154 ? 14.629  -7.890  -35.735 1.00 38.97  ? 150 TYR B CG  1 
ATOM   3134 C CD1 . TYR C 1 154 ? 15.609  -7.712  -34.776 1.00 39.96  ? 150 TYR B CD1 1 
ATOM   3135 C CD2 . TYR C 1 154 ? 13.491  -8.561  -35.372 1.00 38.28  ? 150 TYR B CD2 1 
ATOM   3136 C CE1 . TYR C 1 154 ? 15.465  -8.179  -33.481 1.00 37.56  ? 150 TYR B CE1 1 
ATOM   3137 C CE2 . TYR C 1 154 ? 13.341  -9.047  -34.083 1.00 37.75  ? 150 TYR B CE2 1 
ATOM   3138 C CZ  . TYR C 1 154 ? 14.352  -8.850  -33.138 1.00 37.48  ? 150 TYR B CZ  1 
ATOM   3139 O OH  . TYR C 1 154 ? 14.205  -9.281  -31.830 1.00 35.95  ? 150 TYR B OH  1 
ATOM   3140 N N   . GLU C 1 155 ? 16.274  -4.795  -38.767 1.00 47.95  ? 151 GLU B N   1 
ATOM   3141 C CA  . GLU C 1 155 ? 16.755  -4.360  -40.060 1.00 53.91  ? 151 GLU B CA  1 
ATOM   3142 C C   . GLU C 1 155 ? 17.022  -5.532  -41.022 1.00 55.05  ? 151 GLU B C   1 
ATOM   3143 O O   . GLU C 1 155 ? 16.712  -5.408  -42.178 1.00 56.75  ? 151 GLU B O   1 
ATOM   3144 C CB  . GLU C 1 155 ? 18.008  -3.498  -39.875 1.00 59.05  ? 151 GLU B CB  1 
ATOM   3145 C CG  . GLU C 1 155 ? 18.659  -3.011  -41.162 1.00 64.89  ? 151 GLU B CG  1 
ATOM   3146 C CD  . GLU C 1 155 ? 19.802  -2.040  -40.906 1.00 70.64  ? 151 GLU B CD  1 
ATOM   3147 O OE1 . GLU C 1 155 ? 20.020  -1.139  -41.742 1.00 74.22  ? 151 GLU B OE1 1 
ATOM   3148 O OE2 . GLU C 1 155 ? 20.482  -2.191  -39.867 1.00 71.49  ? 151 GLU B OE2 1 
ATOM   3149 N N   . ARG C 1 156 ? 17.564  -6.650  -40.534 1.00 54.94  ? 152 ARG B N   1 
ATOM   3150 C CA  . ARG C 1 156 ? 17.926  -7.799  -41.354 1.00 58.99  ? 152 ARG B CA  1 
ATOM   3151 C C   . ARG C 1 156 ? 17.084  -8.989  -40.919 1.00 60.33  ? 152 ARG B C   1 
ATOM   3152 O O   . ARG C 1 156 ? 15.983  -9.188  -41.426 1.00 63.36  ? 152 ARG B O   1 
ATOM   3153 C CB  . ARG C 1 156 ? 19.422  -8.137  -41.208 1.00 60.28  ? 152 ARG B CB  1 
ATOM   3154 N N   . PRO D 1 6   ? -18.823 -16.497 -5.948  1.00 60.47  ? 2   PRO D N   1 
ATOM   3155 C CA  . PRO D 1 6   ? -17.631 -16.120 -6.741  1.00 55.89  ? 2   PRO D CA  1 
ATOM   3156 C C   . PRO D 1 6   ? -16.881 -17.220 -7.526  1.00 49.53  ? 2   PRO D C   1 
ATOM   3157 O O   . PRO D 1 6   ? -15.948 -16.845 -8.240  1.00 42.70  ? 2   PRO D O   1 
ATOM   3158 C CB  . PRO D 1 6   ? -16.683 -15.426 -5.706  1.00 61.12  ? 2   PRO D CB  1 
ATOM   3159 C CG  . PRO D 1 6   ? -17.313 -15.607 -4.341  1.00 64.94  ? 2   PRO D CG  1 
ATOM   3160 C CD  . PRO D 1 6   ? -18.736 -16.095 -4.523  1.00 60.71  ? 2   PRO D CD  1 
ATOM   3161 N N   . SER D 1 7   ? -17.247 -18.520 -7.429  1.00 63.68  ? 3   SER D N   1 
ATOM   3162 C CA  . SER D 1 7   ? -16.539 -19.589 -8.180  1.00 56.97  ? 3   SER D CA  1 
ATOM   3163 C C   . SER D 1 7   ? -16.938 -19.709 -9.675  1.00 51.86  ? 3   SER D C   1 
ATOM   3164 O O   . SER D 1 7   ? -16.371 -20.537 -10.378 1.00 53.31  ? 3   SER D O   1 
ATOM   3165 C CB  . SER D 1 7   ? -16.696 -20.944 -7.506  1.00 56.74  ? 3   SER D CB  1 
ATOM   3166 O OG  . SER D 1 7   ? -17.984 -21.429 -7.736  1.00 59.76  ? 3   SER D OG  1 
ATOM   3167 N N   . GLU D 1 8   ? -17.875 -18.895 -10.165 1.00 45.23  ? 4   GLU D N   1 
ATOM   3168 C CA  . GLU D 1 8   ? -18.129 -18.798 -11.605 1.00 42.07  ? 4   GLU D CA  1 
ATOM   3169 C C   . GLU D 1 8   ? -16.837 -18.591 -12.431 1.00 38.83  ? 4   GLU D C   1 
ATOM   3170 O O   . GLU D 1 8   ? -15.913 -17.909 -12.006 1.00 36.00  ? 4   GLU D O   1 
ATOM   3171 C CB  . GLU D 1 8   ? -19.095 -17.655 -11.876 1.00 40.78  ? 4   GLU D CB  1 
ATOM   3172 C CG  . GLU D 1 8   ? -19.551 -17.528 -13.323 1.00 41.02  ? 4   GLU D CG  1 
ATOM   3173 C CD  . GLU D 1 8   ? -20.613 -16.467 -13.488 1.00 41.18  ? 4   GLU D CD  1 
ATOM   3174 O OE1 . GLU D 1 8   ? -21.654 -16.613 -12.837 1.00 42.67  ? 4   GLU D OE1 1 
ATOM   3175 O OE2 . GLU D 1 8   ? -20.404 -15.481 -14.248 1.00 39.12  ? 4   GLU D OE2 1 
ATOM   3176 N N   . ARG D 1 9   ? -16.803 -19.191 -13.619 1.00 38.10  ? 5   ARG D N   1 
ATOM   3177 C CA  . ARG D 1 9   ? -15.640 -19.123 -14.519 1.00 36.73  ? 5   ARG D CA  1 
ATOM   3178 C C   . ARG D 1 9   ? -16.024 -18.829 -15.967 1.00 34.99  ? 5   ARG D C   1 
ATOM   3179 O O   . ARG D 1 9   ? -17.097 -19.154 -16.386 1.00 37.03  ? 5   ARG D O   1 
ATOM   3180 C CB  . ARG D 1 9   ? -14.877 -20.420 -14.475 1.00 38.03  ? 5   ARG D CB  1 
ATOM   3181 C CG  . ARG D 1 9   ? -14.144 -20.630 -13.170 1.00 38.67  ? 5   ARG D CG  1 
ATOM   3182 C CD  . ARG D 1 9   ? -13.456 -21.991 -13.166 1.00 40.06  ? 5   ARG D CD  1 
ATOM   3183 N NE  . ARG D 1 9   ? -12.595 -22.119 -12.010 1.00 40.41  ? 5   ARG D NE  1 
ATOM   3184 C CZ  . ARG D 1 9   ? -11.863 -23.196 -11.725 1.00 42.26  ? 5   ARG D CZ  1 
ATOM   3185 N NH1 . ARG D 1 9   ? -11.869 -24.260 -12.511 1.00 43.28  ? 5   ARG D NH1 1 
ATOM   3186 N NH2 . ARG D 1 9   ? -11.096 -23.187 -10.659 1.00 42.69  ? 5   ARG D NH2 1 
ATOM   3187 N N   . THR D 1 10  ? -15.152 -18.142 -16.688 1.00 33.62  ? 6   THR D N   1 
ATOM   3188 C CA  . THR D 1 10  ? -15.405 -17.828 -18.074 1.00 33.36  ? 6   THR D CA  1 
ATOM   3189 C C   . THR D 1 10  ? -14.152 -18.011 -18.904 1.00 32.73  ? 6   THR D C   1 
ATOM   3190 O O   . THR D 1 10  ? -13.037 -17.984 -18.371 1.00 31.70  ? 6   THR D O   1 
ATOM   3191 C CB  . THR D 1 10  ? -15.887 -16.371 -18.275 1.00 32.87  ? 6   THR D CB  1 
ATOM   3192 O OG1 . THR D 1 10  ? -16.468 -16.258 -19.577 1.00 34.36  ? 6   THR D OG1 1 
ATOM   3193 C CG2 . THR D 1 10  ? -14.719 -15.344 -18.108 1.00 31.01  ? 6   THR D CG2 1 
ATOM   3194 N N   . PHE D 1 11  ? -14.351 -18.182 -20.211 1.00 32.25  ? 7   PHE D N   1 
ATOM   3195 C CA  . PHE D 1 11  ? -13.265 -18.308 -21.159 1.00 32.05  ? 7   PHE D CA  1 
ATOM   3196 C C   . PHE D 1 11  ? -13.066 -16.996 -21.869 1.00 31.49  ? 7   PHE D C   1 
ATOM   3197 O O   . PHE D 1 11  ? -14.024 -16.456 -22.436 1.00 32.89  ? 7   PHE D O   1 
ATOM   3198 C CB  . PHE D 1 11  ? -13.559 -19.391 -22.180 1.00 33.15  ? 7   PHE D CB  1 
ATOM   3199 C CG  . PHE D 1 11  ? -12.526 -19.500 -23.248 1.00 32.73  ? 7   PHE D CG  1 
ATOM   3200 C CD1 . PHE D 1 11  ? -11.253 -19.980 -22.963 1.00 31.93  ? 7   PHE D CD1 1 
ATOM   3201 C CD2 . PHE D 1 11  ? -12.812 -19.092 -24.546 1.00 32.89  ? 7   PHE D CD2 1 
ATOM   3202 C CE1 . PHE D 1 11  ? -10.286 -20.080 -23.958 1.00 32.09  ? 7   PHE D CE1 1 
ATOM   3203 C CE2 . PHE D 1 11  ? -11.858 -19.196 -25.551 1.00 33.05  ? 7   PHE D CE2 1 
ATOM   3204 C CZ  . PHE D 1 11  ? -10.585 -19.695 -25.256 1.00 32.66  ? 7   PHE D CZ  1 
ATOM   3205 N N   . ILE D 1 12  ? -11.830 -16.455 -21.797 1.00 30.58  ? 8   ILE D N   1 
ATOM   3206 C CA  . ILE D 1 12  ? -11.437 -15.250 -22.549 1.00 28.93  ? 8   ILE D CA  1 
ATOM   3207 C C   . ILE D 1 12  ? -10.291 -15.622 -23.484 1.00 28.73  ? 8   ILE D C   1 
ATOM   3208 O O   . ILE D 1 12  ? -9.389  -16.382 -23.109 1.00 29.14  ? 8   ILE D O   1 
ATOM   3209 C CB  . ILE D 1 12  ? -10.985 -14.116 -21.598 1.00 28.01  ? 8   ILE D CB  1 
ATOM   3210 C CG1 . ILE D 1 12  ? -12.100 -13.757 -20.624 1.00 29.53  ? 8   ILE D CG1 1 
ATOM   3211 C CG2 . ILE D 1 12  ? -10.604 -12.872 -22.340 1.00 26.82  ? 8   ILE D CG2 1 
ATOM   3212 C CD1 . ILE D 1 12  ? -13.356 -13.246 -21.291 1.00 30.07  ? 8   ILE D CD1 1 
ATOM   3213 N N   . ALA D 1 13  ? -10.337 -15.127 -24.710 1.00 28.49  ? 9   ALA D N   1 
ATOM   3214 C CA  . ALA D 1 13  ? -9.257  -15.392 -25.665 1.00 29.53  ? 9   ALA D CA  1 
ATOM   3215 C C   . ALA D 1 13  ? -8.790  -14.055 -26.216 1.00 29.05  ? 9   ALA D C   1 
ATOM   3216 O O   . ALA D 1 13  ? -9.585  -13.132 -26.428 1.00 27.96  ? 9   ALA D O   1 
ATOM   3217 C CB  . ALA D 1 13  ? -9.693  -16.385 -26.814 1.00 29.24  ? 9   ALA D CB  1 
ATOM   3218 N N   . VAL D 1 14  ? -7.483  -13.954 -26.436 1.00 29.81  ? 10  VAL D N   1 
ATOM   3219 C CA  . VAL D 1 14  ? -6.938  -12.953 -27.334 1.00 28.66  ? 10  VAL D CA  1 
ATOM   3220 C C   . VAL D 1 14  ? -6.846  -13.640 -28.673 1.00 29.36  ? 10  VAL D C   1 
ATOM   3221 O O   . VAL D 1 14  ? -6.099  -14.607 -28.834 1.00 30.37  ? 10  VAL D O   1 
ATOM   3222 C CB  . VAL D 1 14  ? -5.560  -12.461 -26.914 1.00 29.04  ? 10  VAL D CB  1 
ATOM   3223 C CG1 . VAL D 1 14  ? -5.149  -11.263 -27.763 1.00 26.97  ? 10  VAL D CG1 1 
ATOM   3224 C CG2 . VAL D 1 14  ? -5.587  -12.068 -25.438 1.00 29.40  ? 10  VAL D CG2 1 
ATOM   3225 N N   . LYS D 1 15  ? -7.638  -13.180 -29.628 1.00 29.23  ? 11  LYS D N   1 
ATOM   3226 C CA  . LYS D 1 15  ? -7.621  -13.765 -30.974 1.00 30.50  ? 11  LYS D CA  1 
ATOM   3227 C C   . LYS D 1 15  ? -6.270  -13.415 -31.670 1.00 30.63  ? 11  LYS D C   1 
ATOM   3228 O O   . LYS D 1 15  ? -5.462  -12.630 -31.137 1.00 30.43  ? 11  LYS D O   1 
ATOM   3229 C CB  . LYS D 1 15  ? -8.784  -13.203 -31.772 1.00 31.30  ? 11  LYS D CB  1 
ATOM   3230 C CG  . LYS D 1 15  ? -10.149 -13.575 -31.238 1.00 32.10  ? 11  LYS D CG  1 
ATOM   3231 C CD  . LYS D 1 15  ? -11.235 -13.015 -32.181 1.00 33.86  ? 11  LYS D CD  1 
ATOM   3232 C CE  . LYS D 1 15  ? -12.609 -13.489 -31.790 1.00 34.66  ? 11  LYS D CE  1 
ATOM   3233 N NZ  . LYS D 1 15  ? -13.610 -12.817 -32.679 1.00 35.92  ? 11  LYS D NZ  1 
ATOM   3234 N N   . PRO D 1 16  ? -6.023  -13.962 -32.855 1.00 31.75  ? 12  PRO D N   1 
ATOM   3235 C CA  . PRO D 1 16  ? -4.712  -13.764 -33.450 1.00 31.96  ? 12  PRO D CA  1 
ATOM   3236 C C   . PRO D 1 16  ? -4.339  -12.321 -33.744 1.00 31.43  ? 12  PRO D C   1 
ATOM   3237 O O   . PRO D 1 16  ? -3.144  -11.978 -33.687 1.00 33.55  ? 12  PRO D O   1 
ATOM   3238 C CB  . PRO D 1 16  ? -4.819  -14.549 -34.763 1.00 33.75  ? 12  PRO D CB  1 
ATOM   3239 C CG  . PRO D 1 16  ? -5.811  -15.596 -34.468 1.00 34.54  ? 12  PRO D CG  1 
ATOM   3240 C CD  . PRO D 1 16  ? -6.837  -14.878 -33.661 1.00 33.35  ? 12  PRO D CD  1 
ATOM   3241 N N   . ASP D 1 17  ? -5.305  -11.499 -34.129 1.00 30.94  ? 13  ASP D N   1 
ATOM   3242 C CA  . ASP D 1 17  ? -5.027  -10.065 -34.345 1.00 31.14  ? 13  ASP D CA  1 
ATOM   3243 C C   . ASP D 1 17  ? -4.602  -9.410  -33.035 1.00 28.58  ? 13  ASP D C   1 
ATOM   3244 O O   . ASP D 1 17  ? -3.685  -8.568  -33.014 1.00 28.84  ? 13  ASP D O   1 
ATOM   3245 C CB  . ASP D 1 17  ? -6.247  -9.337  -34.977 1.00 32.69  ? 13  ASP D CB  1 
ATOM   3246 C CG  . ASP D 1 17  ? -7.546  -9.571  -34.205 1.00 33.35  ? 13  ASP D CG  1 
ATOM   3247 O OD1 . ASP D 1 17  ? -7.780  -10.718 -33.741 1.00 33.11  ? 13  ASP D OD1 1 
ATOM   3248 O OD2 . ASP D 1 17  ? -8.314  -8.607  -34.048 1.00 35.25  ? 13  ASP D OD2 1 
ATOM   3249 N N   . GLY D 1 18  ? -5.225  -9.823  -31.940 1.00 26.88  ? 14  GLY D N   1 
ATOM   3250 C CA  . GLY D 1 18  ? -4.868  -9.296  -30.636 1.00 25.61  ? 14  GLY D CA  1 
ATOM   3251 C C   . GLY D 1 18  ? -3.437  -9.655  -30.263 1.00 25.97  ? 14  GLY D C   1 
ATOM   3252 O O   . GLY D 1 18  ? -2.723  -8.841  -29.657 1.00 23.82  ? 14  GLY D O   1 
ATOM   3253 N N   . VAL D 1 19  ? -3.044  -10.907 -30.546 1.00 26.53  ? 15  VAL D N   1 
ATOM   3254 C CA  . VAL D 1 19  ? -1.713  -11.334 -30.216 1.00 27.24  ? 15  VAL D CA  1 
ATOM   3255 C C   . VAL D 1 19  ? -0.700  -10.592 -31.113 1.00 27.57  ? 15  VAL D C   1 
ATOM   3256 O O   . VAL D 1 19  ? 0.322   -10.113 -30.653 1.00 28.06  ? 15  VAL D O   1 
ATOM   3257 C CB  . VAL D 1 19  ? -1.563  -12.853 -30.377 1.00 28.84  ? 15  VAL D CB  1 
ATOM   3258 C CG1 . VAL D 1 19  ? -0.094  -13.289 -30.267 1.00 29.07  ? 15  VAL D CG1 1 
ATOM   3259 C CG2 . VAL D 1 19  ? -2.472  -13.593 -29.393 1.00 28.61  ? 15  VAL D CG2 1 
ATOM   3260 N N   . GLN D 1 20  ? -0.992  -10.506 -32.400 1.00 28.15  ? 16  GLN D N   1 
ATOM   3261 C CA  . GLN D 1 20  ? -0.117  -9.822  -33.347 1.00 28.88  ? 16  GLN D CA  1 
ATOM   3262 C C   . GLN D 1 20  ? 0.069   -8.359  -32.956 1.00 28.28  ? 16  GLN D C   1 
ATOM   3263 O O   . GLN D 1 20  ? 1.116   -7.775  -33.187 1.00 27.70  ? 16  GLN D O   1 
ATOM   3264 C CB  . GLN D 1 20  ? -0.729  -9.915  -34.772 1.00 30.65  ? 16  GLN D CB  1 
ATOM   3265 C CG  . GLN D 1 20  ? -0.482  -11.237 -35.501 1.00 31.98  ? 16  GLN D CG  1 
ATOM   3266 C CD  . GLN D 1 20  ? 0.912   -11.302 -36.113 1.00 33.30  ? 16  GLN D CD  1 
ATOM   3267 O OE1 . GLN D 1 20  ? 1.710   -10.330 -35.993 1.00 32.12  ? 16  GLN D OE1 1 
ATOM   3268 N NE2 . GLN D 1 20  ? 1.231   -12.446 -36.767 1.00 32.62  ? 16  GLN D NE2 1 
ATOM   3269 N N   . ARG D 1 21  ? -0.988  -7.747  -32.418 1.00 27.93  ? 17  ARG D N   1 
ATOM   3270 C CA  . ARG D 1 21  ? -0.951  -6.323  -32.119 1.00 28.16  ? 17  ARG D CA  1 
ATOM   3271 C C   . ARG D 1 21  ? -0.507  -6.075  -30.693 1.00 28.15  ? 17  ARG D C   1 
ATOM   3272 O O   . ARG D 1 21  ? -0.662  -4.952  -30.202 1.00 28.58  ? 17  ARG D O   1 
ATOM   3273 C CB  . ARG D 1 21  ? -2.301  -5.642  -32.433 1.00 27.89  ? 17  ARG D CB  1 
ATOM   3274 C CG  . ARG D 1 21  ? -2.589  -5.555  -33.929 1.00 28.93  ? 17  ARG D CG  1 
ATOM   3275 C CD  . ARG D 1 21  ? -3.973  -4.999  -34.188 1.00 29.10  ? 17  ARG D CD  1 
ATOM   3276 N NE  . ARG D 1 21  ? -4.077  -3.620  -33.731 1.00 28.90  ? 17  ARG D NE  1 
ATOM   3277 C CZ  . ARG D 1 21  ? -5.167  -3.057  -33.218 1.00 28.73  ? 17  ARG D CZ  1 
ATOM   3278 N NH1 . ARG D 1 21  ? -6.300  -3.748  -33.113 1.00 28.73  ? 17  ARG D NH1 1 
ATOM   3279 N NH2 . ARG D 1 21  ? -5.124  -1.787  -32.825 1.00 28.34  ? 17  ARG D NH2 1 
ATOM   3280 N N   . ASN D 1 22  ? 0.104   -7.088  -30.055 1.00 27.98  ? 18  ASN D N   1 
ATOM   3281 C CA  . ASN D 1 22  ? 0.711   -6.928  -28.737 1.00 28.48  ? 18  ASN D CA  1 
ATOM   3282 C C   . ASN D 1 22  ? -0.293  -6.455  -27.658 1.00 28.59  ? 18  ASN D C   1 
ATOM   3283 O O   . ASN D 1 22  ? 0.022   -5.545  -26.854 1.00 28.63  ? 18  ASN D O   1 
ATOM   3284 C CB  . ASN D 1 22  ? 1.861   -5.917  -28.782 1.00 28.26  ? 18  ASN D CB  1 
ATOM   3285 C CG  . ASN D 1 22  ? 3.122   -6.424  -29.534 1.00 30.12  ? 18  ASN D CG  1 
ATOM   3286 O OD1 . ASN D 1 22  ? 3.881   -5.603  -29.997 1.00 29.62  ? 18  ASN D OD1 1 
ATOM   3287 N ND2 . ASN D 1 22  ? 3.346   -7.748  -29.628 1.00 29.61  ? 18  ASN D ND2 1 
ATOM   3288 N N   . LEU D 1 23  ? -1.457  -7.089  -27.579 1.00 27.51  ? 19  LEU D N   1 
ATOM   3289 C CA  . LEU D 1 23  ? -2.473  -6.710  -26.580 1.00 27.59  ? 19  LEU D CA  1 
ATOM   3290 C C   . LEU D 1 23  ? -2.687  -7.782  -25.503 1.00 28.04  ? 19  LEU D C   1 
ATOM   3291 O O   . LEU D 1 23  ? -3.605  -7.651  -24.703 1.00 28.89  ? 19  LEU D O   1 
ATOM   3292 C CB  . LEU D 1 23  ? -3.823  -6.430  -27.285 1.00 26.09  ? 19  LEU D CB  1 
ATOM   3293 C CG  . LEU D 1 23  ? -3.806  -5.209  -28.218 1.00 26.83  ? 19  LEU D CG  1 
ATOM   3294 C CD1 . LEU D 1 23  ? -5.099  -5.005  -29.018 1.00 25.94  ? 19  LEU D CD1 1 
ATOM   3295 C CD2 . LEU D 1 23  ? -3.461  -3.930  -27.426 1.00 25.94  ? 19  LEU D CD2 1 
ATOM   3296 N N   . VAL D 1 24  ? -1.830  -8.801  -25.444 1.00 29.10  ? 20  VAL D N   1 
ATOM   3297 C CA  . VAL D 1 24  ? -2.003  -9.866  -24.460 1.00 29.12  ? 20  VAL D CA  1 
ATOM   3298 C C   . VAL D 1 24  ? -1.846  -9.336  -23.039 1.00 29.20  ? 20  VAL D C   1 
ATOM   3299 O O   . VAL D 1 24  ? -2.746  -9.477  -22.207 1.00 31.13  ? 20  VAL D O   1 
ATOM   3300 C CB  . VAL D 1 24  ? -1.037  -11.045 -24.670 1.00 29.93  ? 20  VAL D CB  1 
ATOM   3301 C CG1 . VAL D 1 24  ? -1.227  -12.130 -23.614 1.00 29.81  ? 20  VAL D CG1 1 
ATOM   3302 C CG2 . VAL D 1 24  ? -1.247  -11.642 -25.993 1.00 27.89  ? 20  VAL D CG2 1 
ATOM   3303 N N   . GLY D 1 25  ? -0.746  -8.661  -22.767 1.00 30.27  ? 21  GLY D N   1 
ATOM   3304 C CA  . GLY D 1 25  ? -0.506  -8.127  -21.447 1.00 30.24  ? 21  GLY D CA  1 
ATOM   3305 C C   . GLY D 1 25  ? -1.578  -7.148  -21.025 1.00 32.32  ? 21  GLY D C   1 
ATOM   3306 O O   . GLY D 1 25  ? -2.074  -7.174  -19.888 1.00 32.01  ? 21  GLY D O   1 
ATOM   3307 N N   . GLU D 1 26  ? -1.911  -6.233  -21.939 1.00 33.81  ? 22  GLU D N   1 
ATOM   3308 C CA  . GLU D 1 26  ? -2.907  -5.220  -21.664 1.00 34.62  ? 22  GLU D CA  1 
ATOM   3309 C C   . GLU D 1 26  ? -4.241  -5.847  -21.267 1.00 31.70  ? 22  GLU D C   1 
ATOM   3310 O O   . GLU D 1 26  ? -4.877  -5.416  -20.319 1.00 29.96  ? 22  GLU D O   1 
ATOM   3311 C CB  . GLU D 1 26  ? -3.078  -4.308  -22.877 1.00 37.03  ? 22  GLU D CB  1 
ATOM   3312 C CG  . GLU D 1 26  ? -4.060  -3.196  -22.676 1.00 38.76  ? 22  GLU D CG  1 
ATOM   3313 C CD  . GLU D 1 26  ? -3.688  -2.271  -21.520 1.00 39.63  ? 22  GLU D CD  1 
ATOM   3314 O OE1 . GLU D 1 26  ? -2.492  -1.982  -21.357 1.00 36.27  ? 22  GLU D OE1 1 
ATOM   3315 O OE2 . GLU D 1 26  ? -4.619  -1.829  -20.790 1.00 42.57  ? 22  GLU D OE2 1 
ATOM   3316 N N   . ILE D 1 27  ? -4.643  -6.899  -21.962 1.00 32.30  ? 23  ILE D N   1 
ATOM   3317 C CA  . ILE D 1 27  ? -5.910  -7.569  -21.649 1.00 30.03  ? 23  ILE D CA  1 
ATOM   3318 C C   . ILE D 1 27  ? -5.851  -8.244  -20.294 1.00 31.01  ? 23  ILE D C   1 
ATOM   3319 O O   . ILE D 1 27  ? -6.782  -8.120  -19.496 1.00 31.37  ? 23  ILE D O   1 
ATOM   3320 C CB  . ILE D 1 27  ? -6.313  -8.592  -22.739 1.00 30.63  ? 23  ILE D CB  1 
ATOM   3321 C CG1 . ILE D 1 27  ? -6.770  -7.820  -23.979 1.00 30.17  ? 23  ILE D CG1 1 
ATOM   3322 C CG2 . ILE D 1 27  ? -7.445  -9.531  -22.273 1.00 28.18  ? 23  ILE D CG2 1 
ATOM   3323 C CD1 . ILE D 1 27  ? -6.833  -8.661  -25.222 1.00 30.25  ? 23  ILE D CD1 1 
ATOM   3324 N N   . ILE D 1 28  ? -4.747  -8.955  -20.020 1.00 31.81  ? 24  ILE D N   1 
ATOM   3325 C CA  . ILE D 1 28  ? -4.609  -9.671  -18.759 1.00 29.51  ? 24  ILE D CA  1 
ATOM   3326 C C   . ILE D 1 28  ? -4.673  -8.668  -17.608 1.00 31.30  ? 24  ILE D C   1 
ATOM   3327 O O   . ILE D 1 28  ? -5.360  -8.885  -16.601 1.00 30.38  ? 24  ILE D O   1 
ATOM   3328 C CB  . ILE D 1 28  ? -3.325  -10.529 -18.759 1.00 29.61  ? 24  ILE D CB  1 
ATOM   3329 C CG1 . ILE D 1 28  ? -3.465  -11.711 -19.743 1.00 29.96  ? 24  ILE D CG1 1 
ATOM   3330 C CG2 . ILE D 1 28  ? -3.022  -11.080 -17.380 1.00 30.48  ? 24  ILE D CG2 1 
ATOM   3331 C CD1 . ILE D 1 28  ? -2.204  -12.499 -19.985 1.00 28.95  ? 24  ILE D CD1 1 
ATOM   3332 N N   . LYS D 1 29  ? -3.996  -7.538  -17.793 1.00 31.90  ? 25  LYS D N   1 
ATOM   3333 C CA  . LYS D 1 29  ? -3.908  -6.499  -16.792 1.00 36.53  ? 25  LYS D CA  1 
ATOM   3334 C C   . LYS D 1 29  ? -5.296  -5.992  -16.344 1.00 33.43  ? 25  LYS D C   1 
ATOM   3335 O O   . LYS D 1 29  ? -5.561  -5.793  -15.164 1.00 31.82  ? 25  LYS D O   1 
ATOM   3336 C CB  . LYS D 1 29  ? -3.056  -5.342  -17.347 1.00 41.26  ? 25  LYS D CB  1 
ATOM   3337 C CG  . LYS D 1 29  ? -2.602  -4.297  -16.324 1.00 49.36  ? 25  LYS D CG  1 
ATOM   3338 C CD  . LYS D 1 29  ? -1.548  -3.298  -16.921 1.00 55.17  ? 25  LYS D CD  1 
ATOM   3339 C CE  . LYS D 1 29  ? -2.215  -2.101  -17.563 1.00 59.17  ? 25  LYS D CE  1 
ATOM   3340 N NZ  . LYS D 1 29  ? -1.209  -1.276  -18.274 1.00 68.01  ? 25  LYS D NZ  1 
ATOM   3341 N N   . ARG D 1 30  ? -6.183  -5.817  -17.313 1.00 32.38  ? 26  ARG D N   1 
ATOM   3342 C CA  . ARG D 1 30  ? -7.489  -5.305  -17.026 1.00 32.18  ? 26  ARG D CA  1 
ATOM   3343 C C   . ARG D 1 30  ? -8.345  -6.257  -16.222 1.00 32.20  ? 26  ARG D C   1 
ATOM   3344 O O   . ARG D 1 30  ? -9.064  -5.830  -15.334 1.00 33.28  ? 26  ARG D O   1 
ATOM   3345 C CB  . ARG D 1 30  ? -8.142  -4.889  -18.308 1.00 32.53  ? 26  ARG D CB  1 
ATOM   3346 C CG  . ARG D 1 30  ? -7.344  -3.758  -18.928 1.00 33.17  ? 26  ARG D CG  1 
ATOM   3347 C CD  . ARG D 1 30  ? -8.118  -3.115  -20.010 1.00 32.61  ? 26  ARG D CD  1 
ATOM   3348 N NE  . ARG D 1 30  ? -7.414  -2.076  -20.712 1.00 31.69  ? 26  ARG D NE  1 
ATOM   3349 C CZ  . ARG D 1 30  ? -8.031  -1.209  -21.512 1.00 31.75  ? 26  ARG D CZ  1 
ATOM   3350 N NH1 . ARG D 1 30  ? -9.341  -1.329  -21.728 1.00 30.91  ? 26  ARG D NH1 1 
ATOM   3351 N NH2 . ARG D 1 30  ? -7.333  -0.278  -22.143 1.00 32.16  ? 26  ARG D NH2 1 
ATOM   3352 N N   . PHE D 1 31  ? -8.174  -7.548  -16.466 1.00 30.85  ? 27  PHE D N   1 
ATOM   3353 C CA  . PHE D 1 31  ? -8.872  -8.554  -15.709 1.00 30.94  ? 27  PHE D CA  1 
ATOM   3354 C C   . PHE D 1 31  ? -8.301  -8.657  -14.292 1.00 31.54  ? 27  PHE D C   1 
ATOM   3355 O O   . PHE D 1 31  ? -9.048  -8.782  -13.315 1.00 30.58  ? 27  PHE D O   1 
ATOM   3356 C CB  . PHE D 1 31  ? -8.813  -9.910  -16.438 1.00 30.83  ? 27  PHE D CB  1 
ATOM   3357 C CG  . PHE D 1 31  ? -9.845  -10.042 -17.503 1.00 31.49  ? 27  PHE D CG  1 
ATOM   3358 C CD1 . PHE D 1 31  ? -10.999 -10.809 -17.278 1.00 31.97  ? 27  PHE D CD1 1 
ATOM   3359 C CD2 . PHE D 1 31  ? -9.717  -9.367  -18.716 1.00 30.52  ? 27  PHE D CD2 1 
ATOM   3360 C CE1 . PHE D 1 31  ? -12.000 -10.897 -18.236 1.00 30.62  ? 27  PHE D CE1 1 
ATOM   3361 C CE2 . PHE D 1 31  ? -10.718 -9.467  -19.683 1.00 30.84  ? 27  PHE D CE2 1 
ATOM   3362 C CZ  . PHE D 1 31  ? -11.854 -10.234 -19.435 1.00 31.23  ? 27  PHE D CZ  1 
ATOM   3363 N N   . GLU D 1 32  ? -6.979  -8.599  -14.185 1.00 31.31  ? 28  GLU D N   1 
ATOM   3364 C CA  . GLU D 1 32  ? -6.313  -8.620  -12.877 1.00 31.43  ? 28  GLU D CA  1 
ATOM   3365 C C   . GLU D 1 32  ? -6.711  -7.402  -12.064 1.00 30.61  ? 28  GLU D C   1 
ATOM   3366 O O   . GLU D 1 32  ? -6.985  -7.505  -10.869 1.00 32.37  ? 28  GLU D O   1 
ATOM   3367 C CB  . GLU D 1 32  ? -4.796  -8.583  -13.045 1.00 31.83  ? 28  GLU D CB  1 
ATOM   3368 C CG  . GLU D 1 32  ? -4.203  -9.875  -13.521 1.00 32.78  ? 28  GLU D CG  1 
ATOM   3369 C CD  . GLU D 1 32  ? -2.704  -9.764  -13.731 1.00 35.66  ? 28  GLU D CD  1 
ATOM   3370 O OE1 . GLU D 1 32  ? -2.274  -8.961  -14.603 1.00 35.40  ? 28  GLU D OE1 1 
ATOM   3371 O OE2 . GLU D 1 32  ? -1.964  -10.498 -13.011 1.00 35.97  ? 28  GLU D OE2 1 
ATOM   3372 N N   . ASN D 1 33  ? -6.741  -6.243  -12.703 1.00 29.59  ? 29  ASN D N   1 
ATOM   3373 C CA  . ASN D 1 33  ? -7.086  -4.988  -11.985 1.00 29.51  ? 29  ASN D CA  1 
ATOM   3374 C C   . ASN D 1 33  ? -8.514  -5.042  -11.463 1.00 29.22  ? 29  ASN D C   1 
ATOM   3375 O O   . ASN D 1 33  ? -8.815  -4.503  -10.423 1.00 27.71  ? 29  ASN D O   1 
ATOM   3376 C CB  . ASN D 1 33  ? -6.952  -3.784  -12.892 1.00 29.41  ? 29  ASN D CB  1 
ATOM   3377 C CG  . ASN D 1 33  ? -5.487  -3.391  -13.177 1.00 32.33  ? 29  ASN D CG  1 
ATOM   3378 O OD1 . ASN D 1 33  ? -5.237  -2.603  -14.115 1.00 32.99  ? 29  ASN D OD1 1 
ATOM   3379 N ND2 . ASN D 1 33  ? -4.525  -3.988  -12.443 1.00 27.86  ? 29  ASN D ND2 1 
ATOM   3380 N N   . LYS D 1 34  ? -9.402  -5.657  -12.251 1.00 28.53  ? 30  LYS D N   1 
ATOM   3381 C CA  . LYS D 1 34  ? -10.807 -5.753  -11.888 1.00 28.57  ? 30  LYS D CA  1 
ATOM   3382 C C   . LYS D 1 34  ? -11.041 -6.615  -10.645 1.00 29.88  ? 30  LYS D C   1 
ATOM   3383 O O   . LYS D 1 34  ? -11.977 -6.407  -9.922  1.00 31.85  ? 30  LYS D O   1 
ATOM   3384 C CB  . LYS D 1 34  ? -11.578 -6.347  -13.060 1.00 28.65  ? 30  LYS D CB  1 
ATOM   3385 C CG  . LYS D 1 34  ? -13.093 -6.484  -12.847 1.00 28.64  ? 30  LYS D CG  1 
ATOM   3386 C CD  . LYS D 1 34  ? -13.760 -5.142  -12.586 1.00 28.86  ? 30  LYS D CD  1 
ATOM   3387 C CE  . LYS D 1 34  ? -15.297 -5.177  -12.762 1.00 29.89  ? 30  LYS D CE  1 
ATOM   3388 N NZ  . LYS D 1 34  ? -15.931 -3.850  -12.518 1.00 28.66  ? 30  LYS D NZ  1 
ATOM   3389 N N   . GLY D 1 35  ? -10.154 -7.553  -10.386 1.00 29.45  ? 31  GLY D N   1 
ATOM   3390 C CA  . GLY D 1 35  ? -10.277 -8.390  -9.229  1.00 31.22  ? 31  GLY D CA  1 
ATOM   3391 C C   . GLY D 1 35  ? -10.549 -9.834  -9.562  1.00 30.24  ? 31  GLY D C   1 
ATOM   3392 O O   . GLY D 1 35  ? -10.687 -10.639 -8.689  1.00 30.65  ? 31  GLY D O   1 
ATOM   3393 N N   . TYR D 1 36  ? -10.572 -10.149 -10.838 1.00 30.42  ? 32  TYR D N   1 
ATOM   3394 C CA  . TYR D 1 36  ? -10.807 -11.490 -11.275 1.00 30.97  ? 32  TYR D CA  1 
ATOM   3395 C C   . TYR D 1 36  ? -9.551  -12.313 -11.123 1.00 30.48  ? 32  TYR D C   1 
ATOM   3396 O O   . TYR D 1 36  ? -8.457  -11.786 -11.133 1.00 31.88  ? 32  TYR D O   1 
ATOM   3397 C CB  . TYR D 1 36  ? -11.287 -11.512 -12.741 1.00 29.75  ? 32  TYR D CB  1 
ATOM   3398 C CG  . TYR D 1 36  ? -12.603 -10.837 -12.987 1.00 30.04  ? 32  TYR D CG  1 
ATOM   3399 C CD1 . TYR D 1 36  ? -13.661 -10.978 -12.112 1.00 30.56  ? 32  TYR D CD1 1 
ATOM   3400 C CD2 . TYR D 1 36  ? -12.816 -10.100 -14.154 1.00 29.20  ? 32  TYR D CD2 1 
ATOM   3401 C CE1 . TYR D 1 36  ? -14.903 -10.393 -12.378 1.00 30.56  ? 32  TYR D CE1 1 
ATOM   3402 C CE2 . TYR D 1 36  ? -14.037 -9.522  -14.410 1.00 28.90  ? 32  TYR D CE2 1 
ATOM   3403 C CZ  . TYR D 1 36  ? -15.071 -9.669  -13.510 1.00 29.46  ? 32  TYR D CZ  1 
ATOM   3404 O OH  . TYR D 1 36  ? -16.274 -9.074  -13.747 1.00 30.62  ? 32  TYR D OH  1 
ATOM   3405 N N   . LYS D 1 37  ? -9.722  -13.621 -11.007 1.00 31.84  ? 33  LYS D N   1 
ATOM   3406 C CA  . LYS D 1 37  ? -8.608  -14.518 -10.681 1.00 32.73  ? 33  LYS D CA  1 
ATOM   3407 C C   . LYS D 1 37  ? -8.290  -15.405 -11.892 1.00 31.86  ? 33  LYS D C   1 
ATOM   3408 O O   . LYS D 1 37  ? -9.187  -16.102 -12.402 1.00 32.26  ? 33  LYS D O   1 
ATOM   3409 C CB  . LYS D 1 37  ? -9.012  -15.395 -9.486  1.00 34.36  ? 33  LYS D CB  1 
ATOM   3410 C CG  . LYS D 1 37  ? -7.962  -16.440 -9.086  1.00 35.70  ? 33  LYS D CG  1 
ATOM   3411 C CD  . LYS D 1 37  ? -8.303  -17.120 -7.776  1.00 37.06  ? 33  LYS D CD  1 
ATOM   3412 C CE  . LYS D 1 37  ? -9.545  -17.991 -7.860  1.00 37.69  ? 33  LYS D CE  1 
ATOM   3413 N NZ  . LYS D 1 37  ? -9.886  -18.445 -6.476  1.00 38.26  ? 33  LYS D NZ  1 
ATOM   3414 N N   . LEU D 1 38  ? -7.013  -15.449 -12.282 1.00 29.64  ? 34  LEU D N   1 
ATOM   3415 C CA  . LEU D 1 38  ? -6.568  -16.245 -13.431 1.00 29.11  ? 34  LEU D CA  1 
ATOM   3416 C C   . LEU D 1 38  ? -6.363  -17.699 -13.006 1.00 30.05  ? 34  LEU D C   1 
ATOM   3417 O O   . LEU D 1 38  ? -5.532  -17.990 -12.160 1.00 31.57  ? 34  LEU D O   1 
ATOM   3418 C CB  . LEU D 1 38  ? -5.262  -15.675 -13.963 1.00 28.51  ? 34  LEU D CB  1 
ATOM   3419 C CG  . LEU D 1 38  ? -4.659  -16.304 -15.207 1.00 29.26  ? 34  LEU D CG  1 
ATOM   3420 C CD1 . LEU D 1 38  ? -5.553  -16.136 -16.415 1.00 27.72  ? 34  LEU D CD1 1 
ATOM   3421 C CD2 . LEU D 1 38  ? -3.261  -15.732 -15.443 1.00 28.70  ? 34  LEU D CD2 1 
ATOM   3422 N N   . VAL D 1 39  ? -7.128  -18.617 -13.588 1.00 30.70  ? 35  VAL D N   1 
ATOM   3423 C CA  . VAL D 1 39  ? -7.064  -20.037 -13.219 1.00 31.15  ? 35  VAL D CA  1 
ATOM   3424 C C   . VAL D 1 39  ? -6.686  -20.923 -14.407 1.00 32.69  ? 35  VAL D C   1 
ATOM   3425 O O   . VAL D 1 39  ? -6.474  -22.132 -14.244 1.00 36.26  ? 35  VAL D O   1 
ATOM   3426 C CB  . VAL D 1 39  ? -8.376  -20.561 -12.530 1.00 30.90  ? 35  VAL D CB  1 
ATOM   3427 C CG1 . VAL D 1 39  ? -8.663  -19.767 -11.263 1.00 30.57  ? 35  VAL D CG1 1 
ATOM   3428 C CG2 . VAL D 1 39  ? -9.555  -20.544 -13.451 1.00 29.92  ? 35  VAL D CG2 1 
ATOM   3429 N N   . GLY D 1 40  ? -6.573  -20.342 -15.593 1.00 32.19  ? 36  GLY D N   1 
ATOM   3430 C CA  . GLY D 1 40  ? -6.023  -21.085 -16.744 1.00 32.53  ? 36  GLY D CA  1 
ATOM   3431 C C   . GLY D 1 40  ? -5.455  -20.133 -17.776 1.00 32.72  ? 36  GLY D C   1 
ATOM   3432 O O   . GLY D 1 40  ? -6.016  -19.048 -17.976 1.00 33.57  ? 36  GLY D O   1 
ATOM   3433 N N   . LEU D 1 41  ? -4.353  -20.506 -18.408 1.00 32.06  ? 37  LEU D N   1 
ATOM   3434 C CA  . LEU D 1 41  ? -3.657  -19.613 -19.334 1.00 32.18  ? 37  LEU D CA  1 
ATOM   3435 C C   . LEU D 1 41  ? -2.788  -20.442 -20.244 1.00 33.84  ? 37  LEU D C   1 
ATOM   3436 O O   . LEU D 1 41  ? -1.954  -21.215 -19.764 1.00 33.97  ? 37  LEU D O   1 
ATOM   3437 C CB  . LEU D 1 41  ? -2.748  -18.632 -18.566 1.00 31.56  ? 37  LEU D CB  1 
ATOM   3438 C CG  . LEU D 1 41  ? -1.982  -17.607 -19.388 1.00 32.14  ? 37  LEU D CG  1 
ATOM   3439 C CD1 . LEU D 1 41  ? -2.934  -16.512 -19.955 1.00 30.02  ? 37  LEU D CD1 1 
ATOM   3440 C CD2 . LEU D 1 41  ? -0.904  -16.979 -18.519 1.00 31.58  ? 37  LEU D CD2 1 
ATOM   3441 N N   . LYS D 1 42  ? -2.881  -20.209 -21.544 1.00 34.38  ? 38  LYS D N   1 
ATOM   3442 C CA  . LYS D 1 42  ? -2.136  -21.007 -22.494 1.00 37.96  ? 38  LYS D CA  1 
ATOM   3443 C C   . LYS D 1 42  ? -2.072  -20.345 -23.870 1.00 38.13  ? 38  LYS D C   1 
ATOM   3444 O O   . LYS D 1 42  ? -3.037  -19.702 -24.300 1.00 35.99  ? 38  LYS D O   1 
ATOM   3445 C CB  . LYS D 1 42  ? -2.832  -22.341 -22.486 1.00 41.80  ? 38  LYS D CB  1 
ATOM   3446 C CG  . LYS D 1 42  ? -2.850  -23.256 -23.672 1.00 46.71  ? 38  LYS D CG  1 
ATOM   3447 C CD  . LYS D 1 42  ? -3.985  -24.244 -23.335 1.00 51.14  ? 38  LYS D CD  1 
ATOM   3448 C CE  . LYS D 1 42  ? -3.929  -25.567 -24.054 1.00 50.60  ? 38  LYS D CE  1 
ATOM   3449 N NZ  . LYS D 1 42  ? -4.982  -26.420 -23.474 1.00 49.52  ? 38  LYS D NZ  1 
ATOM   3450 N N   . LEU D 1 43  ? -0.884  -20.381 -24.479 1.00 37.72  ? 39  LEU D N   1 
ATOM   3451 C CA  . LEU D 1 43  ? -0.682  -19.872 -25.828 1.00 37.91  ? 39  LEU D CA  1 
ATOM   3452 C C   . LEU D 1 43  ? -0.829  -21.054 -26.733 1.00 40.87  ? 39  LEU D C   1 
ATOM   3453 O O   . LEU D 1 43  ? -0.275  -22.086 -26.420 1.00 41.84  ? 39  LEU D O   1 
ATOM   3454 C CB  . LEU D 1 43  ? 0.713   -19.325 -25.957 1.00 38.32  ? 39  LEU D CB  1 
ATOM   3455 C CG  . LEU D 1 43  ? 1.159   -18.780 -27.285 1.00 38.44  ? 39  LEU D CG  1 
ATOM   3456 C CD1 . LEU D 1 43  ? 0.610   -17.368 -27.420 1.00 36.47  ? 39  LEU D CD1 1 
ATOM   3457 C CD2 . LEU D 1 43  ? 2.676   -18.856 -27.367 1.00 37.37  ? 39  LEU D CD2 1 
ATOM   3458 N N   . LEU D 1 44  ? -1.606  -20.922 -27.827 1.00 40.98  ? 40  LEU D N   1 
ATOM   3459 C CA  . LEU D 1 44  ? -1.726  -21.984 -28.832 1.00 43.44  ? 40  LEU D CA  1 
ATOM   3460 C C   . LEU D 1 44  ? -2.178  -21.494 -30.223 1.00 41.92  ? 40  LEU D C   1 
ATOM   3461 O O   . LEU D 1 44  ? -2.827  -20.442 -30.344 1.00 38.47  ? 40  LEU D O   1 
ATOM   3462 C CB  . LEU D 1 44  ? -2.706  -23.061 -28.355 1.00 46.91  ? 40  LEU D CB  1 
ATOM   3463 C CG  . LEU D 1 44  ? -4.196  -22.680 -28.389 1.00 47.44  ? 40  LEU D CG  1 
ATOM   3464 C CD1 . LEU D 1 44  ? -4.906  -23.873 -28.972 1.00 53.04  ? 40  LEU D CD1 1 
ATOM   3465 C CD2 . LEU D 1 44  ? -4.757  -22.309 -27.031 1.00 47.74  ? 40  LEU D CD2 1 
ATOM   3466 N N   . GLN D 1 45  ? -1.781  -22.246 -31.251 1.00 40.80  ? 41  GLN D N   1 
ATOM   3467 C CA  . GLN D 1 45  ? -2.178  -21.982 -32.607 1.00 43.05  ? 41  GLN D CA  1 
ATOM   3468 C C   . GLN D 1 45  ? -3.283  -22.957 -32.980 1.00 41.64  ? 41  GLN D C   1 
ATOM   3469 O O   . GLN D 1 45  ? -3.055  -24.136 -33.022 1.00 40.26  ? 41  GLN D O   1 
ATOM   3470 C CB  . GLN D 1 45  ? -1.038  -22.135 -33.598 1.00 45.86  ? 41  GLN D CB  1 
ATOM   3471 C CG  . GLN D 1 45  ? -1.491  -21.816 -35.018 1.00 50.05  ? 41  GLN D CG  1 
ATOM   3472 C CD  . GLN D 1 45  ? -0.393  -21.364 -35.971 1.00 56.25  ? 41  GLN D CD  1 
ATOM   3473 O OE1 . GLN D 1 45  ? 0.641   -20.816 -35.556 1.00 59.12  ? 41  GLN D OE1 1 
ATOM   3474 N NE2 . GLN D 1 45  ? -0.615  -21.599 -37.278 1.00 55.39  ? 41  GLN D NE2 1 
ATOM   3475 N N   . PRO D 1 46  ? -4.497  -22.439 -33.202 1.00 39.64  ? 42  PRO D N   1 
ATOM   3476 C CA  . PRO D 1 46  ? -5.561  -23.360 -33.568 1.00 40.33  ? 42  PRO D CA  1 
ATOM   3477 C C   . PRO D 1 46  ? -5.201  -24.040 -34.861 1.00 41.83  ? 42  PRO D C   1 
ATOM   3478 O O   . PRO D 1 46  ? -4.600  -23.436 -35.736 1.00 41.01  ? 42  PRO D O   1 
ATOM   3479 C CB  . PRO D 1 46  ? -6.777  -22.432 -33.757 1.00 39.57  ? 42  PRO D CB  1 
ATOM   3480 C CG  . PRO D 1 46  ? -6.508  -21.264 -32.895 1.00 37.74  ? 42  PRO D CG  1 
ATOM   3481 C CD  . PRO D 1 46  ? -5.004  -21.085 -32.913 1.00 37.52  ? 42  PRO D CD  1 
ATOM   3482 N N   . THR D 1 47  ? -5.558  -25.307 -34.972 1.00 43.65  ? 43  THR D N   1 
ATOM   3483 C CA  . THR D 1 47  ? -5.425  -26.032 -36.217 1.00 46.39  ? 43  THR D CA  1 
ATOM   3484 C C   . THR D 1 47  ? -6.546  -25.594 -37.158 1.00 47.61  ? 43  THR D C   1 
ATOM   3485 O O   . THR D 1 47  ? -7.555  -25.051 -36.719 1.00 45.28  ? 43  THR D O   1 
ATOM   3486 C CB  . THR D 1 47  ? -5.510  -27.560 -35.946 1.00 47.69  ? 43  THR D CB  1 
ATOM   3487 O OG1 . THR D 1 47  ? -4.480  -27.924 -35.007 1.00 47.54  ? 43  THR D OG1 1 
ATOM   3488 C CG2 . THR D 1 47  ? -5.271  -28.309 -37.127 1.00 49.69  ? 43  THR D CG2 1 
ATOM   3489 N N   . GLU D 1 48  ? -6.382  -25.860 -38.446 1.00 52.36  ? 44  GLU D N   1 
ATOM   3490 C CA  . GLU D 1 48  ? -7.477  -25.663 -39.411 1.00 56.74  ? 44  GLU D CA  1 
ATOM   3491 C C   . GLU D 1 48  ? -8.720  -26.402 -38.942 1.00 58.20  ? 44  GLU D C   1 
ATOM   3492 O O   . GLU D 1 48  ? -9.826  -25.878 -39.020 1.00 58.63  ? 44  GLU D O   1 
ATOM   3493 C CB  . GLU D 1 48  ? -7.092  -26.207 -40.793 1.00 61.72  ? 44  GLU D CB  1 
ATOM   3494 C CG  . GLU D 1 48  ? -7.113  -25.243 -41.968 1.00 64.78  ? 44  GLU D CG  1 
ATOM   3495 C CD  . GLU D 1 48  ? -6.114  -25.646 -43.034 1.00 69.28  ? 44  GLU D CD  1 
ATOM   3496 O OE1 . GLU D 1 48  ? -4.915  -25.656 -42.663 1.00 74.14  ? 44  GLU D OE1 1 
ATOM   3497 O OE2 . GLU D 1 48  ? -6.494  -25.959 -44.195 1.00 68.29  ? 44  GLU D OE2 1 
ATOM   3498 N N   . GLU D 1 49  ? -8.525  -27.634 -38.460 1.00 58.81  ? 45  GLU D N   1 
ATOM   3499 C CA  . GLU D 1 49  ? -9.619  -28.453 -38.050 1.00 59.08  ? 45  GLU D CA  1 
ATOM   3500 C C   . GLU D 1 49  ? -10.333 -27.843 -36.862 1.00 59.04  ? 45  GLU D C   1 
ATOM   3501 O O   . GLU D 1 49  ? -11.571 -27.840 -36.802 1.00 62.49  ? 45  GLU D O   1 
ATOM   3502 C CB  . GLU D 1 49  ? -9.106  -29.847 -37.727 1.00 61.10  ? 45  GLU D CB  1 
ATOM   3503 C CG  . GLU D 1 49  ? -10.224 -30.858 -37.568 1.00 63.13  ? 45  GLU D CG  1 
ATOM   3504 C CD  . GLU D 1 49  ? -11.039 -31.077 -38.824 1.00 62.88  ? 45  GLU D CD  1 
ATOM   3505 O OE1 . GLU D 1 49  ? -10.470 -31.102 -39.935 1.00 60.51  ? 45  GLU D OE1 1 
ATOM   3506 O OE2 . GLU D 1 49  ? -12.257 -31.222 -38.666 1.00 64.29  ? 45  GLU D OE2 1 
ATOM   3507 N N   . GLN D 1 50  ? -9.566  -27.329 -35.897 1.00 59.23  ? 46  GLN D N   1 
ATOM   3508 C CA  . GLN D 1 50  ? -10.151 -26.645 -34.739 1.00 58.07  ? 46  GLN D CA  1 
ATOM   3509 C C   . GLN D 1 50  ? -10.908 -25.411 -35.161 1.00 59.42  ? 46  GLN D C   1 
ATOM   3510 O O   . GLN D 1 50  ? -11.914 -25.053 -34.534 1.00 61.78  ? 46  GLN D O   1 
ATOM   3511 C CB  . GLN D 1 50  ? -9.076  -26.270 -33.706 1.00 58.52  ? 46  GLN D CB  1 
ATOM   3512 C CG  . GLN D 1 50  ? -8.618  -27.448 -32.848 1.00 60.42  ? 46  GLN D CG  1 
ATOM   3513 C CD  . GLN D 1 50  ? -7.428  -27.137 -31.946 1.00 58.84  ? 46  GLN D CD  1 
ATOM   3514 O OE1 . GLN D 1 50  ? -6.555  -26.347 -32.281 1.00 58.64  ? 46  GLN D OE1 1 
ATOM   3515 N NE2 . GLN D 1 50  ? -7.400  -27.769 -30.793 1.00 60.71  ? 46  GLN D NE2 1 
ATOM   3516 N N   . ALA D 1 51  ? -10.412 -24.722 -36.183 1.00 59.08  ? 47  ALA D N   1 
ATOM   3517 C CA  . ALA D 1 51  ? -11.104 -23.529 -36.679 1.00 61.21  ? 47  ALA D CA  1 
ATOM   3518 C C   . ALA D 1 51  ? -12.432 -23.966 -37.350 1.00 62.88  ? 47  ALA D C   1 
ATOM   3519 O O   . ALA D 1 51  ? -13.465 -23.331 -37.103 1.00 63.45  ? 47  ALA D O   1 
ATOM   3520 C CB  . ALA D 1 51  ? -10.228 -22.745 -37.654 1.00 59.43  ? 47  ALA D CB  1 
ATOM   3521 N N   . LYS D 1 52  ? -12.359 -25.040 -38.172 1.00 63.27  ? 48  LYS D N   1 
ATOM   3522 C CA  . LYS D 1 52  ? -13.504 -25.710 -38.861 1.00 63.62  ? 48  LYS D CA  1 
ATOM   3523 C C   . LYS D 1 52  ? -14.251 -26.593 -37.890 1.00 63.75  ? 48  LYS D C   1 
ATOM   3524 O O   . LYS D 1 52  ? -14.945 -26.069 -37.016 1.00 70.21  ? 48  LYS D O   1 
ATOM   3525 C CB  . LYS D 1 52  ? -13.058 -26.511 -40.118 1.00 62.73  ? 48  LYS D CB  1 
ATOM   3526 N N   . GLY D 1 66  ? -12.738 -18.617 -44.659 1.00 60.73  ? 62  GLY D N   1 
ATOM   3527 C CA  . GLY D 1 66  ? -12.138 -17.259 -44.445 1.00 57.97  ? 62  GLY D CA  1 
ATOM   3528 C C   . GLY D 1 66  ? -11.906 -16.927 -42.970 1.00 55.84  ? 62  GLY D C   1 
ATOM   3529 O O   . GLY D 1 66  ? -10.812 -16.491 -42.575 1.00 52.48  ? 62  GLY D O   1 
ATOM   3530 N N   . LEU D 1 67  ? -12.957 -17.123 -42.167 1.00 57.72  ? 63  LEU D N   1 
ATOM   3531 C CA  . LEU D 1 67  ? -12.872 -17.075 -40.707 1.00 58.52  ? 63  LEU D CA  1 
ATOM   3532 C C   . LEU D 1 67  ? -11.958 -18.210 -40.206 1.00 59.31  ? 63  LEU D C   1 
ATOM   3533 O O   . LEU D 1 67  ? -11.139 -17.999 -39.317 1.00 61.28  ? 63  LEU D O   1 
ATOM   3534 C CB  . LEU D 1 67  ? -14.281 -17.200 -40.076 1.00 57.39  ? 63  LEU D CB  1 
ATOM   3535 N N   . VAL D 1 68  ? -12.071 -19.384 -40.815 1.00 61.95  ? 64  VAL D N   1 
ATOM   3536 C CA  . VAL D 1 68  ? -11.180 -20.511 -40.502 1.00 63.73  ? 64  VAL D CA  1 
ATOM   3537 C C   . VAL D 1 68  ? -9.712  -20.174 -40.709 1.00 62.43  ? 64  VAL D C   1 
ATOM   3538 O O   . VAL D 1 68  ? -8.872  -20.425 -39.843 1.00 59.33  ? 64  VAL D O   1 
ATOM   3539 C CB  . VAL D 1 68  ? -11.474 -21.755 -41.384 1.00 68.04  ? 64  VAL D CB  1 
ATOM   3540 C CG1 . VAL D 1 68  ? -10.179 -22.424 -41.882 1.00 68.87  ? 64  VAL D CG1 1 
ATOM   3541 C CG2 . VAL D 1 68  ? -12.368 -22.719 -40.619 1.00 68.43  ? 64  VAL D CG2 1 
ATOM   3542 N N   . SER D 1 69  ? -9.413  -19.633 -41.876 1.00 62.66  ? 65  SER D N   1 
ATOM   3543 C CA  . SER D 1 69  ? -8.048  -19.351 -42.246 1.00 62.55  ? 65  SER D CA  1 
ATOM   3544 C C   . SER D 1 69  ? -7.408  -18.342 -41.294 1.00 61.99  ? 65  SER D C   1 
ATOM   3545 O O   . SER D 1 69  ? -6.280  -18.536 -40.835 1.00 64.74  ? 65  SER D O   1 
ATOM   3546 C CB  . SER D 1 69  ? -8.005  -18.855 -43.692 1.00 66.09  ? 65  SER D CB  1 
ATOM   3547 O OG  . SER D 1 69  ? -6.840  -18.083 -43.909 1.00 67.24  ? 65  SER D OG  1 
ATOM   3548 N N   . TYR D 1 70  ? -8.131  -17.274 -40.977 1.00 59.35  ? 66  TYR D N   1 
ATOM   3549 C CA  . TYR D 1 70  ? -7.601  -16.261 -40.080 1.00 55.13  ? 66  TYR D CA  1 
ATOM   3550 C C   . TYR D 1 70  ? -7.395  -16.800 -38.668 1.00 52.50  ? 66  TYR D C   1 
ATOM   3551 O O   . TYR D 1 70  ? -6.383  -16.494 -38.004 1.00 50.82  ? 66  TYR D O   1 
ATOM   3552 C CB  . TYR D 1 70  ? -8.510  -15.034 -40.066 1.00 53.25  ? 66  TYR D CB  1 
ATOM   3553 C CG  . TYR D 1 70  ? -8.710  -14.331 -38.712 1.00 51.83  ? 66  TYR D CG  1 
ATOM   3554 C CD1 . TYR D 1 70  ? -7.759  -13.395 -38.209 1.00 50.73  ? 66  TYR D CD1 1 
ATOM   3555 C CD2 . TYR D 1 70  ? -9.855  -14.577 -37.952 1.00 49.99  ? 66  TYR D CD2 1 
ATOM   3556 C CE1 . TYR D 1 70  ? -7.952  -12.756 -36.986 1.00 46.09  ? 66  TYR D CE1 1 
ATOM   3557 C CE2 . TYR D 1 70  ? -10.058 -13.939 -36.733 1.00 49.40  ? 66  TYR D CE2 1 
ATOM   3558 C CZ  . TYR D 1 70  ? -9.103  -13.033 -36.239 1.00 47.55  ? 66  TYR D CZ  1 
ATOM   3559 O OH  . TYR D 1 70  ? -9.372  -12.382 -35.013 1.00 45.28  ? 66  TYR D OH  1 
ATOM   3560 N N   . PHE D 1 71  ? -8.327  -17.631 -38.224 1.00 50.14  ? 67  PHE D N   1 
ATOM   3561 C CA  . PHE D 1 71  ? -8.283  -18.150 -36.851 1.00 50.54  ? 67  PHE D CA  1 
ATOM   3562 C C   . PHE D 1 71  ? -7.170  -19.187 -36.638 1.00 47.72  ? 67  PHE D C   1 
ATOM   3563 O O   . PHE D 1 71  ? -6.669  -19.319 -35.546 1.00 46.02  ? 67  PHE D O   1 
ATOM   3564 C CB  . PHE D 1 71  ? -9.642  -18.726 -36.466 1.00 51.55  ? 67  PHE D CB  1 
ATOM   3565 C CG  . PHE D 1 71  ? -9.857  -18.829 -35.004 1.00 51.77  ? 67  PHE D CG  1 
ATOM   3566 C CD1 . PHE D 1 71  ? -10.186 -17.701 -34.255 1.00 52.33  ? 67  PHE D CD1 1 
ATOM   3567 C CD2 . PHE D 1 71  ? -9.752  -20.054 -34.364 1.00 54.90  ? 67  PHE D CD2 1 
ATOM   3568 C CE1 . PHE D 1 71  ? -10.373 -17.783 -32.884 1.00 53.54  ? 67  PHE D CE1 1 
ATOM   3569 C CE2 . PHE D 1 71  ? -9.964  -20.146 -33.002 1.00 55.89  ? 67  PHE D CE2 1 
ATOM   3570 C CZ  . PHE D 1 71  ? -10.259 -19.007 -32.261 1.00 51.58  ? 67  PHE D CZ  1 
ATOM   3571 N N   . SER D 1 72  ? -6.793  -19.899 -37.699 1.00 47.96  ? 68  SER D N   1 
ATOM   3572 C CA  . SER D 1 72  ? -5.694  -20.872 -37.643 1.00 48.77  ? 68  SER D CA  1 
ATOM   3573 C C   . SER D 1 72  ? -4.343  -20.340 -38.165 1.00 48.33  ? 68  SER D C   1 
ATOM   3574 O O   . SER D 1 72  ? -3.398  -21.098 -38.333 1.00 49.87  ? 68  SER D O   1 
ATOM   3575 C CB  . SER D 1 72  ? -6.072  -22.096 -38.458 1.00 50.93  ? 68  SER D CB  1 
ATOM   3576 O OG  . SER D 1 72  ? -6.378  -21.729 -39.789 1.00 52.64  ? 68  SER D OG  1 
ATOM   3577 N N   . SER D 1 73  ? -4.255  -19.036 -38.377 1.00 47.12  ? 69  SER D N   1 
ATOM   3578 C CA  . SER D 1 73  ? -3.111  -18.423 -39.046 1.00 48.07  ? 69  SER D CA  1 
ATOM   3579 C C   . SER D 1 73  ? -2.008  -18.083 -38.081 1.00 45.58  ? 69  SER D C   1 
ATOM   3580 O O   . SER D 1 73  ? -0.882  -17.850 -38.481 1.00 46.69  ? 69  SER D O   1 
ATOM   3581 C CB  . SER D 1 73  ? -3.539  -17.126 -39.785 1.00 50.08  ? 69  SER D CB  1 
ATOM   3582 O OG  . SER D 1 73  ? -3.952  -16.114 -38.874 1.00 46.00  ? 69  SER D OG  1 
ATOM   3583 N N   . GLY D 1 74  ? -2.323  -18.061 -36.792 1.00 44.02  ? 70  GLY D N   1 
ATOM   3584 C CA  . GLY D 1 74  ? -1.354  -17.674 -35.781 1.00 40.96  ? 70  GLY D CA  1 
ATOM   3585 C C   . GLY D 1 74  ? -1.887  -17.960 -34.412 1.00 38.26  ? 70  GLY D C   1 
ATOM   3586 O O   . GLY D 1 74  ? -2.980  -18.466 -34.266 1.00 40.39  ? 70  GLY D O   1 
ATOM   3587 N N   . PRO D 1 75  ? -1.084  -17.710 -33.403 1.00 37.01  ? 71  PRO D N   1 
ATOM   3588 C CA  . PRO D 1 75  ? -1.472  -18.056 -32.059 1.00 36.64  ? 71  PRO D CA  1 
ATOM   3589 C C   . PRO D 1 75  ? -2.576  -17.190 -31.484 1.00 35.39  ? 71  PRO D C   1 
ATOM   3590 O O   . PRO D 1 75  ? -2.759  -16.043 -31.901 1.00 33.70  ? 71  PRO D O   1 
ATOM   3591 C CB  . PRO D 1 75  ? -0.186  -17.859 -31.262 1.00 35.98  ? 71  PRO D CB  1 
ATOM   3592 C CG  . PRO D 1 75  ? 0.577   -16.837 -32.011 1.00 36.45  ? 71  PRO D CG  1 
ATOM   3593 C CD  . PRO D 1 75  ? 0.258   -17.106 -33.450 1.00 37.38  ? 71  PRO D CD  1 
ATOM   3594 N N   . ILE D 1 76  ? -3.341  -17.800 -30.583 1.00 35.86  ? 72  ILE D N   1 
ATOM   3595 C CA  . ILE D 1 76  ? -4.263  -17.112 -29.707 1.00 35.24  ? 72  ILE D CA  1 
ATOM   3596 C C   . ILE D 1 76  ? -3.769  -17.364 -28.259 1.00 34.23  ? 72  ILE D C   1 
ATOM   3597 O O   . ILE D 1 76  ? -2.977  -18.278 -28.031 1.00 35.76  ? 72  ILE D O   1 
ATOM   3598 C CB  . ILE D 1 76  ? -5.731  -17.597 -29.873 1.00 36.37  ? 72  ILE D CB  1 
ATOM   3599 C CG1 . ILE D 1 76  ? -5.914  -18.978 -29.278 1.00 37.53  ? 72  ILE D CG1 1 
ATOM   3600 C CG2 . ILE D 1 76  ? -6.203  -17.620 -31.352 1.00 35.92  ? 72  ILE D CG2 1 
ATOM   3601 C CD1 . ILE D 1 76  ? -7.387  -19.341 -29.169 1.00 39.36  ? 72  ILE D CD1 1 
ATOM   3602 N N   . VAL D 1 77  ? -4.215  -16.538 -27.304 1.00 31.60  ? 73  VAL D N   1 
ATOM   3603 C CA  . VAL D 1 77  ? -4.006  -16.824 -25.897 1.00 31.46  ? 73  VAL D CA  1 
ATOM   3604 C C   . VAL D 1 77  ? -5.353  -17.156 -25.282 1.00 31.93  ? 73  VAL D C   1 
ATOM   3605 O O   . VAL D 1 77  ? -6.288  -16.361 -25.366 1.00 33.84  ? 73  VAL D O   1 
ATOM   3606 C CB  . VAL D 1 77  ? -3.361  -15.652 -25.175 1.00 31.02  ? 73  VAL D CB  1 
ATOM   3607 C CG1 . VAL D 1 77  ? -3.379  -15.836 -23.663 1.00 29.31  ? 73  VAL D CG1 1 
ATOM   3608 C CG2 . VAL D 1 77  ? -1.945  -15.466 -25.693 1.00 30.13  ? 73  VAL D CG2 1 
ATOM   3609 N N   . GLY D 1 78  ? -5.470  -18.361 -24.743 1.00 32.01  ? 74  GLY D N   1 
ATOM   3610 C CA  . GLY D 1 78  ? -6.676  -18.798 -24.089 1.00 32.12  ? 74  GLY D CA  1 
ATOM   3611 C C   . GLY D 1 78  ? -6.537  -18.614 -22.606 1.00 32.33  ? 74  GLY D C   1 
ATOM   3612 O O   . GLY D 1 78  ? -5.457  -18.864 -22.056 1.00 32.23  ? 74  GLY D O   1 
ATOM   3613 N N   . MET D 1 79  ? -7.611  -18.148 -21.962 1.00 31.89  ? 75  MET D N   1 
ATOM   3614 C CA  . MET D 1 79  ? -7.595  -17.828 -20.525 1.00 31.56  ? 75  MET D CA  1 
ATOM   3615 C C   . MET D 1 79  ? -8.862  -18.304 -19.858 1.00 31.30  ? 75  MET D C   1 
ATOM   3616 O O   . MET D 1 79  ? -9.946  -18.289 -20.467 1.00 32.26  ? 75  MET D O   1 
ATOM   3617 C CB  . MET D 1 79  ? -7.507  -16.336 -20.296 1.00 31.80  ? 75  MET D CB  1 
ATOM   3618 C CG  . MET D 1 79  ? -6.268  -15.699 -20.815 1.00 33.83  ? 75  MET D CG  1 
ATOM   3619 S SD  . MET D 1 79  ? -6.310  -13.908 -20.693 1.00 34.35  ? 75  MET D SD  1 
ATOM   3620 C CE  . MET D 1 79  ? -7.044  -13.542 -22.264 1.00 37.00  ? 75  MET D CE  1 
ATOM   3621 N N   . VAL D 1 80  ? -8.743  -18.750 -18.608 1.00 30.73  ? 76  VAL D N   1 
ATOM   3622 C CA  . VAL D 1 80  ? -9.939  -18.992 -17.782 1.00 30.30  ? 76  VAL D CA  1 
ATOM   3623 C C   . VAL D 1 80  ? -9.842  -18.055 -16.586 1.00 30.33  ? 76  VAL D C   1 
ATOM   3624 O O   . VAL D 1 80  ? -8.797  -18.012 -15.914 1.00 29.77  ? 76  VAL D O   1 
ATOM   3625 C CB  . VAL D 1 80  ? -10.045 -20.451 -17.292 1.00 30.51  ? 76  VAL D CB  1 
ATOM   3626 C CG1 . VAL D 1 80  ? -11.247 -20.607 -16.360 1.00 30.06  ? 76  VAL D CG1 1 
ATOM   3627 C CG2 . VAL D 1 80  ? -10.094 -21.404 -18.457 1.00 29.98  ? 76  VAL D CG2 1 
ATOM   3628 N N   . TRP D 1 81  ? -10.896 -17.259 -16.367 1.00 30.40  ? 77  TRP D N   1 
ATOM   3629 C CA  . TRP D 1 81  ? -10.969 -16.317 -15.230 1.00 29.97  ? 77  TRP D CA  1 
ATOM   3630 C C   . TRP D 1 81  ? -12.087 -16.712 -14.303 1.00 31.06  ? 77  TRP D C   1 
ATOM   3631 O O   . TRP D 1 81  ? -13.193 -17.116 -14.743 1.00 30.73  ? 77  TRP D O   1 
ATOM   3632 C CB  . TRP D 1 81  ? -11.217 -14.904 -15.737 1.00 29.62  ? 77  TRP D CB  1 
ATOM   3633 C CG  . TRP D 1 81  ? -10.051 -14.334 -16.471 1.00 28.58  ? 77  TRP D CG  1 
ATOM   3634 C CD1 . TRP D 1 81  ? -9.799  -14.381 -17.829 1.00 27.73  ? 77  TRP D CD1 1 
ATOM   3635 C CD2 . TRP D 1 81  ? -8.898  -13.646 -15.895 1.00 28.21  ? 77  TRP D CD2 1 
ATOM   3636 N NE1 . TRP D 1 81  ? -8.619  -13.753 -18.121 1.00 26.96  ? 77  TRP D NE1 1 
ATOM   3637 C CE2 . TRP D 1 81  ? -8.030  -13.302 -17.005 1.00 26.47  ? 77  TRP D CE2 1 
ATOM   3638 C CE3 . TRP D 1 81  ? -8.531  -13.283 -14.619 1.00 28.38  ? 77  TRP D CE3 1 
ATOM   3639 C CZ2 . TRP D 1 81  ? -6.836  -12.682 -16.824 1.00 26.88  ? 77  TRP D CZ2 1 
ATOM   3640 C CZ3 . TRP D 1 81  ? -7.325  -12.607 -14.442 1.00 29.35  ? 77  TRP D CZ3 1 
ATOM   3641 C CH2 . TRP D 1 81  ? -6.496  -12.313 -15.527 1.00 27.87  ? 77  TRP D CH2 1 
ATOM   3642 N N   . GLU D 1 82  ? -11.861 -16.522 -13.017 1.00 32.27  ? 78  GLU D N   1 
ATOM   3643 C CA  . GLU D 1 82  ? -12.845 -16.859 -11.983 1.00 34.53  ? 78  GLU D CA  1 
ATOM   3644 C C   . GLU D 1 82  ? -13.242 -15.618 -11.178 1.00 35.65  ? 78  GLU D C   1 
ATOM   3645 O O   . GLU D 1 82  ? -12.398 -14.789 -10.844 1.00 35.71  ? 78  GLU D O   1 
ATOM   3646 C CB  . GLU D 1 82  ? -12.264 -17.919 -11.066 1.00 34.66  ? 78  GLU D CB  1 
ATOM   3647 C CG  . GLU D 1 82  ? -13.162 -18.404 -9.925  1.00 36.08  ? 78  GLU D CG  1 
ATOM   3648 C CD  . GLU D 1 82  ? -12.524 -19.544 -9.122  1.00 36.97  ? 78  GLU D CD  1 
ATOM   3649 O OE1 . GLU D 1 82  ? -12.032 -20.518 -9.743  1.00 36.34  ? 78  GLU D OE1 1 
ATOM   3650 O OE2 . GLU D 1 82  ? -12.475 -19.457 -7.880  1.00 36.83  ? 78  GLU D OE2 1 
ATOM   3651 N N   . GLY D 1 83  ? -14.532 -15.511 -10.842 1.00 36.29  ? 79  GLY D N   1 
ATOM   3652 C CA  . GLY D 1 83  ? -15.025 -14.422 -9.965  1.00 35.57  ? 79  GLY D CA  1 
ATOM   3653 C C   . GLY D 1 83  ? -16.525 -14.274 -10.043 1.00 36.19  ? 79  GLY D C   1 
ATOM   3654 O O   . GLY D 1 83  ? -17.178 -14.860 -10.924 1.00 36.48  ? 79  GLY D O   1 
ATOM   3655 N N   . LEU D 1 84  ? -17.083 -13.524 -9.106  1.00 37.01  ? 80  LEU D N   1 
ATOM   3656 C CA  . LEU D 1 84  ? -18.527 -13.281 -9.069  1.00 37.12  ? 80  LEU D CA  1 
ATOM   3657 C C   . LEU D 1 84  ? -18.926 -12.572 -10.343 1.00 34.80  ? 80  LEU D C   1 
ATOM   3658 O O   . LEU D 1 84  ? -18.345 -11.571 -10.708 1.00 34.68  ? 80  LEU D O   1 
ATOM   3659 C CB  . LEU D 1 84  ? -18.924 -12.432 -7.858  1.00 37.70  ? 80  LEU D CB  1 
ATOM   3660 C CG  . LEU D 1 84  ? -20.451 -12.143 -7.722  1.00 39.92  ? 80  LEU D CG  1 
ATOM   3661 C CD1 . LEU D 1 84  ? -21.221 -13.446 -7.392  1.00 39.76  ? 80  LEU D CD1 1 
ATOM   3662 C CD2 . LEU D 1 84  ? -20.741 -11.036 -6.722  1.00 38.78  ? 80  LEU D CD2 1 
ATOM   3663 N N   . GLY D 1 85  ? -19.872 -13.145 -11.066 1.00 36.04  ? 81  GLY D N   1 
ATOM   3664 C CA  . GLY D 1 85  ? -20.423 -12.510 -12.306 1.00 35.90  ? 81  GLY D CA  1 
ATOM   3665 C C   . GLY D 1 85  ? -19.373 -12.323 -13.402 1.00 34.13  ? 81  GLY D C   1 
ATOM   3666 O O   . GLY D 1 85  ? -19.543 -11.501 -14.273 1.00 35.16  ? 81  GLY D O   1 
ATOM   3667 N N   . VAL D 1 86  ? -18.316 -13.134 -13.376 1.00 33.13  ? 82  VAL D N   1 
ATOM   3668 C CA  . VAL D 1 86  ? -17.211 -12.996 -14.319 1.00 31.60  ? 82  VAL D CA  1 
ATOM   3669 C C   . VAL D 1 86  ? -17.606 -13.216 -15.807 1.00 31.89  ? 82  VAL D C   1 
ATOM   3670 O O   . VAL D 1 86  ? -17.008 -12.612 -16.669 1.00 32.05  ? 82  VAL D O   1 
ATOM   3671 C CB  . VAL D 1 86  ? -16.045 -13.895 -13.935 1.00 30.22  ? 82  VAL D CB  1 
ATOM   3672 C CG1 . VAL D 1 86  ? -16.407 -15.392 -14.183 1.00 31.97  ? 82  VAL D CG1 1 
ATOM   3673 C CG2 . VAL D 1 86  ? -14.802 -13.468 -14.676 1.00 29.62  ? 82  VAL D CG2 1 
ATOM   3674 N N   . VAL D 1 87  ? -18.613 -14.049 -16.108 1.00 34.28  ? 83  VAL D N   1 
ATOM   3675 C CA  . VAL D 1 87  ? -19.033 -14.240 -17.523 1.00 35.14  ? 83  VAL D CA  1 
ATOM   3676 C C   . VAL D 1 87  ? -19.522 -12.920 -18.120 1.00 35.20  ? 83  VAL D C   1 
ATOM   3677 O O   . VAL D 1 87  ? -18.953 -12.435 -19.088 1.00 33.97  ? 83  VAL D O   1 
ATOM   3678 C CB  . VAL D 1 87  ? -20.092 -15.347 -17.707 1.00 35.66  ? 83  VAL D CB  1 
ATOM   3679 C CG1 . VAL D 1 87  ? -20.727 -15.300 -19.113 1.00 34.58  ? 83  VAL D CG1 1 
ATOM   3680 C CG2 . VAL D 1 87  ? -19.471 -16.730 -17.432 1.00 35.64  ? 83  VAL D CG2 1 
ATOM   3681 N N   . LYS D 1 88  ? -20.522 -12.306 -17.476 1.00 38.42  ? 84  LYS D N   1 
ATOM   3682 C CA  . LYS D 1 88  ? -21.020 -10.981 -17.891 1.00 37.84  ? 84  LYS D CA  1 
ATOM   3683 C C   . LYS D 1 88  ? -19.944 -9.889  -17.718 1.00 37.89  ? 84  LYS D C   1 
ATOM   3684 O O   . LYS D 1 88  ? -19.703 -9.088  -18.631 1.00 38.12  ? 84  LYS D O   1 
ATOM   3685 C CB  . LYS D 1 88  ? -22.325 -10.589 -17.143 1.00 38.66  ? 84  LYS D CB  1 
ATOM   3686 N N   . GLY D 1 89  ? -19.282 -9.866  -16.558 1.00 38.09  ? 85  GLY D N   1 
ATOM   3687 C CA  . GLY D 1 89  ? -18.284 -8.849  -16.248 1.00 34.09  ? 85  GLY D CA  1 
ATOM   3688 C C   . GLY D 1 89  ? -17.134 -8.855  -17.237 1.00 33.81  ? 85  GLY D C   1 
ATOM   3689 O O   . GLY D 1 89  ? -16.622 -7.800  -17.623 1.00 31.34  ? 85  GLY D O   1 
ATOM   3690 N N   . GLY D 1 90  ? -16.702 -10.051 -17.636 1.00 34.47  ? 86  GLY D N   1 
ATOM   3691 C CA  . GLY D 1 90  ? -15.569 -10.185 -18.568 1.00 33.18  ? 86  GLY D CA  1 
ATOM   3692 C C   . GLY D 1 90  ? -15.969 -9.568  -19.891 1.00 33.25  ? 86  GLY D C   1 
ATOM   3693 O O   . GLY D 1 90  ? -15.188 -8.858  -20.528 1.00 32.17  ? 86  GLY D O   1 
ATOM   3694 N N   . ARG D 1 91  ? -17.202 -9.808  -20.296 1.00 32.44  ? 87  ARG D N   1 
ATOM   3695 C CA  . ARG D 1 91  ? -17.690 -9.204  -21.531 1.00 35.00  ? 87  ARG D CA  1 
ATOM   3696 C C   . ARG D 1 91  ? -17.799 -7.694  -21.454 1.00 32.54  ? 87  ARG D C   1 
ATOM   3697 O O   . ARG D 1 91  ? -17.523 -7.025  -22.416 1.00 32.63  ? 87  ARG D O   1 
ATOM   3698 C CB  . ARG D 1 91  ? -19.031 -9.797  -21.945 1.00 37.25  ? 87  ARG D CB  1 
ATOM   3699 C CG  . ARG D 1 91  ? -18.865 -11.092 -22.710 1.00 42.33  ? 87  ARG D CG  1 
ATOM   3700 C CD  . ARG D 1 91  ? -20.153 -11.529 -23.407 1.00 45.90  ? 87  ARG D CD  1 
ATOM   3701 N NE  . ARG D 1 91  ? -19.784 -12.298 -24.592 1.00 52.21  ? 87  ARG D NE  1 
ATOM   3702 C CZ  . ARG D 1 91  ? -20.365 -12.242 -25.793 1.00 52.46  ? 87  ARG D CZ  1 
ATOM   3703 N NH1 . ARG D 1 91  ? -19.896 -13.041 -26.747 1.00 54.39  ? 87  ARG D NH1 1 
ATOM   3704 N NH2 . ARG D 1 91  ? -21.363 -11.406 -26.051 1.00 51.48  ? 87  ARG D NH2 1 
ATOM   3705 N N   . VAL D 1 92  ? -18.245 -7.173  -20.325 1.00 32.26  ? 88  VAL D N   1 
ATOM   3706 C CA  . VAL D 1 92  ? -18.276 -5.722  -20.139 1.00 31.47  ? 88  VAL D CA  1 
ATOM   3707 C C   . VAL D 1 92  ? -16.819 -5.162  -20.296 1.00 30.64  ? 88  VAL D C   1 
ATOM   3708 O O   . VAL D 1 92  ? -16.638 -4.127  -20.892 1.00 28.18  ? 88  VAL D O   1 
ATOM   3709 C CB  . VAL D 1 92  ? -18.928 -5.307  -18.771 1.00 31.44  ? 88  VAL D CB  1 
ATOM   3710 C CG1 . VAL D 1 92  ? -18.570 -3.875  -18.425 1.00 29.51  ? 88  VAL D CG1 1 
ATOM   3711 C CG2 . VAL D 1 92  ? -20.507 -5.512  -18.788 1.00 29.53  ? 88  VAL D CG2 1 
ATOM   3712 N N   . LEU D 1 93  ? -15.804 -5.876  -19.816 1.00 29.36  ? 89  LEU D N   1 
ATOM   3713 C CA  . LEU D 1 93  ? -14.421 -5.377  -19.929 1.00 29.95  ? 89  LEU D CA  1 
ATOM   3714 C C   . LEU D 1 93  ? -13.957 -5.383  -21.384 1.00 29.33  ? 89  LEU D C   1 
ATOM   3715 O O   . LEU D 1 93  ? -13.192 -4.512  -21.809 1.00 28.13  ? 89  LEU D O   1 
ATOM   3716 C CB  . LEU D 1 93  ? -13.420 -6.196  -19.089 1.00 30.18  ? 89  LEU D CB  1 
ATOM   3717 C CG  . LEU D 1 93  ? -13.524 -6.136  -17.550 1.00 32.65  ? 89  LEU D CG  1 
ATOM   3718 C CD1 . LEU D 1 93  ? -12.352 -6.930  -16.930 1.00 32.58  ? 89  LEU D CD1 1 
ATOM   3719 C CD2 . LEU D 1 93  ? -13.593 -4.692  -16.984 1.00 30.80  ? 89  LEU D CD2 1 
ATOM   3720 N N   . LEU D 1 94  ? -14.409 -6.379  -22.133 1.00 30.30  ? 90  LEU D N   1 
ATOM   3721 C CA  . LEU D 1 94  ? -14.041 -6.492  -23.527 1.00 30.75  ? 90  LEU D CA  1 
ATOM   3722 C C   . LEU D 1 94  ? -14.728 -5.393  -24.324 1.00 30.06  ? 90  LEU D C   1 
ATOM   3723 O O   . LEU D 1 94  ? -14.176 -4.895  -25.303 1.00 31.97  ? 90  LEU D O   1 
ATOM   3724 C CB  . LEU D 1 94  ? -14.421 -7.867  -24.096 1.00 31.48  ? 90  LEU D CB  1 
ATOM   3725 C CG  . LEU D 1 94  ? -13.801 -9.125  -23.479 1.00 32.84  ? 90  LEU D CG  1 
ATOM   3726 C CD1 . LEU D 1 94  ? -14.136 -10.354 -24.336 1.00 32.71  ? 90  LEU D CD1 1 
ATOM   3727 C CD2 . LEU D 1 94  ? -12.313 -8.975  -23.289 1.00 30.09  ? 90  LEU D CD2 1 
ATOM   3728 N N   . GLY D 1 95  ? -15.938 -5.057  -23.950 1.00 29.42  ? 91  GLY D N   1 
ATOM   3729 C CA  . GLY D 1 95  ? -16.755 -4.058  -24.723 1.00 31.65  ? 91  GLY D CA  1 
ATOM   3730 C C   . GLY D 1 95  ? -17.625 -4.737  -25.745 1.00 32.42  ? 91  GLY D C   1 
ATOM   3731 O O   . GLY D 1 95  ? -17.513 -5.952  -25.932 1.00 32.97  ? 91  GLY D O   1 
ATOM   3732 N N   . ALA D 1 96  ? -18.518 -3.979  -26.390 1.00 33.23  ? 92  ALA D N   1 
ATOM   3733 C CA  . ALA D 1 96  ? -19.473 -4.582  -27.312 1.00 34.48  ? 92  ALA D CA  1 
ATOM   3734 C C   . ALA D 1 96  ? -18.704 -5.369  -28.397 1.00 35.61  ? 92  ALA D C   1 
ATOM   3735 O O   . ALA D 1 96  ? -17.567 -4.996  -28.780 1.00 33.85  ? 92  ALA D O   1 
ATOM   3736 C CB  . ALA D 1 96  ? -20.392 -3.523  -27.903 1.00 33.16  ? 92  ALA D CB  1 
ATOM   3737 N N   . THR D 1 97  ? -19.296 -6.486  -28.832 1.00 36.24  ? 93  THR D N   1 
ATOM   3738 C CA  . THR D 1 97  ? -18.688 -7.399  -29.791 1.00 37.79  ? 93  THR D CA  1 
ATOM   3739 C C   . THR D 1 97  ? -18.280 -6.672  -31.070 1.00 38.14  ? 93  THR D C   1 
ATOM   3740 O O   . THR D 1 97  ? -17.176 -6.882  -31.594 1.00 38.48  ? 93  THR D O   1 
ATOM   3741 C CB  . THR D 1 97  ? -19.664 -8.567  -30.128 1.00 40.61  ? 93  THR D CB  1 
ATOM   3742 O OG1 . THR D 1 97  ? -19.892 -9.323  -28.947 1.00 41.77  ? 93  THR D OG1 1 
ATOM   3743 C CG2 . THR D 1 97  ? -19.030 -9.539  -31.143 1.00 40.47  ? 93  THR D CG2 1 
ATOM   3744 N N   . ASN D 1 98  ? -19.176 -5.829  -31.567 1.00 37.81  ? 94  ASN D N   1 
ATOM   3745 C CA  . ASN D 1 98  ? -18.902 -4.986  -32.724 1.00 38.58  ? 94  ASN D CA  1 
ATOM   3746 C C   . ASN D 1 98  ? -18.232 -3.690  -32.293 1.00 37.83  ? 94  ASN D C   1 
ATOM   3747 O O   . ASN D 1 98  ? -18.837 -2.872  -31.587 1.00 35.88  ? 94  ASN D O   1 
ATOM   3748 C CB  . ASN D 1 98  ? -20.182 -4.670  -33.466 1.00 40.24  ? 94  ASN D CB  1 
ATOM   3749 C CG  . ASN D 1 98  ? -19.933 -3.913  -34.752 1.00 43.40  ? 94  ASN D CG  1 
ATOM   3750 O OD1 . ASN D 1 98  ? -18.844 -3.334  -34.986 1.00 42.61  ? 94  ASN D OD1 1 
ATOM   3751 N ND2 . ASN D 1 98  ? -20.939 -3.928  -35.628 1.00 46.77  ? 94  ASN D ND2 1 
ATOM   3752 N N   . PRO D 1 99  ? -16.962 -3.494  -32.690 1.00 38.00  ? 95  PRO D N   1 
ATOM   3753 C CA  . PRO D 1 99  ? -16.213 -2.331  -32.173 1.00 38.47  ? 95  PRO D CA  1 
ATOM   3754 C C   . PRO D 1 99  ? -16.860 -0.982  -32.471 1.00 36.76  ? 95  PRO D C   1 
ATOM   3755 O O   . PRO D 1 99  ? -16.670 -0.059  -31.707 1.00 37.08  ? 95  PRO D O   1 
ATOM   3756 C CB  . PRO D 1 99  ? -14.832 -2.463  -32.841 1.00 39.32  ? 95  PRO D CB  1 
ATOM   3757 C CG  . PRO D 1 99  ? -14.687 -3.947  -33.033 1.00 39.58  ? 95  PRO D CG  1 
ATOM   3758 C CD  . PRO D 1 99  ? -16.078 -4.422  -33.418 1.00 39.65  ? 95  PRO D CD  1 
ATOM   3759 N N   . ALA D 1 100 ? -17.654 -0.871  -33.530 1.00 36.59  ? 96  ALA D N   1 
ATOM   3760 C CA  . ALA D 1 100 ? -18.408 0.364   -33.746 1.00 35.90  ? 96  ALA D CA  1 
ATOM   3761 C C   . ALA D 1 100 ? -19.232 0.721   -32.527 1.00 36.25  ? 96  ALA D C   1 
ATOM   3762 O O   . ALA D 1 100 ? -19.436 1.864   -32.260 1.00 37.24  ? 96  ALA D O   1 
ATOM   3763 C CB  . ALA D 1 100 ? -19.316 0.261   -34.956 1.00 38.26  ? 96  ALA D CB  1 
ATOM   3764 N N   . ASP D 1 101 ? -19.765 -0.274  -31.821 1.00 36.81  ? 97  ASP D N   1 
ATOM   3765 C CA  . ASP D 1 101 ? -20.577 -0.035  -30.609 1.00 36.64  ? 97  ASP D CA  1 
ATOM   3766 C C   . ASP D 1 101 ? -19.785 0.007   -29.309 1.00 35.82  ? 97  ASP D C   1 
ATOM   3767 O O   . ASP D 1 101 ? -20.353 0.304   -28.264 1.00 37.06  ? 97  ASP D O   1 
ATOM   3768 C CB  . ASP D 1 101 ? -21.663 -1.124  -30.468 1.00 38.84  ? 97  ASP D CB  1 
ATOM   3769 C CG  . ASP D 1 101 ? -22.611 -1.163  -31.666 1.00 39.83  ? 97  ASP D CG  1 
ATOM   3770 O OD1 . ASP D 1 101 ? -22.882 -0.097  -32.239 1.00 39.53  ? 97  ASP D OD1 1 
ATOM   3771 O OD2 . ASP D 1 101 ? -23.036 -2.267  -32.045 1.00 44.87  ? 97  ASP D OD2 1 
ATOM   3772 N N   . SER D 1 102 ? -18.499 -0.331  -29.349 1.00 33.62  ? 98  SER D N   1 
ATOM   3773 C CA  . SER D 1 102 ? -17.702 -0.372  -28.115 1.00 35.42  ? 98  SER D CA  1 
ATOM   3774 C C   . SER D 1 102 ? -17.365 1.025   -27.592 1.00 32.71  ? 98  SER D C   1 
ATOM   3775 O O   . SER D 1 102 ? -17.023 1.895   -28.359 1.00 33.32  ? 98  SER D O   1 
ATOM   3776 C CB  . SER D 1 102 ? -16.413 -1.161  -28.340 1.00 37.39  ? 98  SER D CB  1 
ATOM   3777 O OG  . SER D 1 102 ? -16.760 -2.421  -28.881 1.00 42.62  ? 98  SER D OG  1 
ATOM   3778 N N   . LEU D 1 103 ? -17.416 1.200   -26.287 1.00 30.71  ? 99  LEU D N   1 
ATOM   3779 C CA  . LEU D 1 103 ? -17.118 2.488   -25.683 1.00 30.29  ? 99  LEU D CA  1 
ATOM   3780 C C   . LEU D 1 103 ? -15.651 2.543   -25.233 1.00 28.86  ? 99  LEU D C   1 
ATOM   3781 O O   . LEU D 1 103 ? -15.063 1.514   -24.808 1.00 26.55  ? 99  LEU D O   1 
ATOM   3782 C CB  . LEU D 1 103 ? -18.052 2.737   -24.492 1.00 32.23  ? 99  LEU D CB  1 
ATOM   3783 C CG  . LEU D 1 103 ? -19.573 2.831   -24.823 1.00 35.48  ? 99  LEU D CG  1 
ATOM   3784 C CD1 . LEU D 1 103 ? -20.402 3.196   -23.595 1.00 35.15  ? 99  LEU D CD1 1 
ATOM   3785 C CD2 . LEU D 1 103 ? -19.836 3.837   -25.949 1.00 35.11  ? 99  LEU D CD2 1 
ATOM   3786 N N   . PRO D 1 104 ? -15.025 3.731   -25.331 1.00 28.60  ? 100 PRO D N   1 
ATOM   3787 C CA  . PRO D 1 104 ? -13.659 3.899   -24.756 1.00 28.17  ? 100 PRO D CA  1 
ATOM   3788 C C   . PRO D 1 104 ? -13.633 3.521   -23.303 1.00 27.72  ? 100 PRO D C   1 
ATOM   3789 O O   . PRO D 1 104 ? -14.657 3.662   -22.607 1.00 28.71  ? 100 PRO D O   1 
ATOM   3790 C CB  . PRO D 1 104 ? -13.387 5.381   -24.931 1.00 28.82  ? 100 PRO D CB  1 
ATOM   3791 C CG  . PRO D 1 104 ? -14.300 5.798   -26.083 1.00 29.16  ? 100 PRO D CG  1 
ATOM   3792 C CD  . PRO D 1 104 ? -15.506 4.952   -25.987 1.00 28.60  ? 100 PRO D CD  1 
ATOM   3793 N N   . GLY D 1 105 ? -12.498 2.981   -22.865 1.00 27.19  ? 101 GLY D N   1 
ATOM   3794 C CA  . GLY D 1 105 ? -12.377 2.294   -21.578 1.00 26.50  ? 101 GLY D CA  1 
ATOM   3795 C C   . GLY D 1 105 ? -12.458 0.776   -21.685 1.00 28.08  ? 101 GLY D C   1 
ATOM   3796 O O   . GLY D 1 105 ? -12.015 0.071   -20.790 1.00 28.36  ? 101 GLY D O   1 
ATOM   3797 N N   . THR D 1 106 ? -13.130 0.251   -22.710 1.00 27.89  ? 102 THR D N   1 
ATOM   3798 C CA  . THR D 1 106 ? -13.161 -1.197  -22.909 1.00 27.45  ? 102 THR D CA  1 
ATOM   3799 C C   . THR D 1 106 ? -12.047 -1.563  -23.867 1.00 28.45  ? 102 THR D C   1 
ATOM   3800 O O   . THR D 1 106 ? -11.484 -0.689  -24.580 1.00 28.60  ? 102 THR D O   1 
ATOM   3801 C CB  . THR D 1 106 ? -14.499 -1.654  -23.497 1.00 27.47  ? 102 THR D CB  1 
ATOM   3802 O OG1 . THR D 1 106 ? -14.668 -1.134  -24.838 1.00 26.45  ? 102 THR D OG1 1 
ATOM   3803 C CG2 . THR D 1 106 ? -15.615 -1.117  -22.595 1.00 26.61  ? 102 THR D CG2 1 
ATOM   3804 N N   . ILE D 1 107 ? -11.724 -2.846  -23.893 1.00 28.06  ? 103 ILE D N   1 
ATOM   3805 C CA  . ILE D 1 107 ? -10.653 -3.349  -24.762 1.00 27.46  ? 103 ILE D CA  1 
ATOM   3806 C C   . ILE D 1 107 ? -10.950 -3.004  -26.218 1.00 26.85  ? 103 ILE D C   1 
ATOM   3807 O O   . ILE D 1 107 ? -10.112 -2.410  -26.902 1.00 26.22  ? 103 ILE D O   1 
ATOM   3808 C CB  . ILE D 1 107 ? -10.423 -4.845  -24.515 1.00 27.65  ? 103 ILE D CB  1 
ATOM   3809 C CG1 . ILE D 1 107 ? -9.705  -5.024  -23.159 1.00 29.38  ? 103 ILE D CG1 1 
ATOM   3810 C CG2 . ILE D 1 107 ? -9.537  -5.453  -25.575 1.00 27.69  ? 103 ILE D CG2 1 
ATOM   3811 C CD1 . ILE D 1 107 ? -10.082 -6.297  -22.385 1.00 30.34  ? 103 ILE D CD1 1 
ATOM   3812 N N   . ARG D 1 108 ? -12.113 -3.404  -26.707 1.00 25.80  ? 104 ARG D N   1 
ATOM   3813 C CA  . ARG D 1 108 ? -12.456 -3.104  -28.083 1.00 28.68  ? 104 ARG D CA  1 
ATOM   3814 C C   . ARG D 1 108 ? -12.695 -1.640  -28.359 1.00 27.45  ? 104 ARG D C   1 
ATOM   3815 O O   . ARG D 1 108 ? -12.409 -1.173  -29.435 1.00 28.56  ? 104 ARG D O   1 
ATOM   3816 C CB  . ARG D 1 108 ? -13.680 -3.929  -28.543 1.00 31.49  ? 104 ARG D CB  1 
ATOM   3817 C CG  . ARG D 1 108 ? -13.373 -5.433  -28.543 1.00 32.23  ? 104 ARG D CG  1 
ATOM   3818 C CD  . ARG D 1 108 ? -14.629 -6.172  -28.948 1.00 34.88  ? 104 ARG D CD  1 
ATOM   3819 N NE  . ARG D 1 108 ? -14.498 -7.636  -28.943 1.00 34.43  ? 104 ARG D NE  1 
ATOM   3820 C CZ  . ARG D 1 108 ? -15.251 -8.448  -28.211 1.00 35.31  ? 104 ARG D CZ  1 
ATOM   3821 N NH1 . ARG D 1 108 ? -16.190 -7.958  -27.406 1.00 36.13  ? 104 ARG D NH1 1 
ATOM   3822 N NH2 . ARG D 1 108 ? -15.082 -9.749  -28.278 1.00 37.91  ? 104 ARG D NH2 1 
ATOM   3823 N N   . GLY D 1 109 ? -13.218 -0.906  -27.386 1.00 27.72  ? 105 GLY D N   1 
ATOM   3824 C CA  . GLY D 1 109 ? -13.431 0.507   -27.563 1.00 27.70  ? 105 GLY D CA  1 
ATOM   3825 C C   . GLY D 1 109 ? -12.123 1.218   -27.702 1.00 28.34  ? 105 GLY D C   1 
ATOM   3826 O O   . GLY D 1 109 ? -12.004 2.188   -28.453 1.00 29.17  ? 105 GLY D O   1 
ATOM   3827 N N   . ASP D 1 110 ? -11.111 0.736   -26.984 1.00 28.07  ? 106 ASP D N   1 
ATOM   3828 C CA  . ASP D 1 110 ? -9.786  1.369   -27.004 1.00 26.68  ? 106 ASP D CA  1 
ATOM   3829 C C   . ASP D 1 110 ? -8.938  0.889   -28.159 1.00 29.47  ? 106 ASP D C   1 
ATOM   3830 O O   . ASP D 1 110 ? -8.085  1.648   -28.678 1.00 31.54  ? 106 ASP D O   1 
ATOM   3831 C CB  . ASP D 1 110 ? -9.024  1.065   -25.708 1.00 27.16  ? 106 ASP D CB  1 
ATOM   3832 C CG  . ASP D 1 110 ? -9.619  1.756   -24.483 1.00 26.63  ? 106 ASP D CG  1 
ATOM   3833 O OD1 . ASP D 1 110 ? -10.438 2.677   -24.654 1.00 26.46  ? 106 ASP D OD1 1 
ATOM   3834 O OD2 . ASP D 1 110 ? -9.302  1.326   -23.349 1.00 27.56  ? 106 ASP D OD2 1 
ATOM   3835 N N   . PHE D 1 111 ? -9.130  -0.364  -28.594 1.00 30.08  ? 107 PHE D N   1 
ATOM   3836 C CA  . PHE D 1 111 ? -8.133  -0.995  -29.489 1.00 29.67  ? 107 PHE D CA  1 
ATOM   3837 C C   . PHE D 1 111 ? -8.633  -1.573  -30.842 1.00 31.69  ? 107 PHE D C   1 
ATOM   3838 O O   . PHE D 1 111 ? -7.818  -1.918  -31.672 1.00 32.53  ? 107 PHE D O   1 
ATOM   3839 C CB  . PHE D 1 111 ? -7.399  -2.080  -28.739 1.00 28.89  ? 107 PHE D CB  1 
ATOM   3840 C CG  . PHE D 1 111 ? -6.709  -1.607  -27.481 1.00 28.09  ? 107 PHE D CG  1 
ATOM   3841 C CD1 . PHE D 1 111 ? -5.675  -0.679  -27.535 1.00 29.50  ? 107 PHE D CD1 1 
ATOM   3842 C CD2 . PHE D 1 111 ? -7.007  -2.185  -26.246 1.00 28.30  ? 107 PHE D CD2 1 
ATOM   3843 C CE1 . PHE D 1 111 ? -5.008  -0.280  -26.357 1.00 28.40  ? 107 PHE D CE1 1 
ATOM   3844 C CE2 . PHE D 1 111 ? -6.344  -1.808  -25.090 1.00 27.71  ? 107 PHE D CE2 1 
ATOM   3845 C CZ  . PHE D 1 111 ? -5.352  -0.832  -25.148 1.00 27.23  ? 107 PHE D CZ  1 
ATOM   3846 N N   . ALA D 1 112 ? -9.946  -1.666  -31.066 1.00 30.52  ? 108 ALA D N   1 
ATOM   3847 C CA  . ALA D 1 112 ? -10.466 -2.361  -32.239 1.00 32.10  ? 108 ALA D CA  1 
ATOM   3848 C C   . ALA D 1 112 ? -11.359 -1.439  -33.068 1.00 32.53  ? 108 ALA D C   1 
ATOM   3849 O O   . ALA D 1 112 ? -12.039 -0.548  -32.539 1.00 31.40  ? 108 ALA D O   1 
ATOM   3850 C CB  . ALA D 1 112 ? -11.224 -3.647  -31.847 1.00 30.19  ? 108 ALA D CB  1 
ATOM   3851 N N   . VAL D 1 113 ? -11.319 -1.657  -34.381 1.00 33.36  ? 109 VAL D N   1 
ATOM   3852 C CA  . VAL D 1 113 ? -12.137 -0.935  -35.343 1.00 33.95  ? 109 VAL D CA  1 
ATOM   3853 C C   . VAL D 1 113 ? -13.146 -1.805  -36.085 1.00 35.21  ? 109 VAL D C   1 
ATOM   3854 O O   . VAL D 1 113 ? -14.249 -1.373  -36.355 1.00 36.01  ? 109 VAL D O   1 
ATOM   3855 C CB  . VAL D 1 113 ? -11.270 -0.327  -36.446 1.00 35.26  ? 109 VAL D CB  1 
ATOM   3856 C CG1 . VAL D 1 113 ? -12.160 0.294   -37.509 1.00 36.02  ? 109 VAL D CG1 1 
ATOM   3857 C CG2 . VAL D 1 113 ? -10.309 0.672   -35.855 1.00 36.58  ? 109 VAL D CG2 1 
ATOM   3858 N N   . ASP D 1 114 ? -12.739 -3.006  -36.467 1.00 35.28  ? 110 ASP D N   1 
ATOM   3859 C CA  . ASP D 1 114 ? -13.505 -3.803  -37.412 1.00 36.64  ? 110 ASP D CA  1 
ATOM   3860 C C   . ASP D 1 114 ? -14.022 -5.048  -36.697 1.00 37.18  ? 110 ASP D C   1 
ATOM   3861 O O   . ASP D 1 114 ? -13.250 -5.730  -35.988 1.00 34.15  ? 110 ASP D O   1 
ATOM   3862 C CB  . ASP D 1 114 ? -12.553 -4.204  -38.514 1.00 39.79  ? 110 ASP D CB  1 
ATOM   3863 C CG  . ASP D 1 114 ? -13.220 -4.993  -39.649 1.00 43.48  ? 110 ASP D CG  1 
ATOM   3864 O OD1 . ASP D 1 114 ? -14.374 -5.456  -39.477 1.00 46.77  ? 110 ASP D OD1 1 
ATOM   3865 O OD2 . ASP D 1 114 ? -12.558 -5.146  -40.712 1.00 40.86  ? 110 ASP D OD2 1 
ATOM   3866 N N   . VAL D 1 115 ? -15.304 -5.373  -36.884 1.00 36.66  ? 111 VAL D N   1 
ATOM   3867 C CA  . VAL D 1 115 ? -15.898 -6.542  -36.221 1.00 36.64  ? 111 VAL D CA  1 
ATOM   3868 C C   . VAL D 1 115 ? -15.146 -7.824  -36.572 1.00 36.90  ? 111 VAL D C   1 
ATOM   3869 O O   . VAL D 1 115 ? -15.044 -8.708  -35.745 1.00 36.26  ? 111 VAL D O   1 
ATOM   3870 C CB  . VAL D 1 115 ? -17.432 -6.697  -36.506 1.00 39.00  ? 111 VAL D CB  1 
ATOM   3871 C CG1 . VAL D 1 115 ? -17.699 -7.042  -37.988 1.00 39.08  ? 111 VAL D CG1 1 
ATOM   3872 C CG2 . VAL D 1 115 ? -18.027 -7.746  -35.560 1.00 37.95  ? 111 VAL D CG2 1 
ATOM   3873 N N   . GLY D 1 116 ? -14.638 -7.925  -37.812 1.00 38.51  ? 112 GLY D N   1 
ATOM   3874 C CA  . GLY D 1 116 ? -13.885 -9.096  -38.233 1.00 37.50  ? 112 GLY D CA  1 
ATOM   3875 C C   . GLY D 1 116 ? -12.480 -9.182  -37.597 1.00 37.57  ? 112 GLY D C   1 
ATOM   3876 O O   . GLY D 1 116 ? -11.774 -10.167 -37.804 1.00 37.61  ? 112 GLY D O   1 
ATOM   3877 N N   . ARG D 1 117 ? -12.042 -8.128  -36.911 1.00 34.61  ? 113 ARG D N   1 
ATOM   3878 C CA  . ARG D 1 117 ? -10.706 -8.099  -36.271 1.00 34.43  ? 113 ARG D CA  1 
ATOM   3879 C C   . ARG D 1 117 ? -10.916 -7.429  -34.930 1.00 32.94  ? 113 ARG D C   1 
ATOM   3880 O O   . ARG D 1 117 ? -10.429 -6.310  -34.684 1.00 30.99  ? 113 ARG D O   1 
ATOM   3881 C CB  . ARG D 1 117 ? -9.713  -7.285  -37.125 1.00 33.96  ? 113 ARG D CB  1 
ATOM   3882 C CG  . ARG D 1 117 ? -9.376  -7.914  -38.453 1.00 34.12  ? 113 ARG D CG  1 
ATOM   3883 C CD  . ARG D 1 117 ? -8.521  -9.128  -38.226 1.00 34.93  ? 113 ARG D CD  1 
ATOM   3884 N NE  . ARG D 1 117 ? -8.043  -9.681  -39.477 1.00 36.28  ? 113 ARG D NE  1 
ATOM   3885 C CZ  . ARG D 1 117 ? -8.670  -10.636 -40.168 1.00 37.52  ? 113 ARG D CZ  1 
ATOM   3886 N NH1 . ARG D 1 117 ? -9.828  -11.144 -39.757 1.00 35.85  ? 113 ARG D NH1 1 
ATOM   3887 N NH2 . ARG D 1 117 ? -8.130  -11.073 -41.294 1.00 39.60  ? 113 ARG D NH2 1 
ATOM   3888 N N   . ASN D 1 118 ? -11.725 -8.080  -34.109 1.00 33.37  ? 114 ASN D N   1 
ATOM   3889 C CA  . ASN D 1 118 ? -12.182 -7.509  -32.869 1.00 33.63  ? 114 ASN D CA  1 
ATOM   3890 C C   . ASN D 1 118 ? -11.422 -8.036  -31.658 1.00 32.60  ? 114 ASN D C   1 
ATOM   3891 O O   . ASN D 1 118 ? -11.906 -7.974  -30.500 1.00 33.84  ? 114 ASN D O   1 
ATOM   3892 C CB  . ASN D 1 118 ? -13.692 -7.704  -32.729 1.00 35.25  ? 114 ASN D CB  1 
ATOM   3893 C CG  . ASN D 1 118 ? -14.083 -9.140  -32.442 1.00 34.77  ? 114 ASN D CG  1 
ATOM   3894 O OD1 . ASN D 1 118 ? -13.327 -10.072 -32.645 1.00 36.84  ? 114 ASN D OD1 1 
ATOM   3895 N ND2 . ASN D 1 118 ? -15.269 -9.304  -31.937 1.00 34.29  ? 114 ASN D ND2 1 
ATOM   3896 N N   . VAL D 1 119 ? -10.213 -8.532  -31.918 1.00 32.49  ? 115 VAL D N   1 
ATOM   3897 C CA  . VAL D 1 119 ? -9.121  -8.606  -30.906 1.00 32.97  ? 115 VAL D CA  1 
ATOM   3898 C C   . VAL D 1 119 ? -9.267  -9.707  -29.866 1.00 32.80  ? 115 VAL D C   1 
ATOM   3899 O O   . VAL D 1 119 ? -8.266  -10.253 -29.408 1.00 31.72  ? 115 VAL D O   1 
ATOM   3900 C CB  . VAL D 1 119 ? -8.901  -7.246  -30.193 1.00 31.83  ? 115 VAL D CB  1 
ATOM   3901 C CG1 . VAL D 1 119 ? -8.157  -7.413  -28.874 1.00 31.40  ? 115 VAL D CG1 1 
ATOM   3902 C CG2 . VAL D 1 119 ? -8.074  -6.350  -31.099 1.00 33.20  ? 115 VAL D CG2 1 
ATOM   3903 N N   . CYS D 1 120 ? -10.501 -10.018 -29.478 1.00 32.94  ? 116 CYS D N   1 
ATOM   3904 C CA  . CYS D 1 120 ? -10.707 -10.883 -28.336 1.00 33.16  ? 116 CYS D CA  1 
ATOM   3905 C C   . CYS D 1 120 ? -12.064 -11.505 -28.320 1.00 32.84  ? 116 CYS D C   1 
ATOM   3906 O O   . CYS D 1 120 ? -12.892 -11.239 -29.190 1.00 33.07  ? 116 CYS D O   1 
ATOM   3907 C CB  . CYS D 1 120 ? -10.503 -10.082 -27.055 1.00 32.40  ? 116 CYS D CB  1 
ATOM   3908 S SG  . CYS D 1 120 ? -11.608 -8.670  -26.861 1.00 30.35  ? 116 CYS D SG  1 
ATOM   3909 N N   . HIS D 1 121 ? -12.253 -12.401 -27.357 1.00 32.93  ? 117 HIS D N   1 
ATOM   3910 C CA  . HIS D 1 121 ? -13.523 -13.130 -27.190 1.00 33.28  ? 117 HIS D CA  1 
ATOM   3911 C C   . HIS D 1 121 ? -13.746 -13.473 -25.773 1.00 32.39  ? 117 HIS D C   1 
ATOM   3912 O O   . HIS D 1 121 ? -12.796 -13.816 -25.047 1.00 29.28  ? 117 HIS D O   1 
ATOM   3913 C CB  . HIS D 1 121 ? -13.515 -14.438 -27.972 1.00 34.41  ? 117 HIS D CB  1 
ATOM   3914 C CG  . HIS D 1 121 ? -14.582 -15.416 -27.540 1.00 34.89  ? 117 HIS D CG  1 
ATOM   3915 N ND1 . HIS D 1 121 ? -15.852 -15.376 -28.037 1.00 35.44  ? 117 HIS D ND1 1 
ATOM   3916 C CD2 . HIS D 1 121 ? -14.550 -16.470 -26.620 1.00 34.82  ? 117 HIS D CD2 1 
ATOM   3917 C CE1 . HIS D 1 121 ? -16.582 -16.373 -27.486 1.00 35.92  ? 117 HIS D CE1 1 
ATOM   3918 N NE2 . HIS D 1 121 ? -15.789 -17.061 -26.630 1.00 34.86  ? 117 HIS D NE2 1 
ATOM   3919 N N   . GLY D 1 122 ? -15.023 -13.432 -25.379 1.00 32.17  ? 118 GLY D N   1 
ATOM   3920 C CA  . GLY D 1 122 ? -15.449 -13.868 -24.059 1.00 32.69  ? 118 GLY D CA  1 
ATOM   3921 C C   . GLY D 1 122 ? -16.715 -14.691 -24.169 1.00 34.64  ? 118 GLY D C   1 
ATOM   3922 O O   . GLY D 1 122 ? -17.574 -14.402 -24.996 1.00 34.36  ? 118 GLY D O   1 
ATOM   3923 N N   . SER D 1 123 ? -16.824 -15.738 -23.346 1.00 34.57  ? 119 SER D N   1 
ATOM   3924 C CA  . SER D 1 123 ? -17.991 -16.595 -23.379 1.00 36.74  ? 119 SER D CA  1 
ATOM   3925 C C   . SER D 1 123 ? -19.223 -15.728 -23.161 1.00 36.15  ? 119 SER D C   1 
ATOM   3926 O O   . SER D 1 123 ? -19.177 -14.782 -22.391 1.00 32.92  ? 119 SER D O   1 
ATOM   3927 C CB  . SER D 1 123 ? -17.914 -17.669 -22.268 1.00 38.31  ? 119 SER D CB  1 
ATOM   3928 O OG  . SER D 1 123 ? -16.714 -18.411 -22.336 1.00 37.62  ? 119 SER D OG  1 
ATOM   3929 N N   . ASP D 1 124 ? -20.317 -16.066 -23.826 1.00 38.33  ? 120 ASP D N   1 
ATOM   3930 C CA  . ASP D 1 124 ? -21.496 -15.223 -23.752 1.00 39.71  ? 120 ASP D CA  1 
ATOM   3931 C C   . ASP D 1 124 ? -22.476 -15.681 -22.686 1.00 39.71  ? 120 ASP D C   1 
ATOM   3932 O O   . ASP D 1 124 ? -23.482 -15.036 -22.479 1.00 43.33  ? 120 ASP D O   1 
ATOM   3933 C CB  . ASP D 1 124 ? -22.173 -15.076 -25.121 1.00 42.43  ? 120 ASP D CB  1 
ATOM   3934 C CG  . ASP D 1 124 ? -22.813 -16.353 -25.610 1.00 45.48  ? 120 ASP D CG  1 
ATOM   3935 O OD1 . ASP D 1 124 ? -23.368 -16.318 -26.733 1.00 50.78  ? 120 ASP D OD1 1 
ATOM   3936 O OD2 . ASP D 1 124 ? -22.760 -17.389 -24.920 1.00 46.19  ? 120 ASP D OD2 1 
ATOM   3937 N N   . SER D 1 125 ? -22.213 -16.802 -22.034 1.00 37.97  ? 121 SER D N   1 
ATOM   3938 C CA  . SER D 1 125 ? -23.093 -17.280 -20.958 1.00 38.72  ? 121 SER D CA  1 
ATOM   3939 C C   . SER D 1 125 ? -22.367 -18.281 -20.085 1.00 38.82  ? 121 SER D C   1 
ATOM   3940 O O   . SER D 1 125 ? -21.270 -18.748 -20.434 1.00 39.46  ? 121 SER D O   1 
ATOM   3941 C CB  . SER D 1 125 ? -24.375 -17.932 -21.524 1.00 41.23  ? 121 SER D CB  1 
ATOM   3942 O OG  . SER D 1 125 ? -24.075 -19.160 -22.135 1.00 41.27  ? 121 SER D OG  1 
ATOM   3943 N N   . VAL D 1 126 ? -22.983 -18.636 -18.966 1.00 38.77  ? 122 VAL D N   1 
ATOM   3944 C CA  . VAL D 1 126 ? -22.381 -19.587 -18.058 1.00 39.48  ? 122 VAL D CA  1 
ATOM   3945 C C   . VAL D 1 126 ? -22.207 -20.972 -18.736 1.00 41.21  ? 122 VAL D C   1 
ATOM   3946 O O   . VAL D 1 126 ? -21.122 -21.583 -18.666 1.00 40.64  ? 122 VAL D O   1 
ATOM   3947 C CB  . VAL D 1 126 ? -23.187 -19.719 -16.742 1.00 40.09  ? 122 VAL D CB  1 
ATOM   3948 C CG1 . VAL D 1 126 ? -22.778 -21.008 -15.988 1.00 40.56  ? 122 VAL D CG1 1 
ATOM   3949 C CG2 . VAL D 1 126 ? -23.036 -18.474 -15.895 1.00 38.38  ? 122 VAL D CG2 1 
ATOM   3950 N N   . GLU D 1 127 ? -23.260 -21.436 -19.410 1.00 42.10  ? 123 GLU D N   1 
ATOM   3951 C CA  . GLU D 1 127 ? -23.236 -22.740 -20.109 1.00 42.70  ? 123 GLU D CA  1 
ATOM   3952 C C   . GLU D 1 127 ? -22.183 -22.759 -21.223 1.00 41.64  ? 123 GLU D C   1 
ATOM   3953 O O   . GLU D 1 127 ? -21.489 -23.728 -21.393 1.00 40.76  ? 123 GLU D O   1 
ATOM   3954 C CB  . GLU D 1 127 ? -24.625 -23.109 -20.698 1.00 43.64  ? 123 GLU D CB  1 
ATOM   3955 N N   . SER D 1 128 ? -22.104 -21.687 -21.998 1.00 42.95  ? 124 SER D N   1 
ATOM   3956 C CA  . SER D 1 128 ? -21.191 -21.681 -23.109 1.00 43.56  ? 124 SER D CA  1 
ATOM   3957 C C   . SER D 1 128 ? -19.771 -21.495 -22.567 1.00 43.10  ? 124 SER D C   1 
ATOM   3958 O O   . SER D 1 128 ? -18.831 -22.076 -23.109 1.00 45.12  ? 124 SER D O   1 
ATOM   3959 C CB  . SER D 1 128 ? -21.605 -20.669 -24.174 1.00 44.52  ? 124 SER D CB  1 
ATOM   3960 O OG  . SER D 1 128 ? -21.250 -19.363 -23.785 1.00 49.81  ? 124 SER D OG  1 
ATOM   3961 N N   . ALA D 1 129 ? -19.619 -20.793 -21.439 1.00 41.86  ? 125 ALA D N   1 
ATOM   3962 C CA  . ALA D 1 129 ? -18.310 -20.748 -20.746 1.00 41.14  ? 125 ALA D CA  1 
ATOM   3963 C C   . ALA D 1 129 ? -17.832 -22.164 -20.352 1.00 41.84  ? 125 ALA D C   1 
ATOM   3964 O O   . ALA D 1 129 ? -16.707 -22.552 -20.652 1.00 39.31  ? 125 ALA D O   1 
ATOM   3965 C CB  . ALA D 1 129 ? -18.362 -19.849 -19.518 1.00 38.58  ? 125 ALA D CB  1 
ATOM   3966 N N   . LYS D 1 130 ? -18.709 -22.950 -19.737 1.00 47.73  ? 126 LYS D N   1 
ATOM   3967 C CA  . LYS D 1 130 ? -18.349 -24.340 -19.361 1.00 48.64  ? 126 LYS D CA  1 
ATOM   3968 C C   . LYS D 1 130 ? -17.923 -25.161 -20.566 1.00 46.68  ? 126 LYS D C   1 
ATOM   3969 O O   . LYS D 1 130 ? -16.903 -25.851 -20.532 1.00 45.77  ? 126 LYS D O   1 
ATOM   3970 C CB  . LYS D 1 130 ? -19.511 -25.040 -18.647 1.00 53.08  ? 126 LYS D CB  1 
ATOM   3971 C CG  . LYS D 1 130 ? -19.733 -24.496 -17.231 1.00 55.84  ? 126 LYS D CG  1 
ATOM   3972 C CD  . LYS D 1 130 ? -20.878 -25.203 -16.465 1.00 59.62  ? 126 LYS D CD  1 
ATOM   3973 C CE  . LYS D 1 130 ? -21.066 -24.582 -15.058 1.00 61.17  ? 126 LYS D CE  1 
ATOM   3974 N NZ  . LYS D 1 130 ? -22.449 -24.486 -14.495 1.00 62.66  ? 126 LYS D NZ  1 
ATOM   3975 N N   . ARG D 1 131 ? -18.671 -25.057 -21.654 1.00 46.45  ? 127 ARG D N   1 
ATOM   3976 C CA  . ARG D 1 131 ? -18.276 -25.730 -22.884 1.00 47.30  ? 127 ARG D CA  1 
ATOM   3977 C C   . ARG D 1 131 ? -16.910 -25.249 -23.442 1.00 44.06  ? 127 ARG D C   1 
ATOM   3978 O O   . ARG D 1 131 ? -16.121 -26.051 -23.878 1.00 43.87  ? 127 ARG D O   1 
ATOM   3979 C CB  . ARG D 1 131 ? -19.372 -25.581 -23.922 1.00 51.94  ? 127 ARG D CB  1 
ATOM   3980 C CG  . ARG D 1 131 ? -19.055 -26.214 -25.278 1.00 55.91  ? 127 ARG D CG  1 
ATOM   3981 C CD  . ARG D 1 131 ? -20.305 -26.414 -26.150 1.00 61.50  ? 127 ARG D CD  1 
ATOM   3982 N NE  . ARG D 1 131 ? -21.291 -25.329 -26.014 1.00 64.28  ? 127 ARG D NE  1 
ATOM   3983 C CZ  . ARG D 1 131 ? -21.116 -24.083 -26.472 1.00 66.19  ? 127 ARG D CZ  1 
ATOM   3984 N NH1 . ARG D 1 131 ? -19.973 -23.729 -27.092 1.00 68.25  ? 127 ARG D NH1 1 
ATOM   3985 N NH2 . ARG D 1 131 ? -22.075 -23.180 -26.306 1.00 64.28  ? 127 ARG D NH2 1 
ATOM   3986 N N   . GLU D 1 132 ? -16.669 -23.931 -23.446 1.00 41.33  ? 128 GLU D N   1 
ATOM   3987 C CA  . GLU D 1 132 ? -15.493 -23.351 -24.086 1.00 40.41  ? 128 GLU D CA  1 
ATOM   3988 C C   . GLU D 1 132 ? -14.252 -23.707 -23.282 1.00 40.39  ? 128 GLU D C   1 
ATOM   3989 O O   . GLU D 1 132 ? -13.239 -24.071 -23.848 1.00 41.10  ? 128 GLU D O   1 
ATOM   3990 C CB  . GLU D 1 132 ? -15.663 -21.828 -24.271 1.00 39.30  ? 128 GLU D CB  1 
ATOM   3991 C CG  . GLU D 1 132 ? -16.610 -21.477 -25.408 1.00 40.90  ? 128 GLU D CG  1 
ATOM   3992 C CD  . GLU D 1 132 ? -16.880 -19.996 -25.598 1.00 41.41  ? 128 GLU D CD  1 
ATOM   3993 O OE1 . GLU D 1 132 ? -16.369 -19.137 -24.860 1.00 39.67  ? 128 GLU D OE1 1 
ATOM   3994 O OE2 . GLU D 1 132 ? -17.677 -19.669 -26.500 1.00 44.25  ? 128 GLU D OE2 1 
ATOM   3995 N N   . ILE D 1 133 ? -14.373 -23.619 -21.957 1.00 40.33  ? 129 ILE D N   1 
ATOM   3996 C CA  . ILE D 1 133 ? -13.342 -23.988 -21.045 1.00 39.93  ? 129 ILE D CA  1 
ATOM   3997 C C   . ILE D 1 133 ? -12.953 -25.447 -21.265 1.00 41.70  ? 129 ILE D C   1 
ATOM   3998 O O   . ILE D 1 133 ? -11.766 -25.757 -21.452 1.00 41.14  ? 129 ILE D O   1 
ATOM   3999 C CB  . ILE D 1 133 ? -13.785 -23.787 -19.566 1.00 39.88  ? 129 ILE D CB  1 
ATOM   4000 C CG1 . ILE D 1 133 ? -13.896 -22.276 -19.248 1.00 40.38  ? 129 ILE D CG1 1 
ATOM   4001 C CG2 . ILE D 1 133 ? -12.795 -24.447 -18.585 1.00 38.39  ? 129 ILE D CG2 1 
ATOM   4002 C CD1 . ILE D 1 133 ? -14.679 -21.937 -17.980 1.00 40.31  ? 129 ILE D CD1 1 
ATOM   4003 N N   . ALA D 1 134 ? -13.945 -26.328 -21.301 1.00 43.40  ? 130 ALA D N   1 
ATOM   4004 C CA  . ALA D 1 134 ? -13.705 -27.765 -21.517 1.00 45.25  ? 130 ALA D CA  1 
ATOM   4005 C C   . ALA D 1 134 ? -13.093 -28.038 -22.907 1.00 45.29  ? 130 ALA D C   1 
ATOM   4006 O O   . ALA D 1 134 ? -12.283 -28.917 -23.059 1.00 46.59  ? 130 ALA D O   1 
ATOM   4007 C CB  . ALA D 1 134 ? -14.986 -28.596 -21.299 1.00 43.98  ? 130 ALA D CB  1 
ATOM   4008 N N   . PHE D 1 135 ? -13.486 -27.264 -23.909 1.00 45.44  ? 131 PHE D N   1 
ATOM   4009 C CA  . PHE D 1 135 ? -12.970 -27.440 -25.263 1.00 46.38  ? 131 PHE D CA  1 
ATOM   4010 C C   . PHE D 1 135 ? -11.473 -27.063 -25.384 1.00 47.10  ? 131 PHE D C   1 
ATOM   4011 O O   . PHE D 1 135 ? -10.726 -27.741 -26.045 1.00 48.71  ? 131 PHE D O   1 
ATOM   4012 C CB  . PHE D 1 135 ? -13.789 -26.591 -26.226 1.00 46.48  ? 131 PHE D CB  1 
ATOM   4013 C CG  . PHE D 1 135 ? -13.361 -26.728 -27.645 1.00 48.20  ? 131 PHE D CG  1 
ATOM   4014 C CD1 . PHE D 1 135 ? -13.861 -27.761 -28.438 1.00 50.19  ? 131 PHE D CD1 1 
ATOM   4015 C CD2 . PHE D 1 135 ? -12.424 -25.869 -28.190 1.00 47.36  ? 131 PHE D CD2 1 
ATOM   4016 C CE1 . PHE D 1 135 ? -13.457 -27.890 -29.759 1.00 51.24  ? 131 PHE D CE1 1 
ATOM   4017 C CE2 . PHE D 1 135 ? -12.005 -25.994 -29.506 1.00 48.68  ? 131 PHE D CE2 1 
ATOM   4018 C CZ  . PHE D 1 135 ? -12.527 -26.997 -30.299 1.00 51.28  ? 131 PHE D CZ  1 
ATOM   4019 N N   . TRP D 1 136 ? -11.058 -25.969 -24.749 1.00 46.27  ? 132 TRP D N   1 
ATOM   4020 C CA  . TRP D 1 136 ? -9.696  -25.465 -24.892 1.00 45.55  ? 132 TRP D CA  1 
ATOM   4021 C C   . TRP D 1 136 ? -8.733  -25.922 -23.813 1.00 43.76  ? 132 TRP D C   1 
ATOM   4022 O O   . TRP D 1 136 ? -7.551  -25.901 -24.029 1.00 42.60  ? 132 TRP D O   1 
ATOM   4023 C CB  . TRP D 1 136 ? -9.708  -23.941 -24.887 1.00 46.22  ? 132 TRP D CB  1 
ATOM   4024 C CG  . TRP D 1 136 ? -10.314 -23.356 -26.121 1.00 47.01  ? 132 TRP D CG  1 
ATOM   4025 C CD1 . TRP D 1 136 ? -11.521 -22.682 -26.205 1.00 47.78  ? 132 TRP D CD1 1 
ATOM   4026 C CD2 . TRP D 1 136 ? -9.762  -23.365 -27.514 1.00 50.17  ? 132 TRP D CD2 1 
ATOM   4027 N NE1 . TRP D 1 136 ? -11.766 -22.293 -27.500 1.00 49.38  ? 132 TRP D NE1 1 
ATOM   4028 C CE2 . TRP D 1 136 ? -10.737 -22.666 -28.334 1.00 51.08  ? 132 TRP D CE2 1 
ATOM   4029 C CE3 . TRP D 1 136 ? -8.606  -23.908 -28.141 1.00 52.06  ? 132 TRP D CE3 1 
ATOM   4030 C CZ2 . TRP D 1 136 ? -10.557 -22.489 -29.731 1.00 55.02  ? 132 TRP D CZ2 1 
ATOM   4031 C CZ3 . TRP D 1 136 ? -8.427  -23.721 -29.575 1.00 55.37  ? 132 TRP D CZ3 1 
ATOM   4032 C CH2 . TRP D 1 136 ? -9.392  -23.029 -30.344 1.00 56.07  ? 132 TRP D CH2 1 
ATOM   4033 N N   . PHE D 1 137 ? -9.239  -26.318 -22.652 1.00 43.14  ? 133 PHE D N   1 
ATOM   4034 C CA  . PHE D 1 137 ? -8.396  -26.726 -21.520 1.00 43.31  ? 133 PHE D CA  1 
ATOM   4035 C C   . PHE D 1 137 ? -8.746  -28.114 -21.022 1.00 45.88  ? 133 PHE D C   1 
ATOM   4036 O O   . PHE D 1 137 ? -9.927  -28.451 -20.864 1.00 48.32  ? 133 PHE D O   1 
ATOM   4037 C CB  . PHE D 1 137 ? -8.577  -25.760 -20.361 1.00 42.81  ? 133 PHE D CB  1 
ATOM   4038 C CG  . PHE D 1 137 ? -7.928  -24.421 -20.574 1.00 40.64  ? 133 PHE D CG  1 
ATOM   4039 C CD1 . PHE D 1 137 ? -8.607  -23.390 -21.227 1.00 39.18  ? 133 PHE D CD1 1 
ATOM   4040 C CD2 . PHE D 1 137 ? -6.654  -24.191 -20.118 1.00 40.50  ? 133 PHE D CD2 1 
ATOM   4041 C CE1 . PHE D 1 137 ? -8.008  -22.154 -21.408 1.00 39.88  ? 133 PHE D CE1 1 
ATOM   4042 C CE2 . PHE D 1 137 ? -6.032  -22.967 -20.311 1.00 40.70  ? 133 PHE D CE2 1 
ATOM   4043 C CZ  . PHE D 1 137 ? -6.716  -21.936 -20.942 1.00 39.60  ? 133 PHE D CZ  1 
ATOM   4044 N N   . LYS D 1 138 ? -7.721  -28.928 -20.795 1.00 47.97  ? 134 LYS D N   1 
ATOM   4045 C CA  . LYS D 1 138 ? -7.877  -30.189 -20.062 1.00 50.42  ? 134 LYS D CA  1 
ATOM   4046 C C   . LYS D 1 138 ? -8.038  -29.790 -18.603 1.00 50.62  ? 134 LYS D C   1 
ATOM   4047 O O   . LYS D 1 138 ? -7.466  -28.784 -18.166 1.00 52.85  ? 134 LYS D O   1 
ATOM   4048 C CB  . LYS D 1 138 ? -6.667  -31.136 -20.269 1.00 48.44  ? 134 LYS D CB  1 
ATOM   4049 N N   . ALA D 1 139 ? -8.810  -30.564 -17.856 1.00 52.88  ? 135 ALA D N   1 
ATOM   4050 C CA  . ALA D 1 139 ? -9.033  -30.333 -16.421 1.00 54.04  ? 135 ALA D CA  1 
ATOM   4051 C C   . ALA D 1 139 ? -7.735  -30.055 -15.650 1.00 53.56  ? 135 ALA D C   1 
ATOM   4052 O O   . ALA D 1 139 ? -7.666  -29.146 -14.831 1.00 52.37  ? 135 ALA D O   1
[truncated: 856,561 more chars]
