# Supplementary material for: Structural and Functional Analyses of Trypanosoma brucei Nucleoside Diphosphate Kinase
Source: ACS Omega. 2026 Mar 9;11(11):17663–77. doi: 10.1021/acsomega.5c11614 (PMC13019236; doi:10.1021/acsomega.5c11614)
Supplement: Supplementary file 3 [file ao5c11614_si_003.cif]

data_4FKX
# 
_entry.id   4FKX 
# 
_audit_conform.dict_name       mmcif_pdbx.dic 
_audit_conform.dict_version    5.379 
_audit_conform.dict_location   http://mmcif.pdb.org/dictionaries/ascii/mmcif_pdbx.dic 
# 
loop_
_database_2.database_id 
_database_2.database_code 
_database_2.pdbx_database_accession 
_database_2.pdbx_DOI 
PDB   4FKX         pdb_00004fkx 10.2210/pdb4fkx/pdb 
RCSB  RCSB073027   ?            ?                   
WWPDB D_1000073027 ?            ?                   
# 
loop_
_pdbx_database_related.db_name 
_pdbx_database_related.db_id 
_pdbx_database_related.details 
_pdbx_database_related.content_type 
PDB         4F36                 'apo form'       unspecified 
PDB         4F4A                 'UDP bound form' unspecified 
PDB         4FKY                 'GDP bound form' unspecified 
TargetTrack SSGCID-TrbrA.00438.a .                unspecified 
# 
_pdbx_database_status.entry_id                        4FKX 
_pdbx_database_status.deposit_site                    RCSB 
_pdbx_database_status.process_site                    RCSB 
_pdbx_database_status.recvd_initial_deposition_date   2012-06-13 
_pdbx_database_status.status_code                     REL 
_pdbx_database_status.status_code_sf                  REL 
_pdbx_database_status.status_code_mr                  ? 
_pdbx_database_status.SG_entry                        Y 
_pdbx_database_status.status_code_cs                  ? 
_pdbx_database_status.methods_development_category    ? 
_pdbx_database_status.pdb_format_compatible           Y 
_pdbx_database_status.status_code_nmr_data            ? 
# 
_audit_author.name           'Seattle Structural Genomics Center for Infectious Disease (SSGCID)' 
_audit_author.pdbx_ordinal   1 
# 
_citation.id                        primary 
_citation.title                     'Crystal structure of nucleoside diphosphate kinase B from Trypanosoma brucei bound to CDP' 
_citation.journal_abbrev            'To be Published' 
_citation.journal_volume            ? 
_citation.page_first                ? 
_citation.page_last                 ? 
_citation.year                      ? 
_citation.journal_id_ASTM           ? 
_citation.country                   ? 
_citation.journal_id_ISSN           ? 
_citation.journal_id_CSD            0353 
_citation.book_publisher            ? 
_citation.pdbx_database_id_PubMed   ? 
_citation.pdbx_database_id_DOI      ? 
# 
loop_
_citation_author.citation_id 
_citation_author.name 
_citation_author.ordinal 
_citation_author.identifier_ORCID 
primary 'Gardberg, A.S.'                                                     1 ? 
primary 'Edwards, T.E.'                                                      2 ? 
primary 'Seattle Structural Genomics Center for Infectious Disease (SSGCID)' 3 ? 
# 
_cell.length_a           71.630 
_cell.length_b           121.370 
_cell.length_c           112.870 
_cell.angle_alpha        90.000 
_cell.angle_beta         90.000 
_cell.angle_gamma        90.000 
_cell.entry_id           4FKX 
_cell.pdbx_unique_axis   ? 
_cell.Z_PDB              24 
_cell.length_a_esd       ? 
_cell.length_b_esd       ? 
_cell.length_c_esd       ? 
_cell.angle_alpha_esd    ? 
_cell.angle_beta_esd     ? 
_cell.angle_gamma_esd    ? 
# 
_symmetry.space_group_name_H-M             'C 2 2 21' 
_symmetry.entry_id                         4FKX 
_symmetry.Int_Tables_number                20 
_symmetry.pdbx_full_space_group_name_H-M   ? 
_symmetry.cell_setting                     ? 
_symmetry.space_group_name_Hall            ? 
# 
loop_
_entity.id 
_entity.type 
_entity.src_method 
_entity.pdbx_description 
_entity.formula_weight 
_entity.pdbx_number_of_molecules 
_entity.pdbx_ec 
_entity.pdbx_mutation 
_entity.pdbx_fragment 
_entity.details 
1 polymer     man 'Nucleoside diphosphate kinase' 17910.428 3   2.7.4.6 ? ? ? 
2 non-polymer syn "CYTIDINE-5'-DIPHOSPHATE"       403.176   3   ?       ? ? ? 
3 non-polymer syn 'MAGNESIUM ION'                 24.305    3   ?       ? ? ? 
4 non-polymer syn '(4S)-2-METHYL-2,4-PENTANEDIOL' 118.174   1   ?       ? ? ? 
5 water       nat water                           18.015    516 ?       ? ? ? 
# 
_entity_name_com.entity_id   1 
_entity_name_com.name        'NDK B' 
# 
_entity_poly.entity_id                      1 
_entity_poly.type                           'polypeptide(L)' 
_entity_poly.nstd_linkage                   no 
_entity_poly.nstd_monomer                   no 
_entity_poly.pdbx_seq_one_letter_code       
;MAHHHHHHMPSERTFIAVKPDGVQRNLVGEIIKRFENKGYKLVGLKLLQPTEEQAKQHYIDLASKPFYSGLVSYFSSGPI
VGMVWEGLGVVKGGRVLLGATNPADSLPGTIRGDFAVDVGRNVCHGSDSVESAKREIAFWFKAEELVSWTSHSVKQIYER
A
;
_entity_poly.pdbx_seq_one_letter_code_can   
;MAHHHHHHMPSERTFIAVKPDGVQRNLVGEIIKRFENKGYKLVGLKLLQPTEEQAKQHYIDLASKPFYSGLVSYFSSGPI
VGMVWEGLGVVKGGRVLLGATNPADSLPGTIRGDFAVDVGRNVCHGSDSVESAKREIAFWFKAEELVSWTSHSVKQIYER
A
;
_entity_poly.pdbx_strand_id                 A,B,C 
_entity_poly.pdbx_target_identifier         SSGCID-TrbrA.00438.a 
# 
loop_
_entity_poly_seq.entity_id 
_entity_poly_seq.num 
_entity_poly_seq.mon_id 
_entity_poly_seq.hetero 
1 1   MET n 
1 2   ALA n 
1 3   HIS n 
1 4   HIS n 
1 5   HIS n 
1 6   HIS n 
1 7   HIS n 
1 8   HIS n 
1 9   MET n 
1 10  PRO n 
1 11  SER n 
1 12  GLU n 
1 13  ARG n 
1 14  THR n 
1 15  PHE n 
1 16  ILE n 
1 17  ALA n 
1 18  VAL n 
1 19  LYS n 
1 20  PRO n 
1 21  ASP n 
1 22  GLY n 
1 23  VAL n 
1 24  GLN n 
1 25  ARG n 
1 26  ASN n 
1 27  LEU n 
1 28  VAL n 
1 29  GLY n 
1 30  GLU n 
1 31  ILE n 
1 32  ILE n 
1 33  LYS n 
1 34  ARG n 
1 35  PHE n 
1 36  GLU n 
1 37  ASN n 
1 38  LYS n 
1 39  GLY n 
1 40  TYR n 
1 41  LYS n 
1 42  LEU n 
1 43  VAL n 
1 44  GLY n 
1 45  LEU n 
1 46  LYS n 
1 47  LEU n 
1 48  LEU n 
1 49  GLN n 
1 50  PRO n 
1 51  THR n 
1 52  GLU n 
1 53  GLU n 
1 54  GLN n 
1 55  ALA n 
1 56  LYS n 
1 57  GLN n 
1 58  HIS n 
1 59  TYR n 
1 60  ILE n 
1 61  ASP n 
1 62  LEU n 
1 63  ALA n 
1 64  SER n 
1 65  LYS n 
1 66  PRO n 
1 67  PHE n 
1 68  TYR n 
1 69  SER n 
1 70  GLY n 
1 71  LEU n 
1 72  VAL n 
1 73  SER n 
1 74  TYR n 
1 75  PHE n 
1 76  SER n 
1 77  SER n 
1 78  GLY n 
1 79  PRO n 
1 80  ILE n 
1 81  VAL n 
1 82  GLY n 
1 83  MET n 
1 84  VAL n 
1 85  TRP n 
1 86  GLU n 
1 87  GLY n 
1 88  LEU n 
1 89  GLY n 
1 90  VAL n 
1 91  VAL n 
1 92  LYS n 
1 93  GLY n 
1 94  GLY n 
1 95  ARG n 
1 96  VAL n 
1 97  LEU n 
1 98  LEU n 
1 99  GLY n 
1 100 ALA n 
1 101 THR n 
1 102 ASN n 
1 103 PRO n 
1 104 ALA n 
1 105 ASP n 
1 106 SER n 
1 107 LEU n 
1 108 PRO n 
1 109 GLY n 
1 110 THR n 
1 111 ILE n 
1 112 ARG n 
1 113 GLY n 
1 114 ASP n 
1 115 PHE n 
1 116 ALA n 
1 117 VAL n 
1 118 ASP n 
1 119 VAL n 
1 120 GLY n 
1 121 ARG n 
1 122 ASN n 
1 123 VAL n 
1 124 CYS n 
1 125 HIS n 
1 126 GLY n 
1 127 SER n 
1 128 ASP n 
1 129 SER n 
1 130 VAL n 
1 131 GLU n 
1 132 SER n 
1 133 ALA n 
1 134 LYS n 
1 135 ARG n 
1 136 GLU n 
1 137 ILE n 
1 138 ALA n 
1 139 PHE n 
1 140 TRP n 
1 141 PHE n 
1 142 LYS n 
1 143 ALA n 
1 144 GLU n 
1 145 GLU n 
1 146 LEU n 
1 147 VAL n 
1 148 SER n 
1 149 TRP n 
1 150 THR n 
1 151 SER n 
1 152 HIS n 
1 153 SER n 
1 154 VAL n 
1 155 LYS n 
1 156 GLN n 
1 157 ILE n 
1 158 TYR n 
1 159 GLU n 
1 160 ARG n 
1 161 ALA n 
# 
_entity_src_gen.entity_id                          1 
_entity_src_gen.pdbx_src_id                        1 
_entity_src_gen.pdbx_alt_source_flag               sample 
_entity_src_gen.pdbx_seq_type                      ? 
_entity_src_gen.pdbx_beg_seq_num                   ? 
_entity_src_gen.pdbx_end_seq_num                   ? 
_entity_src_gen.gene_src_common_name               ? 
_entity_src_gen.gene_src_genus                     ? 
_entity_src_gen.pdbx_gene_src_gene                 Tb11.01.7800 
_entity_src_gen.gene_src_species                   ? 
_entity_src_gen.gene_src_strain                    '927/4 GUTat10.1' 
_entity_src_gen.gene_src_tissue                    ? 
_entity_src_gen.gene_src_tissue_fraction           ? 
_entity_src_gen.gene_src_details                   ? 
_entity_src_gen.pdbx_gene_src_fragment             ? 
_entity_src_gen.pdbx_gene_src_scientific_name      'Trypanosoma brucei brucei' 
_entity_src_gen.pdbx_gene_src_ncbi_taxonomy_id     999953 
_entity_src_gen.pdbx_gene_src_variant              ? 
_entity_src_gen.pdbx_gene_src_cell_line            ? 
_entity_src_gen.pdbx_gene_src_atcc                 ? 
_entity_src_gen.pdbx_gene_src_organ                ? 
_entity_src_gen.pdbx_gene_src_organelle            ? 
_entity_src_gen.pdbx_gene_src_cell                 ? 
_entity_src_gen.pdbx_gene_src_cellular_location    ? 
_entity_src_gen.host_org_common_name               ? 
_entity_src_gen.pdbx_host_org_scientific_name      'Escherichia coli' 
_entity_src_gen.pdbx_host_org_ncbi_taxonomy_id     562 
_entity_src_gen.host_org_genus                     ? 
_entity_src_gen.pdbx_host_org_gene                 ? 
_entity_src_gen.pdbx_host_org_organ                ? 
_entity_src_gen.host_org_species                   ? 
_entity_src_gen.pdbx_host_org_tissue               ? 
_entity_src_gen.pdbx_host_org_tissue_fraction      ? 
_entity_src_gen.pdbx_host_org_strain               ? 
_entity_src_gen.pdbx_host_org_variant              ? 
_entity_src_gen.pdbx_host_org_cell_line            ? 
_entity_src_gen.pdbx_host_org_atcc                 ? 
_entity_src_gen.pdbx_host_org_culture_collection   ? 
_entity_src_gen.pdbx_host_org_cell                 ? 
_entity_src_gen.pdbx_host_org_organelle            ? 
_entity_src_gen.pdbx_host_org_cellular_location    ? 
_entity_src_gen.pdbx_host_org_vector_type          plasmid 
_entity_src_gen.pdbx_host_org_vector               ? 
_entity_src_gen.host_org_details                   ? 
_entity_src_gen.expression_system_id               ? 
_entity_src_gen.plasmid_name                       pAVA0421 
_entity_src_gen.plasmid_details                    ? 
_entity_src_gen.pdbx_description                   ? 
# 
_struct_ref.id                         1 
_struct_ref.db_name                    UNP 
_struct_ref.db_code                    Q381H3_TRYB2 
_struct_ref.pdbx_db_accession          Q381H3 
_struct_ref.entity_id                  1 
_struct_ref.pdbx_seq_one_letter_code   
;MPSERTFIAVKPDGVQRNLVGEIIKRFENKGYKLVGLKLLQPTEEQAKQHYIDLASKPFYSGLVSYFSSGPIVGMVWEGL
GVVKGGRVLLGATNPADSLPGTIRGDFAVDVGRNVCHGSDSVESAKREIAFWFKAEELVSWTSHSVKQIYERA
;
_struct_ref.pdbx_align_begin           1 
_struct_ref.pdbx_db_isoform            ? 
# 
loop_
_struct_ref_seq.align_id 
_struct_ref_seq.ref_id 
_struct_ref_seq.pdbx_PDB_id_code 
_struct_ref_seq.pdbx_strand_id 
_struct_ref_seq.seq_align_beg 
_struct_ref_seq.pdbx_seq_align_beg_ins_code 
_struct_ref_seq.seq_align_end 
_struct_ref_seq.pdbx_seq_align_end_ins_code 
_struct_ref_seq.pdbx_db_accession 
_struct_ref_seq.db_align_beg 
_struct_ref_seq.pdbx_db_align_beg_ins_code 
_struct_ref_seq.db_align_end 
_struct_ref_seq.pdbx_db_align_end_ins_code 
_struct_ref_seq.pdbx_auth_seq_align_beg 
_struct_ref_seq.pdbx_auth_seq_align_end 
1 1 4FKX A 9 ? 161 ? Q381H3 1 ? 153 ? 1 153 
2 1 4FKX B 9 ? 161 ? Q381H3 1 ? 153 ? 1 153 
3 1 4FKX C 9 ? 161 ? Q381H3 1 ? 153 ? 1 153 
# 
loop_
_struct_ref_seq_dif.align_id 
_struct_ref_seq_dif.pdbx_pdb_id_code 
_struct_ref_seq_dif.mon_id 
_struct_ref_seq_dif.pdbx_pdb_strand_id 
_struct_ref_seq_dif.seq_num 
_struct_ref_seq_dif.pdbx_pdb_ins_code 
_struct_ref_seq_dif.pdbx_seq_db_name 
_struct_ref_seq_dif.pdbx_seq_db_accession_code 
_struct_ref_seq_dif.db_mon_id 
_struct_ref_seq_dif.pdbx_seq_db_seq_num 
_struct_ref_seq_dif.details 
_struct_ref_seq_dif.pdbx_auth_seq_num 
_struct_ref_seq_dif.pdbx_ordinal 
1 4FKX MET A 1 ? UNP Q381H3 ? ? 'expression tag' -7 1  
1 4FKX ALA A 2 ? UNP Q381H3 ? ? 'expression tag' -6 2  
1 4FKX HIS A 3 ? UNP Q381H3 ? ? 'expression tag' -5 3  
1 4FKX HIS A 4 ? UNP Q381H3 ? ? 'expression tag' -4 4  
1 4FKX HIS A 5 ? UNP Q381H3 ? ? 'expression tag' -3 5  
1 4FKX HIS A 6 ? UNP Q381H3 ? ? 'expression tag' -2 6  
1 4FKX HIS A 7 ? UNP Q381H3 ? ? 'expression tag' -1 7  
1 4FKX HIS A 8 ? UNP Q381H3 ? ? 'expression tag' 0  8  
2 4FKX MET B 1 ? UNP Q381H3 ? ? 'expression tag' -7 9  
2 4FKX ALA B 2 ? UNP Q381H3 ? ? 'expression tag' -6 10 
2 4FKX HIS B 3 ? UNP Q381H3 ? ? 'expression tag' -5 11 
2 4FKX HIS B 4 ? UNP Q381H3 ? ? 'expression tag' -4 12 
2 4FKX HIS B 5 ? UNP Q381H3 ? ? 'expression tag' -3 13 
2 4FKX HIS B 6 ? UNP Q381H3 ? ? 'expression tag' -2 14 
2 4FKX HIS B 7 ? UNP Q381H3 ? ? 'expression tag' -1 15 
2 4FKX HIS B 8 ? UNP Q381H3 ? ? 'expression tag' 0  16 
3 4FKX MET C 1 ? UNP Q381H3 ? ? 'expression tag' -7 17 
3 4FKX ALA C 2 ? UNP Q381H3 ? ? 'expression tag' -6 18 
3 4FKX HIS C 3 ? UNP Q381H3 ? ? 'expression tag' -5 19 
3 4FKX HIS C 4 ? UNP Q381H3 ? ? 'expression tag' -4 20 
3 4FKX HIS C 5 ? UNP Q381H3 ? ? 'expression tag' -3 21 
3 4FKX HIS C 6 ? UNP Q381H3 ? ? 'expression tag' -2 22 
3 4FKX HIS C 7 ? UNP Q381H3 ? ? 'expression tag' -1 23 
3 4FKX HIS C 8 ? UNP Q381H3 ? ? 'expression tag' 0  24 
# 
loop_
_chem_comp.id 
_chem_comp.type 
_chem_comp.mon_nstd_flag 
_chem_comp.name 
_chem_comp.pdbx_synonyms 
_chem_comp.formula 
_chem_comp.formula_weight 
ALA 'L-peptide linking' y ALANINE                         ? 'C3 H7 N O2'       89.093  
ARG 'L-peptide linking' y ARGININE                        ? 'C6 H15 N4 O2 1'   175.209 
ASN 'L-peptide linking' y ASPARAGINE                      ? 'C4 H8 N2 O3'      132.118 
ASP 'L-peptide linking' y 'ASPARTIC ACID'                 ? 'C4 H7 N O4'       133.103 
CDP non-polymer         . "CYTIDINE-5'-DIPHOSPHATE"       ? 'C9 H15 N3 O11 P2' 403.176 
CYS 'L-peptide linking' y CYSTEINE                        ? 'C3 H7 N O2 S'     121.158 
GLN 'L-peptide linking' y GLUTAMINE                       ? 'C5 H10 N2 O3'     146.144 
GLU 'L-peptide linking' y 'GLUTAMIC ACID'                 ? 'C5 H9 N O4'       147.129 
GLY 'peptide linking'   y GLYCINE                         ? 'C2 H5 N O2'       75.067  
HIS 'L-peptide linking' y HISTIDINE                       ? 'C6 H10 N3 O2 1'   156.162 
HOH non-polymer         . WATER                           ? 'H2 O'             18.015  
ILE 'L-peptide linking' y ISOLEUCINE                      ? 'C6 H13 N O2'      131.173 
LEU 'L-peptide linking' y LEUCINE                         ? 'C6 H13 N O2'      131.173 
LYS 'L-peptide linking' y LYSINE                          ? 'C6 H15 N2 O2 1'   147.195 
MET 'L-peptide linking' y METHIONINE                      ? 'C5 H11 N O2 S'    149.211 
MG  non-polymer         . 'MAGNESIUM ION'                 ? 'Mg 2'             24.305  
MPD non-polymer         . '(4S)-2-METHYL-2,4-PENTANEDIOL' ? 'C6 H14 O2'        118.174 
PHE 'L-peptide linking' y PHENYLALANINE                   ? 'C9 H11 N O2'      165.189 
PRO 'L-peptide linking' y PROLINE                         ? 'C5 H9 N O2'       115.130 
SER 'L-peptide linking' y SERINE                          ? 'C3 H7 N O3'       105.093 
THR 'L-peptide linking' y THREONINE                       ? 'C4 H9 N O3'       119.119 
TRP 'L-peptide linking' y TRYPTOPHAN                      ? 'C11 H12 N2 O2'    204.225 
TYR 'L-peptide linking' y TYROSINE                        ? 'C9 H11 N O3'      181.189 
VAL 'L-peptide linking' y VALINE                          ? 'C5 H11 N O2'      117.146 
# 
_exptl.crystals_number   1 
_exptl.entry_id          4FKX 
_exptl.method            'X-RAY DIFFRACTION' 
# 
_exptl_crystal.id                    1 
_exptl_crystal.density_Matthews      2.28 
_exptl_crystal.density_meas          ? 
_exptl_crystal.density_percent_sol   46.12 
_exptl_crystal.description           ? 
_exptl_crystal.F_000                 ? 
_exptl_crystal.preparation           ? 
# 
_exptl_crystal_grow.crystal_id      1 
_exptl_crystal_grow.method          'VAPOR DIFFUSION, SITTING DROP' 
_exptl_crystal_grow.pH              6.5 
_exptl_crystal_grow.temp            289 
_exptl_crystal_grow.temp_details    ? 
_exptl_crystal_grow.pdbx_details    
;TrbrA.00438.a.B1 PS01459 at 20.2 mg/mL against 40% MPD, 5% PEG8000, 0.1 M sodium cacodylate, pH 6.5, 2 mM CDP, 10 mM magnesium chloride, crystal tracking ID 234284b5, VAPOR DIFFUSION, SITTING DROP, temperature 289K
;
_exptl_crystal_grow.pdbx_pH_range   ? 
# 
_diffrn.id                     1 
_diffrn.ambient_temp           100 
_diffrn.ambient_temp_details   ? 
_diffrn.crystal_id             1 
# 
_diffrn_detector.diffrn_id              1 
_diffrn_detector.detector               CCD 
_diffrn_detector.type                   'RIGAKU SATURN 944+' 
_diffrn_detector.pdbx_collection_date   2012-05-12 
_diffrn_detector.details                VariMax 
# 
_diffrn_radiation.diffrn_id                        1 
_diffrn_radiation.wavelength_id                    1 
_diffrn_radiation.pdbx_diffrn_protocol             'SINGLE WAVELENGTH' 
_diffrn_radiation.monochromator                    ? 
_diffrn_radiation.pdbx_monochromatic_or_laue_m_l   M 
_diffrn_radiation.pdbx_scattering_type             x-ray 
# 
_diffrn_radiation_wavelength.id           1 
_diffrn_radiation_wavelength.wavelength   1.5418 
_diffrn_radiation_wavelength.wt           1.0 
# 
_diffrn_source.diffrn_id                   1 
_diffrn_source.source                      'ROTATING ANODE' 
_diffrn_source.type                        'RIGAKU FR-E+ SUPERBRIGHT' 
_diffrn_source.pdbx_wavelength             ? 
_diffrn_source.pdbx_wavelength_list        1.5418 
_diffrn_source.pdbx_synchrotron_site       ? 
_diffrn_source.pdbx_synchrotron_beamline   ? 
# 
_reflns.entry_id                     4FKX 
_reflns.d_resolution_high            1.700 
_reflns.number_obs                   53372 
_reflns.pdbx_Rmerge_I_obs            0.079 
_reflns.pdbx_netI_over_sigmaI        32.77 
_reflns.percent_possible_obs         98.1 
_reflns.B_iso_Wilson_estimate        21.523 
_reflns.observed_criterion_sigma_I   -3.0 
_reflns.observed_criterion_sigma_F   ? 
_reflns.d_resolution_low             50 
_reflns.number_all                   54412 
_reflns.pdbx_Rsym_value              ? 
_reflns.pdbx_redundancy              8.5 
_reflns.R_free_details               ? 
_reflns.limit_h_max                  ? 
_reflns.limit_h_min                  ? 
_reflns.limit_k_max                  ? 
_reflns.limit_k_min                  ? 
_reflns.limit_l_max                  ? 
_reflns.limit_l_min                  ? 
_reflns.observed_criterion_F_max     ? 
_reflns.observed_criterion_F_min     ? 
_reflns.pdbx_chi_squared             ? 
_reflns.pdbx_scaling_rejects         ? 
_reflns.pdbx_ordinal                 1 
_reflns.pdbx_diffrn_id               1 
# 
loop_
_reflns_shell.d_res_high 
_reflns_shell.d_res_low 
_reflns_shell.number_measured_obs 
_reflns_shell.number_measured_all 
_reflns_shell.number_unique_obs 
_reflns_shell.Rmerge_I_obs 
_reflns_shell.meanI_over_sigI_obs 
_reflns_shell.pdbx_Rsym_value 
_reflns_shell.pdbx_chi_squared 
_reflns_shell.pdbx_redundancy 
_reflns_shell.percent_possible_obs 
_reflns_shell.number_unique_all 
_reflns_shell.percent_possible_all 
_reflns_shell.pdbx_ordinal 
_reflns_shell.pdbx_diffrn_id 
1.700 1.740 14026 ? 3583 0.438 3.240   ? ? ? ? ? 90.2  1  1 
1.740 1.790 19548 ? 3635 0.413 4.300   ? ? ? ? ? 93.2  2  1 
1.790 1.840 19883 ? 3592 0.343 5.280   ? ? ? ? ? 95.1  3  1 
1.840 1.900 20271 ? 3572 0.273 6.760   ? ? ? ? ? 97.1  4  1 
1.900 1.960 20426 ? 3484 0.225 8.520   ? ? ? ? ? 98.5  5  1 
1.960 2.030 20731 ? 3416 0.186 10.670  ? ? ? ? ? 99.6  6  1 
2.030 2.110 21338 ? 3337 0.157 13.960  ? ? ? ? ? 99.9  7  1 
2.110 2.190 24889 ? 3191 0.141 18.930  ? ? ? ? ? 100.0 8  1 
2.190 2.290 26699 ? 3097 0.125 23.620  ? ? ? ? ? 100.0 9  1 
2.290 2.400 26710 ? 2929 0.118 27.060  ? ? ? ? ? 100.0 10 1 
2.400 2.530 27329 ? 2811 0.118 30.860  ? ? ? ? ? 100.0 11 1 
2.530 2.690 28337 ? 2672 0.116 34.000  ? ? ? ? ? 100.0 12 1 
2.690 2.870 30565 ? 2491 0.092 45.090  ? ? ? ? ? 100.0 13 1 
2.870 3.100 31297 ? 2352 0.072 60.480  ? ? ? ? ? 100.0 14 1 
3.100 3.400 28932 ? 2162 0.066 73.680  ? ? ? ? ? 100.0 15 1 
3.400 3.800 26160 ? 1965 0.053 94.780  ? ? ? ? ? 99.9  16 1 
3.800 4.390 22838 ? 1740 0.041 113.040 ? ? ? ? ? 99.9  17 1 
4.390 5.380 19506 ? 1494 0.042 110.330 ? ? ? ? ? 99.9  18 1 
5.380 7.600 15255 ? 1167 0.062 95.880  ? ? ? ? ? 99.9  19 1 
7.600 ?     7863  ? 682  0.039 149.430 ? ? ? ? ? 98.3  20 1 
# 
_refine.entry_id                                 4FKX 
_refine.ls_d_res_high                            1.700 
_refine.ls_d_res_low                             41.33 
_refine.pdbx_ls_sigma_F                          0.0 
_refine.pdbx_data_cutoff_high_absF               ? 
_refine.pdbx_data_cutoff_low_absF                ? 
_refine.ls_percent_reflns_obs                    98.09 
_refine.ls_number_reflns_obs                     53338 
_refine.ls_number_reflns_all                     ? 
_refine.pdbx_ls_cross_valid_method               THROUGHOUT 
_refine.pdbx_R_Free_selection_details            RANDOM 
_refine.details                                  
;U VALUES      : WITH TLS ADDED 
HYDROGENS HAVE BEEN ADDED IN THE RIDING POSITIONS
;
_refine.ls_R_factor_all                          ? 
_refine.ls_R_factor_obs                          0.1536 
_refine.ls_R_factor_R_work                       0.1521 
_refine.ls_wR_factor_R_work                      0.1308 
_refine.ls_R_factor_R_free                       0.1821 
_refine.ls_wR_factor_R_free                      0.1552 
_refine.ls_percent_reflns_R_free                 4.9 
_refine.ls_number_reflns_R_free                  2628 
_refine.ls_R_factor_R_free_error                 ? 
_refine.B_iso_mean                               14.9271 
_refine.solvent_model_param_bsol                 ? 
_refine.solvent_model_param_ksol                 ? 
_refine.pdbx_isotropic_thermal_model             ? 
_refine.aniso_B[1][1]                            -0.1200 
_refine.aniso_B[2][2]                            0.0600 
_refine.aniso_B[3][3]                            0.0600 
_refine.aniso_B[1][2]                            -0.0000 
_refine.aniso_B[1][3]                            0.0000 
_refine.aniso_B[2][3]                            -0.0000 
_refine.correlation_coeff_Fo_to_Fc               0.9650 
_refine.correlation_coeff_Fo_to_Fc_free          0.9470 
_refine.overall_SU_R_Cruickshank_DPI             0.0933 
_refine.overall_SU_R_free                        0.0913 
_refine.pdbx_overall_ESU_R                       0.0930 
_refine.pdbx_overall_ESU_R_Free                  0.0910 
_refine.overall_SU_ML                            0.0550 
_refine.overall_SU_B                             3.1850 
_refine.solvent_model_details                    MASK 
_refine.pdbx_solvent_vdw_probe_radii             1.2000 
_refine.pdbx_solvent_ion_probe_radii             0.8000 
_refine.pdbx_solvent_shrinkage_radii             0.8000 
_refine.ls_number_parameters                     ? 
_refine.ls_number_restraints                     ? 
_refine.pdbx_starting_model                      'PDB ENTRY 4F36' 
_refine.pdbx_method_to_determine_struct          'MOLECULAR REPLACEMENT' 
_refine.pdbx_stereochemistry_target_values       'MAXIMUM LIKELIHOOD' 
_refine.pdbx_stereochem_target_val_spec_case     ? 
_refine.overall_FOM_work_R_set                   0.9067 
_refine.B_iso_max                                45.720 
_refine.B_iso_min                                6.190 
_refine.pdbx_overall_phase_error                 ? 
_refine.occupancy_max                            1.000 
_refine.occupancy_min                            0.400 
_refine.pdbx_ls_sigma_I                          ? 
_refine.ls_redundancy_reflns_obs                 ? 
_refine.ls_R_factor_R_free_error_details         ? 
_refine.pdbx_data_cutoff_high_rms_absF           ? 
_refine.overall_FOM_free_R_set                   ? 
_refine.pdbx_diffrn_id                           1 
_refine.pdbx_refine_id                           'X-RAY DIFFRACTION' 
_refine.pdbx_TLS_residual_ADP_flag               ? 
_refine.pdbx_overall_SU_R_free_Cruickshank_DPI   ? 
_refine.pdbx_overall_SU_R_Blow_DPI               ? 
_refine.pdbx_overall_SU_R_free_Blow_DPI          ? 
# 
_refine_hist.pdbx_refine_id                   'X-RAY DIFFRACTION' 
_refine_hist.cycle_id                         LAST 
_refine_hist.pdbx_number_atoms_protein        3526 
_refine_hist.pdbx_number_atoms_nucleic_acid   0 
_refine_hist.pdbx_number_atoms_ligand         86 
_refine_hist.number_atoms_solvent             516 
_refine_hist.number_atoms_total               4128 
_refine_hist.d_res_high                       1.700 
_refine_hist.d_res_low                        41.33 
# 
loop_
_refine_ls_restr.type 
_refine_ls_restr.number 
_refine_ls_restr.dev_ideal 
_refine_ls_restr.dev_ideal_target 
_refine_ls_restr.weight 
_refine_ls_restr.pdbx_restraint_function 
_refine_ls_restr.pdbx_refine_id 
r_bond_refined_d       3794 0.011  0.019  ? ? 'X-RAY DIFFRACTION' 
r_bond_other_d         2593 0.001  0.020  ? ? 'X-RAY DIFFRACTION' 
r_angle_refined_deg    5178 1.525  1.981  ? ? 'X-RAY DIFFRACTION' 
r_angle_other_deg      6332 0.936  3.000  ? ? 'X-RAY DIFFRACTION' 
r_dihedral_angle_1_deg 487  5.715  5.000  ? ? 'X-RAY DIFFRACTION' 
r_dihedral_angle_2_deg 157  30.928 23.631 ? ? 'X-RAY DIFFRACTION' 
r_dihedral_angle_3_deg 624  11.387 15.000 ? ? 'X-RAY DIFFRACTION' 
r_dihedral_angle_4_deg 22   24.263 15.000 ? ? 'X-RAY DIFFRACTION' 
r_chiral_restr         567  0.090  0.200  ? ? 'X-RAY DIFFRACTION' 
r_gen_planes_refined   4217 0.006  0.021  ? ? 'X-RAY DIFFRACTION' 
r_gen_planes_other     804  0.001  0.020  ? ? 'X-RAY DIFFRACTION' 
# 
_refine_ls_shell.d_res_high                       1.700 
_refine_ls_shell.d_res_low                        1.744 
_refine_ls_shell.pdbx_total_number_of_bins_used   20 
_refine_ls_shell.percent_reflns_obs               89.73 
_refine_ls_shell.number_reflns_R_work             3286 
_refine_ls_shell.R_factor_all                     ? 
_refine_ls_shell.R_factor_R_work                  0.2390 
_refine_ls_shell.R_factor_R_free                  0.2430 
_refine_ls_shell.percent_reflns_R_free            ? 
_refine_ls_shell.number_reflns_R_free             140 
_refine_ls_shell.R_factor_R_free_error            ? 
_refine_ls_shell.number_reflns_all                3426 
_refine_ls_shell.number_reflns_obs                ? 
_refine_ls_shell.redundancy_reflns_obs            ? 
_refine_ls_shell.pdbx_refine_id                   'X-RAY DIFFRACTION' 
# 
_struct.entry_id                  4FKX 
_struct.title                     'Crystal structure of nucleoside diphosphate kinase B from Trypanosoma brucei bound to CDP' 
_struct.pdbx_model_details        ? 
_struct.pdbx_CASP_flag            ? 
_struct.pdbx_model_type_details   ? 
# 
_struct_keywords.entry_id        4FKX 
_struct_keywords.pdbx_keywords   TRANSFERASE 
_struct_keywords.text            
;Structural Genomics, NIAID, National Institute of Allergy and Infectious Diseases, Seattle Structural Genomics Center for Infectious Disease, SSGCID, NTP biosynthesis, NDP, African trypanosomiasis, African sleeping sickness, TRANSFERASE
;
# 
loop_
_struct_asym.id 
_struct_asym.pdbx_blank_PDB_chainid_flag 
_struct_asym.pdbx_modified 
_struct_asym.entity_id 
_struct_asym.details 
A N N 1 ? 
B N N 1 ? 
C N N 1 ? 
D N N 2 ? 
E N N 3 ? 
F N N 2 ? 
G N N 3 ? 
H N N 4 ? 
I N N 2 ? 
J N N 3 ? 
K N N 5 ? 
L N N 5 ? 
M N N 5 ? 
# 
_struct_biol.id   1 
# 
loop_
_struct_conf.conf_type_id 
_struct_conf.id 
_struct_conf.pdbx_PDB_helix_id 
_struct_conf.beg_label_comp_id 
_struct_conf.beg_label_asym_id 
_struct_conf.beg_label_seq_id 
_struct_conf.pdbx_beg_PDB_ins_code 
_struct_conf.end_label_comp_id 
_struct_conf.end_label_asym_id 
_struct_conf.end_label_seq_id 
_struct_conf.pdbx_end_PDB_ins_code 
_struct_conf.beg_auth_comp_id 
_struct_conf.beg_auth_asym_id 
_struct_conf.beg_auth_seq_id 
_struct_conf.end_auth_comp_id 
_struct_conf.end_auth_asym_id 
_struct_conf.end_auth_seq_id 
_struct_conf.pdbx_PDB_helix_class 
_struct_conf.details 
_struct_conf.pdbx_PDB_helix_length 
HELX_P HELX_P1  1  LYS A 19  ? ARG A 25  ? LYS A 11  ARG A 17  1 ? 7  
HELX_P HELX_P2  2  LEU A 27  ? GLY A 39  ? LEU A 19  GLY A 31  1 ? 13 
HELX_P HELX_P3  3  THR A 51  ? TYR A 59  ? THR A 43  TYR A 51  1 ? 9  
HELX_P HELX_P4  4  ILE A 60  ? ALA A 63  ? ILE A 52  ALA A 55  5 ? 4  
HELX_P HELX_P5  5  PHE A 67  ? SER A 76  ? PHE A 59  SER A 68  1 ? 10 
HELX_P HELX_P6  6  GLY A 89  ? GLY A 99  ? GLY A 81  GLY A 91  1 ? 11 
HELX_P HELX_P7  7  ASN A 102 ? SER A 106 ? ASN A 94  SER A 98  5 ? 5  
HELX_P HELX_P8  8  THR A 110 ? ALA A 116 ? THR A 102 ALA A 108 1 ? 7  
HELX_P HELX_P9  9  ASP A 118 ? ASN A 122 ? ASP A 110 ASN A 114 5 ? 5  
HELX_P HELX_P10 10 SER A 129 ? PHE A 141 ? SER A 121 PHE A 133 1 ? 13 
HELX_P HELX_P11 11 LYS A 142 ? LEU A 146 ? LYS A 134 LEU A 138 5 ? 5  
HELX_P HELX_P12 12 SER A 153 ? TYR A 158 ? SER A 145 TYR A 150 1 ? 6  
HELX_P HELX_P13 13 LYS B 19  ? ARG B 25  ? LYS B 11  ARG B 17  1 ? 7  
HELX_P HELX_P14 14 LEU B 27  ? GLY B 39  ? LEU B 19  GLY B 31  1 ? 13 
HELX_P HELX_P15 15 THR B 51  ? TYR B 59  ? THR B 43  TYR B 51  1 ? 9  
HELX_P HELX_P16 16 ILE B 60  ? ALA B 63  ? ILE B 52  ALA B 55  5 ? 4  
HELX_P HELX_P17 17 PHE B 67  ? SER B 76  ? PHE B 59  SER B 68  1 ? 10 
HELX_P HELX_P18 18 GLY B 89  ? GLY B 99  ? GLY B 81  GLY B 91  1 ? 11 
HELX_P HELX_P19 19 ASN B 102 ? SER B 106 ? ASN B 94  SER B 98  5 ? 5  
HELX_P HELX_P20 20 THR B 110 ? ALA B 116 ? THR B 102 ALA B 108 1 ? 7  
HELX_P HELX_P21 21 ASP B 118 ? ASN B 122 ? ASP B 110 ASN B 114 5 ? 5  
HELX_P HELX_P22 22 SER B 129 ? PHE B 141 ? SER B 121 PHE B 133 1 ? 13 
HELX_P HELX_P23 23 LYS B 142 ? LEU B 146 ? LYS B 134 LEU B 138 5 ? 5  
HELX_P HELX_P24 24 SER B 153 ? TYR B 158 ? SER B 145 TYR B 150 1 ? 6  
HELX_P HELX_P25 25 LYS C 19  ? ARG C 25  ? LYS C 11  ARG C 17  1 ? 7  
HELX_P HELX_P26 26 LEU C 27  ? GLY C 39  ? LEU C 19  GLY C 31  1 ? 13 
HELX_P HELX_P27 27 THR C 51  ? TYR C 59  ? THR C 43  TYR C 51  1 ? 9  
HELX_P HELX_P28 28 ILE C 60  ? ALA C 63  ? ILE C 52  ALA C 55  5 ? 4  
HELX_P HELX_P29 29 PHE C 67  ? SER C 76  ? PHE C 59  SER C 68  1 ? 10 
HELX_P HELX_P30 30 GLY C 89  ? GLY C 99  ? GLY C 81  GLY C 91  1 ? 11 
HELX_P HELX_P31 31 ASN C 102 ? SER C 106 ? ASN C 94  SER C 98  5 ? 5  
HELX_P HELX_P32 32 THR C 110 ? ALA C 116 ? THR C 102 ALA C 108 1 ? 7  
HELX_P HELX_P33 33 ASP C 118 ? ASN C 122 ? ASP C 110 ASN C 114 5 ? 5  
HELX_P HELX_P34 34 SER C 129 ? PHE C 141 ? SER C 121 PHE C 133 1 ? 13 
HELX_P HELX_P35 35 LYS C 142 ? LEU C 146 ? LYS C 134 LEU C 138 5 ? 5  
HELX_P HELX_P36 36 SER C 153 ? TYR C 158 ? SER C 145 TYR C 150 1 ? 6  
# 
_struct_conf_type.id          HELX_P 
_struct_conf_type.criteria    ? 
_struct_conf_type.reference   ? 
# 
loop_
_struct_conn.id 
_struct_conn.conn_type_id 
_struct_conn.pdbx_leaving_atom_flag 
_struct_conn.pdbx_PDB_id 
_struct_conn.ptnr1_label_asym_id 
_struct_conn.ptnr1_label_comp_id 
_struct_conn.ptnr1_label_seq_id 
_struct_conn.ptnr1_label_atom_id 
_struct_conn.pdbx_ptnr1_label_alt_id 
_struct_conn.pdbx_ptnr1_PDB_ins_code 
_struct_conn.pdbx_ptnr1_standard_comp_id 
_struct_conn.ptnr1_symmetry 
_struct_conn.ptnr2_label_asym_id 
_struct_conn.ptnr2_label_comp_id 
_struct_conn.ptnr2_label_seq_id 
_struct_conn.ptnr2_label_atom_id 
_struct_conn.pdbx_ptnr2_label_alt_id 
_struct_conn.pdbx_ptnr2_PDB_ins_code 
_struct_conn.ptnr1_auth_asym_id 
_struct_conn.ptnr1_auth_comp_id 
_struct_conn.ptnr1_auth_seq_id 
_struct_conn.ptnr2_auth_asym_id 
_struct_conn.ptnr2_auth_comp_id 
_struct_conn.ptnr2_auth_seq_id 
_struct_conn.ptnr2_symmetry 
_struct_conn.pdbx_ptnr3_label_atom_id 
_struct_conn.pdbx_ptnr3_label_seq_id 
_struct_conn.pdbx_ptnr3_label_comp_id 
_struct_conn.pdbx_ptnr3_label_asym_id 
_struct_conn.pdbx_ptnr3_label_alt_id 
_struct_conn.pdbx_ptnr3_PDB_ins_code 
_struct_conn.details 
_struct_conn.pdbx_dist_value 
_struct_conn.pdbx_value_order 
_struct_conn.pdbx_role 
metalc1  metalc ? ? D CDP . O3B ? ? ? 1_555 E MG  . MG ? ? A CDP 201 A MG  202 1_555 ? ? ? ? ? ? ? 2.014 ? ? 
metalc2  metalc ? ? D CDP . O1A ? ? ? 1_555 E MG  . MG ? ? A CDP 201 A MG  202 1_555 ? ? ? ? ? ? ? 2.139 ? ? 
metalc3  metalc ? ? E MG  . MG  ? ? ? 1_555 K HOH . O  ? ? A MG  202 A HOH 392 1_555 ? ? ? ? ? ? ? 2.043 ? ? 
metalc4  metalc ? ? E MG  . MG  ? ? ? 1_555 K HOH . O  ? ? A MG  202 A HOH 393 1_555 ? ? ? ? ? ? ? 2.114 ? ? 
metalc5  metalc ? ? E MG  . MG  ? ? ? 1_555 K HOH . O  ? ? A MG  202 A HOH 394 1_555 ? ? ? ? ? ? ? 2.091 ? ? 
metalc6  metalc ? ? E MG  . MG  ? ? ? 1_555 K HOH . O  ? ? A MG  202 A HOH 395 1_555 ? ? ? ? ? ? ? 2.082 ? ? 
metalc7  metalc ? ? F CDP . O1B ? ? ? 1_555 G MG  . MG ? ? B CDP 201 B MG  202 1_555 ? ? ? ? ? ? ? 1.936 ? ? 
metalc8  metalc ? ? F CDP . O2A ? ? ? 1_555 G MG  . MG ? ? B CDP 201 B MG  202 1_555 ? ? ? ? ? ? ? 2.075 ? ? 
metalc9  metalc ? ? G MG  . MG  ? ? ? 1_555 L HOH . O  ? ? B MG  202 B HOH 364 1_555 ? ? ? ? ? ? ? 2.098 ? ? 
metalc10 metalc ? ? G MG  . MG  ? ? ? 1_555 L HOH . O  ? ? B MG  202 B HOH 397 1_555 ? ? ? ? ? ? ? 2.046 ? ? 
metalc11 metalc ? ? G MG  . MG  ? ? ? 1_555 L HOH . O  ? ? B MG  202 B HOH 398 1_555 ? ? ? ? ? ? ? 2.092 ? ? 
metalc12 metalc ? ? G MG  . MG  ? ? ? 1_555 L HOH . O  ? ? B MG  202 B HOH 399 1_555 ? ? ? ? ? ? ? 2.078 ? ? 
metalc13 metalc ? ? I CDP . O3B ? ? ? 1_555 J MG  . MG ? ? C CDP 201 C MG  202 1_555 ? ? ? ? ? ? ? 2.019 ? ? 
metalc14 metalc ? ? I CDP . O1A ? ? ? 1_555 J MG  . MG ? ? C CDP 201 C MG  202 1_555 ? ? ? ? ? ? ? 2.052 ? ? 
metalc15 metalc ? ? J MG  . MG  ? ? ? 1_555 M HOH . O  ? ? C MG  202 C HOH 414 1_555 ? ? ? ? ? ? ? 2.036 ? ? 
metalc16 metalc ? ? J MG  . MG  ? ? ? 1_555 M HOH . O  ? ? C MG  202 C HOH 415 1_555 ? ? ? ? ? ? ? 2.049 ? ? 
metalc17 metalc ? ? J MG  . MG  ? ? ? 1_555 M HOH . O  ? ? C MG  202 C HOH 416 1_555 ? ? ? ? ? ? ? 2.098 ? ? 
metalc18 metalc ? ? J MG  . MG  ? ? ? 1_555 M HOH . O  ? ? C MG  202 C HOH 417 1_555 ? ? ? ? ? ? ? 2.231 ? ? 
# 
_struct_conn_type.id          metalc 
_struct_conn_type.criteria    ? 
_struct_conn_type.reference   ? 
# 
loop_
_struct_sheet.id 
_struct_sheet.type 
_struct_sheet.number_strands 
_struct_sheet.details 
A ? 4 ? 
B ? 4 ? 
C ? 4 ? 
# 
loop_
_struct_sheet_order.sheet_id 
_struct_sheet_order.range_id_1 
_struct_sheet_order.range_id_2 
_struct_sheet_order.offset 
_struct_sheet_order.sense 
A 1 2 ? anti-parallel 
A 2 3 ? anti-parallel 
A 3 4 ? anti-parallel 
B 1 2 ? anti-parallel 
B 2 3 ? anti-parallel 
B 3 4 ? anti-parallel 
C 1 2 ? anti-parallel 
C 2 3 ? anti-parallel 
C 3 4 ? anti-parallel 
# 
loop_
_struct_sheet_range.sheet_id 
_struct_sheet_range.id 
_struct_sheet_range.beg_label_comp_id 
_struct_sheet_range.beg_label_asym_id 
_struct_sheet_range.beg_label_seq_id 
_struct_sheet_range.pdbx_beg_PDB_ins_code 
_struct_sheet_range.end_label_comp_id 
_struct_sheet_range.end_label_asym_id 
_struct_sheet_range.end_label_seq_id 
_struct_sheet_range.pdbx_end_PDB_ins_code 
_struct_sheet_range.beg_auth_comp_id 
_struct_sheet_range.beg_auth_asym_id 
_struct_sheet_range.beg_auth_seq_id 
_struct_sheet_range.end_auth_comp_id 
_struct_sheet_range.end_auth_asym_id 
_struct_sheet_range.end_auth_seq_id 
A 1 LYS A 41  ? LEU A 48  ? LYS A 33  LEU A 40  
A 2 ILE A 80  ? GLU A 86  ? ILE A 72  GLU A 78  
A 3 ARG A 13  ? VAL A 18  ? ARG A 5   VAL A 10  
A 4 CYS A 124 ? GLY A 126 ? CYS A 116 GLY A 118 
B 1 LYS B 41  ? LEU B 48  ? LYS B 33  LEU B 40  
B 2 ILE B 80  ? GLU B 86  ? ILE B 72  GLU B 78  
B 3 ARG B 13  ? VAL B 18  ? ARG B 5   VAL B 10  
B 4 CYS B 124 ? GLY B 126 ? CYS B 116 GLY B 118 
C 1 LYS C 41  ? LEU C 48  ? LYS C 33  LEU C 40  
C 2 ILE C 80  ? GLU C 86  ? ILE C 72  GLU C 78  
C 3 ARG C 13  ? VAL C 18  ? ARG C 5   VAL C 10  
C 4 CYS C 124 ? GLY C 126 ? CYS C 116 GLY C 118 
# 
loop_
_pdbx_struct_sheet_hbond.sheet_id 
_pdbx_struct_sheet_hbond.range_id_1 
_pdbx_struct_sheet_hbond.range_id_2 
_pdbx_struct_sheet_hbond.range_1_label_atom_id 
_pdbx_struct_sheet_hbond.range_1_label_comp_id 
_pdbx_struct_sheet_hbond.range_1_label_asym_id 
_pdbx_struct_sheet_hbond.range_1_label_seq_id 
_pdbx_struct_sheet_hbond.range_1_PDB_ins_code 
_pdbx_struct_sheet_hbond.range_1_auth_atom_id 
_pdbx_struct_sheet_hbond.range_1_auth_comp_id 
_pdbx_struct_sheet_hbond.range_1_auth_asym_id 
_pdbx_struct_sheet_hbond.range_1_auth_seq_id 
_pdbx_struct_sheet_hbond.range_2_label_atom_id 
_pdbx_struct_sheet_hbond.range_2_label_comp_id 
_pdbx_struct_sheet_hbond.range_2_label_asym_id 
_pdbx_struct_sheet_hbond.range_2_label_seq_id 
_pdbx_struct_sheet_hbond.range_2_PDB_ins_code 
_pdbx_struct_sheet_hbond.range_2_auth_atom_id 
_pdbx_struct_sheet_hbond.range_2_auth_comp_id 
_pdbx_struct_sheet_hbond.range_2_auth_asym_id 
_pdbx_struct_sheet_hbond.range_2_auth_seq_id 
A 1 2 N LEU A 48 ? N LEU A 40 O ILE A 80  ? O ILE A 72  
A 2 3 O VAL A 81 ? O VAL A 73 N VAL A 18  ? N VAL A 10  
A 3 4 N ALA A 17 ? N ALA A 9  O HIS A 125 ? O HIS A 117 
B 1 2 N LEU B 48 ? N LEU B 40 O ILE B 80  ? O ILE B 72  
B 2 3 O VAL B 81 ? O VAL B 73 N VAL B 18  ? N VAL B 10  
B 3 4 N ALA B 17 ? N ALA B 9  O HIS B 125 ? O HIS B 117 
C 1 2 N LYS C 46 ? N LYS C 38 O GLY C 82  ? O GLY C 74  
C 2 3 O VAL C 81 ? O VAL C 73 N VAL C 18  ? N VAL C 10  
C 3 4 N ALA C 17 ? N ALA C 9  O HIS C 125 ? O HIS C 117 
# 
loop_
_struct_site.id 
_struct_site.pdbx_evidence_code 
_struct_site.pdbx_auth_asym_id 
_struct_site.pdbx_auth_comp_id 
_struct_site.pdbx_auth_seq_id 
_struct_site.pdbx_auth_ins_code 
_struct_site.pdbx_num_residues 
_struct_site.details 
AC1 Software A CDP 201 ? 19 'BINDING SITE FOR RESIDUE CDP A 201' 
AC2 Software A MG  202 ? 5  'BINDING SITE FOR RESIDUE MG A 202'  
AC3 Software B CDP 201 ? 22 'BINDING SITE FOR RESIDUE CDP B 201' 
AC4 Software B MG  202 ? 5  'BINDING SITE FOR RESIDUE MG B 202'  
AC5 Software B MPD 203 ? 4  'BINDING SITE FOR RESIDUE MPD B 203' 
AC6 Software C CDP 201 ? 21 'BINDING SITE FOR RESIDUE CDP C 201' 
AC7 Software C MG  202 ? 5  'BINDING SITE FOR RESIDUE MG C 202'  
# 
loop_
_struct_site_gen.id 
_struct_site_gen.site_id 
_struct_site_gen.pdbx_num_res 
_struct_site_gen.label_comp_id 
_struct_site_gen.label_asym_id 
_struct_site_gen.label_seq_id 
_struct_site_gen.pdbx_auth_ins_code 
_struct_site_gen.auth_comp_id 
_struct_site_gen.auth_asym_id 
_struct_site_gen.auth_seq_id 
_struct_site_gen.label_atom_id 
_struct_site_gen.label_alt_id 
_struct_site_gen.symmetry 
_struct_site_gen.details 
1  AC1 19 LYS A 19  ? LYS A 11  . ? 1_555 ? 
2  AC1 19 TYR A 59  ? TYR A 51  . ? 1_555 ? 
3  AC1 19 LEU A 62  ? LEU A 54  . ? 1_555 ? 
4  AC1 19 PHE A 67  ? PHE A 59  . ? 1_555 ? 
5  AC1 19 LEU A 71  ? LEU A 63  . ? 1_555 ? 
6  AC1 19 ARG A 95  ? ARG A 87  . ? 1_555 ? 
7  AC1 19 THR A 101 ? THR A 93  . ? 1_555 ? 
8  AC1 19 VAL A 119 ? VAL A 111 . ? 1_555 ? 
9  AC1 19 GLY A 120 ? GLY A 112 . ? 1_555 ? 
10 AC1 19 ASN A 122 ? ASN A 114 . ? 1_555 ? 
11 AC1 19 MG  E .   ? MG  A 202 . ? 1_555 ? 
12 AC1 19 HOH K .   ? HOH A 340 . ? 1_555 ? 
13 AC1 19 HOH K .   ? HOH A 392 . ? 1_555 ? 
14 AC1 19 HOH K .   ? HOH A 393 . ? 1_555 ? 
15 AC1 19 HOH K .   ? HOH A 394 . ? 1_555 ? 
16 AC1 19 HOH K .   ? HOH A 395 . ? 1_555 ? 
17 AC1 19 HOH K .   ? HOH A 396 . ? 1_555 ? 
18 AC1 19 HOH K .   ? HOH A 437 . ? 1_555 ? 
19 AC1 19 HOH K .   ? HOH A 457 . ? 1_555 ? 
20 AC2 5  CDP D .   ? CDP A 201 . ? 1_555 ? 
21 AC2 5  HOH K .   ? HOH A 392 . ? 1_555 ? 
22 AC2 5  HOH K .   ? HOH A 393 . ? 1_555 ? 
23 AC2 5  HOH K .   ? HOH A 394 . ? 1_555 ? 
24 AC2 5  HOH K .   ? HOH A 395 . ? 1_555 ? 
25 AC3 22 LYS B 19  ? LYS B 11  . ? 1_555 ? 
26 AC3 22 TYR B 59  ? TYR B 51  . ? 1_555 ? 
27 AC3 22 LEU B 62  ? LEU B 54  . ? 1_555 ? 
28 AC3 22 PHE B 67  ? PHE B 59  . ? 1_555 ? 
29 AC3 22 LEU B 71  ? LEU B 63  . ? 1_555 ? 
30 AC3 22 ARG B 95  ? ARG B 87  . ? 1_555 ? 
31 AC3 22 THR B 101 ? THR B 93  . ? 1_555 ? 
32 AC3 22 VAL B 119 ? VAL B 111 . ? 1_555 ? 
33 AC3 22 GLY B 120 ? GLY B 112 . ? 1_555 ? 
34 AC3 22 ASN B 122 ? ASN B 114 . ? 1_555 ? 
35 AC3 22 MG  G .   ? MG  B 202 . ? 1_555 ? 
36 AC3 22 HOH L .   ? HOH B 327 . ? 1_555 ? 
37 AC3 22 HOH L .   ? HOH B 358 . ? 1_555 ? 
38 AC3 22 HOH L .   ? HOH B 364 . ? 1_555 ? 
39 AC3 22 HOH L .   ? HOH B 380 . ? 1_555 ? 
40 AC3 22 HOH L .   ? HOH B 390 . ? 1_555 ? 
41 AC3 22 HOH L .   ? HOH B 397 . ? 1_555 ? 
42 AC3 22 HOH L .   ? HOH B 398 . ? 1_555 ? 
43 AC3 22 HOH L .   ? HOH B 399 . ? 1_555 ? 
44 AC3 22 HOH L .   ? HOH B 416 . ? 1_555 ? 
45 AC3 22 HOH L .   ? HOH B 437 . ? 1_555 ? 
46 AC3 22 HOH L .   ? HOH B 458 . ? 1_555 ? 
47 AC4 5  CDP F .   ? CDP B 201 . ? 1_555 ? 
48 AC4 5  HOH L .   ? HOH B 364 . ? 1_555 ? 
49 AC4 5  HOH L .   ? HOH B 397 . ? 1_555 ? 
50 AC4 5  HOH L .   ? HOH B 398 . ? 1_555 ? 
51 AC4 5  HOH L .   ? HOH B 399 . ? 1_555 ? 
52 AC5 4  GLN B 57  ? GLN B 49  . ? 1_555 ? 
53 AC5 4  HIS B 58  ? HIS B 50  . ? 1_555 ? 
54 AC5 4  ILE B 60  ? ILE B 52  . ? 1_555 ? 
55 AC5 4  GLU B 136 ? GLU B 128 . ? 1_555 ? 
56 AC6 21 LYS C 19  ? LYS C 11  . ? 1_555 ? 
57 AC6 21 LEU C 62  ? LEU C 54  . ? 1_555 ? 
58 AC6 21 PHE C 67  ? PHE C 59  . ? 1_555 ? 
59 AC6 21 LEU C 71  ? LEU C 63  . ? 1_555 ? 
60 AC6 21 ARG C 95  ? ARG C 87  . ? 1_555 ? 
61 AC6 21 THR C 101 ? THR C 93  . ? 1_555 ? 
62 AC6 21 VAL C 119 ? VAL C 111 . ? 1_555 ? 
63 AC6 21 ASN C 122 ? ASN C 114 . ? 1_555 ? 
64 AC6 21 MG  J .   ? MG  C 202 . ? 1_555 ? 
65 AC6 21 HOH M .   ? HOH C 316 . ? 1_555 ? 
66 AC6 21 HOH M .   ? HOH C 324 . ? 1_555 ? 
67 AC6 21 HOH M .   ? HOH C 389 . ? 1_555 ? 
68 AC6 21 HOH M .   ? HOH C 414 . ? 1_555 ? 
69 AC6 21 HOH M .   ? HOH C 415 . ? 1_555 ? 
70 AC6 21 HOH M .   ? HOH C 416 . ? 1_555 ? 
71 AC6 21 HOH M .   ? HOH C 417 . ? 1_555 ? 
72 AC6 21 HOH M .   ? HOH C 418 . ? 1_555 ? 
73 AC6 21 HOH M .   ? HOH C 419 . ? 1_555 ? 
74 AC6 21 HOH M .   ? HOH C 433 . ? 1_555 ? 
75 AC6 21 HOH M .   ? HOH C 437 . ? 1_555 ? 
76 AC6 21 HOH M .   ? HOH C 450 . ? 1_555 ? 
77 AC7 5  CDP I .   ? CDP C 201 . ? 1_555 ? 
78 AC7 5  HOH M .   ? HOH C 414 . ? 1_555 ? 
79 AC7 5  HOH M .   ? HOH C 415 . ? 1_555 ? 
80 AC7 5  HOH M .   ? HOH C 416 . ? 1_555 ? 
81 AC7 5  HOH M .   ? HOH C 417 . ? 1_555 ? 
# 
_atom_sites.entry_id                    4FKX 
_atom_sites.fract_transf_matrix[1][1]   0.013961 
_atom_sites.fract_transf_matrix[1][2]   0.000000 
_atom_sites.fract_transf_matrix[1][3]   0.000000 
_atom_sites.fract_transf_matrix[2][1]   -0.000000 
_atom_sites.fract_transf_matrix[2][2]   0.008239 
_atom_sites.fract_transf_matrix[2][3]   0.000000 
_atom_sites.fract_transf_matrix[3][1]   0.000000 
_atom_sites.fract_transf_matrix[3][2]   -0.000000 
_atom_sites.fract_transf_matrix[3][3]   0.008860 
_atom_sites.fract_transf_vector[1]      0.000000 
_atom_sites.fract_transf_vector[2]      0.000000 
_atom_sites.fract_transf_vector[3]      0.000000 
# 
loop_
_atom_type.symbol 
C  
MG 
N  
O  
P  
S  
# 
loop_
_atom_site.group_PDB 
_atom_site.id 
_atom_site.type_symbol 
_atom_site.label_atom_id 
_atom_site.label_alt_id 
_atom_site.label_comp_id 
_atom_site.label_asym_id 
_atom_site.label_entity_id 
_atom_site.label_seq_id 
_atom_site.pdbx_PDB_ins_code 
_atom_site.Cartn_x 
_atom_site.Cartn_y 
_atom_site.Cartn_z 
_atom_site.occupancy 
_atom_site.B_iso_or_equiv 
_atom_site.pdbx_formal_charge 
_atom_site.auth_seq_id 
_atom_site.auth_comp_id 
_atom_site.auth_asym_id 
_atom_site.auth_atom_id 
_atom_site.pdbx_PDB_model_num 
ATOM   1    N  N     . MET A 1 9   ? 27.902  29.737 43.454 1.00 31.31 ? 1   MET A N     1 
ATOM   2    C  CA    . MET A 1 9   ? 28.198  30.324 42.113 1.00 30.49 ? 1   MET A CA    1 
ATOM   3    C  C     . MET A 1 9   ? 27.219  29.768 41.061 1.00 29.28 ? 1   MET A C     1 
ATOM   4    O  O     . MET A 1 9   ? 26.749  28.617 41.200 1.00 26.75 ? 1   MET A O     1 
ATOM   5    C  CB    . MET A 1 9   ? 29.651  30.031 41.709 1.00 32.13 ? 1   MET A CB    1 
ATOM   6    N  N     . PRO A 1 10  ? 26.906  30.572 40.005 1.00 28.21 ? 2   PRO A N     1 
ATOM   7    C  CA    . PRO A 1 10  ? 26.008  30.063 38.945 1.00 26.01 ? 2   PRO A CA    1 
ATOM   8    C  C     . PRO A 1 10  ? 26.532  28.845 38.138 1.00 24.87 ? 2   PRO A C     1 
ATOM   9    O  O     . PRO A 1 10  ? 25.751  28.253 37.394 1.00 24.79 ? 2   PRO A O     1 
ATOM   10   C  CB    . PRO A 1 10  ? 25.778  31.281 38.027 1.00 26.85 ? 2   PRO A CB    1 
ATOM   11   C  CG    . PRO A 1 10  ? 26.171  32.483 38.829 1.00 28.18 ? 2   PRO A CG    1 
ATOM   12   C  CD    . PRO A 1 10  ? 27.220  32.009 39.815 1.00 28.83 ? 2   PRO A CD    1 
ATOM   13   N  N     . SER A 1 11  ? 27.795  28.447 38.307 1.00 23.10 ? 3   SER A N     1 
ATOM   14   C  CA    . SER A 1 11  ? 28.341  27.257 37.622 1.00 21.70 ? 3   SER A CA    1 
ATOM   15   C  C     . SER A 1 11  ? 28.053  25.910 38.318 1.00 19.16 ? 3   SER A C     1 
ATOM   16   O  O     . SER A 1 11  ? 28.509  24.866 37.858 1.00 18.67 ? 3   SER A O     1 
ATOM   17   C  CB    . SER A 1 11  ? 29.849  27.401 37.463 1.00 23.32 ? 3   SER A CB    1 
ATOM   18   O  OG    . SER A 1 11  ? 30.464  27.408 38.740 1.00 25.19 ? 3   SER A OG    1 
ATOM   19   N  N     . GLU A 1 12  ? 27.312  25.927 39.424 1.00 17.18 ? 4   GLU A N     1 
ATOM   20   C  CA    . GLU A 1 12  ? 26.895  24.684 40.068 1.00 15.38 ? 4   GLU A CA    1 
ATOM   21   C  C     . GLU A 1 12  ? 26.130  23.820 39.062 1.00 13.94 ? 4   GLU A C     1 
ATOM   22   O  O     . GLU A 1 12  ? 25.387  24.339 38.224 1.00 13.03 ? 4   GLU A O     1 
ATOM   23   C  CB    . GLU A 1 12  ? 26.025  25.021 41.270 1.00 15.18 ? 4   GLU A CB    1 
ATOM   24   C  CG    . GLU A 1 12  ? 25.524  23.834 42.061 1.00 14.80 ? 4   GLU A CG    1 
ATOM   25   C  CD    . GLU A 1 12  ? 24.780  24.275 43.307 1.00 14.94 ? 4   GLU A CD    1 
ATOM   26   O  OE1   . GLU A 1 12  ? 25.395  24.954 44.149 1.00 15.22 ? 4   GLU A OE1   1 
ATOM   27   O  OE2   . GLU A 1 12  ? 23.602  23.919 43.473 1.00 13.61 ? 4   GLU A OE2   1 
ATOM   28   N  N     . ARG A 1 13  ? 26.304  22.505 39.159 1.00 13.22 ? 5   ARG A N     1 
ATOM   29   C  CA    . ARG A 1 13  ? 25.589  21.571 38.282 1.00 12.17 ? 5   ARG A CA    1 
ATOM   30   C  C     . ARG A 1 13  ? 24.889  20.485 39.063 1.00 11.68 ? 5   ARG A C     1 
ATOM   31   O  O     . ARG A 1 13  ? 25.324  20.111 40.181 1.00 12.05 ? 5   ARG A O     1 
ATOM   32   C  CB    . ARG A 1 13  ? 26.547  20.920 37.297 1.00 12.62 ? 5   ARG A CB    1 
ATOM   33   C  CG    . ARG A 1 13  ? 27.081  21.907 36.284 1.00 13.17 ? 5   ARG A CG    1 
ATOM   34   C  CD    . ARG A 1 13  ? 28.181  21.283 35.441 1.00 14.14 ? 5   ARG A CD    1 
ATOM   35   N  NE    . ARG A 1 13  ? 28.458  22.147 34.309 1.00 14.61 ? 5   ARG A NE    1 
ATOM   36   C  CZ    . ARG A 1 13  ? 29.288  21.850 33.314 1.00 15.44 ? 5   ARG A CZ    1 
ATOM   37   N  NH1   . ARG A 1 13  ? 29.949  20.683 33.264 1.00 16.19 ? 5   ARG A NH1   1 
ATOM   38   N  NH2   . ARG A 1 13  ? 29.445  22.728 32.351 1.00 16.37 ? 5   ARG A NH2   1 
ATOM   39   N  N     . THR A 1 14  ? 23.811  19.976 38.476 1.00 10.49 ? 6   THR A N     1 
ATOM   40   C  CA    . THR A 1 14  ? 23.081  18.851 39.038 1.00 10.20 ? 6   THR A CA    1 
ATOM   41   C  C     . THR A 1 14  ? 22.713  17.826 37.983 1.00 9.64  ? 6   THR A C     1 
ATOM   42   O  O     . THR A 1 14  ? 22.653  18.151 36.789 1.00 9.38  ? 6   THR A O     1 
ATOM   43   C  CB    . THR A 1 14  ? 21.832  19.309 39.805 1.00 10.02 ? 6   THR A CB    1 
ATOM   44   O  OG1   . THR A 1 14  ? 21.411  18.254 40.668 1.00 10.43 ? 6   THR A OG1   1 
ATOM   45   C  CG2   . THR A 1 14  ? 20.666  19.699 38.871 1.00 9.23  ? 6   THR A CG2   1 
ATOM   46   N  N     . PHE A 1 15  ? 22.508  16.581 38.429 1.00 9.60  ? 7   PHE A N     1 
ATOM   47   C  CA    . PHE A 1 15  ? 22.038  15.503 37.557 1.00 9.32  ? 7   PHE A CA    1 
ATOM   48   C  C     . PHE A 1 15  ? 20.534  15.295 37.779 1.00 8.98  ? 7   PHE A C     1 
ATOM   49   O  O     . PHE A 1 15  ? 20.102  15.079 38.912 1.00 9.48  ? 7   PHE A O     1 
ATOM   50   C  CB    . PHE A 1 15  ? 22.802  14.203 37.860 1.00 9.64  ? 7   PHE A CB    1 
ATOM   51   C  CG    . PHE A 1 15  ? 22.294  12.992 37.095 1.00 9.49  ? 7   PHE A CG    1 
ATOM   52   C  CD1   . PHE A 1 15  ? 22.499  12.879 35.713 1.00 9.50  ? 7   PHE A CD1   1 
ATOM   53   C  CD2   . PHE A 1 15  ? 21.575  11.975 37.749 1.00 9.42  ? 7   PHE A CD2   1 
ATOM   54   C  CE1   . PHE A 1 15  ? 22.030  11.772 35.009 1.00 9.57  ? 7   PHE A CE1   1 
ATOM   55   C  CE2   . PHE A 1 15  ? 21.111  10.869 37.041 1.00 9.39  ? 7   PHE A CE2   1 
ATOM   56   C  CZ    . PHE A 1 15  ? 21.307  10.786 35.671 1.00 9.32  ? 7   PHE A CZ    1 
ATOM   57   N  N     . ILE A 1 16  ? 19.753  15.381 36.692 1.00 8.55  ? 8   ILE A N     1 
ATOM   58   C  CA    . ILE A 1 16  ? 18.335  15.107 36.683 1.00 8.29  ? 8   ILE A CA    1 
ATOM   59   C  C     . ILE A 1 16  ? 18.072  13.969 35.707 1.00 8.42  ? 8   ILE A C     1 
ATOM   60   O  O     . ILE A 1 16  ? 18.646  13.935 34.609 1.00 8.37  ? 8   ILE A O     1 
ATOM   61   C  CB    . ILE A 1 16  ? 17.518  16.361 36.246 1.00 7.96  ? 8   ILE A CB    1 
ATOM   62   C  CG1   . ILE A 1 16  ? 17.824  17.589 37.123 1.00 7.97  ? 8   ILE A CG1   1 
ATOM   63   C  CG2   . ILE A 1 16  ? 16.001  16.082 36.198 1.00 7.76  ? 8   ILE A CG2   1 
ATOM   64   C  CD1   . ILE A 1 16  ? 17.457  17.479 38.617 1.00 8.30  ? 8   ILE A CD1   1 
ATOM   65   N  N     . ALA A 1 17  ? 17.220  13.027 36.091 1.00 8.74  ? 9   ALA A N     1 
ATOM   66   C  CA    . ALA A 1 17  ? 16.847  11.959 35.186 1.00 8.67  ? 9   ALA A CA    1 
ATOM   67   C  C     . ALA A 1 17  ? 15.351  11.820 35.131 1.00 8.77  ? 9   ALA A C     1 
ATOM   68   O  O     . ALA A 1 17  ? 14.682  11.869 36.155 1.00 9.57  ? 9   ALA A O     1 
ATOM   69   C  CB    . ALA A 1 17  ? 17.491  10.627 35.554 1.00 8.97  ? 9   ALA A CB    1 
ATOM   70   N  N     . VAL A 1 18  ? 14.831  11.703 33.925 1.00 8.47  ? 10  VAL A N     1 
ATOM   71   C  CA    . VAL A 1 18  ? 13.485  11.200 33.720 1.00 8.39  ? 10  VAL A CA    1 
ATOM   72   C  C     . VAL A 1 18  ? 13.572  9.685  33.862 1.00 8.64  ? 10  VAL A C     1 
ATOM   73   O  O     . VAL A 1 18  ? 14.239  9.026  33.079 1.00 8.79  ? 10  VAL A O     1 
ATOM   74   C  CB    . VAL A 1 18  ? 12.913  11.551 32.353 1.00 8.29  ? 10  VAL A CB    1 
ATOM   75   C  CG1   . VAL A 1 18  ? 11.433  11.204 32.307 1.00 8.56  ? 10  VAL A CG1   1 
ATOM   76   C  CG2   . VAL A 1 18  ? 13.079  13.047 32.069 1.00 8.25  ? 10  VAL A CG2   1 
ATOM   77   N  N     . LYS A 1 19  ? 12.877  9.143  34.859 1.00 8.58  ? 11  LYS A N     1 
ATOM   78   C  CA    . LYS A 1 19  ? 12.897  7.716  35.115 1.00 8.96  ? 11  LYS A CA    1 
ATOM   79   C  C     . LYS A 1 19  ? 12.083  6.943  34.068 1.00 8.52  ? 11  LYS A C     1 
ATOM   80   O  O     . LYS A 1 19  ? 11.394  7.528  33.242 1.00 8.42  ? 11  LYS A O     1 
ATOM   81   C  CB    . LYS A 1 19  ? 12.422  7.428  36.541 1.00 9.61  ? 11  LYS A CB    1 
ATOM   82   C  CG    . LYS A 1 19  ? 13.323  7.934  37.665 1.00 10.42 ? 11  LYS A CG    1 
ATOM   83   C  CD    . LYS A 1 19  ? 12.635  7.624  38.988 1.00 11.40 ? 11  LYS A CD    1 
ATOM   84   C  CE    . LYS A 1 19  ? 13.489  7.868  40.197 1.00 12.46 ? 11  LYS A CE    1 
ATOM   85   N  NZ    . LYS A 1 19  ? 12.681  7.316  41.325 1.00 12.92 ? 11  LYS A NZ    1 
ATOM   86   N  N     . PRO A 1 20  ? 12.164  5.612  34.076 1.00 8.58  ? 12  PRO A N     1 
ATOM   87   C  CA    . PRO A 1 20  ? 11.495  4.912  32.973 1.00 8.53  ? 12  PRO A CA    1 
ATOM   88   C  C     . PRO A 1 20  ? 10.014  5.161  32.840 1.00 8.33  ? 12  PRO A C     1 
ATOM   89   O  O     . PRO A 1 20  ? 9.524   5.192  31.727 1.00 8.49  ? 12  PRO A O     1 
ATOM   90   C  CB    . PRO A 1 20  ? 11.777  3.452  33.275 1.00 8.88  ? 12  PRO A CB    1 
ATOM   91   C  CG    . PRO A 1 20  ? 13.098  3.509  33.959 1.00 8.90  ? 12  PRO A CG    1 
ATOM   92   C  CD    . PRO A 1 20  ? 12.998  4.688  34.866 1.00 8.76  ? 12  PRO A CD    1 
ATOM   93   N  N     . ASP A 1 21  ? 9.301   5.349  33.954 1.00 8.56  ? 13  ASP A N     1 
ATOM   94   C  CA    . ASP A 1 21  ? 7.891   5.719  33.893 1.00 8.48  ? 13  ASP A CA    1 
ATOM   95   C  C     . ASP A 1 21  ? 7.664   7.087  33.288 1.00 8.05  ? 13  ASP A C     1 
ATOM   96   O  O     . ASP A 1 21  ? 6.685   7.309  32.569 1.00 8.07  ? 13  ASP A O     1 
ATOM   97   C  CB    . ASP A 1 21  ? 7.231   5.632  35.265 1.00 8.79  ? 13  ASP A CB    1 
ATOM   98   C  CG    . ASP A 1 21  ? 7.992   6.379  36.350 1.00 8.92  ? 13  ASP A CG    1 
ATOM   99   O  OD1   . ASP A 1 21  ? 9.233   6.274  36.443 1.00 9.17  ? 13  ASP A OD1   1 
ATOM   100  O  OD2   . ASP A 1 21  ? 7.341   6.994  37.207 1.00 8.82  ? 13  ASP A OD2   1 
ATOM   101  N  N     . GLY A 1 22  ? 8.540   8.034  33.595 1.00 7.72  ? 14  GLY A N     1 
ATOM   102  C  CA    . GLY A 1 22  ? 8.417   9.370  33.018 1.00 7.39  ? 14  GLY A CA    1 
ATOM   103  C  C     . GLY A 1 22  ? 8.617   9.367  31.514 1.00 7.19  ? 14  GLY A C     1 
ATOM   104  O  O     . GLY A 1 22  ? 7.938   10.085 30.792 1.00 7.19  ? 14  GLY A O     1 
ATOM   105  N  N     . VAL A 1 23  ? 9.542   8.544  31.036 1.00 7.09  ? 15  VAL A N     1 
ATOM   106  C  CA    . VAL A 1 23  ? 9.737   8.394  29.588 1.00 7.03  ? 15  VAL A CA    1 
ATOM   107  C  C     . VAL A 1 23  ? 8.516   7.729  28.960 1.00 7.30  ? 15  VAL A C     1 
ATOM   108  O  O     . VAL A 1 23  ? 7.961   8.192  27.956 1.00 7.64  ? 15  VAL A O     1 
ATOM   109  C  CB    . VAL A 1 23  ? 11.050  7.624  29.257 1.00 7.14  ? 15  VAL A CB    1 
ATOM   110  C  CG1   . VAL A 1 23  ? 11.156  7.403  27.753 1.00 7.22  ? 15  VAL A CG1   1 
ATOM   111  C  CG2   . VAL A 1 23  ? 12.270  8.388  29.801 1.00 7.00  ? 15  VAL A CG2   1 
ATOM   112  N  N     . GLN A 1 24  ? 8.060   6.646  29.562 1.00 7.45  ? 16  GLN A N     1 
ATOM   113  C  CA    . GLN A 1 24  ? 6.902   5.921  29.055 1.00 7.76  ? 16  GLN A CA    1 
ATOM   114  C  C     . GLN A 1 24  ? 5.638   6.772  28.990 1.00 7.91  ? 16  GLN A C     1 
ATOM   115  O  O     . GLN A 1 24  ? 4.828   6.644  28.077 1.00 7.86  ? 16  GLN A O     1 
ATOM   116  C  CB    . GLN A 1 24  ? 6.621   4.722  29.941 1.00 8.08  ? 16  GLN A CB    1 
ATOM   117  C  CG    . GLN A 1 24  ? 7.458   3.500  29.578 1.00 8.22  ? 16  GLN A CG    1 
ATOM   118  C  CD    . GLN A 1 24  ? 6.976   2.710  28.380 1.00 8.53  ? 16  GLN A CD    1 
ATOM   119  O  OE1   . GLN A 1 24  ? 5.985   3.055  27.748 1.00 8.88  ? 16  GLN A OE1   1 
ATOM   120  N  NE2   . GLN A 1 24  ? 7.735   1.650  28.017 1.00 8.46  ? 16  GLN A NE2   1 
ATOM   121  N  N     . ARG A 1 25  ? 5.489   7.629  29.993 1.00 7.85  ? 17  ARG A N     1 
ATOM   122  C  CA    . ARG A 1 25  ? 4.324   8.522  30.061 1.00 8.08  ? 17  ARG A CA    1 
ATOM   123  C  C     . ARG A 1 25  ? 4.514   9.865  29.393 1.00 8.32  ? 17  ARG A C     1 
ATOM   124  O  O     . ARG A 1 25  ? 3.713   10.758 29.609 1.00 8.36  ? 17  ARG A O     1 
ATOM   125  C  CB    . ARG A 1 25  ? 3.921   8.677  31.538 1.00 8.11  ? 17  ARG A CB    1 
ATOM   126  C  CG    . ARG A 1 25  ? 3.350   7.387  32.113 1.00 8.70  ? 17  ARG A CG    1 
ATOM   127  C  CD    . ARG A 1 25  ? 3.058   7.528  33.611 1.00 8.86  ? 17  ARG A CD    1 
ATOM   128  N  NE    . ARG A 1 25  ? 2.005   8.523  33.836 1.00 9.13  ? 17  ARG A NE    1 
ATOM   129  C  CZ    . ARG A 1 25  ? 1.973   9.378  34.871 1.00 9.22  ? 17  ARG A CZ    1 
ATOM   130  N  NH1   . ARG A 1 25  ? 2.916   9.352  35.815 1.00 9.13  ? 17  ARG A NH1   1 
ATOM   131  N  NH2   . ARG A 1 25  ? 0.998   10.278 34.949 1.00 9.47  ? 17  ARG A NH2   1 
ATOM   132  N  N     . ASN A 1 26  ? 5.534   10.000 28.533 1.00 8.46  ? 18  ASN A N     1 
ATOM   133  C  CA    . ASN A 1 26  ? 5.666   11.172 27.653 1.00 8.76  ? 18  ASN A CA    1 
ATOM   134  C  C     . ASN A 1 26  ? 5.833   12.498 28.439 1.00 8.28  ? 18  ASN A C     1 
ATOM   135  O  O     . ASN A 1 26  ? 5.186   13.513 28.150 1.00 8.56  ? 18  ASN A O     1 
ATOM   136  C  CB    . ASN A 1 26  ? 4.458   11.286 26.695 1.00 9.73  ? 18  ASN A CB    1 
ATOM   137  C  CG    . ASN A 1 26  ? 4.413   10.219 25.617 1.00 11.04 ? 18  ASN A CG    1 
ATOM   138  O  OD1   . ASN A 1 26  ? 5.433   9.645  25.184 1.00 12.40 ? 18  ASN A OD1   1 
ATOM   139  N  ND2   . ASN A 1 26  ? 3.214   9.992  25.112 1.00 12.24 ? 18  ASN A ND2   1 
ATOM   140  N  N     . LEU A 1 27  ? 6.700   12.476 29.442 1.00 8.20  ? 19  LEU A N     1 
ATOM   141  C  CA    . LEU A 1 27  ? 6.961   13.629 30.298 1.00 7.84  ? 19  LEU A CA    1 
ATOM   142  C  C     . LEU A 1 27  ? 8.350   14.205 30.081 1.00 7.68  ? 19  LEU A C     1 
ATOM   143  O  O     . LEU A 1 27  ? 8.767   15.095 30.799 1.00 7.53  ? 19  LEU A O     1 
ATOM   144  C  CB    . LEU A 1 27  ? 6.746   13.241 31.779 1.00 8.15  ? 19  LEU A CB    1 
ATOM   145  C  CG    . LEU A 1 27  ? 5.314   12.886 32.155 1.00 8.66  ? 19  LEU A CG    1 
ATOM   146  C  CD1   . LEU A 1 27  ? 5.256   12.370 33.584 1.00 8.81  ? 19  LEU A CD1   1 
ATOM   147  C  CD2   . LEU A 1 27  ? 4.435   14.118 31.965 1.00 9.35  ? 19  LEU A CD2   1 
ATOM   148  N  N     . VAL A 1 28  ? 9.062   13.742 29.045 1.00 7.43  ? 20  VAL A N     1 
ATOM   149  C  CA    . VAL A 1 28  ? 10.436  14.237 28.828 1.00 7.28  ? 20  VAL A CA    1 
ATOM   150  C  C     . VAL A 1 28  ? 10.442  15.719 28.495 1.00 7.29  ? 20  VAL A C     1 
ATOM   151  O  O     . VAL A 1 28  ? 11.135  16.496 29.126 1.00 7.28  ? 20  VAL A O     1 
ATOM   152  C  CB    . VAL A 1 28  ? 11.195  13.457 27.758 1.00 7.38  ? 20  VAL A CB    1 
ATOM   153  C  CG1   . VAL A 1 28  ? 12.589  14.094 27.517 1.00 7.15  ? 20  VAL A CG1   1 
ATOM   154  C  CG2   . VAL A 1 28  ? 11.301  11.973 28.148 1.00 7.46  ? 20  VAL A CG2   1 
ATOM   155  N  N     . GLY A 1 29  ? 9.661   16.091 27.501 1.00 7.62  ? 21  GLY A N     1 
ATOM   156  C  CA    . GLY A 1 29  ? 9.591   17.499 27.070 1.00 7.62  ? 21  GLY A CA    1 
ATOM   157  C  C     . GLY A 1 29  ? 9.091   18.397 28.172 1.00 7.95  ? 21  GLY A C     1 
ATOM   158  O  O     . GLY A 1 29  ? 9.684   19.444 28.441 1.00 7.60  ? 21  GLY A O     1 
ATOM   159  N  N     . GLU A 1 30  ? 8.020   17.985 28.841 1.00 8.44  ? 22  GLU A N     1 
ATOM   160  C  CA    . GLU A 1 30  ? 7.484   18.796 29.946 1.00 9.14  ? 22  GLU A CA    1 
ATOM   161  C  C     . GLU A 1 30  ? 8.523   19.058 31.047 1.00 8.14  ? 22  GLU A C     1 
ATOM   162  O  O     . GLU A 1 30  ? 8.636   20.190 31.571 1.00 7.36  ? 22  GLU A O     1 
ATOM   163  C  CB    . GLU A 1 30  ? 6.275   18.094 30.560 1.00 10.76 ? 22  GLU A CB    1 
ATOM   164  C  CG    . GLU A 1 30  ? 5.595   18.877 31.668 1.00 12.62 ? 22  GLU A CG    1 
ATOM   165  C  CD    . GLU A 1 30  ? 5.036   20.221 31.219 1.00 15.06 ? 22  GLU A CD    1 
ATOM   166  O  OE1   . GLU A 1 30  ? 4.599   20.330 30.061 1.00 14.65 ? 22  GLU A OE1   1 
ATOM   167  O  OE2   . GLU A 1 30  ? 5.085   21.201 32.025 1.00 17.83 ? 22  GLU A OE2   1 
ATOM   168  N  N     . ILE A 1 31  ? 9.281   18.025 31.406 1.00 7.51  ? 23  ILE A N     1 
ATOM   169  C  CA    . ILE A 1 31  ? 10.301  18.169 32.450 1.00 7.14  ? 23  ILE A CA    1 
ATOM   170  C  C     . ILE A 1 31  ? 11.419  19.115 31.999 1.00 7.10  ? 23  ILE A C     1 
ATOM   171  O  O     . ILE A 1 31  ? 11.804  20.043 32.715 1.00 6.91  ? 23  ILE A O     1 
ATOM   172  C  CB    . ILE A 1 31  ? 10.850  16.811 32.946 1.00 7.12  ? 23  ILE A CB    1 
ATOM   173  C  CG1   . ILE A 1 31  ? 9.764   16.082 33.753 1.00 7.23  ? 23  ILE A CG1   1 
ATOM   174  C  CG2   . ILE A 1 31  ? 12.127  17.027 33.795 1.00 7.23  ? 23  ILE A CG2   1 
ATOM   175  C  CD1   . ILE A 1 31  ? 9.998   14.581 33.919 1.00 7.61  ? 23  ILE A CD1   1 
ATOM   176  N  N     . ILE A 1 32  ? 11.875  18.947 30.771 1.00 7.17  ? 24  ILE A N     1 
ATOM   177  C  CA    . ILE A 1 32  ? 12.916  19.828 30.262 1.00 7.42  ? 24  ILE A CA    1 
ATOM   178  C  C     . ILE A 1 32  ? 12.430  21.273 30.191 1.00 7.49  ? 24  ILE A C     1 
ATOM   179  O  O     . ILE A 1 32  ? 13.173  22.187 30.539 1.00 7.64  ? 24  ILE A O     1 
ATOM   180  C  CB    . ILE A 1 32  ? 13.398  19.378 28.893 1.00 7.10  ? 24  ILE A CB    1 
ATOM   181  C  CG1   . ILE A 1 32  ? 14.148  18.041 29.000 1.00 7.29  ? 24  ILE A CG1   1 
ATOM   182  C  CG2   . ILE A 1 32  ? 14.312  20.402 28.234 1.00 7.02  ? 24  ILE A CG2   1 
ATOM   183  C  CD1   . ILE A 1 32  ? 14.457  17.425 27.642 1.00 7.33  ? 24  ILE A CD1   1 
ATOM   184  N  N     . LYS A 1 33  ? 11.197  21.468 29.735 1.00 8.01  ? 25  LYS A N     1 
ATOM   185  C  CA    A LYS A 1 33  ? 10.634  22.805 29.645 0.60 8.70  ? 25  LYS A CA    1 
ATOM   186  C  CA    B LYS A 1 33  ? 10.603  22.801 29.687 0.40 8.13  ? 25  LYS A CA    1 
ATOM   187  C  C     . LYS A 1 33  ? 10.670  23.505 31.017 1.00 8.32  ? 25  LYS A C     1 
ATOM   188  O  O     . LYS A 1 33  ? 10.983  24.670 31.087 1.00 7.92  ? 25  LYS A O     1 
ATOM   189  C  CB    A LYS A 1 33  ? 9.205   22.758 29.066 0.60 9.71  ? 25  LYS A CB    1 
ATOM   190  C  CB    B LYS A 1 33  ? 9.133   22.721 29.361 0.40 8.32  ? 25  LYS A CB    1 
ATOM   191  C  CG    A LYS A 1 33  ? 8.496   24.107 28.981 0.60 10.79 ? 25  LYS A CG    1 
ATOM   192  C  CG    B LYS A 1 33  ? 8.829   22.419 27.929 0.40 8.55  ? 25  LYS A CG    1 
ATOM   193  C  CD    A LYS A 1 33  ? 7.478   24.218 27.839 0.60 12.26 ? 25  LYS A CD    1 
ATOM   194  C  CD    B LYS A 1 33  ? 7.341   22.356 27.803 0.40 9.04  ? 25  LYS A CD    1 
ATOM   195  C  CE    A LYS A 1 33  ? 6.365   23.168 27.883 0.60 13.44 ? 25  LYS A CE    1 
ATOM   196  C  CE    B LYS A 1 33  ? 6.692   23.624 28.347 0.40 9.34  ? 25  LYS A CE    1 
ATOM   197  N  NZ    A LYS A 1 33  ? 6.807   21.870 27.272 0.60 15.37 ? 25  LYS A NZ    1 
ATOM   198  N  NZ    B LYS A 1 33  ? 6.474   24.609 27.249 0.40 9.54  ? 25  LYS A NZ    1 
ATOM   199  N  N     . ARG A 1 34  ? 10.310  22.782 32.073 1.00 8.00  ? 26  ARG A N     1 
ATOM   200  C  CA    . ARG A 1 34  ? 10.279  23.392 33.390 1.00 8.28  ? 26  ARG A CA    1 
ATOM   201  C  C     . ARG A 1 34  ? 11.665  23.903 33.811 1.00 7.77  ? 26  ARG A C     1 
ATOM   202  O  O     . ARG A 1 34  ? 11.777  24.977 34.388 1.00 8.52  ? 26  ARG A O     1 
ATOM   203  C  CB    . ARG A 1 34  ? 9.671   22.448 34.387 1.00 8.95  ? 26  ARG A CB    1 
ATOM   204  C  CG    . ARG A 1 34  ? 8.176   22.291 34.075 1.00 9.53  ? 26  ARG A CG    1 
ATOM   205  C  CD    . ARG A 1 34  ? 7.596   21.200 34.912 1.00 10.36 ? 26  ARG A CD    1 
ATOM   206  N  NE    . ARG A 1 34  ? 6.154   21.095 34.698 1.00 10.18 ? 26  ARG A NE    1 
ATOM   207  C  CZ    . ARG A 1 34  ? 5.244   20.927 35.645 1.00 10.13 ? 26  ARG A CZ    1 
ATOM   208  N  NH1   . ARG A 1 34  ? 5.583   20.897 36.936 1.00 9.98  ? 26  ARG A NH1   1 
ATOM   209  N  NH2   . ARG A 1 34  ? 3.984   20.791 35.278 1.00 9.94  ? 26  ARG A NH2   1 
ATOM   210  N  N     . PHE A 1 35  ? 12.704  23.135 33.535 1.00 7.50  ? 27  PHE A N     1 
ATOM   211  C  CA    . PHE A 1 35  ? 14.065  23.557 33.825 1.00 7.41  ? 27  PHE A CA    1 
ATOM   212  C  C     . PHE A 1 35  ? 14.511  24.722 32.927 1.00 7.27  ? 27  PHE A C     1 
ATOM   213  O  O     . PHE A 1 35  ? 15.118  25.668 33.418 1.00 7.07  ? 27  PHE A O     1 
ATOM   214  C  CB    . PHE A 1 35  ? 15.039  22.366 33.725 1.00 7.60  ? 27  PHE A CB    1 
ATOM   215  C  CG    . PHE A 1 35  ? 15.025  21.499 34.958 1.00 7.81  ? 27  PHE A CG    1 
ATOM   216  C  CD1   . PHE A 1 35  ? 13.957  20.631 35.200 1.00 8.06  ? 27  PHE A CD1   1 
ATOM   217  C  CD2   . PHE A 1 35  ? 16.046  21.581 35.914 1.00 8.17  ? 27  PHE A CD2   1 
ATOM   218  C  CE1   . PHE A 1 35  ? 13.919  19.883 36.374 1.00 8.21  ? 27  PHE A CE1   1 
ATOM   219  C  CE2   . PHE A 1 35  ? 16.019  20.816 37.086 1.00 8.42  ? 27  PHE A CE2   1 
ATOM   220  C  CZ    . PHE A 1 35  ? 14.966  19.962 37.307 1.00 8.39  ? 27  PHE A CZ    1 
ATOM   221  N  N     . GLU A 1 36  ? 14.188  24.667 31.629 1.00 6.90  ? 28  GLU A N     1 
ATOM   222  C  CA    . GLU A 1 36  ? 14.504  25.791 30.725 1.00 7.04  ? 28  GLU A CA    1 
ATOM   223  C  C     . GLU A 1 36  ? 13.792  27.066 31.166 1.00 7.38  ? 28  GLU A C     1 
ATOM   224  O  O     . GLU A 1 36  ? 14.389  28.155 31.229 1.00 7.52  ? 28  GLU A O     1 
ATOM   225  C  CB    . GLU A 1 36  ? 14.085  25.502 29.297 1.00 6.87  ? 28  GLU A CB    1 
ATOM   226  C  CG    . GLU A 1 36  ? 14.931  24.456 28.573 1.00 6.99  ? 28  GLU A CG    1 
ATOM   227  C  CD    . GLU A 1 36  ? 14.404  24.128 27.204 1.00 6.97  ? 28  GLU A CD    1 
ATOM   228  O  OE1   . GLU A 1 36  ? 13.315  23.525 27.133 1.00 6.87  ? 28  GLU A OE1   1 
ATOM   229  O  OE2   . GLU A 1 36  ? 15.107  24.425 26.190 1.00 7.40  ? 28  GLU A OE2   1 
ATOM   230  N  N     . ASN A 1 37  ? 12.510  26.927 31.485 1.00 7.44  ? 29  ASN A N     1 
ATOM   231  C  CA    . ASN A 1 37  ? 11.711  28.104 31.881 1.00 7.91  ? 29  ASN A CA    1 
ATOM   232  C  C     . ASN A 1 37  ? 12.264  28.814 33.125 1.00 7.90  ? 29  ASN A C     1 
ATOM   233  O  O     . ASN A 1 37  ? 12.189  30.046 33.251 1.00 7.65  ? 29  ASN A O     1 
ATOM   234  C  CB    . ASN A 1 37  ? 10.275  27.701 32.155 1.00 8.39  ? 29  ASN A CB    1 
ATOM   235  C  CG    . ASN A 1 37  ? 9.476   27.355 30.891 1.00 9.28  ? 29  ASN A CG    1 
ATOM   236  O  OD1   . ASN A 1 37  ? 9.924   27.556 29.732 1.00 10.23 ? 29  ASN A OD1   1 
ATOM   237  N  ND2   . ASN A 1 37  ? 8.272   26.809 31.112 1.00 9.52  ? 29  ASN A ND2   1 
ATOM   238  N  N     . LYS A 1 38  ? 12.843  28.035 34.032 1.00 7.86  ? 30  LYS A N     1 
ATOM   239  C  CA    . LYS A 1 38  ? 13.344  28.539 35.309 1.00 8.21  ? 30  LYS A CA    1 
ATOM   240  C  C     . LYS A 1 38  ? 14.589  29.388 35.099 1.00 8.38  ? 30  LYS A C     1 
ATOM   241  O  O     . LYS A 1 38  ? 14.865  30.292 35.904 1.00 8.67  ? 30  LYS A O     1 
ATOM   242  C  CB    . LYS A 1 38  ? 13.679  27.337 36.187 1.00 8.37  ? 30  LYS A CB    1 
ATOM   243  C  CG    . LYS A 1 38  ? 14.204  27.624 37.570 1.00 9.12  ? 30  LYS A CG    1 
ATOM   244  C  CD    . LYS A 1 38  ? 13.263  28.436 38.439 1.00 9.40  ? 30  LYS A CD    1 
ATOM   245  C  CE    . LYS A 1 38  ? 13.728  28.439 39.878 1.00 10.04 ? 30  LYS A CE    1 
ATOM   246  N  NZ    . LYS A 1 38  ? 12.848  29.283 40.713 1.00 10.29 ? 30  LYS A NZ    1 
ATOM   247  N  N     . GLY A 1 39  ? 15.333  29.101 34.015 1.00 7.97  ? 31  GLY A N     1 
ATOM   248  C  CA    . GLY A 1 39  ? 16.558  29.838 33.716 1.00 8.31  ? 31  GLY A CA    1 
ATOM   249  C  C     . GLY A 1 39  ? 17.791  28.976 33.805 1.00 8.32  ? 31  GLY A C     1 
ATOM   250  O  O     . GLY A 1 39  ? 18.924  29.472 33.616 1.00 9.02  ? 31  GLY A O     1 
ATOM   251  N  N     . TYR A 1 40  ? 17.604  27.699 34.101 1.00 8.17  ? 32  TYR A N     1 
ATOM   252  C  CA    . TYR A 1 40  ? 18.747  26.782 34.178 1.00 8.24  ? 32  TYR A CA    1 
ATOM   253  C  C     . TYR A 1 40  ? 19.263  26.410 32.777 1.00 8.06  ? 32  TYR A C     1 
ATOM   254  O  O     . TYR A 1 40  ? 18.550  26.456 31.808 1.00 7.81  ? 32  TYR A O     1 
ATOM   255  C  CB    . TYR A 1 40  ? 18.422  25.549 35.000 1.00 8.49  ? 32  TYR A CB    1 
ATOM   256  C  CG    . TYR A 1 40  ? 18.059  25.846 36.466 1.00 8.66  ? 32  TYR A CG    1 
ATOM   257  C  CD1   . TYR A 1 40  ? 18.772  26.737 37.250 1.00 9.40  ? 32  TYR A CD1   1 
ATOM   258  C  CD2   . TYR A 1 40  ? 17.020  25.165 37.070 1.00 8.76  ? 32  TYR A CD2   1 
ATOM   259  C  CE1   . TYR A 1 40  ? 18.428  26.955 38.597 1.00 9.58  ? 32  TYR A CE1   1 
ATOM   260  C  CE2   . TYR A 1 40  ? 16.705  25.351 38.408 1.00 9.20  ? 32  TYR A CE2   1 
ATOM   261  C  CZ    . TYR A 1 40  ? 17.381  26.281 39.155 1.00 9.73  ? 32  TYR A CZ    1 
ATOM   262  O  OH    . TYR A 1 40  ? 17.020  26.439 40.492 1.00 10.23 ? 32  TYR A OH    1 
ATOM   263  N  N     . LYS A 1 41  ? 20.534  26.058 32.706 1.00 8.38  ? 33  LYS A N     1 
ATOM   264  C  CA    . LYS A 1 41  ? 21.229  25.850 31.436 1.00 8.52  ? 33  LYS A CA    1 
ATOM   265  C  C     . LYS A 1 41  ? 21.499  24.368 31.252 1.00 8.73  ? 33  LYS A C     1 
ATOM   266  O  O     . LYS A 1 41  ? 22.122  23.730 32.103 1.00 9.07  ? 33  LYS A O     1 
ATOM   267  C  CB    . LYS A 1 41  ? 22.557  26.615 31.392 1.00 8.98  ? 33  LYS A CB    1 
ATOM   268  C  CG    . LYS A 1 41  ? 23.316  26.440 30.076 1.00 9.33  ? 33  LYS A CG    1 
ATOM   269  C  CD    . LYS A 1 41  ? 24.569  27.309 29.948 1.00 9.69  ? 33  LYS A CD    1 
ATOM   270  C  CE    . LYS A 1 41  ? 25.568  27.104 31.073 1.00 10.19 ? 33  LYS A CE    1 
ATOM   271  N  NZ    . LYS A 1 41  ? 26.739  28.036 30.977 1.00 10.66 ? 33  LYS A NZ    1 
ATOM   272  N  N     . LEU A 1 42  ? 21.070  23.837 30.115 1.00 8.96  ? 34  LEU A N     1 
ATOM   273  C  CA    . LEU A 1 42  ? 21.266  22.433 29.800 1.00 8.89  ? 34  LEU A CA    1 
ATOM   274  C  C     . LEU A 1 42  ? 22.682  22.225 29.264 1.00 9.18  ? 34  LEU A C     1 
ATOM   275  O  O     . LEU A 1 42  ? 23.033  22.797 28.212 1.00 9.47  ? 34  LEU A O     1 
ATOM   276  C  CB    . LEU A 1 42  ? 20.223  21.994 28.763 1.00 8.93  ? 34  LEU A CB    1 
ATOM   277  C  CG    . LEU A 1 42  ? 20.225  20.534 28.343 1.00 9.10  ? 34  LEU A CG    1 
ATOM   278  C  CD1   . LEU A 1 42  ? 19.885  19.560 29.486 1.00 9.05  ? 34  LEU A CD1   1 
ATOM   279  C  CD2   . LEU A 1 42  ? 19.273  20.370 27.165 1.00 9.15  ? 34  LEU A CD2   1 
ATOM   280  N  N     . VAL A 1 43  ? 23.479  21.396 29.965 1.00 9.37  ? 35  VAL A N     1 
ATOM   281  C  CA    . VAL A 1 43  ? 24.847  21.113 29.537 1.00 9.71  ? 35  VAL A CA    1 
ATOM   282  C  C     . VAL A 1 43  ? 25.127  19.630 29.253 1.00 9.88  ? 35  VAL A C     1 
ATOM   283  O  O     . VAL A 1 43  ? 26.181  19.304 28.735 1.00 10.35 ? 35  VAL A O     1 
ATOM   284  C  CB    . VAL A 1 43  ? 25.891  21.697 30.524 1.00 10.07 ? 35  VAL A CB    1 
ATOM   285  C  CG1   . VAL A 1 43  ? 25.640  23.204 30.711 1.00 10.17 ? 35  VAL A CG1   1 
ATOM   286  C  CG2   . VAL A 1 43  ? 25.855  20.943 31.848 1.00 10.35 ? 35  VAL A CG2   1 
ATOM   287  N  N     . GLY A 1 44  ? 24.172  18.750 29.519 1.00 9.43  ? 36  GLY A N     1 
ATOM   288  C  CA    . GLY A 1 44  ? 24.294  17.358 29.123 1.00 9.92  ? 36  GLY A CA    1 
ATOM   289  C  C     . GLY A 1 44  ? 22.918  16.771 28.951 1.00 9.58  ? 36  GLY A C     1 
ATOM   290  O  O     . GLY A 1 44  ? 22.019  17.140 29.697 1.00 8.98  ? 36  GLY A O     1 
ATOM   291  N  N     . LEU A 1 45  ? 22.746  15.935 27.933 1.00 9.97  ? 37  LEU A N     1 
ATOM   292  C  CA    . LEU A 1 45  ? 21.449  15.335 27.644 1.00 9.95  ? 37  LEU A CA    1 
ATOM   293  C  C     . LEU A 1 45  ? 21.628  14.064 26.842 1.00 10.69 ? 37  LEU A C     1 
ATOM   294  O  O     . LEU A 1 45  ? 22.253  14.056 25.760 1.00 11.08 ? 37  LEU A O     1 
ATOM   295  C  CB    . LEU A 1 45  ? 20.546  16.314 26.895 1.00 9.69  ? 37  LEU A CB    1 
ATOM   296  C  CG    . LEU A 1 45  ? 19.119  15.855 26.581 1.00 9.69  ? 37  LEU A CG    1 
ATOM   297  C  CD1   . LEU A 1 45  ? 18.255  15.807 27.832 1.00 9.18  ? 37  LEU A CD1   1 
ATOM   298  C  CD2   . LEU A 1 45  ? 18.495  16.802 25.532 1.00 10.16 ? 37  LEU A CD2   1 
ATOM   299  N  N     . LYS A 1 46  ? 21.079  12.976 27.363 1.00 11.12 ? 38  LYS A N     1 
ATOM   300  C  CA    . LYS A 1 46  ? 21.107  11.719 26.648 1.00 11.96 ? 38  LYS A CA    1 
ATOM   301  C  C     . LYS A 1 46  ? 19.986  10.781 27.037 1.00 11.25 ? 38  LYS A C     1 
ATOM   302  O  O     . LYS A 1 46  ? 19.492  10.806 28.165 1.00 11.07 ? 38  LYS A O     1 
ATOM   303  C  CB    . LYS A 1 46  ? 22.445  11.029 26.798 1.00 14.00 ? 38  LYS A CB    1 
ATOM   304  C  CG    . LYS A 1 46  ? 22.849  10.588 28.151 1.00 15.21 ? 38  LYS A CG    1 
ATOM   305  C  CD    . LYS A 1 46  ? 24.247  10.006 27.982 1.00 17.31 ? 38  LYS A CD    1 
ATOM   306  C  CE    . LYS A 1 46  ? 24.732  9.318  29.201 1.00 18.23 ? 38  LYS A CE    1 
ATOM   307  N  NZ    . LYS A 1 46  ? 26.140  8.862  28.979 1.00 18.47 ? 38  LYS A NZ    1 
ATOM   308  N  N     . LEU A 1 47  ? 19.611  9.960  26.067 1.00 11.27 ? 39  LEU A N     1 
ATOM   309  C  CA    . LEU A 1 47  ? 18.709  8.841  26.258 1.00 10.86 ? 39  LEU A CA    1 
ATOM   310  C  C     . LEU A 1 47  ? 19.557  7.597  26.362 1.00 11.85 ? 39  LEU A C     1 
ATOM   311  O  O     . LEU A 1 47  ? 20.439  7.356  25.529 1.00 12.12 ? 39  LEU A O     1 
ATOM   312  C  CB    . LEU A 1 47  ? 17.704  8.760  25.098 1.00 10.62 ? 39  LEU A CB    1 
ATOM   313  C  CG    . LEU A 1 47  ? 16.708  7.603  25.123 1.00 10.68 ? 39  LEU A CG    1 
ATOM   314  C  CD1   . LEU A 1 47  ? 15.512  7.962  26.015 1.00 10.62 ? 39  LEU A CD1   1 
ATOM   315  C  CD2   . LEU A 1 47  ? 16.227  7.285  23.721 1.00 11.20 ? 39  LEU A CD2   1 
ATOM   316  N  N     . LEU A 1 48  ? 19.330  6.828  27.417 1.00 12.14 ? 40  LEU A N     1 
ATOM   317  C  CA    . LEU A 1 48  ? 20.021  5.560  27.596 1.00 13.67 ? 40  LEU A CA    1 
ATOM   318  C  C     . LEU A 1 48  ? 19.200  4.563  28.378 1.00 13.74 ? 40  LEU A C     1 
ATOM   319  O  O     . LEU A 1 48  ? 18.252  4.896  29.044 1.00 12.78 ? 40  LEU A O     1 
ATOM   320  C  CB    . LEU A 1 48  ? 21.372  5.747  28.273 1.00 14.92 ? 40  LEU A CB    1 
ATOM   321  C  CG    . LEU A 1 48  ? 21.385  6.073  29.771 1.00 15.42 ? 40  LEU A CG    1 
ATOM   322  C  CD1   . LEU A 1 48  ? 22.680  5.526  30.381 1.00 17.22 ? 40  LEU A CD1   1 
ATOM   323  C  CD2   . LEU A 1 48  ? 21.271  7.555  30.016 1.00 15.89 ? 40  LEU A CD2   1 
ATOM   324  N  N     . GLN A 1 49  ? 19.638  3.320  28.287 1.00 14.66 ? 41  GLN A N     1 
ATOM   325  C  CA    . GLN A 1 49  ? 19.050  2.213  28.970 1.00 15.28 ? 41  GLN A CA    1 
ATOM   326  C  C     . GLN A 1 49  ? 19.955  1.835  30.134 1.00 14.61 ? 41  GLN A C     1 
ATOM   327  O  O     . GLN A 1 49  ? 20.989  1.243  29.891 1.00 15.04 ? 41  GLN A O     1 
ATOM   328  C  CB    . GLN A 1 49  ? 18.993  1.065  27.947 1.00 17.79 ? 41  GLN A CB    1 
ATOM   329  C  CG    . GLN A 1 49  ? 18.563  -0.266 28.493 1.00 19.68 ? 41  GLN A CG    1 
ATOM   330  C  CD    . GLN A 1 49  ? 17.221  -0.170 29.124 1.00 20.65 ? 41  GLN A CD    1 
ATOM   331  O  OE1   . GLN A 1 49  ? 16.182  -0.042 28.434 1.00 23.18 ? 41  GLN A OE1   1 
ATOM   332  N  NE2   . GLN A 1 49  ? 17.210  -0.212 30.433 1.00 20.57 ? 41  GLN A NE2   1 
ATOM   333  N  N     . PRO A 1 50  ? 19.598  2.193  31.387 1.00 13.41 ? 42  PRO A N     1 
ATOM   334  C  CA    . PRO A 1 50  ? 20.506  1.775  32.467 1.00 13.25 ? 42  PRO A CA    1 
ATOM   335  C  C     . PRO A 1 50  ? 20.592  0.267  32.596 1.00 13.56 ? 42  PRO A C     1 
ATOM   336  O  O     . PRO A 1 50  ? 19.617  -0.436 32.348 1.00 13.10 ? 42  PRO A O     1 
ATOM   337  C  CB    . PRO A 1 50  ? 19.861  2.358  33.749 1.00 12.96 ? 42  PRO A CB    1 
ATOM   338  C  CG    . PRO A 1 50  ? 18.967  3.447  33.258 1.00 12.55 ? 42  PRO A CG    1 
ATOM   339  C  CD    . PRO A 1 50  ? 18.458  2.969  31.917 1.00 12.85 ? 42  PRO A CD    1 
ATOM   340  N  N     . THR A 1 51  ? 21.768  -0.225 32.954 1.00 13.64 ? 43  THR A N     1 
ATOM   341  C  CA    . THR A 1 51  ? 21.895  -1.623 33.340 1.00 14.02 ? 43  THR A CA    1 
ATOM   342  C  C     . THR A 1 51  ? 21.527  -1.758 34.813 1.00 14.38 ? 43  THR A C     1 
ATOM   343  O  O     . THR A 1 51  ? 21.572  -0.774 35.562 1.00 13.29 ? 43  THR A O     1 
ATOM   344  C  CB    . THR A 1 51  ? 23.322  -2.155 33.128 1.00 14.48 ? 43  THR A CB    1 
ATOM   345  O  OG1   . THR A 1 51  ? 24.234  -1.578 34.072 1.00 14.07 ? 43  THR A OG1   1 
ATOM   346  C  CG2   . THR A 1 51  ? 23.797  -1.866 31.713 1.00 14.77 ? 43  THR A CG2   1 
ATOM   347  N  N     . GLU A 1 52  ? 21.220  -2.984 35.243 1.00 15.46 ? 44  GLU A N     1 
ATOM   348  C  CA    . GLU A 1 52  ? 20.980  -3.238 36.661 1.00 16.33 ? 44  GLU A CA    1 
ATOM   349  C  C     . GLU A 1 52  ? 22.154  -2.776 37.515 1.00 15.97 ? 44  GLU A C     1 
ATOM   350  O  O     . GLU A 1 52  ? 21.961  -2.163 38.569 1.00 15.07 ? 44  GLU A O     1 
ATOM   351  C  CB    . GLU A 1 52  ? 20.675  -4.714 36.920 1.00 18.99 ? 44  GLU A CB    1 
ATOM   352  C  CG    . GLU A 1 52  ? 20.408  -5.031 38.382 1.00 21.43 ? 44  GLU A CG    1 
ATOM   353  C  CD    . GLU A 1 52  ? 20.332  -6.521 38.641 1.00 24.43 ? 44  GLU A CD    1 
ATOM   354  O  OE1   . GLU A 1 52  ? 21.383  -7.200 38.649 1.00 29.64 ? 44  GLU A OE1   1 
ATOM   355  O  OE2   . GLU A 1 52  ? 19.214  -7.011 38.825 1.00 28.16 ? 44  GLU A OE2   1 
ATOM   356  N  N     . GLU A 1 53  ? 23.386  -3.028 37.066 1.00 15.97 ? 45  GLU A N     1 
ATOM   357  C  CA    . GLU A 1 53  ? 24.541  -2.661 37.888 1.00 16.92 ? 45  GLU A CA    1 
ATOM   358  C  C     . GLU A 1 53  ? 24.693  -1.153 37.971 1.00 15.99 ? 45  GLU A C     1 
ATOM   359  O  O     . GLU A 1 53  ? 25.104  -0.608 39.011 1.00 15.92 ? 45  GLU A O     1 
ATOM   360  C  CB    . GLU A 1 53  ? 25.840  -3.273 37.375 1.00 18.43 ? 45  GLU A CB    1 
ATOM   361  C  CG    . GLU A 1 53  ? 26.987  -3.162 38.377 1.00 20.19 ? 45  GLU A CG    1 
ATOM   362  C  CD    . GLU A 1 53  ? 26.828  -4.050 39.608 1.00 22.20 ? 45  GLU A CD    1 
ATOM   363  O  OE1   . GLU A 1 53  ? 26.121  -5.091 39.535 1.00 22.84 ? 45  GLU A OE1   1 
ATOM   364  O  OE2   . GLU A 1 53  ? 27.450  -3.719 40.655 1.00 24.69 ? 45  GLU A OE2   1 
ATOM   365  N  N     . GLN A 1 54  ? 24.363  -0.460 36.886 1.00 15.06 ? 46  GLN A N     1 
ATOM   366  C  CA    . GLN A 1 54  ? 24.357  0.994  36.957 1.00 14.63 ? 46  GLN A CA    1 
ATOM   367  C  C     . GLN A 1 54  ? 23.343  1.492  37.967 1.00 14.02 ? 46  GLN A C     1 
ATOM   368  O  O     . GLN A 1 54  ? 23.631  2.406  38.736 1.00 14.15 ? 46  GLN A O     1 
ATOM   369  C  CB    . GLN A 1 54  ? 24.093  1.600  35.585 1.00 14.48 ? 46  GLN A CB    1 
ATOM   370  C  CG    . GLN A 1 54  ? 25.302  1.489  34.679 1.00 15.13 ? 46  GLN A CG    1 
ATOM   371  C  CD    . GLN A 1 54  ? 25.021  2.014  33.299 1.00 15.25 ? 46  GLN A CD    1 
ATOM   372  O  OE1   . GLN A 1 54  ? 23.947  1.798  32.754 1.00 14.67 ? 46  GLN A OE1   1 
ATOM   373  N  NE2   . GLN A 1 54  ? 25.977  2.771  32.746 1.00 16.61 ? 46  GLN A NE2   1 
ATOM   374  N  N     . ALA A 1 55  ? 22.150  0.905  37.955 1.00 13.55 ? 47  ALA A N     1 
ATOM   375  C  CA    . ALA A 1 55  ? 21.101  1.306  38.884 1.00 13.64 ? 47  ALA A CA    1 
ATOM   376  C  C     . ALA A 1 55  ? 21.538  1.034  40.313 1.00 14.29 ? 47  ALA A C     1 
ATOM   377  O  O     . ALA A 1 55  ? 21.373  1.882  41.171 1.00 13.85 ? 47  ALA A O     1 
ATOM   378  C  CB    . ALA A 1 55  ? 19.798  0.599  38.565 1.00 13.10 ? 47  ALA A CB    1 
ATOM   379  N  N     . LYS A 1 56  ? 22.121  -0.136 40.552 1.00 14.84 ? 48  LYS A N     1 
ATOM   380  C  CA    . LYS A 1 56  ? 22.648  -0.468 41.876 1.00 16.57 ? 48  LYS A CA    1 
ATOM   381  C  C     . LYS A 1 56  ? 23.636  0.559  42.414 1.00 17.22 ? 48  LYS A C     1 
ATOM   382  O  O     . LYS A 1 56  ? 23.567  0.935  43.592 1.00 17.25 ? 48  LYS A O     1 
ATOM   383  C  CB    . LYS A 1 56  ? 23.334  -1.833 41.870 1.00 17.49 ? 48  LYS A CB    1 
ATOM   384  C  CG    . LYS A 1 56  ? 22.367  -3.000 41.780 1.00 18.16 ? 48  LYS A CG    1 
ATOM   385  C  CD    . LYS A 1 56  ? 23.090  -4.302 41.467 1.00 19.97 ? 48  LYS A CD    1 
ATOM   386  C  CE    . LYS A 1 56  ? 24.184  -4.614 42.480 1.00 21.11 ? 48  LYS A CE    1 
ATOM   387  N  NZ    . LYS A 1 56  ? 25.005  -5.783 42.056 1.00 23.55 ? 48  LYS A NZ    1 
ATOM   388  N  N     . GLN A 1 57  ? 24.568  0.983  41.567 1.00 17.65 ? 49  GLN A N     1 
ATOM   389  C  CA    . GLN A 1 57  ? 25.586  1.961  41.971 1.00 19.32 ? 49  GLN A CA    1 
ATOM   390  C  C     . GLN A 1 57  ? 25.005  3.362  42.178 1.00 18.66 ? 49  GLN A C     1 
ATOM   391  O  O     . GLN A 1 57  ? 25.352  4.048  43.141 1.00 18.67 ? 49  GLN A O     1 
ATOM   392  C  CB    . GLN A 1 57  ? 26.721  2.025  40.942 1.00 21.29 ? 49  GLN A CB    1 
ATOM   393  C  CG    . GLN A 1 57  ? 27.707  0.880  41.050 1.00 24.68 ? 49  GLN A CG    1 
ATOM   394  C  CD    . GLN A 1 57  ? 28.304  0.762  42.439 1.00 27.42 ? 49  GLN A CD    1 
ATOM   395  O  OE1   . GLN A 1 57  ? 28.242  -0.302 43.051 1.00 31.66 ? 49  GLN A OE1   1 
ATOM   396  N  NE2   . GLN A 1 57  ? 28.877  1.861  42.950 1.00 28.73 ? 49  GLN A NE2   1 
ATOM   397  N  N     . HIS A 1 58  ? 24.115  3.764  41.284 1.00 17.22 ? 50  HIS A N     1 
ATOM   398  C  CA    . HIS A 1 58  ? 23.442  5.058  41.390 1.00 16.95 ? 50  HIS A CA    1 
ATOM   399  C  C     . HIS A 1 58  ? 22.754  5.171  42.719 1.00 17.55 ? 50  HIS A C     1 
ATOM   400  O  O     . HIS A 1 58  ? 22.821  6.215  43.367 1.00 18.90 ? 50  HIS A O     1 
ATOM   401  C  CB    . HIS A 1 58  ? 22.419  5.216  40.286 1.00 15.93 ? 50  HIS A CB    1 
ATOM   402  C  CG    . HIS A 1 58  ? 21.689  6.527  40.321 1.00 15.04 ? 50  HIS A CG    1 
ATOM   403  N  ND1   . HIS A 1 58  ? 22.274  7.683  39.961 1.00 15.05 ? 50  HIS A ND1   1 
ATOM   404  C  CD2   . HIS A 1 58  ? 20.390  6.842  40.699 1.00 14.82 ? 50  HIS A CD2   1 
ATOM   405  C  CE1   . HIS A 1 58  ? 21.377  8.698  40.089 1.00 14.36 ? 50  HIS A CE1   1 
ATOM   406  N  NE2   . HIS A 1 58  ? 20.232  8.178  40.542 1.00 14.62 ? 50  HIS A NE2   1 
ATOM   407  N  N     . TYR A 1 59  ? 22.113  4.086  43.146 1.00 17.66 ? 51  TYR A N     1 
ATOM   408  C  CA    . TYR A 1 59  ? 21.365  4.059  44.394 1.00 17.90 ? 51  TYR A CA    1 
ATOM   409  C  C     . TYR A 1 59  ? 22.095  3.324  45.537 1.00 19.52 ? 51  TYR A C     1 
ATOM   410  O  O     . TYR A 1 59  ? 21.465  2.839  46.466 1.00 20.30 ? 51  TYR A O     1 
ATOM   411  C  CB    . TYR A 1 59  ? 20.008  3.418  44.133 1.00 17.11 ? 51  TYR A CB    1 
ATOM   412  C  CG    . TYR A 1 59  ? 19.035  4.308  43.387 1.00 16.11 ? 51  TYR A CG    1 
ATOM   413  C  CD1   . TYR A 1 59  ? 18.678  5.562  43.891 1.00 15.94 ? 51  TYR A CD1   1 
ATOM   414  C  CD2   . TYR A 1 59  ? 18.426  3.876  42.201 1.00 15.99 ? 51  TYR A CD2   1 
ATOM   415  C  CE1   . TYR A 1 59  ? 17.774  6.368  43.234 1.00 15.32 ? 51  TYR A CE1   1 
ATOM   416  C  CE2   . TYR A 1 59  ? 17.509  4.671  41.539 1.00 15.31 ? 51  TYR A CE2   1 
ATOM   417  C  CZ    . TYR A 1 59  ? 17.193  5.920  42.053 1.00 15.06 ? 51  TYR A CZ    1 
ATOM   418  O  OH    . TYR A 1 59  ? 16.289  6.719  41.419 1.00 14.42 ? 51  TYR A OH    1 
ATOM   419  N  N     . ILE A 1 60  ? 23.420  3.301  45.491 1.00 20.92 ? 52  ILE A N     1 
ATOM   420  C  CA    . ILE A 1 60  ? 24.227  2.448  46.377 1.00 22.54 ? 52  ILE A CA    1 
ATOM   421  C  C     . ILE A 1 60  ? 23.985  2.704  47.891 1.00 23.57 ? 52  ILE A C     1 
ATOM   422  O  O     . ILE A 1 60  ? 23.971  1.766  48.702 1.00 24.33 ? 52  ILE A O     1 
ATOM   423  C  CB    . ILE A 1 60  ? 25.731  2.553  45.988 1.00 23.49 ? 52  ILE A CB    1 
ATOM   424  C  CG1   . ILE A 1 60  ? 26.563  1.477  46.693 1.00 24.57 ? 52  ILE A CG1   1 
ATOM   425  C  CG2   . ILE A 1 60  ? 26.271  3.964  46.234 1.00 23.43 ? 52  ILE A CG2   1 
ATOM   426  C  CD1   . ILE A 1 60  ? 26.192  0.065  46.304 1.00 24.64 ? 52  ILE A CD1   1 
ATOM   427  N  N     . ASP A 1 61  ? 23.758  3.964  48.245 1.00 25.15 ? 53  ASP A N     1 
ATOM   428  C  CA    . ASP A 1 61  ? 23.440  4.383  49.628 1.00 26.38 ? 53  ASP A CA    1 
ATOM   429  C  C     . ASP A 1 61  ? 22.163  3.737  50.175 1.00 25.65 ? 53  ASP A C     1 
ATOM   430  O  O     . ASP A 1 61  ? 21.968  3.694  51.380 1.00 24.62 ? 53  ASP A O     1 
ATOM   431  C  CB    . ASP A 1 61  ? 23.283  5.912  49.682 1.00 28.92 ? 53  ASP A CB    1 
ATOM   432  C  CG    . ASP A 1 61  ? 24.606  6.649  49.519 1.00 31.37 ? 53  ASP A CG    1 
ATOM   433  O  OD1   . ASP A 1 61  ? 25.681  6.002  49.549 1.00 33.20 ? 53  ASP A OD1   1 
ATOM   434  O  OD2   . ASP A 1 61  ? 24.566  7.893  49.371 1.00 35.37 ? 53  ASP A OD2   1 
ATOM   435  N  N     . LEU A 1 62  ? 21.301  3.236  49.286 1.00 24.26 ? 54  LEU A N     1 
ATOM   436  C  CA    . LEU A 1 62  ? 20.004  2.657  49.653 1.00 23.72 ? 54  LEU A CA    1 
ATOM   437  C  C     . LEU A 1 62  ? 19.982  1.128  49.631 1.00 23.76 ? 54  LEU A C     1 
ATOM   438  O  O     . LEU A 1 62  ? 18.919  0.514  49.703 1.00 23.08 ? 54  LEU A O     1 
ATOM   439  C  CB    . LEU A 1 62  ? 18.929  3.194  48.686 1.00 23.66 ? 54  LEU A CB    1 
ATOM   440  C  CG    . LEU A 1 62  ? 18.780  4.719  48.645 1.00 23.63 ? 54  LEU A CG    1 
ATOM   441  C  CD1   . LEU A 1 62  ? 17.801  5.147  47.547 1.00 23.29 ? 54  LEU A CD1   1 
ATOM   442  C  CD2   . LEU A 1 62  ? 18.336  5.206  50.023 1.00 24.84 ? 54  LEU A CD2   1 
ATOM   443  N  N     . ALA A 1 63  ? 21.167  0.513  49.579 1.00 24.40 ? 55  ALA A N     1 
ATOM   444  C  CA    . ALA A 1 63  ? 21.299  -0.924 49.355 1.00 25.08 ? 55  ALA A CA    1 
ATOM   445  C  C     . ALA A 1 63  ? 20.651  -1.779 50.447 1.00 26.07 ? 55  ALA A C     1 
ATOM   446  O  O     . ALA A 1 63  ? 20.220  -2.896 50.176 1.00 26.66 ? 55  ALA A O     1 
ATOM   447  C  CB    . ALA A 1 63  ? 22.772  -1.303 49.183 1.00 24.70 ? 55  ALA A CB    1 
ATOM   448  N  N     . SER A 1 64  ? 20.573  -1.258 51.668 1.00 27.63 ? 56  SER A N     1 
ATOM   449  C  CA    . SER A 1 64  ? 19.994  -2.026 52.778 1.00 28.69 ? 56  SER A CA    1 
ATOM   450  C  C     . SER A 1 64  ? 18.483  -1.813 52.933 1.00 28.98 ? 56  SER A C     1 
ATOM   451  O  O     . SER A 1 64  ? 17.860  -2.465 53.777 1.00 29.67 ? 56  SER A O     1 
ATOM   452  C  CB    . SER A 1 64  ? 20.703  -1.673 54.091 1.00 30.21 ? 56  SER A CB    1 
ATOM   453  O  OG    . SER A 1 64  ? 20.498  -0.308 54.427 1.00 31.23 ? 56  SER A OG    1 
ATOM   454  N  N     . LYS A 1 65  ? 17.899  -0.912 52.137 1.00 27.50 ? 57  LYS A N     1 
ATOM   455  C  CA    . LYS A 1 65  ? 16.485  -0.544 52.264 1.00 27.63 ? 57  LYS A CA    1 
ATOM   456  C  C     . LYS A 1 65  ? 15.615  -1.594 51.573 1.00 28.39 ? 57  LYS A C     1 
ATOM   457  O  O     . LYS A 1 65  ? 16.042  -2.224 50.612 1.00 28.96 ? 57  LYS A O     1 
ATOM   458  C  CB    . LYS A 1 65  ? 16.238  0.863  51.694 1.00 26.84 ? 57  LYS A CB    1 
ATOM   459  N  N     . PRO A 1 66  ? 14.384  -1.809 52.069 1.00 29.58 ? 58  PRO A N     1 
ATOM   460  C  CA    . PRO A 1 66  ? 13.621  -2.937 51.515 1.00 29.54 ? 58  PRO A CA    1 
ATOM   461  C  C     . PRO A 1 66  ? 13.082  -2.698 50.094 1.00 28.16 ? 58  PRO A C     1 
ATOM   462  O  O     . PRO A 1 66  ? 12.684  -3.647 49.429 1.00 28.52 ? 58  PRO A O     1 
ATOM   463  C  CB    . PRO A 1 66  ? 12.471  -3.118 52.522 1.00 30.65 ? 58  PRO A CB    1 
ATOM   464  C  CG    . PRO A 1 66  ? 12.311  -1.770 53.150 1.00 30.74 ? 58  PRO A CG    1 
ATOM   465  C  CD    . PRO A 1 66  ? 13.675  -1.133 53.171 1.00 30.50 ? 58  PRO A CD    1 
ATOM   466  N  N     . PHE A 1 67  ? 13.081  -1.451 49.636 1.00 26.52 ? 59  PHE A N     1 
ATOM   467  C  CA    . PHE A 1 67  ? 12.592  -1.146 48.303 1.00 25.28 ? 59  PHE A CA    1 
ATOM   468  C  C     . PHE A 1 67  ? 13.712  -1.281 47.255 1.00 24.57 ? 59  PHE A C     1 
ATOM   469  O  O     . PHE A 1 67  ? 13.449  -1.171 46.065 1.00 23.99 ? 59  PHE A O     1 
ATOM   470  C  CB    . PHE A 1 67  ? 11.961  0.261  48.265 1.00 24.91 ? 59  PHE A CB    1 
ATOM   471  C  CG    . PHE A 1 67  ? 12.875  1.363  48.732 1.00 25.13 ? 59  PHE A CG    1 
ATOM   472  C  CD1   . PHE A 1 67  ? 13.755  1.981  47.850 1.00 24.58 ? 59  PHE A CD1   1 
ATOM   473  C  CD2   . PHE A 1 67  ? 12.848  1.802  50.059 1.00 25.37 ? 59  PHE A CD2   1 
ATOM   474  C  CE1   . PHE A 1 67  ? 14.601  2.988  48.269 1.00 24.41 ? 59  PHE A CE1   1 
ATOM   475  C  CE2   . PHE A 1 67  ? 13.694  2.814  50.485 1.00 25.65 ? 59  PHE A CE2   1 
ATOM   476  C  CZ    . PHE A 1 67  ? 14.565  3.417  49.596 1.00 25.16 ? 59  PHE A CZ    1 
ATOM   477  N  N     . TYR A 1 68  ? 14.949  -1.535 47.690 1.00 23.55 ? 60  TYR A N     1 
ATOM   478  C  CA    . TYR A 1 68  ? 16.124  -1.392 46.797 1.00 23.15 ? 60  TYR A CA    1 
ATOM   479  C  C     . TYR A 1 68  ? 16.065  -2.291 45.589 1.00 23.38 ? 60  TYR A C     1 
ATOM   480  O  O     . TYR A 1 68  ? 16.287  -1.846 44.464 1.00 22.15 ? 60  TYR A O     1 
ATOM   481  C  CB    . TYR A 1 68  ? 17.405  -1.688 47.563 1.00 22.83 ? 60  TYR A CB    1 
ATOM   482  C  CG    . TYR A 1 68  ? 18.726  -1.539 46.814 1.00 22.20 ? 60  TYR A CG    1 
ATOM   483  C  CD1   . TYR A 1 68  ? 19.270  -0.283 46.527 1.00 21.15 ? 60  TYR A CD1   1 
ATOM   484  C  CD2   . TYR A 1 68  ? 19.481  -2.660 46.492 1.00 22.00 ? 60  TYR A CD2   1 
ATOM   485  C  CE1   . TYR A 1 68  ? 20.512  -0.171 45.895 1.00 20.87 ? 60  TYR A CE1   1 
ATOM   486  C  CE2   . TYR A 1 68  ? 20.719  -2.551 45.872 1.00 21.96 ? 60  TYR A CE2   1 
ATOM   487  C  CZ    . TYR A 1 68  ? 21.235  -1.306 45.578 1.00 21.28 ? 60  TYR A CZ    1 
ATOM   488  O  OH    . TYR A 1 68  ? 22.484  -1.216 44.972 1.00 21.02 ? 60  TYR A OH    1 
ATOM   489  N  N     . SER A 1 69  ? 15.764  -3.561 45.833 1.00 23.92 ? 61  SER A N     1 
ATOM   490  C  CA    . SER A 1 69  ? 15.699  -4.529 44.763 1.00 24.75 ? 61  SER A CA    1 
ATOM   491  C  C     . SER A 1 69  ? 14.730  -4.096 43.660 1.00 23.73 ? 61  SER A C     1 
ATOM   492  O  O     . SER A 1 69  ? 15.079  -4.121 42.468 1.00 23.01 ? 61  SER A O     1 
ATOM   493  C  CB    . SER A 1 69  ? 15.283  -5.878 45.332 1.00 26.73 ? 61  SER A CB    1 
ATOM   494  O  OG    . SER A 1 69  ? 15.535  -6.874 44.377 1.00 28.91 ? 61  SER A OG    1 
ATOM   495  N  N     . GLY A 1 70  ? 13.516  -3.712 44.064 1.00 22.76 ? 62  GLY A N     1 
ATOM   496  C  CA    . GLY A 1 70  ? 12.490  -3.273 43.129 1.00 21.93 ? 62  GLY A CA    1 
ATOM   497  C  C     . GLY A 1 70  ? 12.869  -1.973 42.432 1.00 19.93 ? 62  GLY A C     1 
ATOM   498  O  O     . GLY A 1 70  ? 12.615  -1.810 41.247 1.00 18.94 ? 62  GLY A O     1 
ATOM   499  N  N     . LEU A 1 71  ? 13.491  -1.059 43.174 1.00 18.98 ? 63  LEU A N     1 
ATOM   500  C  CA    . LEU A 1 71  ? 13.979  0.199  42.619 1.00 18.06 ? 63  LEU A CA    1 
ATOM   501  C  C     . LEU A 1 71  ? 15.028  -0.027 41.514 1.00 17.62 ? 63  LEU A C     1 
ATOM   502  O  O     . LEU A 1 71  ? 14.965  0.582  40.467 1.00 16.60 ? 63  LEU A O     1 
ATOM   503  C  CB    . LEU A 1 71  ? 14.574  1.065  43.733 1.00 18.37 ? 63  LEU A CB    1 
ATOM   504  C  CG    . LEU A 1 71  ? 15.274  2.367  43.320 1.00 17.64 ? 63  LEU A CG    1 
ATOM   505  C  CD1   . LEU A 1 71  ? 14.347  3.323  42.553 1.00 17.75 ? 63  LEU A CD1   1 
ATOM   506  C  CD2   . LEU A 1 71  ? 15.852  3.044  44.553 1.00 17.87 ? 63  LEU A CD2   1 
ATOM   507  N  N     . VAL A 1 72  ? 15.992  -0.900 41.768 1.00 17.68 ? 64  VAL A N     1 
ATOM   508  C  CA    . VAL A 1 72  ? 17.076  -1.176 40.818 1.00 17.97 ? 64  VAL A CA    1 
ATOM   509  C  C     . VAL A 1 72  ? 16.550  -1.882 39.570 1.00 17.54 ? 64  VAL A C     1 
ATOM   510  O  O     . VAL A 1 72  ? 16.997  -1.585 38.460 1.00 17.02 ? 64  VAL A O     1 
ATOM   511  C  CB    . VAL A 1 72  ? 18.169  -2.053 41.498 1.00 19.33 ? 64  VAL A CB    1 
ATOM   512  C  CG1   . VAL A 1 72  ? 19.103  -2.658 40.477 1.00 20.45 ? 64  VAL A CG1   1 
ATOM   513  C  CG2   . VAL A 1 72  ? 18.935  -1.237 42.533 1.00 19.92 ? 64  VAL A CG2   1 
ATOM   514  N  N     . SER A 1 73  ? 15.633  -2.840 39.759 1.00 18.09 ? 65  SER A N     1 
ATOM   515  C  CA    A SER A 1 73  ? 14.981  -3.540 38.646 0.50 18.21 ? 65  SER A CA    1 
ATOM   516  C  CA    B SER A 1 73  ? 15.013  -3.528 38.622 0.50 18.13 ? 65  SER A CA    1 
ATOM   517  C  C     . SER A 1 73  ? 14.186  -2.557 37.782 1.00 17.55 ? 65  SER A C     1 
ATOM   518  O  O     . SER A 1 73  ? 14.295  -2.566 36.527 1.00 17.06 ? 65  SER A O     1 
ATOM   519  C  CB    A SER A 1 73  ? 14.048  -4.637 39.185 0.50 19.25 ? 65  SER A CB    1 
ATOM   520  C  CB    B SER A 1 73  ? 14.143  -4.693 39.092 0.50 19.06 ? 65  SER A CB    1 
ATOM   521  O  OG    A SER A 1 73  ? 13.225  -5.166 38.161 0.50 19.74 ? 65  SER A OG    1 
ATOM   522  O  OG    B SER A 1 73  ? 14.941  -5.686 39.695 0.50 19.84 ? 65  SER A OG    1 
ATOM   523  N  N     . TYR A 1 74  ? 13.398  -1.706 38.442 1.00 16.59 ? 66  TYR A N     1 
ATOM   524  C  CA    A TYR A 1 74  ? 12.562  -0.763 37.713 0.60 15.95 ? 66  TYR A CA    1 
ATOM   525  C  CA    B TYR A 1 74  ? 12.550  -0.735 37.725 0.40 15.94 ? 66  TYR A CA    1 
ATOM   526  C  C     . TYR A 1 74  ? 13.381  0.292  36.969 1.00 15.24 ? 66  TYR A C     1 
ATOM   527  O  O     . TYR A 1 74  ? 13.091  0.597  35.815 1.00 14.31 ? 66  TYR A O     1 
ATOM   528  C  CB    A TYR A 1 74  ? 11.524  -0.052 38.587 0.60 16.23 ? 66  TYR A CB    1 
ATOM   529  C  CB    B TYR A 1 74  ? 11.558  -0.076 38.699 0.40 16.19 ? 66  TYR A CB    1 
ATOM   530  C  CG    A TYR A 1 74  ? 10.572  0.642  37.671 0.60 15.72 ? 66  TYR A CG    1 
ATOM   531  C  CG    B TYR A 1 74  ? 11.238  1.413  38.598 0.40 15.70 ? 66  TYR A CG    1 
ATOM   532  C  CD1   A TYR A 1 74  ? 9.689   -0.102 36.906 0.60 16.02 ? 66  TYR A CD1   1 
ATOM   533  C  CD1   B TYR A 1 74  ? 10.268  1.900  37.725 0.40 15.56 ? 66  TYR A CD1   1 
ATOM   534  C  CD2   A TYR A 1 74  ? 10.620  2.028  37.473 0.60 15.59 ? 66  TYR A CD2   1 
ATOM   535  C  CD2   B TYR A 1 74  ? 11.830  2.309  39.470 0.40 15.78 ? 66  TYR A CD2   1 
ATOM   536  C  CE1   A TYR A 1 74  ? 8.841   0.499  36.007 0.60 16.12 ? 66  TYR A CE1   1 
ATOM   537  C  CE1   B TYR A 1 74  ? 9.947   3.252  37.693 0.40 15.02 ? 66  TYR A CE1   1 
ATOM   538  C  CE2   A TYR A 1 74  ? 9.759   2.651  36.590 0.60 15.40 ? 66  TYR A CE2   1 
ATOM   539  C  CE2   B TYR A 1 74  ? 11.517  3.656  39.462 0.40 15.43 ? 66  TYR A CE2   1 
ATOM   540  C  CZ    A TYR A 1 74  ? 8.872   1.877  35.850 0.60 15.98 ? 66  TYR A CZ    1 
ATOM   541  C  CZ    B TYR A 1 74  ? 10.575  4.130  38.576 0.40 14.98 ? 66  TYR A CZ    1 
ATOM   542  O  OH    A TYR A 1 74  ? 8.035   2.439  34.921 0.60 15.88 ? 66  TYR A OH    1 
ATOM   543  O  OH    B TYR A 1 74  ? 10.270  5.469  38.604 0.40 13.90 ? 66  TYR A OH    1 
ATOM   544  N  N     . PHE A 1 75  ? 14.399  0.825  37.638 1.00 14.49 ? 67  PHE A N     1 
ATOM   545  C  CA    . PHE A 1 75  ? 15.229  1.894  37.056 1.00 13.66 ? 67  PHE A CA    1 
ATOM   546  C  C     . PHE A 1 75  ? 15.948  1.421  35.794 1.00 13.70 ? 67  PHE A C     1 
ATOM   547  O  O     . PHE A 1 75  ? 16.210  2.229  34.893 1.00 13.08 ? 67  PHE A O     1 
ATOM   548  C  CB    . PHE A 1 75  ? 16.223  2.403  38.097 1.00 13.81 ? 67  PHE A CB    1 
ATOM   549  C  CG    . PHE A 1 75  ? 16.916  3.696  37.730 1.00 13.26 ? 67  PHE A CG    1 
ATOM   550  C  CD1   . PHE A 1 75  ? 18.152  3.700  37.079 1.00 13.42 ? 67  PHE A CD1   1 
ATOM   551  C  CD2   . PHE A 1 75  ? 16.354  4.906  38.065 1.00 13.30 ? 67  PHE A CD2   1 
ATOM   552  C  CE1   . PHE A 1 75  ? 18.796  4.906  36.761 1.00 13.29 ? 67  PHE A CE1   1 
ATOM   553  C  CE2   . PHE A 1 75  ? 16.978  6.104  37.751 1.00 13.07 ? 67  PHE A CE2   1 
ATOM   554  C  CZ    . PHE A 1 75  ? 18.203  6.112  37.098 1.00 12.85 ? 67  PHE A CZ    1 
ATOM   555  N  N     . SER A 1 76  ? 16.267  0.120  35.740 1.00 13.99 ? 68  SER A N     1 
ATOM   556  C  CA    . SER A 1 76  ? 16.922  -0.495 34.599 1.00 14.64 ? 68  SER A CA    1 
ATOM   557  C  C     . SER A 1 76  ? 15.948  -1.215 33.660 1.00 14.89 ? 68  SER A C     1 
ATOM   558  O  O     . SER A 1 76  ? 16.385  -1.926 32.762 1.00 16.24 ? 68  SER A O     1 
ATOM   559  C  CB    . SER A 1 76  ? 17.997  -1.497 35.075 1.00 15.21 ? 68  SER A CB    1 
ATOM   560  O  OG    . SER A 1 76  ? 17.432  -2.484 35.912 1.00 15.42 ? 68  SER A OG    1 
ATOM   561  N  N     . SER A 1 77  ? 14.640  -1.004 33.828 1.00 15.00 ? 69  SER A N     1 
ATOM   562  C  CA    . SER A 1 77  ? 13.645  -1.731 33.019 1.00 15.09 ? 69  SER A CA    1 
ATOM   563  C  C     . SER A 1 77  ? 13.390  -1.159 31.633 1.00 14.95 ? 69  SER A C     1 
ATOM   564  O  O     . SER A 1 77  ? 12.765  -1.820 30.809 1.00 15.07 ? 69  SER A O     1 
ATOM   565  C  CB    . SER A 1 77  ? 12.311  -1.842 33.757 1.00 15.47 ? 69  SER A CB    1 
ATOM   566  O  OG    . SER A 1 77  ? 11.708  -0.556 33.873 1.00 15.07 ? 69  SER A OG    1 
ATOM   567  N  N     . GLY A 1 78  ? 13.839  0.075  31.392 1.00 13.50 ? 70  GLY A N     1 
ATOM   568  C  CA    . GLY A 1 78  ? 13.585  0.771  30.155 1.00 13.14 ? 70  GLY A CA    1 
ATOM   569  C  C     . GLY A 1 78  ? 14.403  2.037  30.116 1.00 12.21 ? 70  GLY A C     1 
ATOM   570  O  O     . GLY A 1 78  ? 15.146  2.299  31.055 1.00 12.48 ? 70  GLY A O     1 
ATOM   571  N  N     . PRO A 1 79  ? 14.285  2.823  29.041 1.00 11.34 ? 71  PRO A N     1 
ATOM   572  C  CA    . PRO A 1 79  ? 15.151  3.984  28.907 1.00 10.67 ? 71  PRO A CA    1 
ATOM   573  C  C     . PRO A 1 79  ? 14.838  5.089  29.922 1.00 9.92  ? 71  PRO A C     1 
ATOM   574  O  O     . PRO A 1 79  ? 13.700  5.229  30.359 1.00 9.60  ? 71  PRO A O     1 
ATOM   575  C  CB    . PRO A 1 79  ? 14.868  4.506  27.510 1.00 10.94 ? 71  PRO A CB    1 
ATOM   576  C  CG    . PRO A 1 79  ? 13.637  3.825  27.057 1.00 11.76 ? 71  PRO A CG    1 
ATOM   577  C  CD    . PRO A 1 79  ? 13.564  2.524  27.792 1.00 11.74 ? 71  PRO A CD    1 
ATOM   578  N  N     . ILE A 1 80  ? 15.884  5.813  30.309 1.00 9.37  ? 72  ILE A N     1 
ATOM   579  C  CA    . ILE A 1 80  ? 15.775  7.050  31.035 1.00 8.79  ? 72  ILE A CA    1 
ATOM   580  C  C     . ILE A 1 80  ? 16.344  8.170  30.182 1.00 8.59  ? 72  ILE A C     1 
ATOM   581  O  O     . ILE A 1 80  ? 17.061  7.918  29.197 1.00 8.74  ? 72  ILE A O     1 
ATOM   582  C  CB    . ILE A 1 80  ? 16.550  7.013  32.392 1.00 8.96  ? 72  ILE A CB    1 
ATOM   583  C  CG1   . ILE A 1 80  ? 18.070  6.898  32.184 1.00 9.18  ? 72  ILE A CG1   1 
ATOM   584  C  CG2   . ILE A 1 80  ? 16.013  5.911  33.285 1.00 9.20  ? 72  ILE A CG2   1 
ATOM   585  C  CD1   . ILE A 1 80  ? 18.870  7.187  33.435 1.00 9.34  ? 72  ILE A CD1   1 
ATOM   586  N  N     . VAL A 1 81  ? 16.017  9.402  30.541 1.00 8.11  ? 73  VAL A N     1 
ATOM   587  C  CA    . VAL A 1 81  ? 16.679  10.562 29.951 1.00 7.98  ? 73  VAL A CA    1 
ATOM   588  C  C     . VAL A 1 81  ? 17.515  11.183 31.057 1.00 8.03  ? 73  VAL A C     1 
ATOM   589  O  O     . VAL A 1 81  ? 16.984  11.684 32.046 1.00 7.94  ? 73  VAL A O     1 
ATOM   590  C  CB    . VAL A 1 81  ? 15.707  11.561 29.295 1.00 7.82  ? 73  VAL A CB    1 
ATOM   591  C  CG1   . VAL A 1 81  ? 16.439  12.851 28.895 1.00 7.58  ? 73  VAL A CG1   1 
ATOM   592  C  CG2   . VAL A 1 81  ? 15.079  10.917 28.064 1.00 7.92  ? 73  VAL A CG2   1 
ATOM   593  N  N     . GLY A 1 82  ? 18.832  11.131 30.885 1.00 8.24  ? 74  GLY A N     1 
ATOM   594  C  CA    . GLY A 1 82  ? 19.751  11.789 31.805 1.00 8.33  ? 74  GLY A CA    1 
ATOM   595  C  C     . GLY A 1 82  ? 20.097  13.204 31.360 1.00 8.27  ? 74  GLY A C     1 
ATOM   596  O  O     . GLY A 1 82  ? 20.230  13.495 30.168 1.00 7.88  ? 74  GLY A O     1 
ATOM   597  N  N     . MET A 1 83  ? 20.199  14.096 32.327 1.00 8.23  ? 75  MET A N     1 
ATOM   598  C  CA    . MET A 1 83  ? 20.464  15.518 32.065 1.00 8.35  ? 75  MET A CA    1 
ATOM   599  C  C     . MET A 1 83  ? 21.439  16.069 33.071 1.00 8.38  ? 75  MET A C     1 
ATOM   600  O  O     . MET A 1 83  ? 21.445  15.662 34.226 1.00 8.49  ? 75  MET A O     1 
ATOM   601  C  CB    . MET A 1 83  ? 19.188  16.362 32.155 1.00 8.81  ? 75  MET A CB    1 
ATOM   602  C  CG    . MET A 1 83  ? 18.047  15.865 31.315 1.00 9.36  ? 75  MET A CG    1 
ATOM   603  S  SD    . MET A 1 83  ? 16.500  16.705 31.632 1.00 10.25 ? 75  MET A SD    1 
ATOM   604  C  CE    . MET A 1 83  ? 15.748  15.393 32.574 1.00 12.38 ? 75  MET A CE    1 
ATOM   605  N  N     . VAL A 1 84  ? 22.222  17.050 32.638 1.00 8.11  ? 76  VAL A N     1 
ATOM   606  C  CA    . VAL A 1 84  ? 22.997  17.872 33.542 1.00 8.52  ? 76  VAL A CA    1 
ATOM   607  C  C     . VAL A 1 84  ? 22.560  19.318 33.326 1.00 8.45  ? 76  VAL A C     1 
ATOM   608  O  O     . VAL A 1 84  ? 22.531  19.801 32.180 1.00 8.61  ? 76  VAL A O     1 
ATOM   609  C  CB    . VAL A 1 84  ? 24.492  17.706 33.306 1.00 8.78  ? 76  VAL A CB    1 
ATOM   610  C  CG1   . VAL A 1 84  ? 25.290  18.528 34.318 1.00 8.94  ? 76  VAL A CG1   1 
ATOM   611  C  CG2   . VAL A 1 84  ? 24.852  16.210 33.395 1.00 8.83  ? 76  VAL A CG2   1 
ATOM   612  N  N     . TRP A 1 85  ? 22.188  19.978 34.418 1.00 8.52  ? 77  TRP A N     1 
ATOM   613  C  CA    . TRP A 1 85  ? 21.736  21.390 34.401 1.00 8.61  ? 77  TRP A CA    1 
ATOM   614  C  C     . TRP A 1 85  ? 22.684  22.209 35.212 1.00 9.56  ? 77  TRP A C     1 
ATOM   615  O  O     . TRP A 1 85  ? 23.168  21.759 36.274 1.00 9.88  ? 77  TRP A O     1 
ATOM   616  C  CB    . TRP A 1 85  ? 20.332  21.521 34.989 1.00 8.30  ? 77  TRP A CB    1 
ATOM   617  C  CG    . TRP A 1 85  ? 19.270  20.887 34.138 1.00 7.76  ? 77  TRP A CG    1 
ATOM   618  C  CD1   . TRP A 1 85  ? 18.776  19.586 34.213 1.00 7.81  ? 77  TRP A CD1   1 
ATOM   619  C  CD2   . TRP A 1 85  ? 18.586  21.496 33.002 1.00 7.41  ? 77  TRP A CD2   1 
ATOM   620  N  NE1   . TRP A 1 85  ? 17.833  19.361 33.245 1.00 7.55  ? 77  TRP A NE1   1 
ATOM   621  C  CE2   . TRP A 1 85  ? 17.671  20.484 32.481 1.00 7.36  ? 77  TRP A CE2   1 
ATOM   622  C  CE3   . TRP A 1 85  ? 18.614  22.751 32.406 1.00 7.40  ? 77  TRP A CE3   1 
ATOM   623  C  CZ2   . TRP A 1 85  ? 16.862  20.733 31.389 1.00 7.22  ? 77  TRP A CZ2   1 
ATOM   624  C  CZ3   . TRP A 1 85  ? 17.769  22.985 31.334 1.00 7.25  ? 77  TRP A CZ3   1 
ATOM   625  C  CH2   . TRP A 1 85  ? 16.920  22.011 30.841 1.00 7.10  ? 77  TRP A CH2   1 
ATOM   626  N  N     . GLU A 1 86  ? 22.927  23.420 34.748 1.00 10.18 ? 78  GLU A N     1 
ATOM   627  C  CA    . GLU A 1 86  ? 23.864  24.345 35.380 1.00 11.09 ? 78  GLU A CA    1 
ATOM   628  C  C     . GLU A 1 86  ? 23.161  25.624 35.801 1.00 11.07 ? 78  GLU A C     1 
ATOM   629  O  O     . GLU A 1 86  ? 22.394  26.194 35.040 1.00 10.83 ? 78  GLU A O     1 
ATOM   630  C  CB    . GLU A 1 86  ? 25.020  24.645 34.420 1.00 12.28 ? 78  GLU A CB    1 
ATOM   631  C  CG    . GLU A 1 86  ? 26.070  25.596 34.983 1.00 13.41 ? 78  GLU A CG    1 
ATOM   632  C  CD    . GLU A 1 86  ? 27.187  25.890 34.002 1.00 15.10 ? 78  GLU A CD    1 
ATOM   633  O  OE1   . GLU A 1 86  ? 27.452  27.079 33.738 1.00 16.68 ? 78  GLU A OE1   1 
ATOM   634  O  OE2   . GLU A 1 86  ? 27.778  24.919 33.508 1.00 15.22 ? 78  GLU A OE2   1 
ATOM   635  N  N     . GLY A 1 87  ? 23.420  26.082 37.024 1.00 11.27 ? 79  GLY A N     1 
ATOM   636  C  CA    . GLY A 1 87  ? 22.860  27.340 37.470 1.00 11.74 ? 79  GLY A CA    1 
ATOM   637  C  C     . GLY A 1 87  ? 23.052  27.566 38.946 1.00 12.02 ? 79  GLY A C     1 
ATOM   638  O  O     . GLY A 1 87  ? 23.376  26.652 39.679 1.00 11.81 ? 79  GLY A O     1 
ATOM   639  N  N     . LEU A 1 88  ? 22.825  28.806 39.362 1.00 12.90 ? 80  LEU A N     1 
ATOM   640  C  CA    . LEU A 1 88  ? 22.944  29.169 40.779 1.00 13.57 ? 80  LEU A CA    1 
ATOM   641  C  C     . LEU A 1 88  ? 21.937  28.366 41.571 1.00 13.10 ? 80  LEU A C     1 
ATOM   642  O  O     . LEU A 1 88  ? 20.735  28.439 41.307 1.00 12.94 ? 80  LEU A O     1 
ATOM   643  C  CB    . LEU A 1 88  ? 22.653  30.655 40.975 1.00 14.60 ? 80  LEU A CB    1 
ATOM   644  C  CG    . LEU A 1 88  ? 22.809  31.255 42.393 1.00 15.59 ? 80  LEU A CG    1 
ATOM   645  C  CD1   . LEU A 1 88  ? 24.247  31.205 42.892 1.00 16.95 ? 80  LEU A CD1   1 
ATOM   646  C  CD2   . LEU A 1 88  ? 22.225  32.684 42.433 1.00 16.42 ? 80  LEU A CD2   1 
ATOM   647  N  N     . GLY A 1 89  ? 22.439  27.611 42.555 1.00 13.31 ? 81  GLY A N     1 
ATOM   648  C  CA    . GLY A 1 89  ? 21.603  26.810 43.438 1.00 13.12 ? 81  GLY A CA    1 
ATOM   649  C  C     . GLY A 1 89  ? 20.830  25.717 42.739 1.00 12.22 ? 81  GLY A C     1 
ATOM   650  O  O     . GLY A 1 89  ? 19.778  25.308 43.228 1.00 12.15 ? 81  GLY A O     1 
ATOM   651  N  N     . VAL A 1 90  ? 21.296  25.276 41.570 1.00 11.59 ? 82  VAL A N     1 
ATOM   652  C  CA    . VAL A 1 90  ? 20.531  24.329 40.753 1.00 10.80 ? 82  VAL A CA    1 
ATOM   653  C  C     . VAL A 1 90  ? 20.307  22.979 41.441 1.00 10.64 ? 82  VAL A C     1 
ATOM   654  O  O     . VAL A 1 90  ? 19.304  22.332 41.167 1.00 10.43 ? 82  VAL A O     1 
ATOM   655  C  CB    . VAL A 1 90  ? 21.139  24.143 39.331 1.00 10.32 ? 82  VAL A CB    1 
ATOM   656  C  CG1   . VAL A 1 90  ? 22.471  23.380 39.389 1.00 10.63 ? 82  VAL A CG1   1 
ATOM   657  C  CG2   . VAL A 1 90  ? 20.150  23.487 38.355 1.00 9.99  ? 82  VAL A CG2   1 
ATOM   658  N  N     . VAL A 1 91  ? 21.174  22.545 42.354 1.00 11.22 ? 83  VAL A N     1 
ATOM   659  C  CA    . VAL A 1 91  ? 20.909  21.266 43.026 1.00 11.43 ? 83  VAL A CA    1 
ATOM   660  C  C     . VAL A 1 91  ? 19.631  21.380 43.857 1.00 12.06 ? 83  VAL A C     1 
ATOM   661  O  O     . VAL A 1 91  ? 18.681  20.588 43.673 1.00 11.49 ? 83  VAL A O     1 
ATOM   662  C  CB    . VAL A 1 91  ? 22.092  20.791 43.912 1.00 12.00 ? 83  VAL A CB    1 
ATOM   663  C  CG1   . VAL A 1 91  ? 21.677  19.584 44.752 1.00 12.39 ? 83  VAL A CG1   1 
ATOM   664  C  CG2   . VAL A 1 91  ? 23.289  20.478 43.022 1.00 11.92 ? 83  VAL A CG2   1 
ATOM   665  N  N     . LYS A 1 92  ? 19.582  22.388 44.725 1.00 12.67 ? 84  LYS A N     1 
ATOM   666  C  CA    . LYS A 1 92  ? 18.384  22.599 45.551 1.00 13.68 ? 84  LYS A CA    1 
ATOM   667  C  C     . LYS A 1 92  ? 17.194  22.960 44.666 1.00 12.39 ? 84  LYS A C     1 
ATOM   668  O  O     . LYS A 1 92  ? 16.092  22.439 44.873 1.00 11.79 ? 84  LYS A O     1 
ATOM   669  C  CB    . LYS A 1 92  ? 18.624  23.669 46.611 1.00 15.81 ? 84  LYS A CB    1 
ATOM   670  C  CG    . LYS A 1 92  ? 17.363  24.136 47.321 1.00 18.12 ? 84  LYS A CG    1 
ATOM   671  C  CD    . LYS A 1 92  ? 17.666  25.297 48.265 1.00 20.01 ? 84  LYS A CD    1 
ATOM   672  C  CE    . LYS A 1 92  ? 16.486  25.601 49.181 1.00 22.11 ? 84  LYS A CE    1 
ATOM   673  N  NZ    . LYS A 1 92  ? 15.497  26.451 48.481 1.00 22.00 ? 84  LYS A NZ    1 
ATOM   674  N  N     . GLY A 1 93  ? 17.419  23.830 43.684 1.00 11.50 ? 85  GLY A N     1 
ATOM   675  C  CA    . GLY A 1 93  ? 16.321  24.320 42.839 1.00 11.12 ? 85  GLY A CA    1 
ATOM   676  C  C     . GLY A 1 93  ? 15.725  23.208 41.989 1.00 10.68 ? 85  GLY A C     1 
ATOM   677  O  O     . GLY A 1 93  ? 14.541  23.169 41.790 1.00 10.57 ? 85  GLY A O     1 
ATOM   678  N  N     . GLY A 1 94  ? 16.558  22.290 41.503 1.00 10.62 ? 86  GLY A N     1 
ATOM   679  C  CA    . GLY A 1 94  ? 16.078  21.124 40.766 1.00 10.81 ? 86  GLY A CA    1 
ATOM   680  C  C     . GLY A 1 94  ? 15.169  20.254 41.608 1.00 11.39 ? 86  GLY A C     1 
ATOM   681  O  O     . GLY A 1 94  ? 14.084  19.851 41.155 1.00 11.69 ? 86  GLY A O     1 
ATOM   682  N  N     . ARG A 1 95  ? 15.565  20.016 42.846 1.00 12.10 ? 87  ARG A N     1 
ATOM   683  C  CA    . ARG A 1 95  ? 14.706  19.291 43.783 1.00 12.80 ? 87  ARG A CA    1 
ATOM   684  C  C     . ARG A 1 95  ? 13.369  20.014 44.062 1.00 11.77 ? 87  ARG A C     1 
ATOM   685  O  O     . ARG A 1 95  ? 12.310  19.365 44.167 1.00 12.20 ? 87  ARG A O     1 
ATOM   686  C  CB    . ARG A 1 95  ? 15.499  18.916 45.036 1.00 14.77 ? 87  ARG A CB    1 
ATOM   687  C  CG    . ARG A 1 95  ? 16.486  17.802 44.654 1.00 16.54 ? 87  ARG A CG    1 
ATOM   688  C  CD    . ARG A 1 95  ? 17.314  17.285 45.776 1.00 19.50 ? 87  ARG A CD    1 
ATOM   689  N  NE    . ARG A 1 95  ? 16.575  16.493 46.745 1.00 20.89 ? 87  ARG A NE    1 
ATOM   690  C  CZ    . ARG A 1 95  ? 16.312  15.180 46.688 1.00 21.73 ? 87  ARG A CZ    1 
ATOM   691  N  NH1   . ARG A 1 95  ? 16.648  14.393 45.648 1.00 21.84 ? 87  ARG A NH1   1 
ATOM   692  N  NH2   . ARG A 1 95  ? 15.651  14.648 47.707 1.00 23.05 ? 87  ARG A NH2   1 
ATOM   693  N  N     . VAL A 1 96  ? 13.411  21.334 44.165 1.00 10.71 ? 88  VAL A N     1 
ATOM   694  C  CA    . VAL A 1 96  ? 12.176  22.122 44.340 1.00 10.34 ? 88  VAL A CA    1 
ATOM   695  C  C     . VAL A 1 96  ? 11.243  21.925 43.153 1.00 9.75  ? 88  VAL A C     1 
ATOM   696  O  O     . VAL A 1 96  ? 10.016  21.819 43.333 1.00 9.21  ? 88  VAL A O     1 
ATOM   697  C  CB    . VAL A 1 96  ? 12.476  23.599 44.593 1.00 10.49 ? 88  VAL A CB    1 
ATOM   698  C  CG1   . VAL A 1 96  ? 11.207  24.433 44.596 1.00 10.38 ? 88  VAL A CG1   1 
ATOM   699  C  CG2   . VAL A 1 96  ? 13.197  23.751 45.936 1.00 10.99 ? 88  VAL A CG2   1 
ATOM   700  N  N     . LEU A 1 97  ? 11.818  21.882 41.956 1.00 9.07  ? 89  LEU A N     1 
ATOM   701  C  CA    . LEU A 1 97  ? 10.997  21.661 40.735 1.00 8.96  ? 89  LEU A CA    1 
ATOM   702  C  C     . LEU A 1 97  ? 10.403  20.264 40.713 1.00 9.30  ? 89  LEU A C     1 
ATOM   703  O  O     . LEU A 1 97  ? 9.295   20.054 40.207 1.00 9.37  ? 89  LEU A O     1 
ATOM   704  C  CB    . LEU A 1 97  ? 11.796  21.893 39.447 1.00 8.67  ? 89  LEU A CB    1 
ATOM   705  C  CG    . LEU A 1 97  ? 12.313  23.309 39.151 1.00 8.79  ? 89  LEU A CG    1 
ATOM   706  C  CD1   . LEU A 1 97  ? 13.069  23.362 37.832 1.00 8.58  ? 89  LEU A CD1   1 
ATOM   707  C  CD2   . LEU A 1 97  ? 11.200  24.318 39.116 1.00 9.06  ? 89  LEU A CD2   1 
ATOM   708  N  N     . LEU A 1 98  ? 11.142  19.304 41.236 1.00 9.71  ? 90  LEU A N     1 
ATOM   709  C  CA    . LEU A 1 98  ? 10.695  17.908 41.172 1.00 10.34 ? 90  LEU A CA    1 
ATOM   710  C  C     . LEU A 1 98  ? 9.546   17.647 42.136 1.00 10.57 ? 90  LEU A C     1 
ATOM   711  O  O     . LEU A 1 98  ? 8.632   16.855 41.830 1.00 10.20 ? 90  LEU A O     1 
ATOM   712  C  CB    . LEU A 1 98  ? 11.837  16.956 41.466 1.00 10.87 ? 90  LEU A CB    1 
ATOM   713  C  CG    . LEU A 1 98  ? 13.069  16.965 40.539 1.00 11.36 ? 90  LEU A CG    1 
ATOM   714  C  CD1   . LEU A 1 98  ? 13.949  15.757 40.870 1.00 12.12 ? 90  LEU A CD1   1 
ATOM   715  C  CD2   . LEU A 1 98  ? 12.756  17.018 39.044 1.00 11.22 ? 90  LEU A CD2   1 
ATOM   716  N  N     . GLY A 1 99  ? 9.631   18.276 43.307 1.00 11.29 ? 91  GLY A N     1 
ATOM   717  C  CA    . GLY A 1 99  ? 8.675   18.100 44.380 1.00 12.22 ? 91  GLY A CA    1 
ATOM   718  C  C     . GLY A 1 99  ? 9.126   16.996 45.303 1.00 13.08 ? 91  GLY A C     1 
ATOM   719  O  O     . GLY A 1 99  ? 10.166  16.384 45.102 1.00 13.33 ? 91  GLY A O     1 
ATOM   720  N  N     . ALA A 1 100 ? 8.340   16.710 46.337 1.00 14.30 ? 92  ALA A N     1 
ATOM   721  C  CA    . ALA A 1 100 ? 8.716   15.717 47.323 1.00 14.99 ? 92  ALA A CA    1 
ATOM   722  C  C     . ALA A 1 100 ? 8.865   14.334 46.737 1.00 15.77 ? 92  ALA A C     1 
ATOM   723  O  O     . ALA A 1 100 ? 8.162   13.968 45.789 1.00 15.30 ? 92  ALA A O     1 
ATOM   724  C  CB    . ALA A 1 100 ? 7.697   15.669 48.478 1.00 15.30 ? 92  ALA A CB    1 
ATOM   725  N  N     . THR A 1 101 ? 9.751   13.562 47.354 1.00 16.76 ? 93  THR A N     1 
ATOM   726  C  CA    . THR A 1 101 ? 10.012  12.160 46.980 1.00 17.68 ? 93  THR A CA    1 
ATOM   727  C  C     . THR A 1 101 ? 8.763   11.323 46.763 1.00 16.81 ? 93  THR A C     1 
ATOM   728  O  O     . THR A 1 101 ? 8.605   10.693 45.708 1.00 16.62 ? 93  THR A O     1 
ATOM   729  C  CB    . THR A 1 101 ? 10.862  11.472 48.049 1.00 19.83 ? 93  THR A CB    1 
ATOM   730  O  OG1   . THR A 1 101 ? 12.072  12.222 48.219 1.00 22.09 ? 93  THR A OG1   1 
ATOM   731  C  CG2   . THR A 1 101 ? 11.205  10.038 47.633 1.00 21.07 ? 93  THR A CG2   1 
ATOM   732  N  N     . ASN A 1 102 ? 7.875   11.352 47.747 1.00 16.48 ? 94  ASN A N     1 
ATOM   733  C  CA    . ASN A 1 102 ? 6.614   10.665 47.671 1.00 16.30 ? 94  ASN A CA    1 
ATOM   734  C  C     . ASN A 1 102 ? 5.612   11.632 47.039 1.00 15.19 ? 94  ASN A C     1 
ATOM   735  O  O     . ASN A 1 102 ? 5.337   12.674 47.612 1.00 14.32 ? 94  ASN A O     1 
ATOM   736  C  CB    . ASN A 1 102 ? 6.143   10.256 49.060 1.00 17.48 ? 94  ASN A CB    1 
ATOM   737  C  CG    . ASN A 1 102 ? 4.882   9.437  49.024 1.00 18.80 ? 94  ASN A CG    1 
ATOM   738  O  OD1   . ASN A 1 102 ? 4.117   9.460  48.047 1.00 19.12 ? 94  ASN A OD1   1 
ATOM   739  N  ND2   . ASN A 1 102 ? 4.646   8.703  50.096 1.00 20.63 ? 94  ASN A ND2   1 
ATOM   740  N  N     . PRO A 1 103 ? 5.088   11.291 45.851 1.00 14.55 ? 95  PRO A N     1 
ATOM   741  C  CA    . PRO A 1 103 ? 4.143   12.197 45.206 1.00 14.33 ? 95  PRO A CA    1 
ATOM   742  C  C     . PRO A 1 103 ? 2.941   12.573 46.060 1.00 15.20 ? 95  PRO A C     1 
ATOM   743  O  O     . PRO A 1 103 ? 2.425   13.681 45.895 1.00 16.12 ? 95  PRO A O     1 
ATOM   744  C  CB    . PRO A 1 103 ? 3.722   11.420 43.947 1.00 13.89 ? 95  PRO A CB    1 
ATOM   745  C  CG    . PRO A 1 103 ? 4.912   10.565 43.643 1.00 13.61 ? 95  PRO A CG    1 
ATOM   746  C  CD    . PRO A 1 103 ? 5.363   10.114 45.005 1.00 14.30 ? 95  PRO A CD    1 
ATOM   747  N  N     . ALA A 1 104 ? 2.533   11.715 46.990 1.00 15.58 ? 96  ALA A N     1 
ATOM   748  C  CA    . ALA A 1 104 ? 1.444   12.061 47.926 1.00 16.59 ? 96  ALA A CA    1 
ATOM   749  C  C     . ALA A 1 104 ? 1.731   13.310 48.781 1.00 16.70 ? 96  ALA A C     1 
ATOM   750  O  O     . ALA A 1 104 ? 0.807   13.996 49.218 1.00 17.75 ? 96  ALA A O     1 
ATOM   751  C  CB    . ALA A 1 104 ? 1.090   10.879 48.817 1.00 17.81 ? 96  ALA A CB    1 
ATOM   752  N  N     . ASP A 1 105 ? 3.005   13.622 48.972 1.00 16.28 ? 97  ASP A N     1 
ATOM   753  C  CA    . ASP A 1 105 ? 3.442   14.761 49.769 1.00 16.52 ? 97  ASP A CA    1 
ATOM   754  C  C     . ASP A 1 105 ? 3.827   15.948 48.875 1.00 15.16 ? 97  ASP A C     1 
ATOM   755  O  O     . ASP A 1 105 ? 4.157   17.019 49.399 1.00 15.77 ? 97  ASP A O     1 
ATOM   756  C  CB    . ASP A 1 105 ? 4.683   14.364 50.570 1.00 17.51 ? 97  ASP A CB    1 
ATOM   757  C  CG    . ASP A 1 105 ? 4.411   13.256 51.567 1.00 19.21 ? 97  ASP A CG    1 
ATOM   758  O  OD1   . ASP A 1 105 ? 3.297   13.216 52.107 1.00 20.35 ? 97  ASP A OD1   1 
ATOM   759  O  OD2   . ASP A 1 105 ? 5.317   12.436 51.805 1.00 20.60 ? 97  ASP A OD2   1 
ATOM   760  N  N     . SER A 1 106 ? 3.792   15.770 47.545 1.00 13.49 ? 98  SER A N     1 
ATOM   761  C  CA    A SER A 1 106 ? 4.259   16.800 46.613 0.50 12.79 ? 98  SER A CA    1 
ATOM   762  C  CA    B SER A 1 106 ? 4.259   16.803 46.624 0.50 12.83 ? 98  SER A CA    1 
ATOM   763  C  C     . SER A 1 106 ? 3.117   17.755 46.289 1.00 12.65 ? 98  SER A C     1 
ATOM   764  O  O     . SER A 1 106 ? 1.969   17.356 46.249 1.00 13.98 ? 98  SER A O     1 
ATOM   765  C  CB    A SER A 1 106 ? 4.793   16.179 45.316 0.50 12.25 ? 98  SER A CB    1 
ATOM   766  C  CB    B SER A 1 106 ? 4.804   16.176 45.344 0.50 12.34 ? 98  SER A CB    1 
ATOM   767  O  OG    A SER A 1 106 ? 5.774   15.189 45.565 0.50 12.16 ? 98  SER A OG    1 
ATOM   768  O  OG    B SER A 1 106 ? 3.756   15.550 44.625 0.50 12.31 ? 98  SER A OG    1 
ATOM   769  N  N     . LEU A 1 107 ? 3.450   19.010 46.062 1.00 11.98 ? 99  LEU A N     1 
ATOM   770  C  CA    . LEU A 1 107 ? 2.438   20.025 45.804 1.00 11.89 ? 99  LEU A CA    1 
ATOM   771  C  C     . LEU A 1 107 ? 2.218   20.298 44.323 1.00 10.81 ? 99  LEU A C     1 
ATOM   772  O  O     . LEU A 1 107 ? 3.145   20.207 43.506 1.00 10.28 ? 99  LEU A O     1 
ATOM   773  C  CB    . LEU A 1 107 ? 2.808   21.334 46.478 1.00 12.41 ? 99  LEU A CB    1 
ATOM   774  C  CG    . LEU A 1 107 ? 2.925   21.343 48.014 1.00 13.39 ? 99  LEU A CG    1 
ATOM   775  C  CD1   . LEU A 1 107 ? 3.101   22.775 48.520 1.00 14.16 ? 99  LEU A CD1   1 
ATOM   776  C  CD2   . LEU A 1 107 ? 1.732   20.652 48.631 1.00 14.50 ? 99  LEU A CD2   1 
ATOM   777  N  N     . PRO A 1 108 ? 0.992   20.722 43.972 1.00 10.65 ? 100 PRO A N     1 
ATOM   778  C  CA    . PRO A 1 108 ? 0.762   21.066 42.581 1.00 10.10 ? 100 PRO A CA    1 
ATOM   779  C  C     . PRO A 1 108 ? 1.717   22.171 42.173 1.00 9.73  ? 100 PRO A C     1 
ATOM   780  O  O     . PRO A 1 108 ? 2.068   23.016 42.986 1.00 9.91  ? 100 PRO A O     1 
ATOM   781  C  CB    . PRO A 1 108 ? -0.682  21.563 42.585 1.00 10.70 ? 100 PRO A CB    1 
ATOM   782  C  CG    . PRO A 1 108 ? -1.317  20.794 43.684 1.00 11.25 ? 100 PRO A CG    1 
ATOM   783  C  CD    . PRO A 1 108 ? -0.253  20.738 44.757 1.00 11.38 ? 100 PRO A CD    1 
ATOM   784  N  N     . GLY A 1 109 ? 2.130   22.149 40.913 1.00 9.19  ? 101 GLY A N     1 
ATOM   785  C  CA    . GLY A 1 109 ? 3.185   23.032 40.422 1.00 9.09  ? 101 GLY A CA    1 
ATOM   786  C  C     . GLY A 1 109 ? 4.493   22.296 40.242 1.00 9.01  ? 101 GLY A C     1 
ATOM   787  O  O     . GLY A 1 109 ? 5.279   22.634 39.350 1.00 9.75  ? 101 GLY A O     1 
ATOM   788  N  N     . THR A 1 110 ? 4.749   21.282 41.078 1.00 9.02  ? 102 THR A N     1 
ATOM   789  C  CA    . THR A 1 110 ? 5.924   20.431 40.925 1.00 8.81  ? 102 THR A CA    1 
ATOM   790  C  C     . THR A 1 110 ? 5.688   19.277 39.934 1.00 8.78  ? 102 THR A C     1 
ATOM   791  O  O     . THR A 1 110 ? 4.534   18.930 39.587 1.00 8.71  ? 102 THR A O     1 
ATOM   792  C  CB    . THR A 1 110 ? 6.412   19.853 42.276 1.00 8.75  ? 102 THR A CB    1 
ATOM   793  O  OG1   . THR A 1 110 ? 5.445   18.940 42.836 1.00 8.59  ? 102 THR A OG1   1 
ATOM   794  C  CG2   . THR A 1 110 ? 6.667   20.961 43.307 1.00 9.14  ? 102 THR A CG2   1 
ATOM   795  N  N     . ILE A 1 111 ? 6.784   18.687 39.489 1.00 8.80  ? 103 ILE A N     1 
ATOM   796  C  CA    . ILE A 1 111 ? 6.695   17.567 38.541 1.00 8.96  ? 103 ILE A CA    1 
ATOM   797  C  C     . ILE A 1 111 ? 5.953   16.424 39.199 1.00 9.28  ? 103 ILE A C     1 
ATOM   798  O  O     . ILE A 1 111 ? 4.984   15.958 38.635 1.00 9.51  ? 103 ILE A O     1 
ATOM   799  C  CB    . ILE A 1 111 ? 8.087   17.173 38.018 1.00 8.88  ? 103 ILE A CB    1 
ATOM   800  C  CG1   . ILE A 1 111 ? 8.559   18.270 37.065 1.00 8.71  ? 103 ILE A CG1   1 
ATOM   801  C  CG2   . ILE A 1 111 ? 8.066   15.793 37.323 1.00 9.17  ? 103 ILE A CG2   1 
ATOM   802  C  CD1   . ILE A 1 111 ? 10.074  18.394 37.030 1.00 8.78  ? 103 ILE A CD1   1 
ATOM   803  N  N     . ARG A 1 112 ? 6.362   15.998 40.397 1.00 9.94  ? 104 ARG A N     1 
ATOM   804  C  CA    . ARG A 1 112 ? 5.651   14.895 41.060 1.00 10.64 ? 104 ARG A CA    1 
ATOM   805  C  C     . ARG A 1 112 ? 4.247   15.272 41.544 1.00 10.58 ? 104 ARG A C     1 
ATOM   806  O  O     . ARG A 1 112 ? 3.305   14.452 41.497 1.00 11.00 ? 104 ARG A O     1 
ATOM   807  C  CB    . ARG A 1 112 ? 6.502   14.300 42.162 1.00 11.37 ? 104 ARG A CB    1 
ATOM   808  C  CG    . ARG A 1 112 ? 7.751   13.644 41.619 1.00 11.59 ? 104 ARG A CG    1 
ATOM   809  C  CD    . ARG A 1 112 ? 8.693   13.425 42.762 1.00 12.85 ? 104 ARG A CD    1 
ATOM   810  N  NE    . ARG A 1 112 ? 9.904   12.757 42.335 1.00 12.92 ? 104 ARG A NE    1 
ATOM   811  C  CZ    . ARG A 1 112 ? 11.079  12.880 42.934 1.00 14.67 ? 104 ARG A CZ    1 
ATOM   812  N  NH1   . ARG A 1 112 ? 11.242  13.700 43.982 1.00 16.23 ? 104 ARG A NH1   1 
ATOM   813  N  NH2   . ARG A 1 112 ? 12.103  12.177 42.494 1.00 14.86 ? 104 ARG A NH2   1 
ATOM   814  N  N     . GLY A 1 113 ? 4.066   16.517 41.946 1.00 10.29 ? 105 GLY A N     1 
ATOM   815  C  CA    . GLY A 1 113 ? 2.728   17.009 42.320 1.00 10.61 ? 105 GLY A CA    1 
ATOM   816  C  C     . GLY A 1 113 ? 1.732   17.010 41.168 1.00 10.46 ? 105 GLY A C     1 
ATOM   817  O  O     . GLY A 1 113 ? 0.544   16.707 41.346 1.00 11.37 ? 105 GLY A O     1 
ATOM   818  N  N     . ASP A 1 114 ? 2.208   17.316 39.982 1.00 9.61  ? 106 ASP A N     1 
ATOM   819  C  CA    . ASP A 1 114 ? 1.332   17.390 38.834 1.00 9.80  ? 106 ASP A CA    1 
ATOM   820  C  C     . ASP A 1 114 ? 1.087   16.046 38.143 1.00 9.80  ? 106 ASP A C     1 
ATOM   821  O  O     . ASP A 1 114 ? 0.015   15.873 37.539 1.00 9.80  ? 106 ASP A O     1 
ATOM   822  C  CB    . ASP A 1 114 ? 1.887   18.367 37.821 1.00 9.55  ? 106 ASP A CB    1 
ATOM   823  C  CG    . ASP A 1 114 ? 1.825   19.825 38.314 1.00 9.89  ? 106 ASP A CG    1 
ATOM   824  O  OD1   . ASP A 1 114 ? 1.067   20.163 39.269 1.00 9.77  ? 106 ASP A OD1   1 
ATOM   825  O  OD2   . ASP A 1 114 ? 2.556   20.642 37.739 1.00 10.11 ? 106 ASP A OD2   1 
ATOM   826  N  N     . PHE A 1 115 ? 2.052   15.128 38.207 1.00 9.66  ? 107 PHE A N     1 
ATOM   827  C  CA    . PHE A 1 115 ? 2.099   13.985 37.292 1.00 10.05 ? 107 PHE A CA    1 
ATOM   828  C  C     . PHE A 1 115 ? 2.241   12.591 37.918 1.00 10.41 ? 107 PHE A C     1 
ATOM   829  O  O     . PHE A 1 115 ? 2.160   11.609 37.190 1.00 10.54 ? 107 PHE A O     1 
ATOM   830  C  CB    . PHE A 1 115 ? 3.268   14.154 36.296 1.00 9.82  ? 107 PHE A CB    1 
ATOM   831  C  CG    . PHE A 1 115 ? 3.203   15.401 35.477 1.00 9.99  ? 107 PHE A CG    1 
ATOM   832  C  CD1   . PHE A 1 115 ? 2.108   15.675 34.694 1.00 10.39 ? 107 PHE A CD1   1 
ATOM   833  C  CD2   . PHE A 1 115 ? 4.264   16.304 35.447 1.00 10.44 ? 107 PHE A CD2   1 
ATOM   834  C  CE1   . PHE A 1 115 ? 2.056   16.822 33.922 1.00 10.52 ? 107 PHE A CE1   1 
ATOM   835  C  CE2   . PHE A 1 115 ? 4.215   17.439 34.651 1.00 10.09 ? 107 PHE A CE2   1 
ATOM   836  C  CZ    . PHE A 1 115 ? 3.104   17.702 33.904 1.00 10.27 ? 107 PHE A CZ    1 
ATOM   837  N  N     . ALA A 1 116 ? 2.476   12.497 39.224 1.00 10.57 ? 108 ALA A N     1 
ATOM   838  C  CA    . ALA A 1 116 ? 2.773   11.202 39.829 1.00 11.00 ? 108 ALA A CA    1 
ATOM   839  C  C     . ALA A 1 116 ? 1.906   10.940 41.039 1.00 11.76 ? 108 ALA A C     1 
ATOM   840  O  O     . ALA A 1 116 ? 1.462   11.872 41.720 1.00 11.80 ? 108 ALA A O     1 
ATOM   841  C  CB    . ALA A 1 116 ? 4.244   11.075 40.210 1.00 10.63 ? 108 ALA A CB    1 
ATOM   842  N  N     . VAL A 1 117 ? 1.684   9.646  41.289 1.00 12.59 ? 109 VAL A N     1 
ATOM   843  C  CA    . VAL A 1 117 ? 0.899   9.180  42.429 1.00 13.47 ? 109 VAL A CA    1 
ATOM   844  C  C     . VAL A 1 117 ? 1.699   8.384  43.469 1.00 14.13 ? 109 VAL A C     1 
ATOM   845  O  O     . VAL A 1 117 ? 1.526   8.593  44.676 1.00 15.07 ? 109 VAL A O     1 
ATOM   846  C  CB    . VAL A 1 117 ? -0.314  8.323  41.964 1.00 13.96 ? 109 VAL A CB    1 
ATOM   847  C  CG1   . VAL A 1 117 ? -1.110  7.864  43.168 1.00 14.85 ? 109 VAL A CG1   1 
ATOM   848  C  CG2   . VAL A 1 117 ? -1.233  9.148  41.070 1.00 14.40 ? 109 VAL A CG2   1 
ATOM   849  N  N     . ASP A 1 118 ? 2.551   7.479  42.997 1.00 13.78 ? 110 ASP A N     1 
ATOM   850  C  CA    . ASP A 1 118 ? 3.148   6.388  43.798 1.00 14.52 ? 110 ASP A CA    1 
ATOM   851  C  C     . ASP A 1 118 ? 4.648   6.670  43.932 1.00 13.65 ? 110 ASP A C     1 
ATOM   852  O  O     . ASP A 1 118 ? 5.292   6.996  42.945 1.00 12.42 ? 110 ASP A O     1 
ATOM   853  C  CB    . ASP A 1 118 ? 2.891   5.090  43.011 1.00 15.46 ? 110 ASP A CB    1 
ATOM   854  C  CG    . ASP A 1 118 ? 3.353   3.803  43.708 1.00 17.37 ? 110 ASP A CG    1 
ATOM   855  O  OD1   . ASP A 1 118 ? 4.316   3.793  44.534 1.00 19.36 ? 110 ASP A OD1   1 
ATOM   856  O  OD2   . ASP A 1 118 ? 2.760   2.753  43.364 1.00 17.07 ? 110 ASP A OD2   1 
ATOM   857  N  N     . VAL A 1 119 ? 5.197   6.517  45.144 1.00 13.50 ? 111 VAL A N     1 
ATOM   858  C  CA    . VAL A 1 119 ? 6.639   6.788  45.410 1.00 13.56 ? 111 VAL A CA    1 
ATOM   859  C  C     . VAL A 1 119 ? 7.553   5.923  44.539 1.00 13.32 ? 111 VAL A C     1 
ATOM   860  O  O     . VAL A 1 119 ? 8.661   6.342  44.157 1.00 12.97 ? 111 VAL A O     1 
ATOM   861  C  CB    . VAL A 1 119 ? 6.973   6.596  46.921 1.00 14.09 ? 111 VAL A CB    1 
ATOM   862  C  CG1   . VAL A 1 119 ? 6.727   5.145  47.353 1.00 14.67 ? 111 VAL A CG1   1 
ATOM   863  C  CG2   . VAL A 1 119 ? 8.409   7.056  47.226 1.00 14.18 ? 111 VAL A CG2   1 
ATOM   864  N  N     . GLY A 1 120 ? 7.081   4.730  44.184 1.00 13.60 ? 112 GLY A N     1 
ATOM   865  C  CA    . GLY A 1 120 ? 7.825   3.831  43.309 1.00 13.55 ? 112 GLY A CA    1 
ATOM   866  C  C     . GLY A 1 120 ? 7.755   4.111  41.814 1.00 13.10 ? 112 GLY A C     1 
ATOM   867  O  O     . GLY A 1 120 ? 8.493   3.518  41.028 1.00 13.22 ? 112 GLY A O     1 
ATOM   868  N  N     . ARG A 1 121 ? 6.861   5.031  41.435 1.00 12.32 ? 113 ARG A N     1 
ATOM   869  C  CA    . ARG A 1 121 ? 6.667   5.490  40.063 1.00 11.86 ? 113 ARG A CA    1 
ATOM   870  C  C     . ARG A 1 121 ? 6.594   7.009  40.100 1.00 11.22 ? 113 ARG A C     1 
ATOM   871  O  O     . ARG A 1 121 ? 5.549   7.619  39.803 1.00 10.92 ? 113 ARG A O     1 
ATOM   872  C  CB    . ARG A 1 121 ? 5.374   4.899  39.471 1.00 12.49 ? 113 ARG A CB    1 
ATOM   873  C  CG    . ARG A 1 121 ? 5.378   3.357  39.339 1.00 13.41 ? 113 ARG A CG    1 
ATOM   874  C  CD    . ARG A 1 121 ? 6.302   2.857  38.235 1.00 13.99 ? 113 ARG A CD    1 
ATOM   875  N  NE    . ARG A 1 121 ? 6.291   1.384  38.082 1.00 15.16 ? 113 ARG A NE    1 
ATOM   876  C  CZ    . ARG A 1 121 ? 7.026   0.540  38.817 1.00 15.95 ? 113 ARG A CZ    1 
ATOM   877  N  NH1   . ARG A 1 121 ? 7.812   0.965  39.800 1.00 15.74 ? 113 ARG A NH1   1 
ATOM   878  N  NH2   . ARG A 1 121 ? 6.953   -0.767 38.582 1.00 17.15 ? 113 ARG A NH2   1 
ATOM   879  N  N     . ASN A 1 122 ? 7.698   7.629  40.514 1.00 10.45 ? 114 ASN A N     1 
ATOM   880  C  CA    . ASN A 1 122 ? 7.712   9.057  40.779 1.00 9.97  ? 114 ASN A CA    1 
ATOM   881  C  C     . ASN A 1 122 ? 8.461   9.872  39.714 1.00 9.29  ? 114 ASN A C     1 
ATOM   882  O  O     . ASN A 1 122 ? 8.962   10.953 40.008 1.00 8.90  ? 114 ASN A O     1 
ATOM   883  C  CB    . ASN A 1 122 ? 8.192   9.347  42.222 1.00 10.14 ? 114 ASN A CB    1 
ATOM   884  C  CG    . ASN A 1 122 ? 9.673   9.039  42.422 1.00 10.60 ? 114 ASN A CG    1 
ATOM   885  O  OD1   . ASN A 1 122 ? 10.317  8.431  41.559 1.00 10.52 ? 114 ASN A OD1   1 
ATOM   886  N  ND2   . ASN A 1 122 ? 10.222  9.476  43.559 1.00 10.60 ? 114 ASN A ND2   1 
ATOM   887  N  N     . VAL A 1 123 ? 8.511   9.276  38.514 1.00 8.96  ? 115 VAL A N     1 
ATOM   888  C  CA    A VAL A 1 123 ? 8.817   9.872  37.210 0.50 8.84  ? 115 VAL A CA    1 
ATOM   889  C  CA    B VAL A 1 123 ? 8.733   10.013 37.268 0.50 8.77  ? 115 VAL A CA    1 
ATOM   890  C  C     . VAL A 1 123 ? 10.171  10.509 37.008 1.00 8.65  ? 115 VAL A C     1 
ATOM   891  O  O     . VAL A 1 123 ? 10.618  10.582 35.873 1.00 8.40  ? 115 VAL A O     1 
ATOM   892  C  CB    A VAL A 1 123 ? 7.698   10.798 36.670 0.50 8.90  ? 115 VAL A CB    1 
ATOM   893  C  CB    B VAL A 1 123 ? 7.737   11.212 37.204 0.50 8.68  ? 115 VAL A CB    1 
ATOM   894  C  CG1   A VAL A 1 123 ? 6.349   10.083 36.683 0.50 9.14  ? 115 VAL A CG1   1 
ATOM   895  C  CG1   B VAL A 1 123 ? 8.013   12.104 36.003 0.50 8.26  ? 115 VAL A CG1   1 
ATOM   896  C  CG2   A VAL A 1 123 ? 7.638   12.117 37.422 0.50 8.85  ? 115 VAL A CG2   1 
ATOM   897  C  CG2   B VAL A 1 123 ? 6.291   10.709 37.163 0.50 8.89  ? 115 VAL A CG2   1 
ATOM   898  N  N     . CYS A 1 124 ? 10.871  10.913 38.061 1.00 9.21  ? 116 CYS A N     1 
ATOM   899  C  CA    A CYS A 1 124 ? 12.120  11.654 37.893 0.50 9.06  ? 116 CYS A CA    1 
ATOM   900  C  CA    B CYS A 1 124 ? 12.107  11.675 37.890 0.50 9.77  ? 116 CYS A CA    1 
ATOM   901  C  C     . CYS A 1 124 ? 13.040  11.492 39.086 1.00 9.99  ? 116 CYS A C     1 
ATOM   902  O  O     . CYS A 1 124 ? 12.608  11.056 40.183 1.00 11.05 ? 116 CYS A O     1 
ATOM   903  C  CB    A CYS A 1 124 ? 11.823  13.136 37.682 0.50 8.64  ? 116 CYS A CB    1 
ATOM   904  C  CB    B CYS A 1 124 ? 11.744  13.157 37.692 0.50 10.24 ? 116 CYS A CB    1 
ATOM   905  S  SG    A CYS A 1 124 ? 10.920  13.875 39.077 0.50 7.87  ? 116 CYS A SG    1 
ATOM   906  S  SG    B CYS A 1 124 ? 12.882  14.188 36.743 0.50 11.19 ? 116 CYS A SG    1 
ATOM   907  N  N     . HIS A 1 125 ? 14.313  11.819 38.870 1.00 10.00 ? 117 HIS A N     1 
ATOM   908  C  CA    . HIS A 1 125 ? 15.335  11.822 39.885 1.00 10.32 ? 117 HIS A CA    1 
ATOM   909  C  C     . HIS A 1 125 ? 16.072  13.156 39.846 1.00 10.33 ? 117 HIS A C     1 
ATOM   910  O  O     . HIS A 1 125 ? 16.300  13.716 38.777 1.00 10.13 ? 117 HIS A O     1 
ATOM   911  C  CB    . HIS A 1 125 ? 16.345  10.715 39.611 1.00 10.84 ? 117 HIS A CB    1 
ATOM   912  C  CG    . HIS A 1 125 ? 17.645  10.916 40.343 1.00 11.14 ? 117 HIS A CG    1 
ATOM   913  N  ND1   . HIS A 1 125 ? 17.833  10.489 41.612 1.00 11.70 ? 117 HIS A ND1   1 
ATOM   914  C  CD2   . HIS A 1 125 ? 18.801  11.584 39.973 1.00 11.15 ? 117 HIS A CD2   1 
ATOM   915  C  CE1   . HIS A 1 125 ? 19.060  10.864 42.027 1.00 12.23 ? 117 HIS A CE1   1 
ATOM   916  N  NE2   . HIS A 1 125 ? 19.649  11.537 41.033 1.00 11.62 ? 117 HIS A NE2   1 
ATOM   917  N  N     . GLY A 1 126 ? 16.461  13.672 41.004 1.00 10.73 ? 118 GLY A N     1 
ATOM   918  C  CA    . GLY A 1 126 ? 17.458  14.748 41.074 1.00 10.83 ? 118 GLY A CA    1 
ATOM   919  C  C     . GLY A 1 126 ? 18.495  14.563 42.193 1.00 11.70 ? 118 GLY A C     1 
ATOM   920  O  O     . GLY A 1 126 ? 18.188  14.059 43.293 1.00 12.32 ? 118 GLY A O     1 
ATOM   921  N  N     . SER A 1 127 ? 19.744  14.941 41.910 1.00 11.76 ? 119 SER A N     1 
ATOM   922  C  CA    . SER A 1 127 ? 20.811  14.872 42.899 1.00 12.72 ? 119 SER A CA    1 
ATOM   923  C  C     . SER A 1 127 ? 20.397  15.609 44.166 1.00 14.02 ? 119 SER A C     1 
ATOM   924  O  O     . SER A 1 127 ? 19.782  16.649 44.079 1.00 13.26 ? 119 SER A O     1 
ATOM   925  C  CB    . SER A 1 127 ? 22.087  15.491 42.371 1.00 12.65 ? 119 SER A CB    1 
ATOM   926  O  OG    . SER A 1 127 ? 22.461  14.968 41.112 1.00 11.86 ? 119 SER A OG    1 
ATOM   927  N  N     . ASP A 1 128 ? 20.763  15.075 45.328 1.00 16.03 ? 120 ASP A N     1 
ATOM   928  C  CA    . ASP A 1 128 ? 20.323  15.657 46.610 1.00 18.08 ? 120 ASP A CA    1 
ATOM   929  C  C     . ASP A 1 128 ? 21.326  16.589 47.287 1.00 18.39 ? 120 ASP A C     1 
ATOM   930  O  O     . ASP A 1 128 ? 20.992  17.187 48.298 1.00 20.28 ? 120 ASP A O     1 
ATOM   931  C  CB    . ASP A 1 128 ? 19.862  14.552 47.586 1.00 19.82 ? 120 ASP A CB    1 
ATOM   932  C  CG    . ASP A 1 128 ? 20.982  13.701 48.104 1.00 21.38 ? 120 ASP A CG    1 
ATOM   933  O  OD1   . ASP A 1 128 ? 22.165  13.902 47.782 1.00 23.24 ? 120 ASP A OD1   1 
ATOM   934  O  OD2   . ASP A 1 128 ? 20.677  12.784 48.889 1.00 24.82 ? 120 ASP A OD2   1 
ATOM   935  N  N     . SER A 1 129 ? 22.532  16.708 46.741 1.00 17.55 ? 121 SER A N     1 
ATOM   936  C  CA    . SER A 1 129 ? 23.547  17.596 47.274 1.00 17.54 ? 121 SER A CA    1 
ATOM   937  C  C     . SER A 1 129 ? 24.556  17.947 46.211 1.00 16.96 ? 121 SER A C     1 
ATOM   938  O  O     . SER A 1 129 ? 24.640  17.293 45.171 1.00 16.20 ? 121 SER A O     1 
ATOM   939  C  CB    . SER A 1 129 ? 24.281  16.935 48.460 1.00 18.63 ? 121 SER A CB    1 
ATOM   940  O  OG    . SER A 1 129 ? 25.210  15.948 48.031 1.00 18.58 ? 121 SER A OG    1 
ATOM   941  N  N     . VAL A 1 130 ? 25.349  18.971 46.468 1.00 17.54 ? 122 VAL A N     1 
ATOM   942  C  CA    . VAL A 1 130 ? 26.391  19.357 45.535 1.00 17.45 ? 122 VAL A CA    1 
ATOM   943  C  C     . VAL A 1 130 ? 27.396  18.204 45.327 1.00 17.91 ? 122 VAL A C     1 
ATOM   944  O  O     . VAL A 1 130 ? 27.824  17.952 44.190 1.00 17.30 ? 122 VAL A O     1 
ATOM   945  C  CB    . VAL A 1 130 ? 27.090  20.645 46.017 1.00 18.00 ? 122 VAL A CB    1 
ATOM   946  C  CG1   . VAL A 1 130 ? 28.390  20.874 45.285 1.00 18.18 ? 122 VAL A CG1   1 
ATOM   947  C  CG2   . VAL A 1 130 ? 26.146  21.839 45.837 1.00 18.12 ? 122 VAL A CG2   1 
ATOM   948  N  N     . GLU A 1 131 ? 27.744  17.515 46.424 1.00 18.74 ? 123 GLU A N     1 
ATOM   949  C  CA    . GLU A 1 131 ? 28.677  16.365 46.394 1.00 19.21 ? 123 GLU A CA    1 
ATOM   950  C  C     . GLU A 1 131 ? 28.115  15.166 45.621 1.00 18.55 ? 123 GLU A C     1 
ATOM   951  O  O     . GLU A 1 131 ? 28.794  14.593 44.778 1.00 18.61 ? 123 GLU A O     1 
ATOM   952  C  CB    . GLU A 1 131 ? 29.058  15.927 47.825 1.00 20.53 ? 123 GLU A CB    1 
ATOM   953  N  N     . SER A 1 132 ? 26.867  14.802 45.891 1.00 18.15 ? 124 SER A N     1 
ATOM   954  C  CA    . SER A 1 132 ? 26.264  13.682 45.186 1.00 17.51 ? 124 SER A CA    1 
ATOM   955  C  C     . SER A 1 132 ? 26.020  14.026 43.715 1.00 16.23 ? 124 SER A C     1 
ATOM   956  O  O     . SER A 1 132 ? 26.162  13.158 42.858 1.00 16.02 ? 124 SER A O     1 
ATOM   957  C  CB    . SER A 1 132 ? 25.001  13.200 45.880 1.00 17.71 ? 124 SER A CB    1 
ATOM   958  O  OG    . SER A 1 132 ? 23.972  14.146 45.743 1.00 18.43 ? 124 SER A OG    1 
ATOM   959  N  N     . ALA A 1 133 ? 25.705  15.292 43.422 1.00 14.92 ? 125 ALA A N     1 
ATOM   960  C  CA    . ALA A 1 133 ? 25.551  15.731 42.033 1.00 14.32 ? 125 ALA A CA    1 
ATOM   961  C  C     . ALA A 1 133 ? 26.841  15.534 41.262 1.00 14.75 ? 125 ALA A C     1 
ATOM   962  O  O     . ALA A 1 133 ? 26.828  15.024 40.164 1.00 13.56 ? 125 ALA A O     1 
ATOM   963  C  CB    . ALA A 1 133 ? 25.091  17.190 41.954 1.00 13.51 ? 125 ALA A CB    1 
ATOM   964  N  N     . LYS A 1 134 ? 27.967  15.913 41.852 1.00 15.92 ? 126 LYS A N     1 
ATOM   965  C  CA    . LYS A 1 134 ? 29.251  15.722 41.160 1.00 17.31 ? 126 LYS A CA    1 
ATOM   966  C  C     . LYS A 1 134 ? 29.516  14.236 40.875 1.00 17.13 ? 126 LYS A C     1 
ATOM   967  O  O     . LYS A 1 134 ? 29.955  13.889 39.777 1.00 17.27 ? 126 LYS A O     1 
ATOM   968  C  CB    . LYS A 1 134 ? 30.404  16.344 41.956 1.00 18.82 ? 126 LYS A CB    1 
ATOM   969  C  CG    . LYS A 1 134 ? 30.373  17.864 41.928 1.00 19.70 ? 126 LYS A CG    1 
ATOM   970  C  CD    . LYS A 1 134 ? 31.415  18.468 42.854 1.00 21.51 ? 126 LYS A CD    1 
ATOM   971  C  CE    . LYS A 1 134 ? 31.419  19.985 42.748 1.00 22.04 ? 126 LYS A CE    1 
ATOM   972  N  NZ    . LYS A 1 134 ? 32.316  20.622 43.748 1.00 23.69 ? 126 LYS A NZ    1 
ATOM   973  N  N     . ARG A 1 135 ? 29.201  13.383 41.848 1.00 17.81 ? 127 ARG A N     1 
ATOM   974  C  CA    . ARG A 1 135 ? 29.371  11.938 41.704 1.00 18.25 ? 127 ARG A CA    1 
ATOM   975  C  C     . ARG A 1 135 ? 28.465  11.373 40.606 1.00 16.45 ? 127 ARG A C     1 
ATOM   976  O  O     . ARG A 1 135 ? 28.910  10.582 39.759 1.00 15.50 ? 127 ARG A O     1 
ATOM   977  C  CB    . ARG A 1 135 ? 29.103  11.226 43.040 1.00 20.43 ? 127 ARG A CB    1 
ATOM   978  C  CG    . ARG A 1 135 ? 30.164  11.482 44.105 1.00 23.64 ? 127 ARG A CG    1 
ATOM   979  C  CD    . ARG A 1 135 ? 30.192  10.397 45.192 1.00 26.63 ? 127 ARG A CD    1 
ATOM   980  N  NE    . ARG A 1 135 ? 28.843  10.080 45.664 1.00 29.92 ? 127 ARG A NE    1 
ATOM   981  C  CZ    . ARG A 1 135 ? 28.187  10.716 46.639 1.00 31.87 ? 127 ARG A CZ    1 
ATOM   982  N  NH1   . ARG A 1 135 ? 28.748  11.720 47.320 1.00 33.81 ? 127 ARG A NH1   1 
ATOM   983  N  NH2   . ARG A 1 135 ? 26.945  10.336 46.937 1.00 33.60 ? 127 ARG A NH2   1 
ATOM   984  N  N     . GLU A 1 136 ? 27.198  11.777 40.633 1.00 14.81 ? 128 GLU A N     1 
ATOM   985  C  CA    . GLU A 1 136 ? 26.214  11.300 39.645 1.00 14.06 ? 128 GLU A CA    1 
ATOM   986  C  C     . GLU A 1 136 ? 26.548  11.725 38.223 1.00 13.56 ? 128 GLU A C     1 
ATOM   987  O  O     . GLU A 1 136 ? 26.477  10.935 37.284 1.00 12.44 ? 128 GLU A O     1 
ATOM   988  C  CB    . GLU A 1 136 ? 24.797  11.755 40.026 1.00 13.78 ? 128 GLU A CB    1 
ATOM   989  C  CG    . GLU A 1 136 ? 24.242  10.934 41.175 1.00 14.43 ? 128 GLU A CG    1 
ATOM   990  C  CD    . GLU A 1 136 ? 22.949  11.451 41.773 1.00 14.25 ? 128 GLU A CD    1 
ATOM   991  O  OE1   . GLU A 1 136 ? 22.289  12.310 41.170 1.00 13.62 ? 128 GLU A OE1   1 
ATOM   992  O  OE2   . GLU A 1 136 ? 22.602  10.952 42.863 1.00 15.30 ? 128 GLU A OE2   1 
ATOM   993  N  N     . ILE A 1 137 ? 26.894  13.004 38.069 1.00 13.35 ? 129 ILE A N     1 
ATOM   994  C  CA    . ILE A 1 137 ? 27.313  13.520 36.768 1.00 13.45 ? 129 ILE A CA    1 
ATOM   995  C  C     . ILE A 1 137 ? 28.498  12.717 36.227 1.00 14.21 ? 129 ILE A C     1 
ATOM   996  O  O     . ILE A 1 137 ? 28.499  12.322 35.062 1.00 14.66 ? 129 ILE A O     1 
ATOM   997  C  CB    . ILE A 1 137 ? 27.672  15.017 36.848 1.00 13.42 ? 129 ILE A CB    1 
ATOM   998  C  CG1   . ILE A 1 137 ? 26.422  15.849 37.149 1.00 12.76 ? 129 ILE A CG1   1 
ATOM   999  C  CG2   . ILE A 1 137 ? 28.318  15.496 35.556 1.00 13.73 ? 129 ILE A CG2   1 
ATOM   1000 C  CD1   . ILE A 1 137 ? 26.715  17.265 37.606 1.00 12.83 ? 129 ILE A CD1   1 
ATOM   1001 N  N     . ALA A 1 138 ? 29.493  12.482 37.078 1.00 15.37 ? 130 ALA A N     1 
ATOM   1002 C  CA    . ALA A 1 138 ? 30.695  11.754 36.695 1.00 16.10 ? 130 ALA A CA    1 
ATOM   1003 C  C     . ALA A 1 138 ? 30.377  10.303 36.346 1.00 15.80 ? 130 ALA A C     1 
ATOM   1004 O  O     . ALA A 1 138 ? 31.032  9.690  35.490 1.00 16.81 ? 130 ALA A O     1 
ATOM   1005 C  CB    . ALA A 1 138 ? 31.752  11.831 37.806 1.00 16.26 ? 130 ALA A CB    1 
ATOM   1006 N  N     . PHE A 1 139 ? 29.367  9.751  36.994 1.00 15.46 ? 131 PHE A N     1 
ATOM   1007 C  CA    . PHE A 1 139 ? 28.984  8.375  36.767 1.00 15.37 ? 131 PHE A CA    1 
ATOM   1008 C  C     . PHE A 1 139 ? 28.242  8.165  35.434 1.00 14.97 ? 131 PHE A C     1 
ATOM   1009 O  O     . PHE A 1 139 ? 28.488  7.200  34.726 1.00 15.26 ? 131 PHE A O     1 
ATOM   1010 C  CB    . PHE A 1 139 ? 28.113  7.895  37.912 1.00 15.39 ? 131 PHE A CB    1 
ATOM   1011 C  CG    . PHE A 1 139 ? 27.771  6.455  37.814 1.00 15.56 ? 131 PHE A CG    1 
ATOM   1012 C  CD1   . PHE A 1 139 ? 28.727  5.489  38.077 1.00 16.70 ? 131 PHE A CD1   1 
ATOM   1013 C  CD2   . PHE A 1 139 ? 26.530  6.062  37.409 1.00 15.17 ? 131 PHE A CD2   1 
ATOM   1014 C  CE1   . PHE A 1 139 ? 28.427  4.133  37.970 1.00 16.79 ? 131 PHE A CE1   1 
ATOM   1015 C  CE2   . PHE A 1 139 ? 26.217  4.729  37.277 1.00 15.76 ? 131 PHE A CE2   1 
ATOM   1016 C  CZ    . PHE A 1 139 ? 27.166  3.753  37.571 1.00 16.26 ? 131 PHE A CZ    1 
ATOM   1017 N  N     . TRP A 1 140 ? 27.337  9.069  35.117 1.00 13.82 ? 132 TRP A N     1 
ATOM   1018 C  CA    . TRP A 1 140 ? 26.458  8.930  33.954 1.00 13.60 ? 132 TRP A CA    1 
ATOM   1019 C  C     . TRP A 1 140 ? 26.957  9.566  32.688 1.00 13.88 ? 132 TRP A C     1 
ATOM   1020 O  O     . TRP A 1 140 ? 26.501  9.199  31.610 1.00 14.68 ? 132 TRP A O     1 
ATOM   1021 C  CB    . TRP A 1 140 ? 25.090  9.524  34.295 1.00 12.66 ? 132 TRP A CB    1 
ATOM   1022 C  CG    . TRP A 1 140 ? 24.335  8.692  35.292 1.00 12.78 ? 132 TRP A CG    1 
ATOM   1023 C  CD1   . TRP A 1 140 ? 24.062  8.997  36.619 1.00 12.80 ? 132 TRP A CD1   1 
ATOM   1024 C  CD2   . TRP A 1 140 ? 23.726  7.375  35.071 1.00 12.57 ? 132 TRP A CD2   1 
ATOM   1025 N  NE1   . TRP A 1 140 ? 23.331  7.986  37.208 1.00 12.93 ? 132 TRP A NE1   1 
ATOM   1026 C  CE2   . TRP A 1 140 ? 23.099  6.990  36.336 1.00 12.69 ? 132 TRP A CE2   1 
ATOM   1027 C  CE3   . TRP A 1 140 ? 23.654  6.506  33.994 1.00 12.80 ? 132 TRP A CE3   1 
ATOM   1028 C  CZ2   . TRP A 1 140 ? 22.454  5.759  36.498 1.00 12.79 ? 132 TRP A CZ2   1 
ATOM   1029 C  CZ3   . TRP A 1 140 ? 22.971  5.300  34.156 1.00 12.85 ? 132 TRP A CZ3   1 
ATOM   1030 C  CH2   . TRP A 1 140 ? 22.383  4.936  35.377 1.00 12.85 ? 132 TRP A CH2   1 
ATOM   1031 N  N     . PHE A 1 141 ? 27.815  10.577 32.797 1.00 14.40 ? 133 PHE A N     1 
ATOM   1032 C  CA    . PHE A 1 141 ? 28.267  11.344 31.646 1.00 14.76 ? 133 PHE A CA    1 
ATOM   1033 C  C     . PHE A 1 141 ? 29.776  11.260 31.489 1.00 16.47 ? 133 PHE A C     1 
ATOM   1034 O  O     . PHE A 1 141 ? 30.509  11.322 32.479 1.00 17.00 ? 133 PHE A O     1 
ATOM   1035 C  CB    . PHE A 1 141 ? 27.864  12.818 31.796 1.00 13.89 ? 133 PHE A CB    1 
ATOM   1036 C  CG    . PHE A 1 141 ? 26.432  13.082 31.428 1.00 13.14 ? 133 PHE A CG    1 
ATOM   1037 C  CD1   . PHE A 1 141 ? 25.409  12.902 32.359 1.00 12.62 ? 133 PHE A CD1   1 
ATOM   1038 C  CD2   . PHE A 1 141 ? 26.098  13.404 30.127 1.00 12.77 ? 133 PHE A CD2   1 
ATOM   1039 C  CE1   . PHE A 1 141 ? 24.093  13.091 31.994 1.00 12.05 ? 133 PHE A CE1   1 
ATOM   1040 C  CE2   . PHE A 1 141 ? 24.786  13.583 29.761 1.00 12.86 ? 133 PHE A CE2   1 
ATOM   1041 C  CZ    . PHE A 1 141 ? 23.788  13.432 30.690 1.00 11.87 ? 133 PHE A CZ    1 
ATOM   1042 N  N     . LYS A 1 142 ? 30.223  11.110 30.250 1.00 17.58 ? 134 LYS A N     1 
ATOM   1043 C  CA    . LYS A 1 142 ? 31.628  11.321 29.914 1.00 19.20 ? 134 LYS A CA    1 
ATOM   1044 C  C     . LYS A 1 142 ? 31.843  12.794 29.689 1.00 18.40 ? 134 LYS A C     1 
ATOM   1045 O  O     . LYS A 1 142 ? 30.909  13.510 29.324 1.00 16.97 ? 134 LYS A O     1 
ATOM   1046 C  CB    . LYS A 1 142 ? 32.005  10.556 28.641 1.00 21.61 ? 134 LYS A CB    1 
ATOM   1047 C  CG    . LYS A 1 142 ? 31.486  9.129  28.574 1.00 24.02 ? 134 LYS A CG    1 
ATOM   1048 C  CD    . LYS A 1 142 ? 32.011  8.433  27.334 1.00 27.07 ? 134 LYS A CD    1 
ATOM   1049 C  CE    . LYS A 1 142 ? 31.462  7.015  27.245 1.00 28.78 ? 134 LYS A CE    1 
ATOM   1050 N  NZ    . LYS A 1 142 ? 32.418  6.118  26.520 1.00 30.87 ? 134 LYS A NZ    1 
ATOM   1051 N  N     . ALA A 1 143 ? 33.079  13.263 29.874 1.00 18.57 ? 135 ALA A N     1 
ATOM   1052 C  CA    . ALA A 1 143 ? 33.370  14.670 29.717 1.00 18.88 ? 135 ALA A CA    1 
ATOM   1053 C  C     . ALA A 1 143 ? 33.016  15.143 28.320 1.00 19.56 ? 135 ALA A C     1 
ATOM   1054 O  O     . ALA A 1 143 ? 32.577  16.278 28.166 1.00 20.30 ? 135 ALA A O     1 
ATOM   1055 C  CB    . ALA A 1 143 ? 34.828  14.973 30.038 1.00 19.54 ? 135 ALA A CB    1 
ATOM   1056 N  N     . GLU A 1 144 ? 33.166  14.266 27.322 1.00 20.72 ? 136 GLU A N     1 
ATOM   1057 C  CA    . GLU A 1 144 ? 32.832  14.605 25.919 1.00 22.06 ? 136 GLU A CA    1 
ATOM   1058 C  C     . GLU A 1 144 ? 31.341  14.889 25.730 1.00 20.86 ? 136 GLU A C     1 
ATOM   1059 O  O     . GLU A 1 144 ? 30.962  15.558 24.772 1.00 22.17 ? 136 GLU A O     1 
ATOM   1060 C  CB    . GLU A 1 144 ? 33.287  13.549 24.887 1.00 23.79 ? 136 GLU A CB    1 
ATOM   1061 C  CG    . GLU A 1 144 ? 33.502  12.123 25.375 1.00 25.79 ? 136 GLU A CG    1 
ATOM   1062 C  CD    . GLU A 1 144 ? 34.817  11.946 26.133 1.00 26.69 ? 136 GLU A CD    1 
ATOM   1063 O  OE1   . GLU A 1 144 ? 34.737  12.099 27.364 1.00 26.84 ? 136 GLU A OE1   1 
ATOM   1064 O  OE2   . GLU A 1 144 ? 35.932  11.658 25.537 1.00 29.86 ? 136 GLU A OE2   1 
ATOM   1065 N  N     . GLU A 1 145 ? 30.511  14.406 26.646 1.00 19.04 ? 137 GLU A N     1 
ATOM   1066 C  CA    . GLU A 1 145 ? 29.066  14.579 26.539 1.00 18.87 ? 137 GLU A CA    1 
ATOM   1067 C  C     . GLU A 1 145 ? 28.562  15.821 27.262 1.00 17.69 ? 137 GLU A C     1 
ATOM   1068 O  O     . GLU A 1 145 ? 27.368  16.098 27.248 1.00 19.24 ? 137 GLU A O     1 
ATOM   1069 C  CB    . GLU A 1 145 ? 28.370  13.330 27.082 1.00 19.45 ? 137 GLU A CB    1 
ATOM   1070 C  CG    . GLU A 1 145 ? 28.691  12.083 26.288 1.00 20.79 ? 137 GLU A CG    1 
ATOM   1071 C  CD    . GLU A 1 145 ? 28.249  10.809 26.959 1.00 22.54 ? 137 GLU A CD    1 
ATOM   1072 O  OE1   . GLU A 1 145 ? 27.911  9.876  26.221 1.00 26.66 ? 137 GLU A OE1   1 
ATOM   1073 O  OE2   . GLU A 1 145 ? 28.260  10.718 28.198 1.00 21.54 ? 137 GLU A OE2   1 
ATOM   1074 N  N     . LEU A 1 146 ? 29.451  16.565 27.904 1.00 16.64 ? 138 LEU A N     1 
ATOM   1075 C  CA    . LEU A 1 146 ? 29.069  17.785 28.583 1.00 16.00 ? 138 LEU A CA    1 
ATOM   1076 C  C     . LEU A 1 146 ? 29.529  18.934 27.691 1.00 16.26 ? 138 LEU A C     1 
ATOM   1077 O  O     . LEU A 1 146 ? 30.676  18.926 27.203 1.00 17.11 ? 138 LEU A O     1 
ATOM   1078 C  CB    . LEU A 1 146 ? 29.689  17.868 29.965 1.00 16.35 ? 138 LEU A CB    1 
ATOM   1079 C  CG    . LEU A 1 146 ? 29.367  16.682 30.849 1.00 16.58 ? 138 LEU A CG    1 
ATOM   1080 C  CD1   . LEU A 1 146 ? 30.116  16.783 32.163 1.00 17.38 ? 138 LEU A CD1   1 
ATOM   1081 C  CD2   . LEU A 1 146 ? 27.863  16.569 31.039 1.00 15.75 ? 138 LEU A CD2   1 
ATOM   1082 N  N     . VAL A 1 147 ? 28.655  19.907 27.452 1.00 14.61 ? 139 VAL A N     1 
ATOM   1083 C  CA    . VAL A 1 147 ? 28.971  20.987 26.540 1.00 15.01 ? 139 VAL A CA    1 
ATOM   1084 C  C     . VAL A 1 147 ? 29.129  22.281 27.319 1.00 14.90 ? 139 VAL A C     1 
ATOM   1085 O  O     . VAL A 1 147 ? 28.246  22.680 28.062 1.00 14.69 ? 139 VAL A O     1 
ATOM   1086 C  CB    . VAL A 1 147 ? 27.897  21.175 25.424 1.00 14.47 ? 139 VAL A CB    1 
ATOM   1087 C  CG1   . VAL A 1 147 ? 28.229  22.391 24.583 1.00 14.74 ? 139 VAL A CG1   1 
ATOM   1088 C  CG2   . VAL A 1 147 ? 27.828  19.943 24.525 1.00 14.88 ? 139 VAL A CG2   1 
ATOM   1089 N  N     . SER A 1 148 ? 30.284  22.899 27.149 1.00 16.10 ? 140 SER A N     1 
ATOM   1090 C  CA    . SER A 1 148 ? 30.580  24.202 27.708 1.00 16.74 ? 140 SER A CA    1 
ATOM   1091 C  C     . SER A 1 148 ? 30.026  25.265 26.760 1.00 15.68 ? 140 SER A C     1 
ATOM   1092 O  O     . SER A 1 148 ? 30.497  25.378 25.633 1.00 16.21 ? 140 SER A O     1 
ATOM   1093 C  CB    . SER A 1 148 ? 32.107  24.348 27.828 1.00 19.23 ? 140 SER A CB    1 
ATOM   1094 O  OG    . SER A 1 148 ? 32.478  25.655 28.187 1.00 22.08 ? 140 SER A OG    1 
ATOM   1095 N  N     . TRP A 1 149 ? 29.031  26.037 27.206 1.00 13.86 ? 141 TRP A N     1 
ATOM   1096 C  CA    . TRP A 1 149 ? 28.518  27.145 26.404 1.00 13.24 ? 141 TRP A CA    1 
ATOM   1097 C  C     . TRP A 1 149 ? 27.949  28.244 27.249 1.00 13.09 ? 141 TRP A C     1 
ATOM   1098 O  O     . TRP A 1 149 ? 27.727  28.066 28.448 1.00 13.36 ? 141 TRP A O     1 
ATOM   1099 C  CB    . TRP A 1 149 ? 27.454  26.654 25.432 1.00 12.26 ? 141 TRP A CB    1 
ATOM   1100 C  CG    . TRP A 1 149 ? 26.193  26.065 26.023 1.00 11.39 ? 141 TRP A CG    1 
ATOM   1101 C  CD1   . TRP A 1 149 ? 26.032  24.842 26.653 1.00 10.83 ? 141 TRP A CD1   1 
ATOM   1102 C  CD2   . TRP A 1 149 ? 24.853  26.638 25.955 1.00 10.57 ? 141 TRP A CD2   1 
ATOM   1103 N  NE1   . TRP A 1 149 ? 24.715  24.604 26.962 1.00 10.51 ? 141 TRP A NE1   1 
ATOM   1104 C  CE2   . TRP A 1 149 ? 23.952  25.657 26.579 1.00 10.14 ? 141 TRP A CE2   1 
ATOM   1105 C  CE3   . TRP A 1 149 ? 24.319  27.812 25.435 1.00 10.65 ? 141 TRP A CE3   1 
ATOM   1106 C  CZ2   . TRP A 1 149 ? 22.588  25.876 26.684 1.00 9.65  ? 141 TRP A CZ2   1 
ATOM   1107 C  CZ3   . TRP A 1 149 ? 22.944  28.026 25.565 1.00 10.13 ? 141 TRP A CZ3   1 
ATOM   1108 C  CH2   . TRP A 1 149 ? 22.104  27.083 26.175 1.00 9.82  ? 141 TRP A CH2   1 
ATOM   1109 N  N     . THR A 1 150 ? 27.704  29.395 26.635 1.00 12.90 ? 142 THR A N     1 
ATOM   1110 C  CA    . THR A 1 150 ? 27.199  30.545 27.386 1.00 12.87 ? 142 THR A CA    1 
ATOM   1111 C  C     . THR A 1 150 ? 25.824  30.909 26.884 1.00 11.89 ? 142 THR A C     1 
ATOM   1112 O  O     . THR A 1 150 ? 25.648  31.122 25.686 1.00 12.03 ? 142 THR A O     1 
ATOM   1113 C  CB    . THR A 1 150 ? 28.121  31.737 27.210 1.00 13.92 ? 142 THR A CB    1 
ATOM   1114 O  OG1   . THR A 1 150 ? 29.411  31.380 27.708 1.00 14.72 ? 142 THR A OG1   1 
ATOM   1115 C  CG2   . THR A 1 150 ? 27.587  32.961 27.958 1.00 13.91 ? 142 THR A CG2   1 
ATOM   1116 N  N     . SER A 1 151 ? 24.862  30.970 27.788 1.00 11.27 ? 143 SER A N     1 
ATOM   1117 C  CA    . SER A 1 151 ? 23.504  31.353 27.419 1.00 10.50 ? 143 SER A CA    1 
ATOM   1118 C  C     . SER A 1 151 ? 23.522  32.825 27.069 1.00 10.42 ? 143 SER A C     1 
ATOM   1119 O  O     . SER A 1 151 ? 24.060  33.660 27.826 1.00 10.49 ? 143 SER A O     1 
ATOM   1120 C  CB    . SER A 1 151 ? 22.527  31.168 28.558 1.00 10.27 ? 143 SER A CB    1 
ATOM   1121 O  OG    . SER A 1 151 ? 21.298  31.834 28.258 1.00 9.89  ? 143 SER A OG    1 
ATOM   1122 N  N     . HIS A 1 152 ? 22.878  33.165 25.950 1.00 9.92  ? 144 HIS A N     1 
ATOM   1123 C  CA    . HIS A 1 152 ? 22.748  34.567 25.583 1.00 9.99  ? 144 HIS A CA    1 
ATOM   1124 C  C     . HIS A 1 152 ? 21.914  35.351 26.572 1.00 9.79  ? 144 HIS A C     1 
ATOM   1125 O  O     . HIS A 1 152 ? 21.919  36.584 26.536 1.00 9.71  ? 144 HIS A O     1 
ATOM   1126 C  CB    . HIS A 1 152 ? 22.152  34.701 24.169 1.00 9.96  ? 144 HIS A CB    1 
ATOM   1127 C  CG    . HIS A 1 152 ? 20.651  34.552 24.104 1.00 9.60  ? 144 HIS A CG    1 
ATOM   1128 N  ND1   . HIS A 1 152 ? 20.013  33.359 24.217 1.00 9.31  ? 144 HIS A ND1   1 
ATOM   1129 C  CD2   . HIS A 1 152 ? 19.664  35.517 23.936 1.00 9.48  ? 144 HIS A CD2   1 
ATOM   1130 C  CE1   . HIS A 1 152 ? 18.676  33.580 24.109 1.00 9.06  ? 144 HIS A CE1   1 
ATOM   1131 N  NE2   . HIS A 1 152 ? 18.480  34.899 23.915 1.00 9.16  ? 144 HIS A NE2   1 
ATOM   1132 N  N     . SER A 1 153 ? 21.197  34.655 27.461 1.00 9.44  ? 145 SER A N     1 
ATOM   1133 C  CA    . SER A 1 153 ? 20.322  35.295 28.478 1.00 9.39  ? 145 SER A CA    1 
ATOM   1134 C  C     . SER A 1 153 ? 20.965  35.363 29.869 1.00 9.76  ? 145 SER A C     1 
ATOM   1135 O  O     . SER A 1 153 ? 20.320  35.754 30.846 1.00 9.57  ? 145 SER A O     1 
ATOM   1136 C  CB    . SER A 1 153 ? 19.010  34.500 28.587 1.00 8.96  ? 145 SER A CB    1 
ATOM   1137 O  OG    . SER A 1 153 ? 18.291  34.507 27.344 1.00 8.99  ? 145 SER A OG    1 
ATOM   1138 N  N     . VAL A 1 154 ? 22.241  35.009 29.966 1.00 10.29 ? 146 VAL A N     1 
ATOM   1139 C  CA    . VAL A 1 154 ? 22.897  34.938 31.273 1.00 10.94 ? 146 VAL A CA    1 
ATOM   1140 C  C     . VAL A 1 154 ? 22.808  36.255 32.076 1.00 11.31 ? 146 VAL A C     1 
ATOM   1141 O  O     . VAL A 1 154 ? 22.550  36.201 33.274 1.00 11.60 ? 146 VAL A O     1 
ATOM   1142 C  CB    . VAL A 1 154 ? 24.341  34.400 31.163 1.00 11.38 ? 146 VAL A CB    1 
ATOM   1143 C  CG1   . VAL A 1 154 ? 25.265  35.445 30.564 1.00 12.18 ? 146 VAL A CG1   1 
ATOM   1144 C  CG2   . VAL A 1 154 ? 24.832  33.963 32.544 1.00 11.88 ? 146 VAL A CG2   1 
ATOM   1145 N  N     . LYS A 1 155 ? 22.950  37.424 31.440 1.00 12.11 ? 147 LYS A N     1 
ATOM   1146 C  CA    . LYS A 1 155 ? 22.882  38.707 32.157 1.00 12.93 ? 147 LYS A CA    1 
ATOM   1147 C  C     . LYS A 1 155 ? 21.439  39.133 32.526 1.00 12.04 ? 147 LYS A C     1 
ATOM   1148 O  O     . LYS A 1 155 ? 21.244  40.051 33.335 1.00 12.54 ? 147 LYS A O     1 
ATOM   1149 C  CB    . LYS A 1 155 ? 23.568  39.823 31.372 1.00 14.77 ? 147 LYS A CB    1 
ATOM   1150 C  CG    . LYS A 1 155 ? 25.061  39.599 31.175 1.00 17.18 ? 147 LYS A CG    1 
ATOM   1151 C  CD    . LYS A 1 155 ? 25.670  40.734 30.374 1.00 19.96 ? 147 LYS A CD    1 
ATOM   1152 C  CE    . LYS A 1 155 ? 27.127  40.935 30.738 1.00 22.24 ? 147 LYS A CE    1 
ATOM   1153 N  NZ    . LYS A 1 155 ? 27.766  42.028 29.954 1.00 25.75 ? 147 LYS A NZ    1 
ATOM   1154 N  N     . GLN A 1 156 ? 20.462  38.474 31.909 1.00 11.24 ? 148 GLN A N     1 
ATOM   1155 C  CA    A GLN A 1 156 ? 19.065  38.721 32.180 0.50 10.75 ? 148 GLN A CA    1 
ATOM   1156 C  CA    B GLN A 1 156 ? 19.068  38.727 32.187 0.50 11.20 ? 148 GLN A CA    1 
ATOM   1157 C  C     . GLN A 1 156 ? 18.621  37.856 33.352 1.00 10.84 ? 148 GLN A C     1 
ATOM   1158 O  O     . GLN A 1 156 ? 17.661  38.194 34.038 1.00 10.62 ? 148 GLN A O     1 
ATOM   1159 C  CB    A GLN A 1 156 ? 18.201  38.405 30.950 0.50 10.14 ? 148 GLN A CB    1 
ATOM   1160 C  CB    B GLN A 1 156 ? 18.196  38.445 30.955 0.50 11.19 ? 148 GLN A CB    1 
ATOM   1161 C  CG    A GLN A 1 156 ? 18.633  39.092 29.656 0.50 10.06 ? 148 GLN A CG    1 
ATOM   1162 C  CG    B GLN A 1 156 ? 18.290  39.488 29.844 0.50 11.77 ? 148 GLN A CG    1 
ATOM   1163 C  CD    A GLN A 1 156 ? 18.437  40.600 29.707 0.50 10.15 ? 148 GLN A CD    1 
ATOM   1164 C  CD    B GLN A 1 156 ? 19.688  39.670 29.299 0.50 12.50 ? 148 GLN A CD    1 
ATOM   1165 O  OE1   A GLN A 1 156 ? 19.135  41.356 29.019 0.50 10.62 ? 148 GLN A OE1   1 
ATOM   1166 O  OE1   B GLN A 1 156 ? 20.155  40.801 29.155 0.50 13.47 ? 148 GLN A OE1   1 
ATOM   1167 N  NE2   A GLN A 1 156 ? 17.504  41.044 30.516 0.50 9.73  ? 148 GLN A NE2   1 
ATOM   1168 N  NE2   B GLN A 1 156 ? 20.372  38.565 29.000 0.50 12.64 ? 148 GLN A NE2   1 
ATOM   1169 N  N     . ILE A 1 157 ? 19.315  36.728 33.565 1.00 10.78 ? 149 ILE A N     1 
ATOM   1170 C  CA    . ILE A 1 157 ? 18.974  35.786 34.652 1.00 10.86 ? 149 ILE A CA    1 
ATOM   1171 C  C     . ILE A 1 157 ? 19.792  36.037 35.934 1.00 11.48 ? 149 ILE A C     1 
ATOM   1172 O  O     . ILE A 1 157 ? 19.291  35.828 37.056 1.00 10.85 ? 149 ILE A O     1 
ATOM   1173 C  CB    . ILE A 1 157 ? 19.151  34.340 34.156 1.00 10.80 ? 149 ILE A CB    1 
ATOM   1174 C  CG1   . ILE A 1 157 ? 18.194  34.063 32.985 1.00 10.49 ? 149 ILE A CG1   1 
ATOM   1175 C  CG2   . ILE A 1 157 ? 18.902  33.300 35.274 1.00 10.84 ? 149 ILE A CG2   1 
ATOM   1176 C  CD1   . ILE A 1 157 ? 18.585  32.839 32.179 1.00 10.93 ? 149 ILE A CD1   1 
ATOM   1177 N  N     . TYR A 1 158 ? 21.042  36.497 35.777 1.00 12.55 ? 150 TYR A N     1 
ATOM   1178 C  CA    . TYR A 1 158 ? 21.945  36.762 36.926 1.00 13.79 ? 150 TYR A CA    1 
ATOM   1179 C  C     . TYR A 1 158 ? 22.428  38.195 36.994 1.00 15.70 ? 150 TYR A C     1 
ATOM   1180 O  O     . TYR A 1 158 ? 22.856  38.779 35.983 1.00 15.77 ? 150 TYR A O     1 
ATOM   1181 C  CB    . TYR A 1 158 ? 23.175  35.863 36.854 1.00 14.06 ? 150 TYR A CB    1 
ATOM   1182 C  CG    . TYR A 1 158 ? 22.783  34.439 36.970 1.00 13.51 ? 150 TYR A CG    1 
ATOM   1183 C  CD1   . TYR A 1 158 ? 22.326  33.942 38.178 1.00 13.99 ? 150 TYR A CD1   1 
ATOM   1184 C  CD2   . TYR A 1 158 ? 22.809  33.596 35.879 1.00 13.48 ? 150 TYR A CD2   1 
ATOM   1185 C  CE1   . TYR A 1 158 ? 21.926  32.631 38.290 1.00 13.67 ? 150 TYR A CE1   1 
ATOM   1186 C  CE2   . TYR A 1 158 ? 22.411  32.285 35.988 1.00 13.17 ? 150 TYR A CE2   1 
ATOM   1187 C  CZ    . TYR A 1 158 ? 21.964  31.823 37.204 1.00 13.31 ? 150 TYR A CZ    1 
ATOM   1188 O  OH    . TYR A 1 158 ? 21.580  30.523 37.308 1.00 13.92 ? 150 TYR A OH    1 
ATOM   1189 N  N     . GLU A 1 159 ? 22.385  38.744 38.203 1.00 17.38 ? 151 GLU A N     1 
ATOM   1190 C  CA    . GLU A 1 159 ? 22.858  40.075 38.435 1.00 20.39 ? 151 GLU A CA    1 
ATOM   1191 C  C     . GLU A 1 159 ? 24.372  40.198 38.254 1.00 22.96 ? 151 GLU A C     1 
ATOM   1192 O  O     . GLU A 1 159 ? 24.838  41.155 37.644 1.00 25.34 ? 151 GLU A O     1 
ATOM   1193 C  CB    . GLU A 1 159 ? 22.488  40.527 39.840 1.00 22.17 ? 151 GLU A CB    1 
ATOM   1194 C  CG    . GLU A 1 159 ? 22.874  41.969 40.088 1.00 23.84 ? 151 GLU A CG    1 
ATOM   1195 C  CD    . GLU A 1 159 ? 22.290  42.533 41.357 1.00 25.93 ? 151 GLU A CD    1 
ATOM   1196 O  OE1   . GLU A 1 159 ? 21.585  41.807 42.103 1.00 25.79 ? 151 GLU A OE1   1 
ATOM   1197 O  OE2   . GLU A 1 159 ? 22.576  43.725 41.604 1.00 30.70 ? 151 GLU A OE2   1 
ATOM   1198 N  N     . ARG A 1 160 ? 25.131  39.255 38.788 1.00 25.27 ? 152 ARG A N     1 
ATOM   1199 C  CA    . ARG A 1 160 ? 26.604  39.394 38.802 1.00 29.55 ? 152 ARG A CA    1 
ATOM   1200 C  C     . ARG A 1 160 ? 27.262  39.102 37.442 1.00 32.43 ? 152 ARG A C     1 
ATOM   1201 O  O     . ARG A 1 160 ? 28.392  39.533 37.191 1.00 37.58 ? 152 ARG A O     1 
ATOM   1202 C  CB    . ARG A 1 160 ? 27.228  38.525 39.901 1.00 30.26 ? 152 ARG A CB    1 
ATOM   1203 N  N     . ALA A 1 161 ? 26.563  38.396 36.558 1.00 32.97 ? 153 ALA A N     1 
ATOM   1204 C  CA    . ALA A 1 161 ? 27.076  38.126 35.212 1.00 33.86 ? 153 ALA A CA    1 
ATOM   1205 C  C     . ALA A 1 161 ? 27.180  39.428 34.424 1.00 34.98 ? 153 ALA A C     1 
ATOM   1206 O  O     . ALA A 1 161 ? 27.998  39.536 33.516 1.00 36.91 ? 153 ALA A O     1 
ATOM   1207 C  CB    . ALA A 1 161 ? 26.177  37.136 34.479 1.00 32.00 ? 153 ALA A CB    1 
ATOM   1208 N  N     . PRO B 1 10  ? 5.314   1.297  11.118 1.00 31.18 ? 2   PRO B N     1 
ATOM   1209 C  CA    . PRO B 1 10  ? 5.575   2.070  12.329 1.00 29.19 ? 2   PRO B CA    1 
ATOM   1210 C  C     . PRO B 1 10  ? 7.064   2.200  12.745 1.00 26.92 ? 2   PRO B C     1 
ATOM   1211 O  O     . PRO B 1 10  ? 7.387   3.035  13.596 1.00 26.75 ? 2   PRO B O     1 
ATOM   1212 C  CB    . PRO B 1 10  ? 4.770   1.304  13.401 1.00 30.62 ? 2   PRO B CB    1 
ATOM   1213 C  CG    . PRO B 1 10  ? 3.598   0.767  12.648 1.00 30.87 ? 2   PRO B CG    1 
ATOM   1214 C  CD    . PRO B 1 10  ? 4.156   0.384  11.288 1.00 32.27 ? 2   PRO B CD    1 
ATOM   1215 N  N     . SER B 1 11  ? 7.950   1.394  12.168 1.00 24.63 ? 3   SER B N     1 
ATOM   1216 C  CA    . SER B 1 11  ? 9.360   1.416  12.537 1.00 22.46 ? 3   SER B CA    1 
ATOM   1217 C  C     . SER B 1 11  ? 10.159  2.487  11.788 1.00 19.97 ? 3   SER B C     1 
ATOM   1218 O  O     . SER B 1 11  ? 11.364  2.617  12.017 1.00 20.30 ? 3   SER B O     1 
ATOM   1219 C  CB    . SER B 1 11  ? 9.992   0.048  12.285 1.00 23.57 ? 3   SER B CB    1 
ATOM   1220 O  OG    . SER B 1 11  ? 9.571   -0.476 11.053 1.00 26.22 ? 3   SER B OG    1 
ATOM   1221 N  N     . GLU B 1 12  ? 9.505   3.257  10.923 1.00 16.68 ? 4   GLU B N     1 
ATOM   1222 C  CA    . GLU B 1 12  ? 10.181  4.377  10.268 1.00 15.06 ? 4   GLU B CA    1 
ATOM   1223 C  C     . GLU B 1 12  ? 10.821  5.304  11.291 1.00 14.02 ? 4   GLU B C     1 
ATOM   1224 O  O     . GLU B 1 12  ? 10.274  5.513  12.387 1.00 12.87 ? 4   GLU B O     1 
ATOM   1225 C  CB    . GLU B 1 12  ? 9.195   5.145  9.404  1.00 14.67 ? 4   GLU B CB    1 
ATOM   1226 C  CG    . GLU B 1 12  ? 9.785   6.284  8.597  1.00 14.37 ? 4   GLU B CG    1 
ATOM   1227 C  CD    . GLU B 1 12  ? 8.784   6.869  7.613  1.00 14.25 ? 4   GLU B CD    1 
ATOM   1228 O  OE1   . GLU B 1 12  ? 8.260   6.117  6.742  1.00 14.89 ? 4   GLU B OE1   1 
ATOM   1229 O  OE2   . GLU B 1 12  ? 8.488   8.081  7.729  1.00 13.93 ? 4   GLU B OE2   1 
ATOM   1230 N  N     . ARG B 1 13  ? 11.981  5.863  10.934 1.00 13.39 ? 5   ARG B N     1 
ATOM   1231 C  CA    . ARG B 1 13  ? 12.700  6.759  11.843 1.00 13.02 ? 5   ARG B CA    1 
ATOM   1232 C  C     . ARG B 1 13  ? 13.119  8.028  11.117 1.00 12.24 ? 5   ARG B C     1 
ATOM   1233 O  O     . ARG B 1 13  ? 13.368  8.018  9.892  1.00 11.97 ? 5   ARG B O     1 
ATOM   1234 C  CB    . ARG B 1 13  ? 13.931  6.054  12.441 1.00 14.32 ? 5   ARG B CB    1 
ATOM   1235 C  CG    . ARG B 1 13  ? 13.592  5.061  13.549 1.00 15.68 ? 5   ARG B CG    1 
ATOM   1236 C  CD    . ARG B 1 13  ? 14.783  4.221  14.032 1.00 17.38 ? 5   ARG B CD    1 
ATOM   1237 N  NE    . ARG B 1 13  ? 14.406  3.406  15.196 1.00 19.17 ? 5   ARG B NE    1 
ATOM   1238 C  CZ    . ARG B 1 13  ? 15.243  2.611  15.859 1.00 21.05 ? 5   ARG B CZ    1 
ATOM   1239 N  NH1   . ARG B 1 13  ? 16.517  2.532  15.474 1.00 21.21 ? 5   ARG B NH1   1 
ATOM   1240 N  NH2   . ARG B 1 13  ? 14.815  1.893  16.904 1.00 21.95 ? 5   ARG B NH2   1 
ATOM   1241 N  N     . THR B 1 14  ? 13.188  9.120  11.877 1.00 10.85 ? 6   THR B N     1 
ATOM   1242 C  CA    . THR B 1 14  ? 13.690  10.374 11.365 1.00 10.58 ? 6   THR B CA    1 
ATOM   1243 C  C     . THR B 1 14  ? 14.652  11.035 12.329 1.00 10.06 ? 6   THR B C     1 
ATOM   1244 O  O     . THR B 1 14  ? 14.654  10.745 13.531 1.00 9.62  ? 6   THR B O     1 
ATOM   1245 C  CB    . THR B 1 14  ? 12.554  11.335 10.982 1.00 10.53 ? 6   THR B CB    1 
ATOM   1246 O  OG1   . THR B 1 14  ? 13.097  12.324 10.075 1.00 11.51 ? 6   THR B OG1   1 
ATOM   1247 C  CG2   . THR B 1 14  ? 11.901  11.995 12.219 1.00 10.22 ? 6   THR B CG2   1 
ATOM   1248 N  N     . PHE B 1 15  ? 15.490  11.919 11.785 1.00 9.92  ? 7   PHE B N     1 
ATOM   1249 C  CA    . PHE B 1 15  ? 16.404  12.730 12.580 1.00 9.73  ? 7   PHE B CA    1 
ATOM   1250 C  C     . PHE B 1 15  ? 15.852  14.151 12.684 1.00 9.48  ? 7   PHE B C     1 
ATOM   1251 O  O     . PHE B 1 15  ? 15.574  14.808 11.662 1.00 9.92  ? 7   PHE B O     1 
ATOM   1252 C  CB    . PHE B 1 15  ? 17.814  12.729 11.973 1.00 9.97  ? 7   PHE B CB    1 
ATOM   1253 C  CG    . PHE B 1 15  ? 18.795  13.631 12.689 1.00 9.65  ? 7   PHE B CG    1 
ATOM   1254 C  CD1   . PHE B 1 15  ? 19.299  13.268 13.939 1.00 9.58  ? 7   PHE B CD1   1 
ATOM   1255 C  CD2   . PHE B 1 15  ? 19.201  14.840 12.137 1.00 9.59  ? 7   PHE B CD2   1 
ATOM   1256 C  CE1   . PHE B 1 15  ? 20.184  14.105 14.612 1.00 9.72  ? 7   PHE B CE1   1 
ATOM   1257 C  CE2   . PHE B 1 15  ? 20.098  15.668 12.810 1.00 9.60  ? 7   PHE B CE2   1 
ATOM   1258 C  CZ    . PHE B 1 15  ? 20.589  15.309 14.035 1.00 9.54  ? 7   PHE B CZ    1 
ATOM   1259 N  N     . ILE B 1 16  ? 15.696  14.602 13.927 1.00 8.86  ? 8   ILE B N     1 
ATOM   1260 C  CA    . ILE B 1 16  ? 15.249  15.950 14.231 1.00 8.76  ? 8   ILE B CA    1 
ATOM   1261 C  C     . ILE B 1 16  ? 16.350  16.596 15.064 1.00 8.76  ? 8   ILE B C     1 
ATOM   1262 O  O     . ILE B 1 16  ? 16.869  15.942 15.982 1.00 8.95  ? 8   ILE B O     1 
ATOM   1263 C  CB    . ILE B 1 16  ? 13.932  15.942 15.047 1.00 8.42  ? 8   ILE B CB    1 
ATOM   1264 C  CG1   . ILE B 1 16  ? 12.818  15.180 14.315 1.00 8.41  ? 8   ILE B CG1   1 
ATOM   1265 C  CG2   . ILE B 1 16  ? 13.489  17.369 15.384 1.00 8.44  ? 8   ILE B CG2   1 
ATOM   1266 C  CD1   . ILE B 1 16  ? 12.360  15.735 12.971 1.00 8.51  ? 8   ILE B CD1   1 
ATOM   1267 N  N     . ALA B 1 17  ? 16.689  17.847 14.766 1.00 8.91  ? 9   ALA B N     1 
ATOM   1268 C  CA    . ALA B 1 17  ? 17.641  18.584 15.584 1.00 9.06  ? 9   ALA B CA    1 
ATOM   1269 C  C     . ALA B 1 17  ? 17.038  19.899 16.017 1.00 9.12  ? 9   ALA B C     1 
ATOM   1270 O  O     . ALA B 1 17  ? 16.429  20.589 15.213 1.00 9.63  ? 9   ALA B O     1 
ATOM   1271 C  CB    . ALA B 1 17  ? 18.949  18.848 14.851 1.00 9.42  ? 9   ALA B CB    1 
ATOM   1272 N  N     . VAL B 1 18  ? 17.248  20.243 17.278 1.00 8.58  ? 10  VAL B N     1 
ATOM   1273 C  CA    . VAL B 1 18  ? 17.080  21.614 17.717 1.00 8.35  ? 10  VAL B CA    1 
ATOM   1274 C  C     . VAL B 1 18  ? 18.397  22.344 17.393 1.00 8.56  ? 10  VAL B C     1 
ATOM   1275 O  O     . VAL B 1 18  ? 19.452  21.968 17.896 1.00 8.49  ? 10  VAL B O     1 
ATOM   1276 C  CB    . VAL B 1 18  ? 16.754  21.731 19.216 1.00 8.05  ? 10  VAL B CB    1 
ATOM   1277 C  CG1   . VAL B 1 18  ? 16.447  23.196 19.531 1.00 7.96  ? 10  VAL B CG1   1 
ATOM   1278 C  CG2   . VAL B 1 18  ? 15.582  20.830 19.589 1.00 7.78  ? 10  VAL B CG2   1 
ATOM   1279 N  N     . LYS B 1 19  ? 18.320  23.366 16.543 1.00 8.67  ? 11  LYS B N     1 
ATOM   1280 C  CA    . LYS B 1 19  ? 19.492  24.098 16.083 1.00 9.25  ? 11  LYS B CA    1 
ATOM   1281 C  C     . LYS B 1 19  ? 19.998  25.012 17.204 1.00 8.78  ? 11  LYS B C     1 
ATOM   1282 O  O     . LYS B 1 19  ? 19.308  25.182 18.199 1.00 8.44  ? 11  LYS B O     1 
ATOM   1283 C  CB    . LYS B 1 19  ? 19.162  24.856 14.794 1.00 10.36 ? 11  LYS B CB    1 
ATOM   1284 C  CG    . LYS B 1 19  ? 18.870  23.924 13.602 1.00 11.78 ? 11  LYS B CG    1 
ATOM   1285 C  CD    . LYS B 1 19  ? 18.485  24.760 12.391 1.00 13.45 ? 11  LYS B CD    1 
ATOM   1286 C  CE    . LYS B 1 19  ? 18.169  23.928 11.185 1.00 15.54 ? 11  LYS B CE    1 
ATOM   1287 N  NZ    . LYS B 1 19  ? 17.798  24.745 9.983  1.00 17.03 ? 11  LYS B NZ    1 
ATOM   1288 N  N     . PRO B 1 20  ? 21.177  25.627 17.046 1.00 8.48  ? 12  PRO B N     1 
ATOM   1289 C  CA    . PRO B 1 20  ? 21.689  26.377 18.202 1.00 8.55  ? 12  PRO B CA    1 
ATOM   1290 C  C     . PRO B 1 20  ? 20.821  27.527 18.685 1.00 8.29  ? 12  PRO B C     1 
ATOM   1291 O  O     . PRO B 1 20  ? 20.835  27.807 19.887 1.00 8.24  ? 12  PRO B O     1 
ATOM   1292 C  CB    . PRO B 1 20  ? 23.045  26.895 17.707 1.00 8.92  ? 12  PRO B CB    1 
ATOM   1293 C  CG    . PRO B 1 20  ? 23.452  25.865 16.705 1.00 8.98  ? 12  PRO B CG    1 
ATOM   1294 C  CD    . PRO B 1 20  ? 22.177  25.597 15.961 1.00 8.87  ? 12  PRO B CD    1 
ATOM   1295 N  N     . ASP B 1 21  ? 20.074  28.163 17.788 1.00 8.25  ? 13  ASP B N     1 
ATOM   1296 C  CA    . ASP B 1 21  ? 19.116  29.206 18.161 1.00 8.25  ? 13  ASP B CA    1 
ATOM   1297 C  C     . ASP B 1 21  ? 17.954  28.660 18.995 1.00 8.03  ? 13  ASP B C     1 
ATOM   1298 O  O     . ASP B 1 21  ? 17.469  29.309 19.927 1.00 8.08  ? 13  ASP B O     1 
ATOM   1299 C  CB    . ASP B 1 21  ? 18.580  30.002 16.951 1.00 8.41  ? 13  ASP B CB    1 
ATOM   1300 C  CG    . ASP B 1 21  ? 18.029  29.125 15.833 1.00 8.40  ? 13  ASP B CG    1 
ATOM   1301 O  OD1   . ASP B 1 21  ? 18.652  28.070 15.541 1.00 8.53  ? 13  ASP B OD1   1 
ATOM   1302 O  OD2   . ASP B 1 21  ? 16.999  29.486 15.224 1.00 8.42  ? 13  ASP B OD2   1 
ATOM   1303 N  N     . GLY B 1 22  ? 17.477  27.482 18.619 1.00 7.77  ? 14  GLY B N     1 
ATOM   1304 C  CA    . GLY B 1 22  ? 16.465  26.821 19.400 1.00 7.50  ? 14  GLY B CA    1 
ATOM   1305 C  C     . GLY B 1 22  ? 16.892  26.417 20.807 1.00 7.27  ? 14  GLY B C     1 
ATOM   1306 O  O     . GLY B 1 22  ? 16.106  26.516 21.767 1.00 7.18  ? 14  GLY B O     1 
ATOM   1307 N  N     . VAL B 1 23  ? 18.123  25.922 20.946 1.00 7.02  ? 15  VAL B N     1 
ATOM   1308 C  CA    . VAL B 1 23  ? 18.672  25.680 22.274 1.00 7.06  ? 15  VAL B CA    1 
ATOM   1309 C  C     . VAL B 1 23  ? 18.793  26.979 23.085 1.00 7.32  ? 15  VAL B C     1 
ATOM   1310 O  O     . VAL B 1 23  ? 18.371  27.056 24.241 1.00 7.63  ? 15  VAL B O     1 
ATOM   1311 C  CB    . VAL B 1 23  ? 20.012  24.944 22.192 1.00 7.13  ? 15  VAL B CB    1 
ATOM   1312 C  CG1   . VAL B 1 23  ? 20.586  24.711 23.593 1.00 7.30  ? 15  VAL B CG1   1 
ATOM   1313 C  CG2   . VAL B 1 23  ? 19.786  23.606 21.481 1.00 7.00  ? 15  VAL B CG2   1 
ATOM   1314 N  N     . GLN B 1 24  ? 19.398  27.998 22.481 1.00 7.44  ? 16  GLN B N     1 
ATOM   1315 C  CA    . GLN B 1 24  ? 19.577  29.269 23.126 1.00 7.72  ? 16  GLN B CA    1 
ATOM   1316 C  C     . GLN B 1 24  ? 18.262  29.881 23.563 1.00 7.82  ? 16  GLN B C     1 
ATOM   1317 O  O     . GLN B 1 24  ? 18.206  30.517 24.620 1.00 8.03  ? 16  GLN B O     1 
ATOM   1318 C  CB    . GLN B 1 24  ? 20.294  30.247 22.192 1.00 8.03  ? 16  GLN B CB    1 
ATOM   1319 C  CG    . GLN B 1 24  ? 21.790  30.020 22.102 1.00 8.30  ? 16  GLN B CG    1 
ATOM   1320 C  CD    . GLN B 1 24  ? 22.539  30.645 23.265 1.00 8.56  ? 16  GLN B CD    1 
ATOM   1321 O  OE1   . GLN B 1 24  ? 21.942  31.279 24.146 1.00 8.72  ? 16  GLN B OE1   1 
ATOM   1322 N  NE2   . GLN B 1 24  ? 23.868  30.470 23.285 1.00 8.68  ? 16  GLN B NE2   1 
ATOM   1323 N  N     . ARG B 1 25  ? 17.219  29.705 22.748 1.00 7.64  ? 17  ARG B N     1 
ATOM   1324 C  CA    . ARG B 1 25  ? 15.922  30.300 23.028 1.00 7.89  ? 17  ARG B CA    1 
ATOM   1325 C  C     . ARG B 1 25  ? 14.979  29.369 23.818 1.00 8.01  ? 17  ARG B C     1 
ATOM   1326 O  O     . ARG B 1 25  ? 13.762  29.608 23.897 1.00 8.26  ? 17  ARG B O     1 
ATOM   1327 C  CB    . ARG B 1 25  ? 15.266  30.799 21.742 1.00 7.89  ? 17  ARG B CB    1 
ATOM   1328 C  CG    . ARG B 1 25  ? 15.990  32.001 21.149 1.00 8.18  ? 17  ARG B CG    1 
ATOM   1329 C  CD    . ARG B 1 25  ? 15.392  32.405 19.813 1.00 8.32  ? 17  ARG B CD    1 
ATOM   1330 N  NE    . ARG B 1 25  ? 14.002  32.813 19.997 1.00 8.45  ? 17  ARG B NE    1 
ATOM   1331 C  CZ    . ARG B 1 25  ? 13.016  32.555 19.143 1.00 8.65  ? 17  ARG B CZ    1 
ATOM   1332 N  NH1   . ARG B 1 25  ? 13.252  31.933 17.987 1.00 8.70  ? 17  ARG B NH1   1 
ATOM   1333 N  NH2   . ARG B 1 25  ? 11.779  32.958 19.428 1.00 8.79  ? 17  ARG B NH2   1 
ATOM   1334 N  N     . ASN B 1 26  ? 15.542  28.327 24.430 1.00 8.17  ? 18  ASN B N     1 
ATOM   1335 C  CA    . ASN B 1 26  ? 14.793  27.526 25.397 1.00 8.55  ? 18  ASN B CA    1 
ATOM   1336 C  C     . ASN B 1 26  ? 13.574  26.816 24.795 1.00 8.31  ? 18  ASN B C     1 
ATOM   1337 O  O     . ASN B 1 26  ? 12.481  26.816 25.397 1.00 8.37  ? 18  ASN B O     1 
ATOM   1338 C  CB    . ASN B 1 26  ? 14.349  28.376 26.602 1.00 9.34  ? 18  ASN B CB    1 
ATOM   1339 C  CG    . ASN B 1 26  ? 15.478  28.775 27.541 1.00 10.39 ? 18  ASN B CG    1 
ATOM   1340 O  OD1   . ASN B 1 26  ? 16.533  28.125 27.643 1.00 11.49 ? 18  ASN B OD1   1 
ATOM   1341 N  ND2   . ASN B 1 26  ? 15.223  29.827 28.303 1.00 11.26 ? 18  ASN B ND2   1 
ATOM   1342 N  N     . LEU B 1 27  ? 13.766  26.217 23.620 1.00 7.90  ? 19  LEU B N     1 
ATOM   1343 C  CA    . LEU B 1 27  ? 12.720  25.539 22.905 1.00 7.68  ? 19  LEU B CA    1 
ATOM   1344 C  C     . LEU B 1 27  ? 12.904  24.031 22.885 1.00 7.44  ? 19  LEU B C     1 
ATOM   1345 O  O     . LEU B 1 27  ? 12.137  23.331 22.229 1.00 7.74  ? 19  LEU B O     1 
ATOM   1346 C  CB    . LEU B 1 27  ? 12.615  26.107 21.486 1.00 7.87  ? 19  LEU B CB    1 
ATOM   1347 C  CG    . LEU B 1 27  ? 12.161  27.567 21.417 1.00 8.18  ? 19  LEU B CG    1 
ATOM   1348 C  CD1   . LEU B 1 27  ? 12.264  28.064 19.978 1.00 8.32  ? 19  LEU B CD1   1 
ATOM   1349 C  CD2   . LEU B 1 27  ? 10.735  27.685 21.933 1.00 8.64  ? 19  LEU B CD2   1 
ATOM   1350 N  N     . VAL B 1 28  ? 13.899  23.508 23.607 1.00 7.11  ? 20  VAL B N     1 
ATOM   1351 C  CA    . VAL B 1 28  ? 14.174  22.066 23.514 1.00 6.98  ? 20  VAL B CA    1 
ATOM   1352 C  C     . VAL B 1 28  ? 12.977  21.272 24.038 1.00 7.07  ? 20  VAL B C     1 
ATOM   1353 O  O     . VAL B 1 28  ? 12.453  20.377 23.373 1.00 7.01  ? 20  VAL B O     1 
ATOM   1354 C  CB    . VAL B 1 28  ? 15.427  21.669 24.297 1.00 7.07  ? 20  VAL B CB    1 
ATOM   1355 C  CG1   . VAL B 1 28  ? 15.621  20.139 24.280 1.00 6.92  ? 20  VAL B CG1   1 
ATOM   1356 C  CG2   . VAL B 1 28  ? 16.671  22.374 23.729 1.00 7.12  ? 20  VAL B CG2   1 
ATOM   1357 N  N     . GLY B 1 29  ? 12.575  21.574 25.260 1.00 7.45  ? 21  GLY B N     1 
ATOM   1358 C  CA    . GLY B 1 29  ? 11.445  20.883 25.847 1.00 7.64  ? 21  GLY B CA    1 
ATOM   1359 C  C     . GLY B 1 29  ? 10.158  21.017 25.074 1.00 7.87  ? 21  GLY B C     1 
ATOM   1360 O  O     . GLY B 1 29  ? 9.450   20.023 24.861 1.00 8.01  ? 21  GLY B O     1 
ATOM   1361 N  N     . GLU B 1 30  ? 9.859   22.237 24.631 1.00 8.29  ? 22  GLU B N     1 
ATOM   1362 C  CA    . GLU B 1 30  ? 8.677   22.477 23.815 1.00 9.10  ? 22  GLU B CA    1 
ATOM   1363 C  C     . GLU B 1 30  ? 8.666   21.607 22.559 1.00 8.36  ? 22  GLU B C     1 
ATOM   1364 O  O     . GLU B 1 30  ? 7.619   21.024 22.215 1.00 8.39  ? 22  GLU B O     1 
ATOM   1365 C  CB    . GLU B 1 30  ? 8.564   23.957 23.446 1.00 10.35 ? 22  GLU B CB    1 
ATOM   1366 C  CG    . GLU B 1 30  ? 7.314   24.300 22.631 1.00 12.02 ? 22  GLU B CG    1 
ATOM   1367 C  CD    . GLU B 1 30  ? 5.993   23.984 23.324 1.00 13.57 ? 22  GLU B CD    1 
ATOM   1368 O  OE1   . GLU B 1 30  ? 5.927   24.078 24.574 1.00 13.98 ? 22  GLU B OE1   1 
ATOM   1369 O  OE2   . GLU B 1 30  ? 4.992   23.564 22.634 1.00 16.00 ? 22  GLU B OE2   1 
ATOM   1370 N  N     . ILE B 1 31  ? 9.826   21.467 21.891 1.00 7.83  ? 23  ILE B N     1 
ATOM   1371 C  CA    . ILE B 1 31  ? 9.901   20.692 20.701 1.00 7.56  ? 23  ILE B CA    1 
ATOM   1372 C  C     . ILE B 1 31  ? 9.708   19.205 21.003 1.00 7.41  ? 23  ILE B C     1 
ATOM   1373 O  O     . ILE B 1 31  ? 8.895   18.552 20.378 1.00 7.39  ? 23  ILE B O     1 
ATOM   1374 C  CB    . ILE B 1 31  ? 11.209  20.950 19.894 1.00 7.47  ? 23  ILE B CB    1 
ATOM   1375 C  CG1   . ILE B 1 31  ? 11.107  22.356 19.275 1.00 7.57  ? 23  ILE B CG1   1 
ATOM   1376 C  CG2   . ILE B 1 31  ? 11.363  19.900 18.797 1.00 7.62  ? 23  ILE B CG2   1 
ATOM   1377 C  CD1   . ILE B 1 31  ? 12.447  22.958 18.796 1.00 7.62  ? 23  ILE B CD1   1 
ATOM   1378 N  N     . ILE B 1 32  ? 10.407  18.712 22.013 1.00 7.37  ? 24  ILE B N     1 
ATOM   1379 C  CA    . ILE B 1 32  ? 10.255  17.325 22.418 1.00 7.61  ? 24  ILE B CA    1 
ATOM   1380 C  C     . ILE B 1 32  ? 8.821   17.036 22.811 1.00 8.06  ? 24  ILE B C     1 
ATOM   1381 O  O     . ILE B 1 32  ? 8.277   16.005 22.416 1.00 7.76  ? 24  ILE B O     1 
ATOM   1382 C  CB    . ILE B 1 32  ? 11.230  16.944 23.546 1.00 7.54  ? 24  ILE B CB    1 
ATOM   1383 C  CG1   . ILE B 1 32  ? 12.643  16.998 23.003 1.00 7.44  ? 24  ILE B CG1   1 
ATOM   1384 C  CG2   . ILE B 1 32  ? 10.924  15.561 24.122 1.00 7.45  ? 24  ILE B CG2   1 
ATOM   1385 C  CD1   . ILE B 1 32  ? 13.755  16.815 24.029 1.00 7.67  ? 24  ILE B CD1   1 
ATOM   1386 N  N     . LYS B 1 33  ? 8.196   17.928 23.584 1.00 8.68  ? 25  LYS B N     1 
ATOM   1387 C  CA    . LYS B 1 33  ? 6.788   17.725 23.951 1.00 9.82  ? 25  LYS B CA    1 
ATOM   1388 C  C     . LYS B 1 33  ? 5.876   17.524 22.738 1.00 8.88  ? 25  LYS B C     1 
ATOM   1389 O  O     . LYS B 1 33  ? 4.987   16.683 22.760 1.00 8.66  ? 25  LYS B O     1 
ATOM   1390 C  CB    . LYS B 1 33  ? 6.298   18.920 24.768 1.00 11.48 ? 25  LYS B CB    1 
ATOM   1391 C  CG    . LYS B 1 33  ? 4.854   18.857 25.209 1.00 14.08 ? 25  LYS B CG    1 
ATOM   1392 C  CD    . LYS B 1 33  ? 4.509   20.176 25.917 1.00 17.06 ? 25  LYS B CD    1 
ATOM   1393 C  CE    . LYS B 1 33  ? 3.329   20.053 26.825 1.00 20.34 ? 25  LYS B CE    1 
ATOM   1394 N  NZ    . LYS B 1 33  ? 3.697   19.412 28.115 1.00 23.38 ? 25  LYS B NZ    1 
ATOM   1395 N  N     . ARG B 1 34  ? 6.066   18.323 21.689 1.00 8.24  ? 26  ARG B N     1 
ATOM   1396 C  CA    . ARG B 1 34  ? 5.211   18.221 20.512 1.00 8.14  ? 26  ARG B CA    1 
ATOM   1397 C  C     . ARG B 1 34  ? 5.320   16.859 19.845 1.00 7.59  ? 26  ARG B C     1 
ATOM   1398 O  O     . ARG B 1 34  ? 4.311   16.282 19.391 1.00 7.39  ? 26  ARG B O     1 
ATOM   1399 C  CB    . ARG B 1 34  ? 5.488   19.362 19.552 1.00 8.33  ? 26  ARG B CB    1 
ATOM   1400 C  CG    . ARG B 1 34  ? 5.078   20.701 20.165 1.00 8.51  ? 26  ARG B CG    1 
ATOM   1401 C  CD    . ARG B 1 34  ? 5.459   21.853 19.291 1.00 8.76  ? 26  ARG B CD    1 
ATOM   1402 N  NE    . ARG B 1 34  ? 4.953   23.097 19.893 1.00 8.74  ? 26  ARG B NE    1 
ATOM   1403 C  CZ    . ARG B 1 34  ? 4.454   24.126 19.215 1.00 8.86  ? 26  ARG B CZ    1 
ATOM   1404 N  NH1   . ARG B 1 34  ? 4.360   24.081 17.879 1.00 8.67  ? 26  ARG B NH1   1 
ATOM   1405 N  NH2   . ARG B 1 34  ? 4.042   25.194 19.886 1.00 8.85  ? 26  ARG B NH2   1 
ATOM   1406 N  N     . PHE B 1 35  ? 6.544   16.327 19.794 1.00 7.50  ? 27  PHE B N     1 
ATOM   1407 C  CA    . PHE B 1 35  ? 6.746   15.026 19.203 1.00 7.35  ? 27  PHE B CA    1 
ATOM   1408 C  C     . PHE B 1 35  ? 6.183   13.934 20.107 1.00 7.27  ? 27  PHE B C     1 
ATOM   1409 O  O     . PHE B 1 35  ? 5.536   13.012 19.624 1.00 6.95  ? 27  PHE B O     1 
ATOM   1410 C  CB    . PHE B 1 35  ? 8.222   14.806 18.908 1.00 7.37  ? 27  PHE B CB    1 
ATOM   1411 C  CG    . PHE B 1 35  ? 8.656   15.387 17.605 1.00 7.36  ? 27  PHE B CG    1 
ATOM   1412 C  CD1   . PHE B 1 35  ? 8.874   16.756 17.469 1.00 7.28  ? 27  PHE B CD1   1 
ATOM   1413 C  CD2   . PHE B 1 35  ? 8.825   14.589 16.502 1.00 7.57  ? 27  PHE B CD2   1 
ATOM   1414 C  CE1   . PHE B 1 35  ? 9.245   17.309 16.256 1.00 7.62  ? 27  PHE B CE1   1 
ATOM   1415 C  CE2   . PHE B 1 35  ? 9.215   15.125 15.287 1.00 7.77  ? 27  PHE B CE2   1 
ATOM   1416 C  CZ    . PHE B 1 35  ? 9.415   16.490 15.159 1.00 7.59  ? 27  PHE B CZ    1 
ATOM   1417 N  N     . GLU B 1 36  ? 6.381   14.042 21.422 1.00 7.15  ? 28  GLU B N     1 
ATOM   1418 C  CA    . GLU B 1 36  ? 5.775   13.038 22.330 1.00 7.49  ? 28  GLU B CA    1 
ATOM   1419 C  C     . GLU B 1 36  ? 4.249   13.072 22.256 1.00 7.87  ? 28  GLU B C     1 
ATOM   1420 O  O     . GLU B 1 36  ? 3.596   12.017 22.232 1.00 8.20  ? 28  GLU B O     1 
ATOM   1421 C  CB    . GLU B 1 36  ? 6.174   13.318 23.761 1.00 7.54  ? 28  GLU B CB    1 
ATOM   1422 C  CG    . GLU B 1 36  ? 7.633   13.052 24.104 1.00 7.57  ? 28  GLU B CG    1 
ATOM   1423 C  CD    . GLU B 1 36  ? 7.976   13.486 25.538 1.00 7.65  ? 28  GLU B CD    1 
ATOM   1424 O  OE1   . GLU B 1 36  ? 7.953   14.711 25.804 1.00 7.29  ? 28  GLU B OE1   1 
ATOM   1425 O  OE2   . GLU B 1 36  ? 8.265   12.627 26.414 1.00 7.99  ? 28  GLU B OE2   1 
ATOM   1426 N  N     . ASN B 1 37  ? 3.672   14.273 22.245 1.00 8.23  ? 29  ASN B N     1 
ATOM   1427 C  CA    . ASN B 1 37  ? 2.223   14.401 22.216 1.00 8.59  ? 29  ASN B CA    1 
ATOM   1428 C  C     . ASN B 1 37  ? 1.589   13.749 20.997 1.00 8.69  ? 29  ASN B C     1 
ATOM   1429 O  O     . ASN B 1 37  ? 0.462   13.233 21.057 1.00 8.91  ? 29  ASN B O     1 
ATOM   1430 C  CB    . ASN B 1 37  ? 1.799   15.885 22.243 1.00 8.97  ? 29  ASN B CB    1 
ATOM   1431 C  CG    . ASN B 1 37  ? 2.030   16.563 23.575 1.00 9.41  ? 29  ASN B CG    1 
ATOM   1432 O  OD1   . ASN B 1 37  ? 2.280   15.942 24.613 1.00 10.33 ? 29  ASN B OD1   1 
ATOM   1433 N  ND2   . ASN B 1 37  ? 1.928   17.881 23.547 1.00 9.71  ? 29  ASN B ND2   1 
ATOM   1434 N  N     . LYS B 1 38  ? 2.294   13.821 19.872 1.00 8.69  ? 30  LYS B N     1 
ATOM   1435 C  CA    . LYS B 1 38  ? 1.832   13.275 18.589 1.00 8.86  ? 30  LYS B CA    1 
ATOM   1436 C  C     . LYS B 1 38  ? 1.722   11.750 18.616 1.00 9.01  ? 30  LYS B C     1 
ATOM   1437 O  O     . LYS B 1 38  ? 0.878   11.197 17.923 1.00 9.38  ? 30  LYS B O     1 
ATOM   1438 C  CB    . LYS B 1 38  ? 2.776   13.761 17.475 1.00 9.09  ? 30  LYS B CB    1 
ATOM   1439 C  CG    . LYS B 1 38  ? 2.455   13.302 16.054 1.00 9.45  ? 30  LYS B CG    1 
ATOM   1440 C  CD    . LYS B 1 38  ? 1.134   13.805 15.540 1.00 10.06 ? 30  LYS B CD    1 
ATOM   1441 C  CE    . LYS B 1 38  ? 1.027   13.573 14.038 1.00 10.61 ? 30  LYS B CE    1 
ATOM   1442 N  NZ    . LYS B 1 38  ? -0.313  14.066 13.605 1.00 10.78 ? 30  LYS B NZ    1 
ATOM   1443 N  N     . GLY B 1 39  ? 2.540   11.085 19.450 1.00 8.43  ? 31  GLY B N     1 
ATOM   1444 C  CA    . GLY B 1 39  ? 2.583   9.620  19.512 1.00 8.70  ? 31  GLY B CA    1 
ATOM   1445 C  C     . GLY B 1 39  ? 3.871   8.997  19.018 1.00 8.54  ? 31  GLY B C     1 
ATOM   1446 O  O     . GLY B 1 39  ? 4.025   7.768  19.017 1.00 8.96  ? 31  GLY B O     1 
ATOM   1447 N  N     . TYR B 1 40  ? 4.829   9.836  18.653 1.00 8.26  ? 32  TYR B N     1 
ATOM   1448 C  CA    . TYR B 1 40  ? 6.121   9.345  18.189 1.00 8.49  ? 32  TYR B CA    1 
ATOM   1449 C  C     . TYR B 1 40  ? 6.987   8.930  19.368 1.00 8.32  ? 32  TYR B C     1 
ATOM   1450 O  O     . TYR B 1 40  ? 6.815   9.417  20.479 1.00 8.64  ? 32  TYR B O     1 
ATOM   1451 C  CB    . TYR B 1 40  ? 6.839   10.395 17.339 1.00 8.49  ? 32  TYR B CB    1 
ATOM   1452 C  CG    . TYR B 1 40  ? 6.087   10.835 16.093 1.00 8.58  ? 32  TYR B CG    1 
ATOM   1453 C  CD1   . TYR B 1 40  ? 5.469   9.906  15.251 1.00 9.15  ? 32  TYR B CD1   1 
ATOM   1454 C  CD2   . TYR B 1 40  ? 6.113   12.158 15.687 1.00 8.44  ? 32  TYR B CD2   1 
ATOM   1455 C  CE1   . TYR B 1 40  ? 4.813   10.295 14.107 1.00 9.34  ? 32  TYR B CE1   1 
ATOM   1456 C  CE2   . TYR B 1 40  ? 5.469   12.570 14.531 1.00 8.96  ? 32  TYR B CE2   1 
ATOM   1457 C  CZ    . TYR B 1 40  ? 4.820   11.638 13.741 1.00 9.18  ? 32  TYR B CZ    1 
ATOM   1458 O  OH    . TYR B 1 40  ? 4.173   11.997 12.574 1.00 10.23 ? 32  TYR B OH    1 
ATOM   1459 N  N     . LYS B 1 41  ? 7.914   8.004  19.106 1.00 8.42  ? 33  LYS B N     1 
ATOM   1460 C  CA    . LYS B 1 41  ? 8.752   7.379  20.133 1.00 8.28  ? 33  LYS B CA    1 
ATOM   1461 C  C     . LYS B 1 41  ? 10.203  7.836  20.005 1.00 8.25  ? 33  LYS B C     1 
ATOM   1462 O  O     . LYS B 1 41  ? 10.813  7.696  18.959 1.00 8.59  ? 33  LYS B O     1 
ATOM   1463 C  CB    . LYS B 1 41  ? 8.700   5.866  19.983 1.00 8.62  ? 33  LYS B CB    1 
ATOM   1464 C  CG    . LYS B 1 41  ? 9.432   5.142  21.084 1.00 8.76  ? 33  LYS B CG    1 
ATOM   1465 C  CD    . LYS B 1 41  ? 9.245   3.625  21.031 1.00 9.26  ? 33  LYS B CD    1 
ATOM   1466 C  CE    . LYS B 1 41  ? 9.665   3.039  19.709 1.00 9.51  ? 33  LYS B CE    1 
ATOM   1467 N  NZ    . LYS B 1 41  ? 9.464   1.570  19.658 1.00 9.95  ? 33  LYS B NZ    1 
ATOM   1468 N  N     . LEU B 1 42  ? 10.747  8.345  21.097 1.00 8.28  ? 34  LEU B N     1 
ATOM   1469 C  CA    . LEU B 1 42  ? 12.117  8.825  21.166 1.00 8.45  ? 34  LEU B CA    1 
ATOM   1470 C  C     . LEU B 1 42  ? 13.061  7.651  21.326 1.00 8.81  ? 34  LEU B C     1 
ATOM   1471 O  O     . LEU B 1 42  ? 12.982  6.953  22.338 1.00 8.93  ? 34  LEU B O     1 
ATOM   1472 C  CB    . LEU B 1 42  ? 12.277  9.762  22.371 1.00 8.52  ? 34  LEU B CB    1 
ATOM   1473 C  CG    . LEU B 1 42  ? 13.616  10.495 22.523 1.00 8.72  ? 34  LEU B CG    1 
ATOM   1474 C  CD1   . LEU B 1 42  ? 13.906  11.381 21.321 1.00 8.49  ? 34  LEU B CD1   1 
ATOM   1475 C  CD2   . LEU B 1 42  ? 13.738  11.290 23.825 1.00 9.04  ? 34  LEU B CD2   1 
ATOM   1476 N  N     . VAL B 1 43  ? 13.944  7.442  20.344 1.00 8.87  ? 35  VAL B N     1 
ATOM   1477 C  CA    . VAL B 1 43  ? 14.886  6.323  20.394 1.00 9.34  ? 35  VAL B CA    1 
ATOM   1478 C  C     . VAL B 1 43  ? 16.359  6.773  20.375 1.00 9.41  ? 35  VAL B C     1 
ATOM   1479 O  O     . VAL B 1 43  ? 17.240  5.964  20.509 1.00 10.05 ? 35  VAL B O     1 
ATOM   1480 C  CB    . VAL B 1 43  ? 14.602  5.278  19.296 1.00 9.79  ? 35  VAL B CB    1 
ATOM   1481 C  CG1   . VAL B 1 43  ? 13.205  4.687  19.469 1.00 10.04 ? 35  VAL B CG1   1 
ATOM   1482 C  CG2   . VAL B 1 43  ? 14.796  5.863  17.886 1.00 9.71  ? 35  VAL B CG2   1 
ATOM   1483 N  N     . GLY B 1 44  ? 16.599  8.071  20.236 1.00 9.06  ? 36  GLY B N     1 
ATOM   1484 C  CA    . GLY B 1 44  ? 17.930  8.643  20.343 1.00 9.25  ? 36  GLY B CA    1 
ATOM   1485 C  C     . GLY B 1 44  ? 17.860  10.084 20.761 1.00 8.91  ? 36  GLY B C     1 
ATOM   1486 O  O     . GLY B 1 44  ? 16.998  10.823 20.293 1.00 8.45  ? 36  GLY B O     1 
ATOM   1487 N  N     . LEU B 1 45  ? 18.776  10.490 21.641 1.00 9.12  ? 37  LEU B N     1 
ATOM   1488 C  CA    . LEU B 1 45  ? 18.797  11.868 22.140 1.00 9.02  ? 37  LEU B CA    1 
ATOM   1489 C  C     . LEU B 1 45  ? 20.187  12.236 22.626 1.00 9.64  ? 37  LEU B C     1 
ATOM   1490 O  O     . LEU B 1 45  ? 20.798  11.500 23.422 1.00 10.07 ? 37  LEU B O     1 
ATOM   1491 C  CB    . LEU B 1 45  ? 17.806  11.992 23.307 1.00 8.82  ? 37  LEU B CB    1 
ATOM   1492 C  CG    . LEU B 1 45  ? 17.619  13.395 23.921 1.00 8.57  ? 37  LEU B CG    1 
ATOM   1493 C  CD1   . LEU B 1 45  ? 16.937  14.338 22.967 1.00 8.33  ? 37  LEU B CD1   1 
ATOM   1494 C  CD2   . LEU B 1 45  ? 16.813  13.289 25.201 1.00 8.55  ? 37  LEU B CD2   1 
ATOM   1495 N  N     . LYS B 1 46  ? 20.713  13.356 22.149 1.00 9.85  ? 38  LYS B N     1 
ATOM   1496 C  CA    . LYS B 1 46  ? 22.015  13.817 22.620 1.00 11.13 ? 38  LYS B CA    1 
ATOM   1497 C  C     . LYS B 1 46  ? 22.123  15.328 22.471 1.00 11.03 ? 38  LYS B C     1 
ATOM   1498 O  O     . LYS B 1 46  ? 21.561  15.933 21.550 1.00 10.59 ? 38  LYS B O     1 
ATOM   1499 C  CB    . LYS B 1 46  ? 23.182  13.111 21.887 1.00 12.08 ? 38  LYS B CB    1 
ATOM   1500 C  CG    . LYS B 1 46  ? 23.245  13.347 20.390 1.00 12.71 ? 38  LYS B CG    1 
ATOM   1501 C  CD    . LYS B 1 46  ? 24.595  12.957 19.758 1.00 13.78 ? 38  LYS B CD    1 
ATOM   1502 C  CE    . LYS B 1 46  ? 24.805  11.467 19.733 1.00 14.27 ? 38  LYS B CE    1 
ATOM   1503 N  NZ    . LYS B 1 46  ? 26.065  11.030 19.052 1.00 14.25 ? 38  LYS B NZ    1 
ATOM   1504 N  N     . LEU B 1 47  ? 22.878  15.924 23.366 1.00 11.81 ? 39  LEU B N     1 
ATOM   1505 C  CA    . LEU B 1 47  ? 23.299  17.336 23.253 1.00 11.74 ? 39  LEU B CA    1 
ATOM   1506 C  C     . LEU B 1 47  ? 24.790  17.355 22.859 1.00 12.33 ? 39  LEU B C     1 
ATOM   1507 O  O     . LEU B 1 47  ? 25.623  16.676 23.471 1.00 13.00 ? 39  LEU B O     1 
ATOM   1508 C  CB    . LEU B 1 47  ? 23.064  18.062 24.591 1.00 12.10 ? 39  LEU B CB    1 
ATOM   1509 C  CG    . LEU B 1 47  ? 23.487  19.536 24.667 1.00 12.31 ? 39  LEU B CG    1 
ATOM   1510 C  CD1   . LEU B 1 47  ? 22.375  20.475 24.219 1.00 12.51 ? 39  LEU B CD1   1 
ATOM   1511 C  CD2   . LEU B 1 47  ? 23.909  19.863 26.100 1.00 13.69 ? 39  LEU B CD2   1 
ATOM   1512 N  N     . LEU B 1 48  ? 25.122  18.092 21.799 1.00 11.87 ? 40  LEU B N     1 
ATOM   1513 C  CA    . LEU B 1 48  ? 26.502  18.224 21.342 1.00 12.30 ? 40  LEU B CA    1 
ATOM   1514 C  C     . LEU B 1 48  ? 26.672  19.496 20.543 1.00 12.14 ? 40  LEU B C     1 
ATOM   1515 O  O     . LEU B 1 48  ? 25.700  20.012 19.972 1.00 11.20 ? 40  LEU B O     1 
ATOM   1516 C  CB    . LEU B 1 48  ? 26.925  17.026 20.511 1.00 12.85 ? 40  LEU B CB    1 
ATOM   1517 C  CG    . LEU B 1 48  ? 26.463  16.881 19.064 1.00 12.93 ? 40  LEU B CG    1 
ATOM   1518 C  CD1   . LEU B 1 48  ? 27.296  15.752 18.437 1.00 14.07 ? 40  LEU B CD1   1 
ATOM   1519 C  CD2   . LEU B 1 48  ? 24.981  16.580 18.941 1.00 12.62 ? 40  LEU B CD2   1 
ATOM   1520 N  N     . GLN B 1 49  ? 27.911  19.984 20.479 1.00 13.06 ? 41  GLN B N     1 
ATOM   1521 C  CA    . GLN B 1 49  ? 28.244  21.120 19.624 1.00 13.46 ? 41  GLN B CA    1 
ATOM   1522 C  C     . GLN B 1 49  ? 28.860  20.575 18.358 1.00 13.40 ? 41  GLN B C     1 
ATOM   1523 O  O     . GLN B 1 49  ? 29.926  19.972 18.412 1.00 13.53 ? 41  GLN B O     1 
ATOM   1524 C  CB    . GLN B 1 49  ? 29.233  22.058 20.288 1.00 14.94 ? 41  GLN B CB    1 
ATOM   1525 C  CG    . GLN B 1 49  ? 29.655  23.226 19.390 1.00 16.05 ? 41  GLN B CG    1 
ATOM   1526 C  CD    . GLN B 1 49  ? 30.306  24.347 20.153 1.00 17.91 ? 41  GLN B CD    1 
ATOM   1527 O  OE1   . GLN B 1 49  ? 30.339  24.329 21.374 1.00 21.11 ? 41  GLN B OE1   1 
ATOM   1528 N  NE2   . GLN B 1 49  ? 30.833  25.344 19.433 1.00 18.06 ? 41  GLN B NE2   1 
ATOM   1529 N  N     . PRO B 1 50  ? 28.180  20.763 17.230 1.00 12.58 ? 42  PRO B N     1 
ATOM   1530 C  CA    . PRO B 1 50  ? 28.748  20.290 15.982 1.00 13.13 ? 42  PRO B CA    1 
ATOM   1531 C  C     . PRO B 1 50  ? 30.108  20.919 15.698 1.00 13.68 ? 42  PRO B C     1 
ATOM   1532 O  O     . PRO B 1 50  ? 30.334  22.111 15.984 1.00 13.60 ? 42  PRO B O     1 
ATOM   1533 C  CB    . PRO B 1 50  ? 27.729  20.736 14.941 1.00 12.69 ? 42  PRO B CB    1 
ATOM   1534 C  CG    . PRO B 1 50  ? 26.436  20.818 15.704 1.00 12.17 ? 42  PRO B CG    1 
ATOM   1535 C  CD    . PRO B 1 50  ? 26.843  21.369 17.040 1.00 12.10 ? 42  PRO B CD    1 
ATOM   1536 N  N     . THR B 1 51  ? 31.009  20.117 15.149 1.00 14.47 ? 43  THR B N     1 
ATOM   1537 C  CA    . THR B 1 51  ? 32.224  20.674 14.573 1.00 15.37 ? 43  THR B CA    1 
ATOM   1538 C  C     . THR B 1 51  ? 31.876  21.395 13.264 1.00 15.95 ? 43  THR B C     1 
ATOM   1539 O  O     . THR B 1 51  ? 30.804  21.184 12.680 1.00 14.83 ? 43  THR B O     1 
ATOM   1540 C  CB    . THR B 1 51  ? 33.253  19.565 14.292 1.00 15.75 ? 43  THR B CB    1 
ATOM   1541 O  OG1   . THR B 1 51  ? 32.747  18.679 13.285 1.00 16.44 ? 43  THR B OG1   1 
ATOM   1542 C  CG2   . THR B 1 51  ? 33.607  18.782 15.573 1.00 15.96 ? 43  THR B CG2   1 
ATOM   1543 N  N     . GLU B 1 52  ? 32.784  22.248 12.787 1.00 17.35 ? 44  GLU B N     1 
ATOM   1544 C  CA    . GLU B 1 52  ? 32.618  22.840 11.473 1.00 19.26 ? 44  GLU B CA    1 
ATOM   1545 C  C     . GLU B 1 52  ? 32.425  21.773 10.393 1.00 18.99 ? 44  GLU B C     1 
ATOM   1546 O  O     . GLU B 1 52  ? 31.597  21.926 9.491  1.00 18.18 ? 44  GLU B O     1 
ATOM   1547 C  CB    . GLU B 1 52  ? 33.831  23.705 11.126 1.00 21.78 ? 44  GLU B CB    1 
ATOM   1548 C  CG    . GLU B 1 52  ? 33.801  24.261 9.716  1.00 24.97 ? 44  GLU B CG    1 
ATOM   1549 C  CD    . GLU B 1 52  ? 35.021  25.104 9.395  1.00 27.81 ? 44  GLU B CD    1 
ATOM   1550 O  OE1   . GLU B 1 52  ? 36.106  24.535 9.167  1.00 30.58 ? 44  GLU B OE1   1 
ATOM   1551 O  OE2   . GLU B 1 52  ? 34.878  26.336 9.356  1.00 31.81 ? 44  GLU B OE2   1 
ATOM   1552 N  N     . GLU B 1 53  ? 33.196  20.694 10.481 1.00 20.22 ? 45  GLU B N     1 
ATOM   1553 C  CA    . GLU B 1 53  ? 33.102  19.621 9.494  1.00 21.13 ? 45  GLU B CA    1 
ATOM   1554 C  C     . GLU B 1 53  ? 31.767  18.895 9.554  1.00 19.22 ? 45  GLU B C     1 
ATOM   1555 O  O     . GLU B 1 53  ? 31.214  18.527 8.520  1.00 18.46 ? 45  GLU B O     1 
ATOM   1556 C  CB    . GLU B 1 53  ? 34.234  18.603 9.670  1.00 24.19 ? 45  GLU B CB    1 
ATOM   1557 C  CG    . GLU B 1 53  ? 34.672  17.977 8.361  1.00 28.20 ? 45  GLU B CG    1 
ATOM   1558 C  CD    . GLU B 1 53  ? 35.170  19.004 7.333  1.00 30.47 ? 45  GLU B CD    1 
ATOM   1559 O  OE1   . GLU B 1 53  ? 34.859  18.822 6.142  1.00 34.45 ? 45  GLU B OE1   1 
ATOM   1560 O  OE2   . GLU B 1 53  ? 35.850  20.002 7.701  1.00 34.60 ? 45  GLU B OE2   1 
ATOM   1561 N  N     . GLN B 1 54  ? 31.251  18.668 10.755 1.00 18.14 ? 46  GLN B N     1 
ATOM   1562 C  CA    . GLN B 1 54  ? 29.905  18.091 10.873 1.00 17.43 ? 46  GLN B CA    1 
ATOM   1563 C  C     . GLN B 1 54  ? 28.864  19.010 10.246 1.00 16.65 ? 46  GLN B C     1 
ATOM   1564 O  O     . GLN B 1 54  ? 27.967  18.536 9.533  1.00 16.57 ? 46  GLN B O     1 
ATOM   1565 C  CB    . GLN B 1 54  ? 29.544  17.777 12.321 1.00 17.52 ? 46  GLN B CB    1 
ATOM   1566 C  CG    . GLN B 1 54  ? 30.230  16.546 12.926 1.00 18.42 ? 46  GLN B CG    1 
ATOM   1567 C  CD    . GLN B 1 54  ? 29.970  16.424 14.419 1.00 18.71 ? 46  GLN B CD    1 
ATOM   1568 O  OE1   . GLN B 1 54  ? 30.147  17.389 15.163 1.00 18.45 ? 46  GLN B OE1   1 
ATOM   1569 N  NE2   . GLN B 1 54  ? 29.539  15.239 14.872 1.00 19.31 ? 46  GLN B NE2   1 
ATOM   1570 N  N     . ALA B 1 55  ? 28.992  20.320 10.485 1.00 16.00 ? 47  ALA B N     1 
ATOM   1571 C  CA    . ALA B 1 55  ? 28.051  21.311 9.943  1.00 15.73 ? 47  ALA B CA    1 
ATOM   1572 C  C     . ALA B 1 55  ? 28.134  21.303 8.434  1.00 16.92 ? 47  ALA B C     1 
ATOM   1573 O  O     . ALA B 1 55  ? 27.104  21.331 7.750  1.00 16.20 ? 47  ALA B O     1 
ATOM   1574 C  CB    . ALA B 1 55  ? 28.332  22.703 10.480 1.00 15.25 ? 47  ALA B CB    1 
ATOM   1575 N  N     . LYS B 1 56  ? 29.355  21.223 7.885  1.00 17.41 ? 48  LYS B N     1 
ATOM   1576 C  CA    . LYS B 1 56  ? 29.485  21.179 6.421  1.00 19.23 ? 48  LYS B CA    1 
ATOM   1577 C  C     . LYS B 1 56  ? 28.815  19.950 5.809  1.00 19.72 ? 48  LYS B C     1 
ATOM   1578 O  O     . LYS B 1 56  ? 28.183  20.037 4.752  1.00 20.16 ? 48  LYS B O     1 
ATOM   1579 C  CB    . LYS B 1 56  ? 30.961  21.256 5.980  1.00 20.34 ? 48  LYS B CB    1 
ATOM   1580 C  CG    . LYS B 1 56  ? 31.575  22.639 6.230  1.00 21.28 ? 48  LYS B CG    1 
ATOM   1581 C  CD    . LYS B 1 56  ? 32.894  22.846 5.494  1.00 23.44 ? 48  LYS B CD    1 
ATOM   1582 C  CE    . LYS B 1 56  ? 33.996  21.975 6.022  1.00 25.22 ? 48  LYS B CE    1 
ATOM   1583 N  NZ    . LYS B 1 56  ? 35.274  22.164 5.246  1.00 26.57 ? 48  LYS B NZ    1 
ATOM   1584 N  N     . GLN B 1 57  ? 28.960  18.811 6.471  1.00 21.34 ? 49  GLN B N     1 
ATOM   1585 C  CA    . GLN B 1 57  ? 28.462  17.543 5.942  1.00 23.55 ? 49  GLN B CA    1 
ATOM   1586 C  C     . GLN B 1 57  ? 26.966  17.437 6.101  1.00 24.56 ? 49  GLN B C     1 
ATOM   1587 O  O     . GLN B 1 57  ? 26.268  16.906 5.237  1.00 25.65 ? 49  GLN B O     1 
ATOM   1588 C  CB    . GLN B 1 57  ? 29.129  16.366 6.650  1.00 25.92 ? 49  GLN B CB    1 
ATOM   1589 C  CG    . GLN B 1 57  ? 28.744  15.005 6.075  1.00 28.28 ? 49  GLN B CG    1 
ATOM   1590 C  CD    . GLN B 1 57  ? 29.087  14.874 4.598  1.00 29.81 ? 49  GLN B CD    1 
ATOM   1591 O  OE1   . GLN B 1 57  ? 30.137  15.347 4.146  1.00 30.04 ? 49  GLN B OE1   1 
ATOM   1592 N  NE2   . GLN B 1 57  ? 28.197  14.227 3.836  1.00 31.27 ? 49  GLN B NE2   1 
ATOM   1593 N  N     . HIS B 1 58  ? 26.458  17.942 7.218  1.00 23.17 ? 50  HIS B N     1 
ATOM   1594 C  CA    . HIS B 1 58  ? 25.043  17.800 7.469  1.00 23.66 ? 50  HIS B CA    1 
ATOM   1595 C  C     . HIS B 1 58  ? 24.274  18.567 6.443  1.00 24.57 ? 50  HIS B C     1 
ATOM   1596 O  O     . HIS B 1 58  ? 23.198  18.127 5.980  1.00 24.60 ? 50  HIS B O     1 
ATOM   1597 C  CB    . HIS B 1 58  ? 24.713  18.263 8.863  1.00 22.05 ? 50  HIS B CB    1 
ATOM   1598 C  CG    . HIS B 1 58  ? 23.258  18.171 9.178  1.00 20.96 ? 50  HIS B CG    1 
ATOM   1599 N  ND1   . HIS B 1 58  ? 22.608  16.982 9.360  1.00 20.15 ? 50  HIS B ND1   1 
ATOM   1600 C  CD2   . HIS B 1 58  ? 22.324  19.163 9.301  1.00 19.67 ? 50  HIS B CD2   1 
ATOM   1601 C  CE1   . HIS B 1 58  ? 21.316  17.242 9.596  1.00 20.26 ? 50  HIS B CE1   1 
ATOM   1602 N  NE2   . HIS B 1 58  ? 21.146  18.585 9.563  1.00 19.91 ? 50  HIS B NE2   1 
ATOM   1603 N  N     . TYR B 1 59  ? 24.841  19.708 6.060  1.00 24.22 ? 51  TYR B N     1 
ATOM   1604 C  CA    . TYR B 1 59  ? 24.305  20.532 5.004  1.00 23.93 ? 51  TYR B CA    1 
ATOM   1605 C  C     . TYR B 1 59  ? 25.007  20.441 3.638  1.00 23.34 ? 51  TYR B C     1 
ATOM   1606 O  O     . TYR B 1 59  ? 24.976  21.392 2.883  1.00 21.92 ? 51  TYR B O     1 
ATOM   1607 C  CB    . TYR B 1 59  ? 24.288  21.949 5.478  1.00 23.97 ? 51  TYR B CB    1 
ATOM   1608 C  CG    . TYR B 1 59  ? 23.261  22.116 6.558  1.00 24.77 ? 51  TYR B CG    1 
ATOM   1609 C  CD1   . TYR B 1 59  ? 21.914  21.837 6.297  1.00 25.40 ? 51  TYR B CD1   1 
ATOM   1610 C  CD2   . TYR B 1 59  ? 23.623  22.507 7.843  1.00 24.98 ? 51  TYR B CD2   1 
ATOM   1611 C  CE1   . TYR B 1 59  ? 20.951  21.990 7.263  1.00 25.11 ? 51  TYR B CE1   1 
ATOM   1612 C  CE2   . TYR B 1 59  ? 22.664  22.655 8.829  1.00 24.47 ? 51  TYR B CE2   1 
ATOM   1613 C  CZ    . TYR B 1 59  ? 21.331  22.399 8.536  1.00 25.58 ? 51  TYR B CZ    1 
ATOM   1614 O  OH    . TYR B 1 59  ? 20.370  22.557 9.510  1.00 25.61 ? 51  TYR B OH    1 
ATOM   1615 N  N     . ILE B 1 60  ? 25.579  19.281 3.345  1.00 24.74 ? 52  ILE B N     1 
ATOM   1616 C  CA    . ILE B 1 60  ? 26.417  19.082 2.157  1.00 24.98 ? 52  ILE B CA    1 
ATOM   1617 C  C     . ILE B 1 60  ? 25.720  19.390 0.831  1.00 26.48 ? 52  ILE B C     1 
ATOM   1618 O  O     . ILE B 1 60  ? 26.363  19.854 -0.111 1.00 25.88 ? 52  ILE B O     1 
ATOM   1619 C  CB    . ILE B 1 60  ? 27.016  17.658 2.131  1.00 25.85 ? 52  ILE B CB    1 
ATOM   1620 C  CG1   . ILE B 1 60  ? 28.137  17.554 1.096  1.00 26.24 ? 52  ILE B CG1   1 
ATOM   1621 C  CG2   . ILE B 1 60  ? 25.937  16.607 1.890  1.00 26.03 ? 52  ILE B CG2   1 
ATOM   1622 C  CD1   . ILE B 1 60  ? 29.285  18.500 1.337  1.00 26.26 ? 52  ILE B CD1   1 
ATOM   1623 N  N     . ASP B 1 61  ? 24.419  19.132 0.745  1.00 27.79 ? 53  ASP B N     1 
ATOM   1624 C  CA    . ASP B 1 61  ? 23.661  19.440 -0.479 1.00 28.91 ? 53  ASP B CA    1 
ATOM   1625 C  C     . ASP B 1 61  ? 23.460  20.942 -0.710 1.00 26.94 ? 53  ASP B C     1 
ATOM   1626 O  O     . ASP B 1 61  ? 23.053  21.345 -1.795 1.00 27.91 ? 53  ASP B O     1 
ATOM   1627 C  CB    . ASP B 1 61  ? 22.310  18.688 -0.496 1.00 30.28 ? 53  ASP B CB    1 
ATOM   1628 C  CG    . ASP B 1 61  ? 22.469  17.188 -0.811 1.00 32.39 ? 53  ASP B CG    1 
ATOM   1629 O  OD1   . ASP B 1 61  ? 23.612  16.676 -0.875 1.00 34.37 ? 53  ASP B OD1   1 
ATOM   1630 O  OD2   . ASP B 1 61  ? 21.441  16.496 -1.010 1.00 35.24 ? 53  ASP B OD2   1 
ATOM   1631 N  N     . LEU B 1 62  ? 23.793  21.777 0.266  1.00 24.97 ? 54  LEU B N     1 
ATOM   1632 C  CA    . LEU B 1 62  ? 23.726  23.247 0.089  1.00 23.54 ? 54  LEU B CA    1 
ATOM   1633 C  C     . LEU B 1 62  ? 25.096  23.921 -0.109 1.00 22.09 ? 54  LEU B C     1 
ATOM   1634 O  O     . LEU B 1 62  ? 25.203  25.149 -0.127 1.00 20.55 ? 54  LEU B O     1 
ATOM   1635 C  CB    . LEU B 1 62  ? 23.004  23.866 1.294  1.00 24.51 ? 54  LEU B CB    1 
ATOM   1636 C  CG    . LEU B 1 62  ? 21.607  23.285 1.546  1.00 25.66 ? 54  LEU B CG    1 
ATOM   1637 C  CD1   . LEU B 1 62  ? 21.062  23.867 2.833  1.00 25.86 ? 54  LEU B CD1   1 
ATOM   1638 C  CD2   . LEU B 1 62  ? 20.687  23.579 0.360  1.00 26.41 ? 54  LEU B CD2   1 
ATOM   1639 N  N     . ALA B 1 63  ? 26.132  23.110 -0.334 1.00 21.35 ? 55  ALA B N     1 
ATOM   1640 C  CA    . ALA B 1 63  ? 27.498  23.618 -0.395 1.00 21.51 ? 55  ALA B CA    1 
ATOM   1641 C  C     . ALA B 1 63  ? 27.688  24.696 -1.458 1.00 22.20 ? 55  ALA B C     1 
ATOM   1642 O  O     . ALA B 1 63  ? 28.462  25.634 -1.253 1.00 21.92 ? 55  ALA B O     1 
ATOM   1643 C  CB    . ALA B 1 63  ? 28.487  22.484 -0.585 1.00 21.10 ? 55  ALA B CB    1 
ATOM   1644 N  N     . SER B 1 64  ? 26.957  24.599 -2.570 1.00 23.58 ? 56  SER B N     1 
ATOM   1645 C  CA    . SER B 1 64  ? 27.075  25.608 -3.622 1.00 25.18 ? 56  SER B CA    1 
ATOM   1646 C  C     . SER B 1 64  ? 26.222  26.862 -3.380 1.00 25.38 ? 56  SER B C     1 
ATOM   1647 O  O     . SER B 1 64  ? 26.254  27.772 -4.187 1.00 24.88 ? 56  SER B O     1 
ATOM   1648 C  CB    . SER B 1 64  ? 26.730  25.025 -5.011 1.00 25.80 ? 56  SER B CB    1 
ATOM   1649 O  OG    . SER B 1 64  ? 25.368  24.610 -5.053 1.00 26.69 ? 56  SER B OG    1 
ATOM   1650 N  N     . LYS B 1 65  ? 25.451  26.914 -2.293 1.00 26.18 ? 57  LYS B N     1 
ATOM   1651 C  CA    . LYS B 1 65  ? 24.577  28.064 -2.063 1.00 27.12 ? 57  LYS B CA    1 
ATOM   1652 C  C     . LYS B 1 65  ? 25.339  29.201 -1.396 1.00 29.00 ? 57  LYS B C     1 
ATOM   1653 O  O     . LYS B 1 65  ? 26.308  28.976 -0.666 1.00 28.77 ? 57  LYS B O     1 
ATOM   1654 C  CB    . LYS B 1 65  ? 23.370  27.669 -1.201 1.00 26.52 ? 57  LYS B CB    1 
ATOM   1655 C  CG    . LYS B 1 65  ? 22.453  26.623 -1.815 1.00 26.40 ? 57  LYS B CG    1 
ATOM   1656 C  CD    . LYS B 1 65  ? 21.558  27.231 -2.898 1.00 27.44 ? 57  LYS B CD    1 
ATOM   1657 C  CE    . LYS B 1 65  ? 20.615  26.183 -3.459 1.00 27.61 ? 57  LYS B CE    1 
ATOM   1658 N  NZ    . LYS B 1 65  ? 19.828  26.658 -4.629 1.00 28.47 ? 57  LYS B NZ    1 
ATOM   1659 N  N     . PRO B 1 66  ? 24.900  30.441 -1.627 1.00 31.00 ? 58  PRO B N     1 
ATOM   1660 C  CA    . PRO B 1 66  ? 25.635  31.580 -1.069 1.00 31.88 ? 58  PRO B CA    1 
ATOM   1661 C  C     . PRO B 1 66  ? 25.476  31.748 0.454  1.00 31.31 ? 58  PRO B C     1 
ATOM   1662 O  O     . PRO B 1 66  ? 26.317  32.379 1.077  1.00 33.87 ? 58  PRO B O     1 
ATOM   1663 C  CB    . PRO B 1 66  ? 25.038  32.781 -1.806 1.00 32.57 ? 58  PRO B CB    1 
ATOM   1664 C  CG    . PRO B 1 66  ? 23.669  32.352 -2.202 1.00 32.84 ? 58  PRO B CG    1 
ATOM   1665 C  CD    . PRO B 1 66  ? 23.687  30.851 -2.360 1.00 32.57 ? 58  PRO B CD    1 
ATOM   1666 N  N     . PHE B 1 67  ? 24.421  31.176 1.023  1.00 31.89 ? 59  PHE B N     1 
ATOM   1667 C  CA    . PHE B 1 67  ? 24.180  31.202 2.476  1.00 30.38 ? 59  PHE B CA    1 
ATOM   1668 C  C     . PHE B 1 67  ? 24.929  30.082 3.258  1.00 28.89 ? 59  PHE B C     1 
ATOM   1669 O  O     . PHE B 1 67  ? 24.754  29.935 4.479  1.00 27.88 ? 59  PHE B O     1 
ATOM   1670 C  CB    . PHE B 1 67  ? 22.656  31.178 2.771  1.00 30.50 ? 59  PHE B CB    1 
ATOM   1671 C  CG    . PHE B 1 67  ? 21.914  29.960 2.235  1.00 30.91 ? 59  PHE B CG    1 
ATOM   1672 C  CD1   . PHE B 1 67  ? 21.949  28.742 2.903  1.00 31.56 ? 59  PHE B CD1   1 
ATOM   1673 C  CD2   . PHE B 1 67  ? 21.160  30.045 1.059  1.00 31.99 ? 59  PHE B CD2   1 
ATOM   1674 C  CE1   . PHE B 1 67  ? 21.268  27.624 2.419  1.00 31.76 ? 59  PHE B CE1   1 
ATOM   1675 C  CE2   . PHE B 1 67  ? 20.481  28.942 0.571  1.00 31.49 ? 59  PHE B CE2   1 
ATOM   1676 C  CZ    . PHE B 1 67  ? 20.529  27.726 1.244  1.00 32.04 ? 59  PHE B CZ    1 
ATOM   1677 N  N     . TYR B 1 68  ? 25.770  29.305 2.576  1.00 27.03 ? 60  TYR B N     1 
ATOM   1678 C  CA    . TYR B 1 68  ? 26.339  28.082 3.175  1.00 24.80 ? 60  TYR B CA    1 
ATOM   1679 C  C     . TYR B 1 68  ? 27.323  28.347 4.297  1.00 24.14 ? 60  TYR B C     1 
ATOM   1680 O  O     . TYR B 1 68  ? 27.199  27.759 5.382  1.00 22.54 ? 60  TYR B O     1 
ATOM   1681 C  CB    . TYR B 1 68  ? 27.048  27.271 2.104  1.00 23.94 ? 60  TYR B CB    1 
ATOM   1682 C  CG    . TYR B 1 68  ? 27.623  25.922 2.512  1.00 22.29 ? 60  TYR B CG    1 
ATOM   1683 C  CD1   . TYR B 1 68  ? 26.807  24.861 2.853  1.00 21.17 ? 60  TYR B CD1   1 
ATOM   1684 C  CD2   . TYR B 1 68  ? 28.995  25.690 2.447  1.00 22.10 ? 60  TYR B CD2   1 
ATOM   1685 C  CE1   . TYR B 1 68  ? 27.340  23.612 3.167  1.00 20.80 ? 60  TYR B CE1   1 
ATOM   1686 C  CE2   . TYR B 1 68  ? 29.530  24.460 2.769  1.00 21.58 ? 60  TYR B CE2   1 
ATOM   1687 C  CZ    . TYR B 1 68  ? 28.711  23.423 3.118  1.00 20.92 ? 60  TYR B CZ    1 
ATOM   1688 O  OH    . TYR B 1 68  ? 29.271  22.201 3.396  1.00 20.70 ? 60  TYR B OH    1 
ATOM   1689 N  N     . SER B 1 69  ? 28.316  29.201 4.050  1.00 24.26 ? 61  SER B N     1 
ATOM   1690 C  CA    . SER B 1 69  ? 29.362  29.370 5.051  1.00 24.67 ? 61  SER B CA    1 
ATOM   1691 C  C     . SER B 1 69  ? 28.756  29.944 6.346  1.00 23.04 ? 61  SER B C     1 
ATOM   1692 O  O     . SER B 1 69  ? 29.125  29.529 7.443  1.00 21.88 ? 61  SER B O     1 
ATOM   1693 C  CB    . SER B 1 69  ? 30.537  30.207 4.524  1.00 26.29 ? 61  SER B CB    1 
ATOM   1694 O  OG    . SER B 1 69  ? 30.195  31.560 4.460  1.00 28.87 ? 61  SER B OG    1 
ATOM   1695 N  N     . GLY B 1 70  ? 27.790  30.849 6.215  1.00 22.79 ? 62  GLY B N     1 
ATOM   1696 C  CA    . GLY B 1 70  ? 27.080  31.374 7.392  1.00 22.42 ? 62  GLY B CA    1 
ATOM   1697 C  C     . GLY B 1 70  ? 26.256  30.315 8.111  1.00 21.50 ? 62  GLY B C     1 
ATOM   1698 O  O     . GLY B 1 70  ? 26.210  30.304 9.343  1.00 21.50 ? 62  GLY B O     1 
ATOM   1699 N  N     . LEU B 1 71  ? 25.567  29.466 7.352  1.00 20.37 ? 63  LEU B N     1 
ATOM   1700 C  CA    . LEU B 1 71  ? 24.806  28.358 7.914  1.00 19.35 ? 63  LEU B CA    1 
ATOM   1701 C  C     . LEU B 1 71  ? 25.783  27.427 8.662  1.00 18.59 ? 63  LEU B C     1 
ATOM   1702 O  O     . LEU B 1 71  ? 25.508  26.998 9.797  1.00 16.77 ? 63  LEU B O     1 
ATOM   1703 C  CB    . LEU B 1 71  ? 24.031  27.596 6.815  1.00 20.25 ? 63  LEU B CB    1 
ATOM   1704 C  CG    . LEU B 1 71  ? 23.321  26.243 7.122  1.00 20.48 ? 63  LEU B CG    1 
ATOM   1705 C  CD1   . LEU B 1 71  ? 22.231  26.423 8.174  1.00 21.10 ? 63  LEU B CD1   1 
ATOM   1706 C  CD2   . LEU B 1 71  ? 22.726  25.525 5.894  1.00 20.92 ? 63  LEU B CD2   1 
ATOM   1707 N  N     . VAL B 1 72  ? 26.920  27.122 8.028  1.00 17.51 ? 64  VAL B N     1 
ATOM   1708 C  CA    . VAL B 1 72  ? 27.913  26.229 8.642  1.00 17.11 ? 64  VAL B CA    1 
ATOM   1709 C  C     . VAL B 1 72  ? 28.491  26.798 9.939  1.00 16.51 ? 64  VAL B C     1 
ATOM   1710 O  O     . VAL B 1 72  ? 28.589  26.089 10.949 1.00 15.55 ? 64  VAL B O     1 
ATOM   1711 C  CB    . VAL B 1 72  ? 29.028  25.898 7.624  1.00 18.01 ? 64  VAL B CB    1 
ATOM   1712 C  CG1   . VAL B 1 72  ? 30.256  25.315 8.307  1.00 18.48 ? 64  VAL B CG1   1 
ATOM   1713 C  CG2   . VAL B 1 72  ? 28.452  24.967 6.567  1.00 18.39 ? 64  VAL B CG2   1 
ATOM   1714 N  N     . SER B 1 73  ? 28.865  28.077 9.908  1.00 16.24 ? 65  SER B N     1 
ATOM   1715 C  CA    A SER B 1 73  ? 29.422  28.748 11.074 0.50 16.15 ? 65  SER B CA    1 
ATOM   1716 C  CA    B SER B 1 73  ? 29.425  28.734 11.078 0.50 16.15 ? 65  SER B CA    1 
ATOM   1717 C  C     . SER B 1 73  ? 28.408  28.781 12.215 1.00 15.16 ? 65  SER B C     1 
ATOM   1718 O  O     . SER B 1 73  ? 28.751  28.479 13.348 1.00 15.38 ? 65  SER B O     1 
ATOM   1719 C  CB    A SER B 1 73  ? 29.882  30.167 10.721 0.50 16.85 ? 65  SER B CB    1 
ATOM   1720 C  CB    B SER B 1 73  ? 29.921  30.143 10.745 0.50 16.84 ? 65  SER B CB    1 
ATOM   1721 O  OG    A SER B 1 73  ? 30.322  30.877 11.866 0.50 17.07 ? 65  SER B OG    1 
ATOM   1722 O  OG    B SER B 1 73  ? 28.861  30.960 10.277 0.50 17.05 ? 65  SER B OG    1 
ATOM   1723 N  N     . TYR B 1 74  ? 27.164  29.150 11.916 1.00 14.60 ? 66  TYR B N     1 
ATOM   1724 C  CA    A TYR B 1 74  ? 26.132  29.226 12.959 0.50 13.63 ? 66  TYR B CA    1 
ATOM   1725 C  CA    B TYR B 1 74  ? 26.142  29.229 12.974 0.50 13.85 ? 66  TYR B CA    1 
ATOM   1726 C  C     . TYR B 1 74  ? 25.789  27.850 13.542 1.00 13.06 ? 66  TYR B C     1 
ATOM   1727 O  O     . TYR B 1 74  ? 25.629  27.697 14.759 1.00 12.12 ? 66  TYR B O     1 
ATOM   1728 C  CB    A TYR B 1 74  ? 24.836  29.934 12.498 0.50 13.56 ? 66  TYR B CB    1 
ATOM   1729 C  CB    B TYR B 1 74  ? 24.907  30.021 12.492 0.50 14.14 ? 66  TYR B CB    1 
ATOM   1730 C  CG    A TYR B 1 74  ? 23.985  30.214 13.714 0.50 13.03 ? 66  TYR B CG    1 
ATOM   1731 C  CG    B TYR B 1 74  ? 23.538  29.415 12.756 0.50 13.82 ? 66  TYR B CG    1 
ATOM   1732 C  CD1   A TYR B 1 74  ? 24.506  30.980 14.740 0.50 13.14 ? 66  TYR B CD1   1 
ATOM   1733 C  CD1   B TYR B 1 74  ? 22.833  29.678 13.924 0.50 13.64 ? 66  TYR B CD1   1 
ATOM   1734 C  CD2   A TYR B 1 74  ? 22.732  29.640 13.893 0.50 12.58 ? 66  TYR B CD2   1 
ATOM   1735 C  CD2   B TYR B 1 74  ? 22.935  28.620 11.795 0.50 14.08 ? 66  TYR B CD2   1 
ATOM   1736 C  CE1   A TYR B 1 74  ? 23.806  31.204 15.896 0.50 12.90 ? 66  TYR B CE1   1 
ATOM   1737 C  CE1   B TYR B 1 74  ? 21.570  29.135 14.134 0.50 13.33 ? 66  TYR B CE1   1 
ATOM   1738 C  CE2   A TYR B 1 74  ? 21.995  29.877 15.051 0.50 12.11 ? 66  TYR B CE2   1 
ATOM   1739 C  CE2   B TYR B 1 74  ? 21.692  28.070 11.989 0.50 13.88 ? 66  TYR B CE2   1 
ATOM   1740 C  CZ    A TYR B 1 74  ? 22.547  30.663 16.057 0.50 12.40 ? 66  TYR B CZ    1 
ATOM   1741 C  CZ    B TYR B 1 74  ? 21.011  28.315 13.154 0.50 13.76 ? 66  TYR B CZ    1 
ATOM   1742 O  OH    A TYR B 1 74  ? 21.922  30.944 17.252 0.50 11.36 ? 66  TYR B OH    1 
ATOM   1743 O  OH    B TYR B 1 74  ? 19.745  27.759 13.265 0.50 13.49 ? 66  TYR B OH    1 
ATOM   1744 N  N     . PHE B 1 75  ? 25.683  26.842 12.681 1.00 12.72 ? 67  PHE B N     1 
ATOM   1745 C  CA    . PHE B 1 75  ? 25.295  25.516 13.137 1.00 12.14 ? 67  PHE B CA    1 
ATOM   1746 C  C     . PHE B 1 75  ? 26.353  24.901 14.040 1.00 12.10 ? 67  PHE B C     1 
ATOM   1747 O  O     . PHE B 1 75  ? 26.047  24.041 14.862 1.00 11.15 ? 67  PHE B O     1 
ATOM   1748 C  CB    . PHE B 1 75  ? 25.026  24.619 11.926 1.00 12.05 ? 67  PHE B CB    1 
ATOM   1749 C  CG    . PHE B 1 75  ? 24.341  23.311 12.239 1.00 11.67 ? 67  PHE B CG    1 
ATOM   1750 C  CD1   . PHE B 1 75  ? 22.983  23.234 12.389 1.00 11.56 ? 67  PHE B CD1   1 
ATOM   1751 C  CD2   . PHE B 1 75  ? 25.074  22.146 12.351 1.00 11.85 ? 67  PHE B CD2   1 
ATOM   1752 C  CE1   . PHE B 1 75  ? 22.372  22.029 12.650 1.00 11.21 ? 67  PHE B CE1   1 
ATOM   1753 C  CE2   . PHE B 1 75  ? 24.463  20.941 12.585 1.00 11.66 ? 67  PHE B CE2   1 
ATOM   1754 C  CZ    . PHE B 1 75  ? 23.102  20.880 12.746 1.00 11.14 ? 67  PHE B CZ    1 
ATOM   1755 N  N     . SER B 1 76  ? 27.605  25.334 13.867 1.00 12.51 ? 68  SER B N     1 
ATOM   1756 C  CA    . SER B 1 76  ? 28.721  24.862 14.685 1.00 13.00 ? 68  SER B CA    1 
ATOM   1757 C  C     . SER B 1 76  ? 29.105  25.837 15.821 1.00 12.93 ? 68  SER B C     1 
ATOM   1758 O  O     . SER B 1 76  ? 30.133  25.656 16.451 1.00 13.56 ? 68  SER B O     1 
ATOM   1759 C  CB    . SER B 1 76  ? 29.926  24.530 13.793 1.00 13.81 ? 68  SER B CB    1 
ATOM   1760 O  OG    . SER B 1 76  ? 30.346  25.643 13.023 1.00 14.61 ? 68  SER B OG    1 
ATOM   1761 N  N     . SER B 1 77  ? 28.278  26.866 16.077 1.00 12.58 ? 69  SER B N     1 
ATOM   1762 C  CA    . SER B 1 77  ? 28.601  27.937 17.022 1.00 12.49 ? 69  SER B CA    1 
ATOM   1763 C  C     . SER B 1 77  ? 28.243  27.598 18.472 1.00 12.19 ? 69  SER B C     1 
ATOM   1764 O  O     . SER B 1 77  ? 28.712  28.248 19.403 1.00 12.82 ? 69  SER B O     1 
ATOM   1765 C  CB    . SER B 1 77  ? 27.859  29.245 16.630 1.00 12.44 ? 69  SER B CB    1 
ATOM   1766 O  OG    . SER B 1 77  ? 26.466  29.163 16.826 1.00 12.10 ? 69  SER B OG    1 
ATOM   1767 N  N     . GLY B 1 78  ? 27.405  26.583 18.657 1.00 11.51 ? 70  GLY B N     1 
ATOM   1768 C  CA    . GLY B 1 78  ? 26.953  26.195 19.987 1.00 10.73 ? 70  GLY B CA    1 
ATOM   1769 C  C     . GLY B 1 78  ? 26.205  24.867 19.935 1.00 10.19 ? 70  GLY B C     1 
ATOM   1770 O  O     . GLY B 1 78  ? 26.132  24.236 18.890 1.00 9.99  ? 70  GLY B O     1 
ATOM   1771 N  N     . PRO B 1 79  ? 25.666  24.425 21.078 1.00 9.87  ? 71  PRO B N     1 
ATOM   1772 C  CA    . PRO B 1 79  ? 25.053  23.117 21.124 1.00 9.70  ? 71  PRO B CA    1 
ATOM   1773 C  C     . PRO B 1 79  ? 23.758  23.018 20.327 1.00 9.35  ? 71  PRO B C     1 
ATOM   1774 O  O     . PRO B 1 79  ? 22.976  23.984 20.254 1.00 8.94  ? 71  PRO B O     1 
ATOM   1775 C  CB    . PRO B 1 79  ? 24.771  22.902 22.630 1.00 9.75  ? 71  PRO B CB    1 
ATOM   1776 C  CG    . PRO B 1 79  ? 24.708  24.275 23.205 1.00 10.03 ? 71  PRO B CG    1 
ATOM   1777 C  CD    . PRO B 1 79  ? 25.739  25.043 22.411 1.00 10.10 ? 71  PRO B CD    1 
ATOM   1778 N  N     . ILE B 1 80  ? 23.558  21.831 19.768 1.00 9.01  ? 72  ILE B N     1 
ATOM   1779 C  CA    . ILE B 1 80  ? 22.275  21.387 19.220 1.00 8.73  ? 72  ILE B CA    1 
ATOM   1780 C  C     . ILE B 1 80  ? 21.794  20.219 20.068 1.00 8.66  ? 72  ILE B C     1 
ATOM   1781 O  O     . ILE B 1 80  ? 22.548  19.628 20.850 1.00 8.89  ? 72  ILE B O     1 
ATOM   1782 C  CB    . ILE B 1 80  ? 22.373  20.960 17.727 1.00 8.77  ? 72  ILE B CB    1 
ATOM   1783 C  CG1   . ILE B 1 80  ? 23.215  19.678 17.531 1.00 9.00  ? 72  ILE B CG1   1 
ATOM   1784 C  CG2   . ILE B 1 80  ? 22.974  22.079 16.878 1.00 8.87  ? 72  ILE B CG2   1 
ATOM   1785 C  CD1   . ILE B 1 80  ? 23.082  19.105 16.124 1.00 9.19  ? 72  ILE B CD1   1 
ATOM   1786 N  N     . VAL B 1 81  ? 20.516  19.885 19.926 1.00 8.44  ? 73  VAL B N     1 
ATOM   1787 C  CA    . VAL B 1 81  ? 19.998  18.645 20.489 1.00 8.47  ? 73  VAL B CA    1 
ATOM   1788 C  C     . VAL B 1 81  ? 19.613  17.765 19.316 1.00 8.71  ? 73  VAL B C     1 
ATOM   1789 O  O     . VAL B 1 81  ? 18.757  18.142 18.521 1.00 9.19  ? 73  VAL B O     1 
ATOM   1790 C  CB    . VAL B 1 81  ? 18.790  18.877 21.419 1.00 8.35  ? 73  VAL B CB    1 
ATOM   1791 C  CG1   . VAL B 1 81  ? 18.138  17.538 21.780 1.00 8.26  ? 73  VAL B CG1   1 
ATOM   1792 C  CG2   . VAL B 1 81  ? 19.216  19.616 22.695 1.00 8.53  ? 73  VAL B CG2   1 
ATOM   1793 N  N     . GLY B 1 82  ? 20.249  16.607 19.183 1.00 8.87  ? 74  GLY B N     1 
ATOM   1794 C  CA    . GLY B 1 82  ? 19.932  15.661 18.105 1.00 8.93  ? 74  GLY B CA    1 
ATOM   1795 C  C     . GLY B 1 82  ? 19.007  14.600 18.639 1.00 9.17  ? 74  GLY B C     1 
ATOM   1796 O  O     . GLY B 1 82  ? 19.174  14.150 19.796 1.00 8.90  ? 74  GLY B O     1 
ATOM   1797 N  N     . MET B 1 83  ? 18.040  14.214 17.801 1.00 9.06  ? 75  MET B N     1 
ATOM   1798 C  CA    . MET B 1 83  ? 17.000  13.260 18.188 1.00 9.04  ? 75  MET B CA    1 
ATOM   1799 C  C     . MET B 1 83  ? 16.715  12.291 17.065 1.00 8.80  ? 75  MET B C     1 
ATOM   1800 O  O     . MET B 1 83  ? 16.778  12.630 15.884 1.00 8.75  ? 75  MET B O     1 
ATOM   1801 C  CB    . MET B 1 83  ? 15.714  13.983 18.539 1.00 9.44  ? 75  MET B CB    1 
ATOM   1802 C  CG    . MET B 1 83  ? 15.797  14.902 19.724 1.00 10.03 ? 75  MET B CG    1 
ATOM   1803 S  SD    . MET B 1 83  ? 14.372  15.995 19.786 1.00 10.36 ? 75  MET B SD    1 
ATOM   1804 C  CE    . MET B 1 83  ? 14.917  17.274 18.637 1.00 12.45 ? 75  MET B CE    1 
ATOM   1805 N  N     . VAL B 1 84  ? 16.386  11.071 17.442 1.00 8.46  ? 76  VAL B N     1 
ATOM   1806 C  CA    . VAL B 1 84  ? 15.835  10.107 16.528 1.00 8.43  ? 76  VAL B CA    1 
ATOM   1807 C  C     . VAL B 1 84  ? 14.444  9.754  17.056 1.00 8.28  ? 76  VAL B C     1 
ATOM   1808 O  O     . VAL B 1 84  ? 14.266  9.394  18.232 1.00 7.92  ? 76  VAL B O     1 
ATOM   1809 C  CB    . VAL B 1 84  ? 16.725  8.861  16.385 1.00 8.79  ? 76  VAL B CB    1 
ATOM   1810 C  CG1   . VAL B 1 84  ? 16.137  7.898  15.364 1.00 8.86  ? 76  VAL B CG1   1 
ATOM   1811 C  CG2   . VAL B 1 84  ? 18.156  9.264  16.003 1.00 8.89  ? 76  VAL B CG2   1 
ATOM   1812 N  N     . TRP B 1 85  ? 13.457  9.908  16.185 1.00 8.24  ? 77  TRP B N     1 
ATOM   1813 C  CA    . TRP B 1 85  ? 12.063  9.589  16.489 1.00 8.18  ? 77  TRP B CA    1 
ATOM   1814 C  C     . TRP B 1 85  ? 11.572  8.478  15.609 1.00 9.02  ? 77  TRP B C     1 
ATOM   1815 O  O     . TRP B 1 85  ? 11.902  8.424  14.413 1.00 9.06  ? 77  TRP B O     1 
ATOM   1816 C  CB    . TRP B 1 85  ? 11.196  10.842 16.285 1.00 7.83  ? 77  TRP B CB    1 
ATOM   1817 C  CG    . TRP B 1 85  ? 11.447  11.942 17.287 1.00 7.35  ? 77  TRP B CG    1 
ATOM   1818 C  CD1   . TRP B 1 85  ? 12.288  13.035 17.165 1.00 7.32  ? 77  TRP B CD1   1 
ATOM   1819 C  CD2   . TRP B 1 85  ? 10.872  12.049 18.619 1.00 7.17  ? 77  TRP B CD2   1 
ATOM   1820 N  NE1   . TRP B 1 85  ? 12.272  13.785 18.315 1.00 7.09  ? 77  TRP B NE1   1 
ATOM   1821 C  CE2   . TRP B 1 85  ? 11.403  13.261 19.205 1.00 7.04  ? 77  TRP B CE2   1 
ATOM   1822 C  CE3   . TRP B 1 85  ? 9.937   11.309 19.324 1.00 7.24  ? 77  TRP B CE3   1 
ATOM   1823 C  CZ2   . TRP B 1 85  ? 11.029  13.679 20.467 1.00 6.85  ? 77  TRP B CZ2   1 
ATOM   1824 C  CZ3   . TRP B 1 85  ? 9.585   11.731 20.597 1.00 7.06  ? 77  TRP B CZ3   1 
ATOM   1825 C  CH2   . TRP B 1 85  ? 10.106  12.907 21.138 1.00 6.81  ? 77  TRP B CH2   1 
ATOM   1826 N  N     . GLU B 1 86  ? 10.756  7.597  16.180 1.00 9.47  ? 78  GLU B N     1 
ATOM   1827 C  CA    . GLU B 1 86  ? 10.212  6.438  15.481 1.00 10.45 ? 78  GLU B CA    1 
ATOM   1828 C  C     . GLU B 1 86  ? 8.700   6.488  15.431 1.00 10.02 ? 78  GLU B C     1 
ATOM   1829 O  O     . GLU B 1 86  ? 8.061   6.791  16.421 1.00 9.20  ? 78  GLU B O     1 
ATOM   1830 C  CB    . GLU B 1 86  ? 10.686  5.167  16.187 1.00 12.01 ? 78  GLU B CB    1 
ATOM   1831 C  CG    . GLU B 1 86  ? 10.161  3.872  15.616 1.00 13.49 ? 78  GLU B CG    1 
ATOM   1832 C  CD    . GLU B 1 86  ? 10.734  2.669  16.332 1.00 15.16 ? 78  GLU B CD    1 
ATOM   1833 O  OE1   . GLU B 1 86  ? 11.959  2.623  16.522 1.00 16.74 ? 78  GLU B OE1   1 
ATOM   1834 O  OE2   . GLU B 1 86  ? 9.949   1.782  16.693 1.00 18.02 ? 78  GLU B OE2   1 
ATOM   1835 N  N     . GLY B 1 87  ? 8.143   6.199  14.265 1.00 10.12 ? 79  GLY B N     1 
ATOM   1836 C  CA    . GLY B 1 87  ? 6.713   6.084  14.139 1.00 10.46 ? 79  GLY B CA    1 
ATOM   1837 C  C     . GLY B 1 87  ? 6.243   6.040  12.705 1.00 10.82 ? 79  GLY B C     1 
ATOM   1838 O  O     . GLY B 1 87  ? 6.998   6.360  11.787 1.00 10.59 ? 79  GLY B O     1 
ATOM   1839 N  N     . LEU B 1 88  ? 4.988   5.635  12.525 1.00 11.36 ? 80  LEU B N     1 
ATOM   1840 C  CA    . LEU B 1 88  ? 4.383   5.598  11.207 1.00 12.14 ? 80  LEU B CA    1 
ATOM   1841 C  C     . LEU B 1 88  ? 4.434   6.962  10.576 1.00 11.79 ? 80  LEU B C     1 
ATOM   1842 O  O     . LEU B 1 88  ? 3.935   7.940  11.136 1.00 11.34 ? 80  LEU B O     1 
ATOM   1843 C  CB    . LEU B 1 88  ? 2.925   5.104  11.297 1.00 13.31 ? 80  LEU B CB    1 
ATOM   1844 C  CG    . LEU B 1 88  ? 2.210   4.917  9.956  1.00 14.19 ? 80  LEU B CG    1 
ATOM   1845 C  CD1   . LEU B 1 88  ? 2.806   3.728  9.221  1.00 15.34 ? 80  LEU B CD1   1 
ATOM   1846 C  CD2   . LEU B 1 88  ? 0.705   4.745  10.205 1.00 15.09 ? 80  LEU B CD2   1 
ATOM   1847 N  N     . GLY B 1 89  ? 5.042   7.033  9.391  1.00 12.05 ? 81  GLY B N     1 
ATOM   1848 C  CA    . GLY B 1 89  ? 5.096   8.293  8.630  1.00 12.00 ? 81  GLY B CA    1 
ATOM   1849 C  C     . GLY B 1 89  ? 5.855   9.415  9.321  1.00 11.23 ? 81  GLY B C     1 
ATOM   1850 O  O     . GLY B 1 89  ? 5.619   10.585 9.035  1.00 11.18 ? 81  GLY B O     1 
ATOM   1851 N  N     . VAL B 1 90  ? 6.777   9.066  10.224 1.00 10.94 ? 82  VAL B N     1 
ATOM   1852 C  CA    . VAL B 1 90  ? 7.423   10.078 11.079 1.00 10.23 ? 82  VAL B CA    1 
ATOM   1853 C  C     . VAL B 1 90  ? 8.337   11.050 10.329 1.00 10.28 ? 82  VAL B C     1 
ATOM   1854 O  O     . VAL B 1 90  ? 8.503   12.212 10.747 1.00 9.33  ? 82  VAL B O     1 
ATOM   1855 C  CB    . VAL B 1 90  ? 8.169   9.437  12.268 1.00 10.10 ? 82  VAL B CB    1 
ATOM   1856 C  CG1   . VAL B 1 90  ? 9.415   8.674  11.795 1.00 10.22 ? 82  VAL B CG1   1 
ATOM   1857 C  CG2   . VAL B 1 90  ? 8.491   10.488 13.328 1.00 9.76  ? 82  VAL B CG2   1 
ATOM   1858 N  N     . VAL B 1 91  ? 8.885   10.638 9.193  1.00 10.58 ? 83  VAL B N     1 
ATOM   1859 C  CA    . VAL B 1 91  ? 9.686   11.589 8.398  1.00 10.89 ? 83  VAL B CA    1 
ATOM   1860 C  C     . VAL B 1 91  ? 8.820   12.761 7.930  1.00 10.97 ? 83  VAL B C     1 
ATOM   1861 O  O     . VAL B 1 91  ? 9.116   13.916 8.247  1.00 10.69 ? 83  VAL B O     1 
ATOM   1862 C  CB    . VAL B 1 91  ? 10.408  10.928 7.215  1.00 11.50 ? 83  VAL B CB    1 
ATOM   1863 C  CG1   . VAL B 1 91  ? 11.061  11.969 6.313  1.00 11.87 ? 83  VAL B CG1   1 
ATOM   1864 C  CG2   . VAL B 1 91  ? 11.468  9.952  7.727  1.00 11.40 ? 83  VAL B CG2   1 
ATOM   1865 N  N     . LYS B 1 92  ? 7.733   12.454 7.232  1.00 12.09 ? 84  LYS B N     1 
ATOM   1866 C  CA    . LYS B 1 92  ? 6.813   13.479 6.765  1.00 12.98 ? 84  LYS B CA    1 
ATOM   1867 C  C     . LYS B 1 92  ? 6.157   14.166 7.971  1.00 11.96 ? 84  LYS B C     1 
ATOM   1868 O  O     . LYS B 1 92  ? 5.999   15.391 8.010  1.00 11.62 ? 84  LYS B O     1 
ATOM   1869 C  CB    . LYS B 1 92  ? 5.726   12.846 5.882  1.00 14.77 ? 84  LYS B CB    1 
ATOM   1870 C  CG    . LYS B 1 92  ? 4.607   13.806 5.521  1.00 16.98 ? 84  LYS B CG    1 
ATOM   1871 C  CD    . LYS B 1 92  ? 3.526   13.119 4.704  1.00 19.12 ? 84  LYS B CD    1 
ATOM   1872 C  CE    . LYS B 1 92  ? 2.450   14.111 4.292  1.00 20.80 ? 84  LYS B CE    1 
ATOM   1873 N  NZ    . LYS B 1 92  ? 1.375   14.144 5.296  1.00 21.40 ? 84  LYS B NZ    1 
ATOM   1874 N  N     . GLY B 1 93  ? 5.796   13.377 8.966  1.00 11.33 ? 85  GLY B N     1 
ATOM   1875 C  CA    . GLY B 1 93  ? 5.093   13.915 10.142 1.00 10.95 ? 85  GLY B CA    1 
ATOM   1876 C  C     . GLY B 1 93  ? 5.913   14.910 10.932 1.00 10.58 ? 85  GLY B C     1 
ATOM   1877 O  O     . GLY B 1 93  ? 5.409   15.933 11.394 1.00 10.42 ? 85  GLY B O     1 
ATOM   1878 N  N     . GLY B 1 94  ? 7.190   14.593 11.100 1.00 10.46 ? 86  GLY B N     1 
ATOM   1879 C  CA    . GLY B 1 94  ? 8.114   15.464 11.764 1.00 10.55 ? 86  GLY B CA    1 
ATOM   1880 C  C     . GLY B 1 94  ? 8.209   16.787 11.017 1.00 11.32 ? 86  GLY B C     1 
ATOM   1881 O  O     . GLY B 1 94  ? 8.248   17.846 11.638 1.00 11.61 ? 86  GLY B O     1 
ATOM   1882 N  N     . ARG B 1 95  ? 8.246   16.754 9.685  1.00 11.88 ? 87  ARG B N     1 
ATOM   1883 C  CA    . ARG B 1 95  ? 8.341   18.009 8.951  1.00 12.55 ? 87  ARG B CA    1 
ATOM   1884 C  C     . ARG B 1 95  ? 7.072   18.822 9.021  1.00 11.68 ? 87  ARG B C     1 
ATOM   1885 O  O     . ARG B 1 95  ? 7.141   20.046 9.057  1.00 12.10 ? 87  ARG B O     1 
ATOM   1886 C  CB    . ARG B 1 95  ? 8.821   17.807 7.533  1.00 14.22 ? 87  ARG B CB    1 
ATOM   1887 C  CG    . ARG B 1 95  ? 10.315  17.513 7.574  1.00 15.80 ? 87  ARG B CG    1 
ATOM   1888 C  CD    . ARG B 1 95  ? 10.891  17.168 6.262  1.00 17.63 ? 87  ARG B CD    1 
ATOM   1889 N  NE    . ARG B 1 95  ? 10.884  18.255 5.302  1.00 18.61 ? 87  ARG B NE    1 
ATOM   1890 C  CZ    . ARG B 1 95  ? 11.916  19.056 5.049  1.00 19.39 ? 87  ARG B CZ    1 
ATOM   1891 N  NH1   . ARG B 1 95  ? 13.058  18.970 5.741  1.00 19.13 ? 87  ARG B NH1   1 
ATOM   1892 N  NH2   . ARG B 1 95  ? 11.778  19.977 4.107  1.00 20.09 ? 87  ARG B NH2   1 
ATOM   1893 N  N     . VAL B 1 96  ? 5.926   18.151 9.096  1.00 10.78 ? 88  VAL B N     1 
ATOM   1894 C  CA    . VAL B 1 96  ? 4.666   18.852 9.297  1.00 10.67 ? 88  VAL B CA    1 
ATOM   1895 C  C     . VAL B 1 96  ? 4.668   19.558 10.672 1.00 10.32 ? 88  VAL B C     1 
ATOM   1896 O  O     . VAL B 1 96  ? 4.188   20.681 10.775 1.00 10.41 ? 88  VAL B O     1 
ATOM   1897 C  CB    . VAL B 1 96  ? 3.456   17.895 9.145  1.00 10.74 ? 88  VAL B CB    1 
ATOM   1898 C  CG1   . VAL B 1 96  ? 2.156   18.576 9.566  1.00 10.62 ? 88  VAL B CG1   1 
ATOM   1899 C  CG2   . VAL B 1 96  ? 3.328   17.467 7.672  1.00 11.20 ? 88  VAL B CG2   1 
ATOM   1900 N  N     . LEU B 1 97  ? 5.184   18.907 11.700 1.00 9.92  ? 89  LEU B N     1 
ATOM   1901 C  CA    . LEU B 1 97  ? 5.285   19.532 13.029 1.00 9.82  ? 89  LEU B CA    1 
ATOM   1902 C  C     . LEU B 1 97  ? 6.217   20.751 13.005 1.00 10.19 ? 89  LEU B C     1 
ATOM   1903 O  O     . LEU B 1 97  ? 5.962   21.736 13.687 1.00 9.77  ? 89  LEU B O     1 
ATOM   1904 C  CB    . LEU B 1 97  ? 5.776   18.546 14.101 1.00 9.61  ? 89  LEU B CB    1 
ATOM   1905 C  CG    . LEU B 1 97  ? 4.867   17.359 14.434 1.00 9.90  ? 89  LEU B CG    1 
ATOM   1906 C  CD1   . LEU B 1 97  ? 5.481   16.498 15.537 1.00 9.71  ? 89  LEU B CD1   1 
ATOM   1907 C  CD2   . LEU B 1 97  ? 3.479   17.820 14.852 1.00 10.70 ? 89  LEU B CD2   1 
ATOM   1908 N  N     . LEU B 1 98  ? 7.297   20.669 12.247 1.00 10.49 ? 90  LEU B N     1 
ATOM   1909 C  CA    . LEU B 1 98  ? 8.287   21.749 12.169 1.00 11.24 ? 90  LEU B CA    1 
ATOM   1910 C  C     . LEU B 1 98  ? 7.756   22.975 11.455 1.00 11.80 ? 90  LEU B C     1 
ATOM   1911 O  O     . LEU B 1 98  ? 8.055   24.110 11.863 1.00 11.72 ? 90  LEU B O     1 
ATOM   1912 C  CB    . LEU B 1 98  ? 9.573   21.274 11.468 1.00 12.32 ? 90  LEU B CB    1 
ATOM   1913 C  CG    . LEU B 1 98  ? 10.365  20.127 12.098 1.00 12.17 ? 90  LEU B CG    1 
ATOM   1914 C  CD1   . LEU B 1 98  ? 11.739  20.080 11.411 1.00 13.20 ? 90  LEU B CD1   1 
ATOM   1915 C  CD2   . LEU B 1 98  ? 10.515  20.221 13.630 1.00 12.67 ? 90  LEU B CD2   1 
ATOM   1916 N  N     . GLY B 1 99  ? 6.978   22.743 10.392 1.00 12.34 ? 91  GLY B N     1 
ATOM   1917 C  CA    . GLY B 1 99  ? 6.443   23.817 9.549  1.00 12.76 ? 91  GLY B CA    1 
ATOM   1918 C  C     . GLY B 1 99  ? 7.374   24.158 8.406  1.00 13.02 ? 91  GLY B C     1 
ATOM   1919 O  O     . GLY B 1 99  ? 8.465   23.598 8.276  1.00 12.74 ? 91  GLY B O     1 
ATOM   1920 N  N     . ALA B 1 100 ? 6.945   25.080 7.562  1.00 13.86 ? 92  ALA B N     1 
ATOM   1921 C  CA    . ALA B 1 100 ? 7.680   25.431 6.370  1.00 14.74 ? 92  ALA B CA    1 
ATOM   1922 C  C     . ALA B 1 100 ? 9.072   25.946 6.718  1.00 15.07 ? 92  ALA B C     1 
ATOM   1923 O  O     . ALA B 1 100 ? 9.266   26.598 7.732  1.00 14.12 ? 92  ALA B O     1 
ATOM   1924 C  CB    . ALA B 1 100 ? 6.918   26.466 5.555  1.00 15.12 ? 92  ALA B CB    1 
ATOM   1925 N  N     . THR B 1 101 ? 10.023  25.651 5.833  1.00 16.25 ? 93  THR B N     1 
ATOM   1926 C  CA    . THR B 1 101 ? 11.415  26.062 5.999  1.00 16.68 ? 93  THR B CA    1 
ATOM   1927 C  C     . THR B 1 101 ? 11.601  27.533 6.319  1.00 16.19 ? 93  THR B C     1 
ATOM   1928 O  O     . THR B 1 101 ? 12.349  27.863 7.226  1.00 15.51 ? 93  THR B O     1 
ATOM   1929 C  CB    . THR B 1 101 ? 12.202  25.780 4.733  1.00 17.87 ? 93  THR B CB    1 
ATOM   1930 O  OG1   . THR B 1 101 ? 11.953  24.423 4.346  1.00 18.84 ? 93  THR B OG1   1 
ATOM   1931 C  CG2   . THR B 1 101 ? 13.683  26.012 4.979  1.00 17.89 ? 93  THR B CG2   1 
ATOM   1932 N  N     . ASN B 1 102 ? 10.915  28.405 5.575  1.00 16.60 ? 94  ASN B N     1 
ATOM   1933 C  CA    . ASN B 1 102 ? 10.928  29.836 5.854  1.00 17.23 ? 94  ASN B CA    1 
ATOM   1934 C  C     . ASN B 1 102 ? 9.803   30.089 6.842  1.00 16.41 ? 94  ASN B C     1 
ATOM   1935 O  O     . ASN B 1 102 ? 8.640   29.840 6.525  1.00 16.45 ? 94  ASN B O     1 
ATOM   1936 C  CB    . ASN B 1 102 ? 10.703  30.667 4.584  1.00 18.06 ? 94  ASN B CB    1 
ATOM   1937 C  CG    . ASN B 1 102 ? 10.856  32.177 4.817  1.00 18.63 ? 94  ASN B CG    1 
ATOM   1938 O  OD1   . ASN B 1 102 ? 10.802  32.690 5.940  1.00 18.43 ? 94  ASN B OD1   1 
ATOM   1939 N  ND2   . ASN B 1 102 ? 11.030  32.900 3.735  1.00 20.74 ? 94  ASN B ND2   1 
ATOM   1940 N  N     . PRO B 1 103 ? 10.142  30.566 8.042  1.00 16.01 ? 95  PRO B N     1 
ATOM   1941 C  CA    . PRO B 1 103 ? 9.113   30.830 9.031  1.00 15.65 ? 95  PRO B CA    1 
ATOM   1942 C  C     . PRO B 1 103 ? 8.035   31.807 8.580  1.00 16.82 ? 95  PRO B C     1 
ATOM   1943 O  O     . PRO B 1 103 ? 6.906   31.716 9.074  1.00 17.29 ? 95  PRO B O     1 
ATOM   1944 C  CB    . PRO B 1 103 ? 9.906   31.381 10.230 1.00 15.14 ? 95  PRO B CB    1 
ATOM   1945 C  CG    . PRO B 1 103 ? 11.257  30.754 10.084 1.00 15.06 ? 95  PRO B CG    1 
ATOM   1946 C  CD    . PRO B 1 103 ? 11.497  30.745 8.605  1.00 15.32 ? 95  PRO B CD    1 
ATOM   1947 N  N     . ALA B 1 104 ? 8.361   32.706 7.652  1.00 17.69 ? 96  ALA B N     1 
ATOM   1948 C  CA    . ALA B 1 104 ? 7.362   33.567 7.005  1.00 19.08 ? 96  ALA B CA    1 
ATOM   1949 C  C     . ALA B 1 104 ? 6.215   32.793 6.343  1.00 19.30 ? 96  ALA B C     1 
ATOM   1950 O  O     . ALA B 1 104 ? 5.074   33.280 6.298  1.00 20.17 ? 96  ALA B O     1 
ATOM   1951 C  CB    . ALA B 1 104 ? 8.037   34.491 5.983  1.00 20.34 ? 96  ALA B CB    1 
ATOM   1952 N  N     . ASP B 1 105 ? 6.505   31.582 5.877  1.00 18.56 ? 97  ASP B N     1 
ATOM   1953 C  CA    . ASP B 1 105 ? 5.532   30.727 5.216  1.00 19.47 ? 97  ASP B CA    1 
ATOM   1954 C  C     . ASP B 1 105 ? 4.898   29.713 6.166  1.00 17.75 ? 97  ASP B C     1 
ATOM   1955 O  O     . ASP B 1 105 ? 3.988   28.999 5.763  1.00 19.20 ? 97  ASP B O     1 
ATOM   1956 C  CB    . ASP B 1 105 ? 6.199   29.941 4.065  1.00 20.24 ? 97  ASP B CB    1 
ATOM   1957 C  CG    . ASP B 1 105 ? 6.875   30.847 3.028  1.00 22.74 ? 97  ASP B CG    1 
ATOM   1958 O  OD1   . ASP B 1 105 ? 6.403   31.977 2.793  1.00 24.38 ? 97  ASP B OD1   1 
ATOM   1959 O  OD2   . ASP B 1 105 ? 7.900   30.420 2.460  1.00 24.21 ? 97  ASP B OD2   1 
ATOM   1960 N  N     . SER B 1 106 ? 5.398   29.596 7.390  1.00 16.12 ? 98  SER B N     1 
ATOM   1961 C  CA    . SER B 1 106 ? 4.929   28.544 8.308  1.00 15.17 ? 98  SER B CA    1 
ATOM   1962 C  C     . SER B 1 106 ? 3.689   29.036 9.062  1.00 13.77 ? 98  SER B C     1 
ATOM   1963 O  O     . SER B 1 106 ? 3.533   30.227 9.305  1.00 14.15 ? 98  SER B O     1 
ATOM   1964 C  CB    . SER B 1 106 ? 5.985   28.164 9.322  1.00 15.24 ? 98  SER B CB    1 
ATOM   1965 O  OG    . SER B 1 106 ? 6.260   29.274 10.136 1.00 17.54 ? 98  SER B OG    1 
ATOM   1966 N  N     . LEU B 1 107 ? 2.821   28.102 9.390  1.00 12.47 ? 99  LEU B N     1 
ATOM   1967 C  CA    . LEU B 1 107 ? 1.551   28.449 10.006 1.00 11.79 ? 99  LEU B CA    1 
ATOM   1968 C  C     . LEU B 1 107 ? 1.589   28.285 11.505 1.00 10.53 ? 99  LEU B C     1 
ATOM   1969 O  O     . LEU B 1 107 ? 2.260   27.393 12.018 1.00 9.96  ? 99  LEU B O     1 
ATOM   1970 C  CB    . LEU B 1 107 ? 0.447   27.554 9.447  1.00 12.38 ? 99  LEU B CB    1 
ATOM   1971 C  CG    . LEU B 1 107 ? 0.194   27.680 7.942  1.00 13.05 ? 99  LEU B CG    1 
ATOM   1972 C  CD1   . LEU B 1 107 ? -1.007  26.800 7.610  1.00 13.55 ? 99  LEU B CD1   1 
ATOM   1973 C  CD2   . LEU B 1 107 ? -0.034  29.146 7.563  1.00 13.66 ? 99  LEU B CD2   1 
ATOM   1974 N  N     . PRO B 1 108 ? 0.807   29.104 12.218 1.00 10.14 ? 100 PRO B N     1 
ATOM   1975 C  CA    . PRO B 1 108 ? 0.648   28.899 13.640 1.00 9.69  ? 100 PRO B CA    1 
ATOM   1976 C  C     . PRO B 1 108 ? 0.242   27.479 13.927 1.00 9.39  ? 100 PRO B C     1 
ATOM   1977 O  O     . PRO B 1 108 ? -0.549  26.897 13.180 1.00 9.53  ? 100 PRO B O     1 
ATOM   1978 C  CB    . PRO B 1 108 ? -0.458  29.879 14.014 1.00 10.00 ? 100 PRO B CB    1 
ATOM   1979 C  CG    . PRO B 1 108 ? -0.290  30.989 13.038 1.00 10.55 ? 100 PRO B CG    1 
ATOM   1980 C  CD    . PRO B 1 108 ? 0.028   30.263 11.752 1.00 10.69 ? 100 PRO B CD    1 
ATOM   1981 N  N     . GLY B 1 109 ? 0.733   26.967 15.048 1.00 9.01  ? 101 GLY B N     1 
ATOM   1982 C  CA    . GLY B 1 109 ? 0.606   25.565 15.408 1.00 8.89  ? 101 GLY B CA    1 
ATOM   1983 C  C     . GLY B 1 109 ? 1.867   24.783 15.131 1.00 8.78  ? 101 GLY B C     1 
ATOM   1984 O  O     . GLY B 1 109 ? 2.143   23.818 15.811 1.00 9.11  ? 101 GLY B O     1 
ATOM   1985 N  N     . THR B 1 110 ? 2.623   25.159 14.102 1.00 9.03  ? 102 THR B N     1 
ATOM   1986 C  CA    . THR B 1 110 ? 3.909   24.538 13.849 1.00 8.90  ? 102 THR B CA    1 
ATOM   1987 C  C     . THR B 1 110 ? 5.007   25.191 14.691 1.00 8.71  ? 102 THR B C     1 
ATOM   1988 O  O     . THR B 1 110 ? 4.827   26.290 15.216 1.00 8.79  ? 102 THR B O     1 
ATOM   1989 C  CB    . THR B 1 110 ? 4.336   24.614 12.374 1.00 9.23  ? 102 THR B CB    1 
ATOM   1990 O  OG1   . THR B 1 110 ? 4.603   25.979 12.012 1.00 9.35  ? 102 THR B OG1   1 
ATOM   1991 C  CG2   . THR B 1 110 ? 3.276   24.028 11.458 1.00 9.59  ? 102 THR B CG2   1 
ATOM   1992 N  N     . ILE B 1 111 ? 6.150   24.512 14.792 1.00 8.70  ? 103 ILE B N     1 
ATOM   1993 C  CA    . ILE B 1 111 ? 7.276   25.019 15.589 1.00 8.54  ? 103 ILE B CA    1 
ATOM   1994 C  C     . ILE B 1 111 ? 7.795   26.336 15.005 1.00 8.98  ? 103 ILE B C     1 
ATOM   1995 O  O     . ILE B 1 111 ? 7.880   27.327 15.711 1.00 8.58  ? 103 ILE B O     1 
ATOM   1996 C  CB    . ILE B 1 111 ? 8.401   23.963 15.729 1.00 8.54  ? 103 ILE B CB    1 
ATOM   1997 C  CG1   . ILE B 1 111 ? 7.937   22.849 16.649 1.00 8.56  ? 103 ILE B CG1   1 
ATOM   1998 C  CG2   . ILE B 1 111 ? 9.689   24.588 16.296 1.00 8.55  ? 103 ILE B CG2   1 
ATOM   1999 C  CD1   . ILE B 1 111 ? 8.634   21.507 16.407 1.00 8.79  ? 103 ILE B CD1   1 
ATOM   2000 N  N     . ARG B 1 112 ? 8.064   26.381 13.700 1.00 9.28  ? 104 ARG B N     1 
ATOM   2001 C  CA    . ARG B 1 112 ? 8.528   27.612 13.094 1.00 9.81  ? 104 ARG B CA    1 
ATOM   2002 C  C     . ARG B 1 112 ? 7.447   28.660 13.040 1.00 9.69  ? 104 ARG B C     1 
ATOM   2003 O  O     . ARG B 1 112 ? 7.734   29.859 13.159 1.00 9.81  ? 104 ARG B O     1 
ATOM   2004 C  CB    . ARG B 1 112 ? 9.109   27.352 11.724 1.00 10.65 ? 104 ARG B CB    1 
ATOM   2005 C  CG    . ARG B 1 112 ? 10.385  26.524 11.856 1.00 10.96 ? 104 ARG B CG    1 
ATOM   2006 C  CD    . ARG B 1 112 ? 10.742  25.970 10.538 1.00 11.69 ? 104 ARG B CD    1 
ATOM   2007 N  NE    . ARG B 1 112 ? 11.999  25.227 10.575 1.00 11.88 ? 104 ARG B NE    1 
ATOM   2008 C  CZ    . ARG B 1 112 ? 12.275  24.266 9.715  1.00 12.99 ? 104 ARG B CZ    1 
ATOM   2009 N  NH1   . ARG B 1 112 ? 11.365  23.922 8.813  1.00 14.36 ? 104 ARG B NH1   1 
ATOM   2010 N  NH2   . ARG B 1 112 ? 13.442  23.643 9.741  1.00 13.24 ? 104 ARG B NH2   1 
ATOM   2011 N  N     . GLY B 1 113 ? 6.209   28.225 12.866 1.00 9.47  ? 105 GLY B N     1 
ATOM   2012 C  CA    . GLY B 1 113 ? 5.085   29.170 12.847 1.00 9.72  ? 105 GLY B CA    1 
ATOM   2013 C  C     . GLY B 1 113 ? 4.862   29.866 14.167 1.00 9.45  ? 105 GLY B C     1 
ATOM   2014 O  O     . GLY B 1 113 ? 4.494   31.036 14.185 1.00 9.81  ? 105 GLY B O     1 
ATOM   2015 N  N     . ASP B 1 114 ? 5.089   29.151 15.263 1.00 8.86  ? 106 ASP B N     1 
ATOM   2016 C  CA    . ASP B 1 114 ? 4.876   29.704 16.598 1.00 8.73  ? 106 ASP B CA    1 
ATOM   2017 C  C     . ASP B 1 114 ? 6.093   30.454 17.117 1.00 8.74  ? 106 ASP B C     1 
ATOM   2018 O  O     . ASP B 1 114 ? 5.930   31.361 17.892 1.00 8.58  ? 106 ASP B O     1 
ATOM   2019 C  CB    . ASP B 1 114 ? 4.530   28.606 17.597 1.00 8.34  ? 106 ASP B CB    1 
ATOM   2020 C  CG    . ASP B 1 114 ? 3.194   27.970 17.323 1.00 8.36  ? 106 ASP B CG    1 
ATOM   2021 O  OD1   . ASP B 1 114 ? 2.366   28.596 16.607 1.00 8.76  ? 106 ASP B OD1   1 
ATOM   2022 O  OD2   . ASP B 1 114 ? 2.974   26.847 17.842 1.00 8.09  ? 106 ASP B OD2   1 
ATOM   2023 N  N     . PHE B 1 115 ? 7.296   30.056 16.707 1.00 8.88  ? 107 PHE B N     1 
ATOM   2024 C  CA    . PHE B 1 115 ? 8.512   30.502 17.392 1.00 9.21  ? 107 PHE B CA    1 
ATOM   2025 C  C     . PHE B 1 115 ? 9.607   31.166 16.560 1.00 9.62  ? 107 PHE B C     1 
ATOM   2026 O  O     . PHE B 1 115 ? 10.578  31.638 17.148 1.00 9.85  ? 107 PHE B O     1 
ATOM   2027 C  CB    . PHE B 1 115 ? 9.145   29.300 18.120 1.00 9.13  ? 107 PHE B CB    1 
ATOM   2028 C  CG    . PHE B 1 115 ? 8.235   28.634 19.077 1.00 9.07  ? 107 PHE B CG    1 
ATOM   2029 C  CD1   . PHE B 1 115 ? 7.707   29.353 20.140 1.00 9.36  ? 107 PHE B CD1   1 
ATOM   2030 C  CD2   . PHE B 1 115 ? 7.972   27.276 18.991 1.00 9.20  ? 107 PHE B CD2   1 
ATOM   2031 C  CE1   . PHE B 1 115 ? 6.875   28.749 21.066 1.00 9.66  ? 107 PHE B CE1   1 
ATOM   2032 C  CE2   . PHE B 1 115 ? 7.136   26.677 19.919 1.00 9.01  ? 107 PHE B CE2   1 
ATOM   2033 C  CZ    . PHE B 1 115 ? 6.582   27.424 20.945 1.00 9.27  ? 107 PHE B CZ    1 
ATOM   2034 N  N     . ALA B 1 116 ? 9.516   31.174 15.233 1.00 9.82  ? 108 ALA B N     1 
ATOM   2035 C  CA    . ALA B 1 116 ? 10.645  31.693 14.417 1.00 10.32 ? 108 ALA B CA    1 
ATOM   2036 C  C     . ALA B 1 116 ? 10.203  32.767 13.425 1.00 10.84 ? 108 ALA B C     1 
ATOM   2037 O  O     . ALA B 1 116 ? 9.064   32.792 12.981 1.00 10.86 ? 108 ALA B O     1 
ATOM   2038 C  CB    . ALA B 1 116 ? 11.325  30.546 13.690 1.00 10.20 ? 108 ALA B CB    1 
ATOM   2039 N  N     . VAL B 1 117 ? 11.141  33.639 13.035 1.00 11.48 ? 109 VAL B N     1 
ATOM   2040 C  CA    . VAL B 1 117 ? 10.887  34.694 12.086 1.00 12.43 ? 109 VAL B CA    1 
ATOM   2041 C  C     . VAL B 1 117 ? 11.730  34.594 10.809 1.00 13.08 ? 109 VAL B C     1 
ATOM   2042 O  O     . VAL B 1 117 ? 11.220  34.879 9.727  1.00 14.23 ? 109 VAL B O     1 
ATOM   2043 C  CB    . VAL B 1 117 ? 11.126  36.086 12.717 1.00 13.02 ? 109 VAL B CB    1 
ATOM   2044 C  CG1   . VAL B 1 117 ? 10.954  37.192 11.692 1.00 13.85 ? 109 VAL B CG1   1 
ATOM   2045 C  CG2   . VAL B 1 117 ? 10.163  36.297 13.896 1.00 13.40 ? 109 VAL B CG2   1 
ATOM   2046 N  N     . ASP B 1 118 ? 12.993  34.203 10.949 1.00 12.87 ? 110 ASP B N     1 
ATOM   2047 C  CA    . ASP B 1 118 ? 14.018  34.353 9.902  1.00 13.48 ? 110 ASP B CA    1 
ATOM   2048 C  C     . ASP B 1 118 ? 14.451  32.969 9.434  1.00 12.99 ? 110 ASP B C     1 
ATOM   2049 O  O     . ASP B 1 118 ? 14.699  32.078 10.250 1.00 11.63 ? 110 ASP B O     1 
ATOM   2050 C  CB    . ASP B 1 118 ? 15.211  35.082 10.532 1.00 14.44 ? 110 ASP B CB    1 
ATOM   2051 C  CG    . ASP B 1 118 ? 16.350  35.380 9.564  1.00 16.22 ? 110 ASP B CG    1 
ATOM   2052 O  OD1   . ASP B 1 118 ? 16.489  34.706 8.506  1.00 19.16 ? 110 ASP B OD1   1 
ATOM   2053 O  OD2   . ASP B 1 118 ? 17.167  36.278 9.892  1.00 17.09 ? 110 ASP B OD2   1 
ATOM   2054 N  N     . VAL B 1 119 ? 14.561  32.797 8.117  1.00 13.13 ? 111 VAL B N     1 
ATOM   2055 C  CA    . VAL B 1 119 ? 14.888  31.478 7.540  1.00 12.75 ? 111 VAL B CA    1 
ATOM   2056 C  C     . VAL B 1 119 ? 16.237  30.958 8.038  1.00 12.40 ? 111 VAL B C     1 
ATOM   2057 O  O     . VAL B 1 119 ? 16.409  29.762 8.251  1.00 12.30 ? 111 VAL B O     1 
ATOM   2058 C  CB    . VAL B 1 119 ? 14.833  31.531 5.996  1.00 13.46 ? 111 VAL B CB    1 
ATOM   2059 C  CG1   . VAL B 1 119 ? 15.854  32.515 5.458  1.00 14.05 ? 111 VAL B CG1   1 
ATOM   2060 C  CG2   . VAL B 1 119 ? 14.997  30.144 5.384  1.00 13.32 ? 111 VAL B CG2   1 
ATOM   2061 N  N     . GLY B 1 120 ? 17.175  31.866 8.279  1.00 12.71 ? 112 GLY B N     1 
ATOM   2062 C  CA    . GLY B 1 120 ? 18.475  31.502 8.841  1.00 12.48 ? 112 GLY B CA    1 
ATOM   2063 C  C     . GLY B 1 120 ? 18.539  31.242 10.327 1.00 12.15 ? 112 GLY B C     1 
ATOM   2064 O  O     . GLY B 1 120 ? 19.587  30.815 10.847 1.00 12.50 ? 112 GLY B O     1 
ATOM   2065 N  N     . ARG B 1 121 ? 17.436  31.504 11.034 1.00 11.34 ? 113 ARG B N     1 
ATOM   2066 C  CA    . ARG B 1 121 ? 17.335  31.217 12.464 1.00 11.00 ? 113 ARG B CA    1 
ATOM   2067 C  C     . ARG B 1 121 ? 15.987  30.552 12.654 1.00 10.23 ? 113 ARG B C     1 
ATOM   2068 O  O     . ARG B 1 121 ? 15.075  31.097 13.300 1.00 9.82  ? 113 ARG B O     1 
ATOM   2069 C  CB    . ARG B 1 121 ? 17.444  32.496 13.283 1.00 11.50 ? 113 ARG B CB    1 
ATOM   2070 C  CG    . ARG B 1 121 ? 18.813  33.198 13.187 1.00 12.22 ? 113 ARG B CG    1 
ATOM   2071 C  CD    . ARG B 1 121 ? 19.908  32.427 13.916 1.00 12.81 ? 113 ARG B CD    1 
ATOM   2072 N  NE    . ARG B 1 121 ? 21.206  33.118 13.824 1.00 13.71 ? 113 ARG B NE    1 
ATOM   2073 C  CZ    . ARG B 1 121 ? 22.056  33.001 12.805 1.00 14.08 ? 113 ARG B CZ    1 
ATOM   2074 N  NH1   . ARG B 1 121 ? 21.793  32.254 11.739 1.00 14.07 ? 113 ARG B NH1   1 
ATOM   2075 N  NH2   . ARG B 1 121 ? 23.210  33.678 12.843 1.00 14.73 ? 113 ARG B NH2   1 
ATOM   2076 N  N     . ASN B 1 122 ? 15.856  29.368 12.070 1.00 9.98  ? 114 ASN B N     1 
ATOM   2077 C  CA    . ASN B 1 122 ? 14.557  28.691 12.017 1.00 9.87  ? 114 ASN B CA    1 
ATOM   2078 C  C     . ASN B 1 122 ? 14.445  27.483 12.957 1.00 9.36  ? 114 ASN B C     1 
ATOM   2079 O  O     . ASN B 1 122 ? 13.676  26.567 12.714 1.00 9.28  ? 114 ASN B O     1 
ATOM   2080 C  CB    . ASN B 1 122 ? 14.161  28.357 10.576 1.00 10.28 ? 114 ASN B CB    1 
ATOM   2081 C  CG    . ASN B 1 122 ? 15.011  27.251 9.989  1.00 10.55 ? 114 ASN B CG    1 
ATOM   2082 O  OD1   . ASN B 1 122 ? 16.006  26.855 10.603 1.00 10.90 ? 114 ASN B OD1   1 
ATOM   2083 N  ND2   . ASN B 1 122 ? 14.646  26.762 8.814  1.00 10.83 ? 114 ASN B ND2   1 
ATOM   2084 N  N     . VAL B 1 123 ? 15.259  27.530 14.024 1.00 9.29  ? 115 VAL B N     1 
ATOM   2085 C  CA    A VAL B 1 123 ? 15.031  26.753 15.252 0.50 9.07  ? 115 VAL B CA    1 
ATOM   2086 C  CA    B VAL B 1 123 ? 15.188  26.759 15.273 0.50 9.08  ? 115 VAL B CA    1 
ATOM   2087 C  C     . VAL B 1 123 ? 15.354  25.246 15.238 1.00 8.87  ? 115 VAL B C     1 
ATOM   2088 O  O     . VAL B 1 123 ? 15.823  24.687 16.239 1.00 8.73  ? 115 VAL B O     1 
ATOM   2089 C  CB    A VAL B 1 123 ? 13.578  26.963 15.751 0.50 9.06  ? 115 VAL B CB    1 
ATOM   2090 C  CB    B VAL B 1 123 ? 13.996  27.172 16.185 0.50 9.02  ? 115 VAL B CB    1 
ATOM   2091 C  CG1   A VAL B 1 123 ? 13.270  26.075 16.941 0.50 8.84  ? 115 VAL B CG1   1 
ATOM   2092 C  CG1   B VAL B 1 123 ? 14.023  28.676 16.428 0.50 9.13  ? 115 VAL B CG1   1 
ATOM   2093 C  CG2   A VAL B 1 123 ? 13.366  28.426 16.110 0.50 9.20  ? 115 VAL B CG2   1 
ATOM   2094 C  CG2   B VAL B 1 123 ? 12.671  26.721 15.599 0.50 9.11  ? 115 VAL B CG2   1 
ATOM   2095 N  N     . CYS B 1 124 ? 15.079  24.586 14.122 1.00 9.42  ? 116 CYS B N     1 
ATOM   2096 C  CA    A CYS B 1 124 ? 15.095  23.133 14.088 0.60 9.35  ? 116 CYS B CA    1 
ATOM   2097 C  CA    B CYS B 1 124 ? 14.991  23.122 14.091 0.40 9.90  ? 116 CYS B CA    1 
ATOM   2098 C  C     . CYS B 1 124 ? 15.313  22.617 12.677 1.00 10.35 ? 116 CYS B C     1 
ATOM   2099 O  O     . CYS B 1 124 ? 15.234  23.372 11.698 1.00 11.83 ? 116 CYS B O     1 
ATOM   2100 C  CB    A CYS B 1 124 ? 13.756  22.620 14.596 0.60 8.87  ? 116 CYS B CB    1 
ATOM   2101 C  CB    B CYS B 1 124 ? 13.561  22.693 14.515 0.40 10.03 ? 116 CYS B CB    1 
ATOM   2102 S  SG    A CYS B 1 124 ? 12.397  23.302 13.607 0.60 8.34  ? 116 CYS B SG    1 
ATOM   2103 S  SG    B CYS B 1 124 ? 13.313  21.105 15.374 0.40 10.60 ? 116 CYS B SG    1 
ATOM   2104 N  N     . HIS B 1 125 ? 15.642  21.338 12.586 1.00 10.26 ? 117 HIS B N     1 
ATOM   2105 C  CA    . HIS B 1 125 ? 15.835  20.618 11.361 1.00 10.26 ? 117 HIS B CA    1 
ATOM   2106 C  C     . HIS B 1 125 ? 15.093  19.318 11.418 1.00 10.05 ? 117 HIS B C     1 
ATOM   2107 O  O     . HIS B 1 125 ? 14.980  18.692 12.465 1.00 9.62  ? 117 HIS B O     1 
ATOM   2108 C  CB    . HIS B 1 125 ? 17.313  20.292 11.211 1.00 10.69 ? 117 HIS B CB    1 
ATOM   2109 C  CG    . HIS B 1 125 ? 17.591  19.151 10.292 1.00 10.99 ? 117 HIS B CG    1 
ATOM   2110 N  ND1   . HIS B 1 125 ? 17.753  19.308 8.969  1.00 11.59 ? 117 HIS B ND1   1 
ATOM   2111 C  CD2   . HIS B 1 125 ? 17.766  17.798 10.549 1.00 10.88 ? 117 HIS B CD2   1 
ATOM   2112 C  CE1   . HIS B 1 125 ? 17.999  18.115 8.409  1.00 11.97 ? 117 HIS B CE1   1 
ATOM   2113 N  NE2   . HIS B 1 125 ? 18.008  17.198 9.367  1.00 11.45 ? 117 HIS B NE2   1 
ATOM   2114 N  N     . GLY B 1 126 ? 14.600  18.859 10.280 1.00 10.04 ? 118 GLY B N     1 
ATOM   2115 C  CA    . GLY B 1 126 ? 14.122  17.465 10.190 1.00 9.97  ? 118 GLY B CA    1 
ATOM   2116 C  C     . GLY B 1 126 ? 14.522  16.877 8.854  1.00 10.69 ? 118 GLY B C     1 
ATOM   2117 O  O     . GLY B 1 126 ? 14.542  17.580 7.830  1.00 11.09 ? 118 GLY B O     1 
ATOM   2118 N  N     . SER B 1 127 ? 14.860  15.593 8.857  1.00 10.65 ? 119 SER B N     1 
ATOM   2119 C  CA    . SER B 1 127 ? 15.149  14.872 7.624  1.00 11.54 ? 119 SER B CA    1 
ATOM   2120 C  C     . SER B 1 127 ? 14.035  15.024 6.592  1.00 12.17 ? 119 SER B C     1 
ATOM   2121 O  O     . SER B 1 127 ? 12.867  15.032 6.928  1.00 12.00 ? 119 SER B O     1 
ATOM   2122 C  CB    . SER B 1 127 ? 15.333  13.378 7.901  1.00 11.73 ? 119 SER B CB    1 
ATOM   2123 O  OG    . SER B 1 127 ? 16.219  13.132 8.976  1.00 11.88 ? 119 SER B OG    1 
ATOM   2124 N  N     . ASP B 1 128 ? 14.430  15.082 5.315  1.00 13.00 ? 120 ASP B N     1 
ATOM   2125 C  CA    . ASP B 1 128 ? 13.490  15.341 4.228  1.00 14.33 ? 120 ASP B CA    1 
ATOM   2126 C  C     . ASP B 1 128 ? 12.950  14.099 3.545  1.00 14.15 ? 120 ASP B C     1 
ATOM   2127 O  O     . ASP B 1 128 ? 12.047  14.206 2.723  1.00 14.64 ? 120 ASP B O     1 
ATOM   2128 C  CB    . ASP B 1 128 ? 14.073  16.366 3.217  1.00 15.39 ? 120 ASP B CB    1 
ATOM   2129 C  CG    . ASP B 1 128 ? 15.281  15.883 2.462  1.00 16.99 ? 120 ASP B CG    1 
ATOM   2130 O  OD1   . ASP B 1 128 ? 15.580  14.676 2.374  1.00 17.64 ? 120 ASP B OD1   1 
ATOM   2131 O  OD2   . ASP B 1 128 ? 15.981  16.746 1.846  1.00 18.77 ? 120 ASP B OD2   1 
ATOM   2132 N  N     . SER B 1 129 ? 13.457  12.927 3.911  1.00 13.81 ? 121 SER B N     1 
ATOM   2133 C  CA    . SER B 1 129 ? 13.039  11.675 3.262  1.00 14.02 ? 121 SER B CA    1 
ATOM   2134 C  C     . SER B 1 129 ? 13.477  10.513 4.107  1.00 13.42 ? 121 SER B C     1 
ATOM   2135 O  O     . SER B 1 129 ? 14.335  10.656 4.969  1.00 13.04 ? 121 SER B O     1 
ATOM   2136 C  CB    . SER B 1 129 ? 13.646  11.535 1.853  1.00 14.74 ? 121 SER B CB    1 
ATOM   2137 O  OG    . SER B 1 129 ? 15.038  11.284 1.910  1.00 15.14 ? 121 SER B OG    1 
ATOM   2138 N  N     . VAL B 1 130 ? 12.903  9.352  3.836  1.00 13.74 ? 122 VAL B N     1 
ATOM   2139 C  CA    . VAL B 1 130 ? 13.313  8.145  4.514  1.00 13.73 ? 122 VAL B CA    1 
ATOM   2140 C  C     . VAL B 1 130 ? 14.798  7.877  4.340  1.00 13.95 ? 122 VAL B C     1 
ATOM   2141 O  O     . VAL B 1 130 ? 15.486  7.558  5.309  1.00 13.96 ? 122 VAL B O     1 
ATOM   2142 C  CB    . VAL B 1 130 ? 12.443  6.937  4.072  1.00 14.11 ? 122 VAL B CB    1 
ATOM   2143 C  CG1   . VAL B 1 130 ? 13.036  5.665  4.615  1.00 14.30 ? 122 VAL B CG1   1 
ATOM   2144 C  CG2   . VAL B 1 130 ? 11.013  7.128  4.561  1.00 14.13 ? 122 VAL B CG2   1 
ATOM   2145 N  N     . GLU B 1 131 ? 15.318  8.030  3.115  1.00 14.56 ? 123 GLU B N     1 
ATOM   2146 C  CA    . GLU B 1 131 ? 16.727  7.762  2.879  1.00 15.17 ? 123 GLU B CA    1 
ATOM   2147 C  C     . GLU B 1 131 ? 17.601  8.808  3.542  1.00 14.27 ? 123 GLU B C     1 
ATOM   2148 O  O     . GLU B 1 131 ? 18.603  8.455  4.120  1.00 13.91 ? 123 GLU B O     1 
ATOM   2149 C  CB    . GLU B 1 131 ? 17.044  7.725  1.385  1.00 16.49 ? 123 GLU B CB    1 
ATOM   2150 C  CG    . GLU B 1 131 ? 18.524  7.568  1.042  1.00 17.76 ? 123 GLU B CG    1 
ATOM   2151 C  CD    . GLU B 1 131 ? 19.114  6.241  1.494  1.00 18.84 ? 123 GLU B CD    1 
ATOM   2152 O  OE1   . GLU B 1 131 ? 18.348  5.254  1.712  1.00 20.21 ? 123 GLU B OE1   1 
ATOM   2153 O  OE2   . GLU B 1 131 ? 20.363  6.168  1.576  1.00 20.45 ? 123 GLU B OE2   1 
ATOM   2154 N  N     . SER B 1 132 ? 17.255  10.082 3.438  1.00 13.88 ? 124 SER B N     1 
ATOM   2155 C  CA    A SER B 1 132 ? 18.113  11.087 4.070  0.50 13.56 ? 124 SER B CA    1 
ATOM   2156 C  CA    B SER B 1 132 ? 18.031  11.150 4.083  0.50 13.57 ? 124 SER B CA    1 
ATOM   2157 C  C     . SER B 1 132 ? 18.091  10.914 5.589  1.00 13.01 ? 124 SER B C     1 
ATOM   2158 O  O     . SER B 1 132 ? 19.106  11.106 6.223  1.00 13.17 ? 124 SER B O     1 
ATOM   2159 C  CB    A SER B 1 132 ? 17.785  12.527 3.655  0.50 13.55 ? 124 SER B CB    1 
ATOM   2160 C  CB    B SER B 1 132 ? 17.393  12.519 3.818  0.50 13.48 ? 124 SER B CB    1 
ATOM   2161 O  OG    A SER B 1 132 ? 16.458  12.895 3.937  0.50 13.20 ? 124 SER B OG    1 
ATOM   2162 O  OG    B SER B 1 132 ? 17.505  12.885 2.449  0.50 14.18 ? 124 SER B OG    1 
ATOM   2163 N  N     . ALA B 1 133 ? 16.958  10.506 6.151  1.00 12.66 ? 125 ALA B N     1 
ATOM   2164 C  CA    . ALA B 1 133 ? 16.884  10.213 7.585  1.00 12.28 ? 125 ALA B CA    1 
ATOM   2165 C  C     . ALA B 1 133 ? 17.872  9.108  7.994  1.00 12.77 ? 125 ALA B C     1 
ATOM   2166 O  O     . ALA B 1 133 ? 18.611  9.250  8.977  1.00 12.14 ? 125 ALA B O     1 
ATOM   2167 C  CB    . ALA B 1 133 ? 15.451  9.818  7.958  1.00 11.94 ? 125 ALA B CB    1 
ATOM   2168 N  N     . LYS B 1 134 ? 17.877  8.004  7.244  1.00 13.68 ? 126 LYS B N     1 
ATOM   2169 C  CA    . LYS B 1 134 ? 18.772  6.895  7.518  1.00 14.64 ? 126 LYS B CA    1 
ATOM   2170 C  C     . LYS B 1 134 ? 20.205  7.389  7.487  1.00 14.68 ? 126 LYS B C     1 
ATOM   2171 O  O     . LYS B 1 134 ? 20.997  7.014  8.342  1.00 15.14 ? 126 LYS B O     1 
ATOM   2172 C  CB    . LYS B 1 134 ? 18.565  5.739  6.524  1.00 16.19 ? 126 LYS B CB    1 
ATOM   2173 C  CG    . LYS B 1 134 ? 17.231  5.023  6.668  1.00 17.18 ? 126 LYS B CG    1 
ATOM   2174 C  CD    . LYS B 1 134 ? 17.083  3.978  5.562  1.00 19.07 ? 126 LYS B CD    1 
ATOM   2175 C  CE    . LYS B 1 134 ? 15.720  3.305  5.556  1.00 19.57 ? 126 LYS B CE    1 
ATOM   2176 N  NZ    . LYS B 1 134 ? 15.643  2.343  4.429  1.00 21.63 ? 126 LYS B NZ    1 
ATOM   2177 N  N     . ARG B 1 135 ? 20.535  8.259  6.528  1.00 14.77 ? 127 ARG B N     1 
ATOM   2178 C  CA    . ARG B 1 135 ? 21.911  8.798  6.451  1.00 15.12 ? 127 ARG B CA    1 
ATOM   2179 C  C     . ARG B 1 135 ? 22.247  9.754  7.595  1.00 14.10 ? 127 ARG B C     1 
ATOM   2180 O  O     . ARG B 1 135 ? 23.340  9.709  8.130  1.00 13.96 ? 127 ARG B O     1 
ATOM   2181 C  CB    . ARG B 1 135 ? 22.175  9.461  5.098  1.00 16.06 ? 127 ARG B CB    1 
ATOM   2182 C  CG    . ARG B 1 135 ? 22.036  8.481  3.960  1.00 17.36 ? 127 ARG B CG    1 
ATOM   2183 C  CD    . ARG B 1 135 ? 22.382  9.131  2.652  1.00 18.55 ? 127 ARG B CD    1 
ATOM   2184 N  NE    . ARG B 1 135 ? 22.048  8.294  1.501  1.00 20.06 ? 127 ARG B NE    1 
ATOM   2185 C  CZ    . ARG B 1 135 ? 22.500  8.508  0.265  1.00 21.61 ? 127 ARG B CZ    1 
ATOM   2186 N  NH1   . ARG B 1 135 ? 23.324  9.514  0.016  1.00 22.61 ? 127 ARG B NH1   1 
ATOM   2187 N  NH2   . ARG B 1 135 ? 22.138  7.713  -0.731 1.00 22.24 ? 127 ARG B NH2   1 
ATOM   2188 N  N     . GLU B 1 136 ? 21.305  10.624 7.955  1.00 13.43 ? 128 GLU B N     1 
ATOM   2189 C  CA    . GLU B 1 136 ? 21.512  11.537 9.077  1.00 12.70 ? 128 GLU B CA    1 
ATOM   2190 C  C     . GLU B 1 136 ? 21.631  10.795 10.410 1.00 12.38 ? 128 GLU B C     1 
ATOM   2191 O  O     . GLU B 1 136 ? 22.486  11.126 11.232 1.00 12.05 ? 128 GLU B O     1 
ATOM   2192 C  CB    . GLU B 1 136 ? 20.432  12.623 9.120  1.00 12.52 ? 128 GLU B CB    1 
ATOM   2193 C  CG    . GLU B 1 136 ? 20.537  13.591 7.957  1.00 12.94 ? 128 GLU B CG    1 
ATOM   2194 C  CD    . GLU B 1 136 ? 19.379  14.574 7.838  1.00 12.94 ? 128 GLU B CD    1 
ATOM   2195 O  OE1   . GLU B 1 136 ? 18.470  14.583 8.678  1.00 12.98 ? 128 GLU B OE1   1 
ATOM   2196 O  OE2   . GLU B 1 136 ? 19.384  15.347 6.851  1.00 14.12 ? 128 GLU B OE2   1 
ATOM   2197 N  N     . ILE B 1 137 ? 20.812  9.765  10.609 1.00 12.08 ? 129 ILE B N     1 
ATOM   2198 C  CA    . ILE B 1 137 ? 20.845  8.987  11.843 1.00 12.05 ? 129 ILE B CA    1 
ATOM   2199 C  C     . ILE B 1 137 ? 22.233  8.356  11.975 1.00 12.81 ? 129 ILE B C     1 
ATOM   2200 O  O     . ILE B 1 137 ? 22.864  8.435  13.029 1.00 12.89 ? 129 ILE B O     1 
ATOM   2201 C  CB    . ILE B 1 137 ? 19.726  7.933  11.841 1.00 11.98 ? 129 ILE B CB    1 
ATOM   2202 C  CG1   . ILE B 1 137 ? 18.368  8.634  12.009 1.00 11.58 ? 129 ILE B CG1   1 
ATOM   2203 C  CG2   . ILE B 1 137 ? 19.921  6.920  12.968 1.00 12.26 ? 129 ILE B CG2   1 
ATOM   2204 C  CD1   . ILE B 1 137 ? 17.183  7.752  11.644 1.00 11.32 ? 129 ILE B CD1   1 
ATOM   2205 N  N     . ALA B 1 138 ? 22.703  7.765  10.877 1.00 13.88 ? 130 ALA B N     1 
ATOM   2206 C  CA    . ALA B 1 138 ? 23.995  7.088  10.822 1.00 14.96 ? 130 ALA B CA    1 
ATOM   2207 C  C     . ALA B 1 138 ? 25.152  8.066  11.051 1.00 15.22 ? 130 ALA B C     1 
ATOM   2208 O  O     . ALA B 1 138 ? 26.158  7.731  11.676 1.00 16.59 ? 130 ALA B O     1 
ATOM   2209 C  CB    . ALA B 1 138 ? 24.147  6.390  9.477  1.00 15.27 ? 130 ALA B CB    1 
ATOM   2210 N  N     . PHE B 1 139 ? 24.985  9.295  10.590 1.00 15.07 ? 131 PHE B N     1 
ATOM   2211 C  CA    . PHE B 1 139 ? 26.021  10.312 10.750 1.00 15.52 ? 131 PHE B CA    1 
ATOM   2212 C  C     . PHE B 1 139 ? 26.160  10.812 12.186 1.00 15.06 ? 131 PHE B C     1 
ATOM   2213 O  O     . PHE B 1 139 ? 27.281  11.007 12.664 1.00 15.72 ? 131 PHE B O     1 
ATOM   2214 C  CB    . PHE B 1 139 ? 25.734  11.499 9.833  1.00 15.92 ? 131 PHE B CB    1 
ATOM   2215 C  CG    . PHE B 1 139 ? 26.821  12.526 9.833  1.00 16.25 ? 131 PHE B CG    1 
ATOM   2216 C  CD1   . PHE B 1 139 ? 28.034  12.255 9.227  1.00 17.44 ? 131 PHE B CD1   1 
ATOM   2217 C  CD2   . PHE B 1 139 ? 26.636  13.766 10.430 1.00 16.25 ? 131 PHE B CD2   1 
ATOM   2218 C  CE1   . PHE B 1 139 ? 29.067  13.186 9.228  1.00 17.76 ? 131 PHE B CE1   1 
ATOM   2219 C  CE2   . PHE B 1 139 ? 27.653  14.712 10.427 1.00 16.58 ? 131 PHE B CE2   1 
ATOM   2220 C  CZ    . PHE B 1 139 ? 28.875  14.418 9.819  1.00 17.39 ? 131 PHE B CZ    1 
ATOM   2221 N  N     . TRP B 1 140 ? 25.031  11.010 12.859 1.00 14.37 ? 132 TRP B N     1 
ATOM   2222 C  CA    . TRP B 1 140 ? 24.985  11.657 14.179 1.00 14.00 ? 132 TRP B CA    1 
ATOM   2223 C  C     . TRP B 1 140 ? 24.991  10.729 15.356 1.00 14.20 ? 132 TRP B C     1 
ATOM   2224 O  O     . TRP B 1 140 ? 25.327  11.164 16.457 1.00 14.57 ? 132 TRP B O     1 
ATOM   2225 C  CB    . TRP B 1 140 ? 23.766  12.559 14.292 1.00 13.11 ? 132 TRP B CB    1 
ATOM   2226 C  CG    . TRP B 1 140 ? 23.831  13.778 13.426 1.00 12.89 ? 132 TRP B CG    1 
ATOM   2227 C  CD1   . TRP B 1 140 ? 23.129  14.025 12.271 1.00 12.83 ? 132 TRP B CD1   1 
ATOM   2228 C  CD2   . TRP B 1 140 ? 24.651  14.972 13.629 1.00 12.57 ? 132 TRP B CD2   1 
ATOM   2229 N  NE1   . TRP B 1 140 ? 23.452  15.243 11.757 1.00 12.94 ? 132 TRP B NE1   1 
ATOM   2230 C  CE2   . TRP B 1 140 ? 24.355  15.861 12.527 1.00 12.81 ? 132 TRP B CE2   1 
ATOM   2231 C  CE3   . TRP B 1 140 ? 25.555  15.378 14.596 1.00 12.70 ? 132 TRP B CE3   1 
ATOM   2232 C  CZ2   . TRP B 1 140 ? 24.950  17.107 12.407 1.00 12.84 ? 132 TRP B CZ2   1 
ATOM   2233 C  CZ3   . TRP B 1 140 ? 26.146  16.632 14.467 1.00 12.87 ? 132 TRP B CZ3   1 
ATOM   2234 C  CH2   . TRP B 1 140 ? 25.854  17.469 13.391 1.00 12.83 ? 132 TRP B CH2   1 
ATOM   2235 N  N     . PHE B 1 141 ? 24.605  9.464  15.164 1.00 14.39 ? 133 PHE B N     1 
ATOM   2236 C  CA    . PHE B 1 141 ? 24.524  8.487  16.242 1.00 14.66 ? 133 PHE B CA    1 
ATOM   2237 C  C     . PHE B 1 141 ? 25.314  7.216  15.946 1.00 16.13 ? 133 PHE B C     1 
ATOM   2238 O  O     . PHE B 1 141 ? 25.252  6.677  14.841 1.00 16.91 ? 133 PHE B O     1 
ATOM   2239 C  CB    . PHE B 1 141 ? 23.069  8.075  16.469 1.00 13.99 ? 133 PHE B CB    1 
ATOM   2240 C  CG    . PHE B 1 141 ? 22.244  9.126  17.148 1.00 12.90 ? 133 PHE B CG    1 
ATOM   2241 C  CD1   . PHE B 1 141 ? 21.654  10.133 16.412 1.00 12.70 ? 133 PHE B CD1   1 
ATOM   2242 C  CD2   . PHE B 1 141 ? 22.082  9.120  18.515 1.00 12.88 ? 133 PHE B CD2   1 
ATOM   2243 C  CE1   . PHE B 1 141 ? 20.904  11.104 17.016 1.00 12.01 ? 133 PHE B CE1   1 
ATOM   2244 C  CE2   . PHE B 1 141 ? 21.332  10.108 19.138 1.00 12.37 ? 133 PHE B CE2   1 
ATOM   2245 C  CZ    . PHE B 1 141 ? 20.743  11.105 18.379 1.00 12.01 ? 133 PHE B CZ    1 
ATOM   2246 N  N     . LYS B 1 142 ? 26.010  6.728  16.961 1.00 16.99 ? 134 LYS B N     1 
ATOM   2247 C  CA    . LYS B 1 142 ? 26.619  5.397  16.914 1.00 18.43 ? 134 LYS B CA    1 
ATOM   2248 C  C     . LYS B 1 142 ? 25.550  4.363  17.165 1.00 17.54 ? 134 LYS B C     1 
ATOM   2249 O  O     . LYS B 1 142 ? 24.543  4.668  17.803 1.00 16.44 ? 134 LYS B O     1 
ATOM   2250 C  CB    . LYS B 1 142 ? 27.711  5.284  17.981 1.00 20.42 ? 134 LYS B CB    1 
ATOM   2251 C  CG    . LYS B 1 142 ? 28.849  6.289  17.791 1.00 22.55 ? 134 LYS B CG    1 
ATOM   2252 C  CD    . LYS B 1 142 ? 29.534  6.675  19.112 1.00 24.59 ? 134 LYS B CD    1 
ATOM   2253 C  CE    . LYS B 1 142 ? 30.227  8.053  19.046 1.00 25.70 ? 134 LYS B CE    1 
ATOM   2254 N  NZ    . LYS B 1 142 ? 29.344  9.267  19.258 1.00 25.91 ? 134 LYS B NZ    1 
ATOM   2255 N  N     . ALA B 1 143 ? 25.787  3.128  16.715 1.00 17.53 ? 135 ALA B N     1 
ATOM   2256 C  CA    . ALA B 1 143 ? 24.802  2.051  16.853 1.00 17.81 ? 135 ALA B CA    1 
ATOM   2257 C  C     . ALA B 1 143 ? 24.399  1.889  18.312 1.00 17.94 ? 135 ALA B C     1 
ATOM   2258 O  O     . ALA B 1 143 ? 23.209  1.732  18.630 1.00 17.72 ? 135 ALA B O     1 
ATOM   2259 C  CB    . ALA B 1 143 ? 25.368  0.725  16.295 1.00 18.42 ? 135 ALA B CB    1 
ATOM   2260 N  N     . GLU B 1 144 ? 25.383  1.986  19.201 1.00 18.67 ? 136 GLU B N     1 
ATOM   2261 C  CA    . GLU B 1 144 ? 25.145  1.745  20.612 1.00 19.57 ? 136 GLU B CA    1 
ATOM   2262 C  C     . GLU B 1 144 ? 24.414  2.878  21.320 1.00 19.29 ? 136 GLU B C     1 
ATOM   2263 O  O     . GLU B 1 144 ? 24.011  2.712  22.459 1.00 19.46 ? 136 GLU B O     1 
ATOM   2264 C  CB    . GLU B 1 144 ? 26.457  1.390  21.341 1.00 21.07 ? 136 GLU B CB    1 
ATOM   2265 C  CG    . GLU B 1 144 ? 27.384  2.567  21.574 1.00 22.05 ? 136 GLU B CG    1 
ATOM   2266 C  CD    . GLU B 1 144 ? 28.446  2.717  20.510 1.00 24.00 ? 136 GLU B CD    1 
ATOM   2267 O  OE1   . GLU B 1 144 ? 28.262  2.205  19.377 1.00 24.35 ? 136 GLU B OE1   1 
ATOM   2268 O  OE2   . GLU B 1 144 ? 29.488  3.361  20.819 1.00 25.36 ? 136 GLU B OE2   1 
ATOM   2269 N  N     . GLU B 1 145 ? 24.217  4.005  20.642 1.00 18.44 ? 137 GLU B N     1 
ATOM   2270 C  CA    . GLU B 1 145 ? 23.529  5.143  21.218 1.00 18.68 ? 137 GLU B CA    1 
ATOM   2271 C  C     . GLU B 1 145 ? 22.004  5.143  21.011 1.00 18.04 ? 137 GLU B C     1 
ATOM   2272 O  O     . GLU B 1 145 ? 21.294  5.949  21.625 1.00 19.39 ? 137 GLU B O     1 
ATOM   2273 C  CB    . GLU B 1 145 ? 24.142  6.435  20.695 1.00 19.24 ? 137 GLU B CB    1 
ATOM   2274 C  CG    . GLU B 1 145 ? 25.576  6.625  21.158 1.00 20.66 ? 137 GLU B CG    1 
ATOM   2275 C  CD    . GLU B 1 145 ? 26.250  7.853  20.566 1.00 21.54 ? 137 GLU B CD    1 
ATOM   2276 O  OE1   . GLU B 1 145 ? 25.888  8.264  19.457 1.00 21.56 ? 137 GLU B OE1   1 
ATOM   2277 O  OE2   . GLU B 1 145 ? 27.222  8.363  21.192 1.00 25.52 ? 137 GLU B OE2   1 
ATOM   2278 N  N     . LEU B 1 146 ? 21.489  4.270  20.154 1.00 16.50 ? 138 LEU B N     1 
ATOM   2279 C  CA    . LEU B 1 146 ? 20.062  4.205  19.947 1.00 15.85 ? 138 LEU B CA    1 
ATOM   2280 C  C     . LEU B 1 146 ? 19.496  3.252  20.990 1.00 16.35 ? 138 LEU B C     1 
ATOM   2281 O  O     . LEU B 1 146 ? 20.181  2.305  21.406 1.00 17.16 ? 138 LEU B O     1 
ATOM   2282 C  CB    . LEU B 1 146 ? 19.737  3.740  18.532 1.00 15.72 ? 138 LEU B CB    1 
ATOM   2283 C  CG    . LEU B 1 146 ? 20.217  4.657  17.406 1.00 15.59 ? 138 LEU B CG    1 
ATOM   2284 C  CD1   . LEU B 1 146 ? 19.628  4.157  16.115 1.00 16.46 ? 138 LEU B CD1   1 
ATOM   2285 C  CD2   . LEU B 1 146 ? 19.850  6.126  17.645 1.00 14.93 ? 138 LEU B CD2   1 
ATOM   2286 N  N     . VAL B 1 147 ? 18.271  3.509  21.433 1.00 14.65 ? 139 VAL B N     1 
ATOM   2287 C  CA    . VAL B 1 147 ? 17.628  2.653  22.418 1.00 15.09 ? 139 VAL B CA    1 
ATOM   2288 C  C     . VAL B 1 147 ? 16.366  2.082  21.821 1.00 14.61 ? 139 VAL B C     1 
ATOM   2289 O  O     . VAL B 1 147 ? 15.503  2.834  21.379 1.00 14.43 ? 139 VAL B O     1 
ATOM   2290 C  CB    . VAL B 1 147 ? 17.248  3.445  23.684 1.00 15.15 ? 139 VAL B CB    1 
ATOM   2291 C  CG1   . VAL B 1 147 ? 16.647  2.506  24.722 1.00 15.90 ? 139 VAL B CG1   1 
ATOM   2292 C  CG2   . VAL B 1 147 ? 18.444  4.209  24.208 1.00 15.95 ? 139 VAL B CG2   1 
ATOM   2293 N  N     . SER B 1 148 ? 16.264  0.765  21.797 1.00 15.05 ? 140 SER B N     1 
ATOM   2294 C  CA    A SER B 1 148 ? 15.072  0.069  21.325 0.50 15.02 ? 140 SER B CA    1 
ATOM   2295 C  CA    B SER B 1 148 ? 15.064  0.102  21.317 0.50 15.19 ? 140 SER B CA    1 
ATOM   2296 C  C     . SER B 1 148 ? 14.196  -0.247 22.517 1.00 14.83 ? 140 SER B C     1 
ATOM   2297 O  O     . SER B 1 148 ? 14.671  -0.835 23.483 1.00 15.56 ? 140 SER B O     1 
ATOM   2298 C  CB    A SER B 1 148 ? 15.470  -1.250 20.696 0.50 15.94 ? 140 SER B CB    1 
ATOM   2299 C  CB    B SER B 1 148 ? 15.429  -1.138 20.508 0.50 16.33 ? 140 SER B CB    1 
ATOM   2300 O  OG    A SER B 1 148 ? 16.105  -2.039 21.675 0.50 16.76 ? 140 SER B OG    1 
ATOM   2301 O  OG    B SER B 1 148 ? 16.155  -0.763 19.337 0.50 17.14 ? 140 SER B OG    1 
ATOM   2302 N  N     . TRP B 1 149 ? 12.930  0.146  22.466 1.00 13.18 ? 141 TRP B N     1 
ATOM   2303 C  CA    . TRP B 1 149 ? 12.018  -0.144 23.545 1.00 12.56 ? 141 TRP B CA    1 
ATOM   2304 C  C     . TRP B 1 149 ? 10.615  -0.104 23.040 1.00 12.21 ? 141 TRP B C     1 
ATOM   2305 O  O     . TRP B 1 149 ? 10.392  0.402  21.956 1.00 12.17 ? 141 TRP B O     1 
ATOM   2306 C  CB    . TRP B 1 149 ? 12.188  0.875  24.651 1.00 11.74 ? 141 TRP B CB    1 
ATOM   2307 C  CG    . TRP B 1 149 ? 11.982  2.318  24.268 1.00 10.86 ? 141 TRP B CG    1 
ATOM   2308 C  CD1   . TRP B 1 149 ? 12.820  3.137  23.529 1.00 10.43 ? 141 TRP B CD1   1 
ATOM   2309 C  CD2   . TRP B 1 149 ? 10.892  3.188  24.702 1.00 10.03 ? 141 TRP B CD2   1 
ATOM   2310 N  NE1   . TRP B 1 149 ? 12.340  4.427  23.478 1.00 9.83  ? 141 TRP B NE1   1 
ATOM   2311 C  CE2   . TRP B 1 149 ? 11.186  4.516  24.172 1.00 9.59  ? 141 TRP B CE2   1 
ATOM   2312 C  CE3   . TRP B 1 149 ? 9.763   3.011  25.481 1.00 9.99  ? 141 TRP B CE3   1 
ATOM   2313 C  CZ2   . TRP B 1 149 ? 10.335  5.591  24.377 1.00 9.18  ? 141 TRP B CZ2   1 
ATOM   2314 C  CZ3   . TRP B 1 149 ? 8.924   4.104  25.681 1.00 9.62  ? 141 TRP B CZ3   1 
ATOM   2315 C  CH2   . TRP B 1 149 ? 9.195   5.345  25.145 1.00 9.15  ? 141 TRP B CH2   1 
ATOM   2316 N  N     . THR B 1 150 ? 9.668   -0.644 23.805 1.00 12.60 ? 142 THR B N     1 
ATOM   2317 C  CA    . THR B 1 150 ? 8.261   -0.696 23.388 1.00 12.36 ? 142 THR B CA    1 
ATOM   2318 C  C     . THR B 1 150 ? 7.448   0.267  24.245 1.00 11.40 ? 142 THR B C     1 
ATOM   2319 O  O     . THR B 1 150 ? 7.468   0.165  25.467 1.00 11.15 ? 142 THR B O     1 
ATOM   2320 C  CB    . THR B 1 150 ? 7.708   -2.121 23.488 1.00 13.72 ? 142 THR B CB    1 
ATOM   2321 O  OG1   . THR B 1 150 ? 8.481   -2.974 22.624 1.00 15.30 ? 142 THR B OG1   1 
ATOM   2322 C  CG2   . THR B 1 150 ? 6.274   -2.178 23.046 1.00 13.74 ? 142 THR B CG2   1 
ATOM   2323 N  N     . SER B 1 151 ? 6.815   1.243  23.604 1.00 10.46 ? 143 SER B N     1 
ATOM   2324 C  CA    . SER B 1 151 ? 5.899   2.130  24.305 1.00 10.04 ? 143 SER B CA    1 
ATOM   2325 C  C     . SER B 1 151 ? 4.747   1.295  24.822 1.00 10.09 ? 143 SER B C     1 
ATOM   2326 O  O     . SER B 1 151 ? 4.113   0.546  24.070 1.00 9.92  ? 143 SER B O     1 
ATOM   2327 C  CB    . SER B 1 151 ? 5.303   3.169  23.383 1.00 9.70  ? 143 SER B CB    1 
ATOM   2328 O  OG    . SER B 1 151 ? 4.270   3.896  24.047 1.00 9.86  ? 143 SER B OG    1 
ATOM   2329 N  N     . HIS B 1 152 ? 4.416   1.495  26.092 1.00 9.85  ? 144 HIS B N     1 
ATOM   2330 C  CA    . HIS B 1 152 ? 3.248   0.857  26.659 1.00 10.01 ? 144 HIS B CA    1 
ATOM   2331 C  C     . HIS B 1 152 ? 1.985   1.338  26.024 1.00 9.89  ? 144 HIS B C     1 
ATOM   2332 O  O     . HIS B 1 152 ? 0.931   0.721  26.234 1.00 10.16 ? 144 HIS B O     1 
ATOM   2333 C  CB    . HIS B 1 152 ? 3.214   1.103  28.170 1.00 9.97  ? 144 HIS B CB    1 
ATOM   2334 C  CG    . HIS B 1 152 ? 2.674   2.465  28.567 1.00 9.38  ? 144 HIS B CG    1 
ATOM   2335 N  ND1   . HIS B 1 152 ? 3.376   3.634  28.418 1.00 9.02  ? 144 HIS B ND1   1 
ATOM   2336 C  CD2   . HIS B 1 152 ? 1.454   2.816  29.154 1.00 9.27  ? 144 HIS B CD2   1 
ATOM   2337 C  CE1   . HIS B 1 152 ? 2.603   4.659  28.851 1.00 8.59  ? 144 HIS B CE1   1 
ATOM   2338 N  NE2   . HIS B 1 152 ? 1.436   4.156  29.300 1.00 8.81  ? 144 HIS B NE2   1 
ATOM   2339 N  N     . SER B 1 153 ? 2.059   2.423  25.242 1.00 9.58  ? 145 SER B N     1 
ATOM   2340 C  CA    . SER B 1 153 ? 0.889   3.009  24.576 1.00 9.65  ? 145 SER B CA    1 
ATOM   2341 C  C     . SER B 1 153 ? 0.781   2.619  23.097 1.00 9.89  ? 145 SER B C     1 
ATOM   2342 O  O     . SER B 1 153 ? -0.096  3.134  22.378 1.00 9.41  ? 145 SER B O     1 
ATOM   2343 C  CB    . SER B 1 153 ? 0.929   4.539  24.684 1.00 9.33  ? 145 SER B CB    1 
ATOM   2344 O  OG    . SER B 1 153 ? 0.974   4.985  26.045 1.00 9.20  ? 145 SER B OG    1 
ATOM   2345 N  N     . VAL B 1 154 ? 1.634   1.699  22.640 1.00 10.56 ? 146 VAL B N     1 
ATOM   2346 C  CA    . VAL B 1 154 ? 1.674   1.372  21.200 1.00 10.91 ? 146 VAL B CA    1 
ATOM   2347 C  C     . VAL B 1 154 ? 0.330   0.904  20.631 1.00 11.46 ? 146 VAL B C     1 
ATOM   2348 O  O     . VAL B 1 154 ? -0.006  1.274  19.528 1.00 11.65 ? 146 VAL B O     1 
ATOM   2349 C  CB    . VAL B 1 154 ? 2.814   0.375  20.866 1.00 11.34 ? 146 VAL B CB    1 
ATOM   2350 C  CG1   . VAL B 1 154 ? 2.505   -0.998 21.424 1.00 11.94 ? 146 VAL B CG1   1 
ATOM   2351 C  CG2   . VAL B 1 154 ? 3.061   0.329  19.363 1.00 11.56 ? 146 VAL B CG2   1 
ATOM   2352 N  N     . LYS B 1 155 ? -0.440  0.114  21.381 1.00 12.28 ? 147 LYS B N     1 
ATOM   2353 C  CA    . LYS B 1 155 ? -1.746  -0.369 20.891 1.00 13.25 ? 147 LYS B CA    1 
ATOM   2354 C  C     . LYS B 1 155 ? -2.847  0.692  20.934 1.00 12.70 ? 147 LYS B C     1 
ATOM   2355 O  O     . LYS B 1 155 ? -3.913  0.505  20.310 1.00 12.87 ? 147 LYS B O     1 
ATOM   2356 C  CB    . LYS B 1 155 ? -2.213  -1.630 21.642 1.00 14.80 ? 147 LYS B CB    1 
ATOM   2357 C  CG    . LYS B 1 155 ? -1.306  -2.824 21.393 1.00 16.83 ? 147 LYS B CG    1 
ATOM   2358 C  CD    . LYS B 1 155 ? -1.700  -4.014 22.259 1.00 18.67 ? 147 LYS B CD    1 
ATOM   2359 C  CE    . LYS B 1 155 ? -0.985  -5.269 21.802 1.00 20.84 ? 147 LYS B CE    1 
ATOM   2360 N  NZ    . LYS B 1 155 ? 0.335   -4.931 21.222 1.00 22.95 ? 147 LYS B NZ    1 
ATOM   2361 N  N     . GLN B 1 156 ? -2.597  1.782  21.672 1.00 12.06 ? 148 GLN B N     1 
ATOM   2362 C  CA    . GLN B 1 156 ? -3.517  2.886  21.726 1.00 11.64 ? 148 GLN B CA    1 
ATOM   2363 C  C     . GLN B 1 156 ? -3.244  3.819  20.558 1.00 11.28 ? 148 GLN B C     1 
ATOM   2364 O  O     . GLN B 1 156 ? -4.131  4.529  20.145 1.00 11.05 ? 148 GLN B O     1 
ATOM   2365 C  CB    . GLN B 1 156 ? -3.364  3.678  23.024 1.00 11.79 ? 148 GLN B CB    1 
ATOM   2366 C  CG    . GLN B 1 156 ? -3.517  2.864  24.294 1.00 12.44 ? 148 GLN B CG    1 
ATOM   2367 C  CD    . GLN B 1 156 ? -4.838  2.180  24.416 1.00 13.13 ? 148 GLN B CD    1 
ATOM   2368 O  OE1   . GLN B 1 156 ? -4.910  1.021  24.899 1.00 15.55 ? 148 GLN B OE1   1 
ATOM   2369 N  NE2   . GLN B 1 156 ? -5.910  2.858  23.995 1.00 12.65 ? 148 GLN B NE2   1 
ATOM   2370 N  N     . ILE B 1 157 ? -2.009  3.838  20.063 1.00 11.34 ? 149 ILE B N     1 
ATOM   2371 C  CA    . ILE B 1 157 ? -1.607  4.743  18.983 1.00 11.42 ? 149 ILE B CA    1 
ATOM   2372 C  C     . ILE B 1 157 ? -1.769  4.105  17.588 1.00 12.26 ? 149 ILE B C     1 
ATOM   2373 O  O     . ILE B 1 157 ? -2.083  4.809  16.623 1.00 11.70 ? 149 ILE B O     1 
ATOM   2374 C  CB    . ILE B 1 157 ? -0.158  5.232  19.208 1.00 11.50 ? 149 ILE B CB    1 
ATOM   2375 C  CG1   . ILE B 1 157 ? -0.096  6.077  20.491 1.00 11.44 ? 149 ILE B CG1   1 
ATOM   2376 C  CG2   . ILE B 1 157 ? 0.322   6.090  18.030 1.00 11.19 ? 149 ILE B CG2   1 
ATOM   2377 C  CD1   . ILE B 1 157 ? 1.282   6.235  21.078 1.00 11.95 ? 149 ILE B CD1   1 
ATOM   2378 N  N     . TYR B 1 158 ? -1.584  2.782  17.517 1.00 13.34 ? 150 TYR B N     1 
ATOM   2379 C  CA    . TYR B 1 158 ? -1.634  2.023  16.262 1.00 14.87 ? 150 TYR B CA    1 
ATOM   2380 C  C     . TYR B 1 158 ? -2.629  0.885  16.292 1.00 17.32 ? 150 TYR B C     1 
ATOM   2381 O  O     . TYR B 1 158 ? -2.696  0.114  17.264 1.00 18.40 ? 150 TYR B O     1 
ATOM   2382 C  CB    . TYR B 1 158 ? -0.278  1.433  15.958 1.00 14.96 ? 150 TYR B CB    1 
ATOM   2383 C  CG    . TYR B 1 158 ? 0.732   2.484  15.724 1.00 14.47 ? 150 TYR B CG    1 
ATOM   2384 C  CD1   . TYR B 1 158 ? 0.667   3.279  14.580 1.00 14.91 ? 150 TYR B CD1   1 
ATOM   2385 C  CD2   . TYR B 1 158 ? 1.734   2.720  16.638 1.00 14.62 ? 150 TYR B CD2   1 
ATOM   2386 C  CE1   . TYR B 1 158 ? 1.589   4.280  14.373 1.00 14.55 ? 150 TYR B CE1   1 
ATOM   2387 C  CE2   . TYR B 1 158 ? 2.657   3.725  16.428 1.00 14.57 ? 150 TYR B CE2   1 
ATOM   2388 C  CZ    . TYR B 1 158 ? 2.578   4.489  15.287 1.00 14.39 ? 150 TYR B CZ    1 
ATOM   2389 O  OH    . TYR B 1 158 ? 3.511   5.476  15.100 1.00 14.67 ? 150 TYR B OH    1 
ATOM   2390 N  N     . GLU B 1 159 ? -3.377  0.777  15.202 1.00 19.50 ? 151 GLU B N     1 
ATOM   2391 C  CA    . GLU B 1 159 ? -4.382  -0.261 15.051 1.00 22.18 ? 151 GLU B CA    1 
ATOM   2392 C  C     . GLU B 1 159 ? -3.689  -1.608 14.872 1.00 24.39 ? 151 GLU B C     1 
ATOM   2393 O  O     . GLU B 1 159 ? -4.083  -2.590 15.482 1.00 27.12 ? 151 GLU B O     1 
ATOM   2394 C  CB    . GLU B 1 159 ? -5.296  0.053  13.859 1.00 23.40 ? 151 GLU B CB    1 
ATOM   2395 C  CG    . GLU B 1 159 ? -6.426  -0.951 13.679 1.00 25.78 ? 151 GLU B CG    1 
ATOM   2396 C  CD    . GLU B 1 159 ? -7.465  -0.500 12.667 1.00 27.99 ? 151 GLU B CD    1 
ATOM   2397 O  OE1   . GLU B 1 159 ? -7.181  0.414  11.873 1.00 28.57 ? 151 GLU B OE1   1 
ATOM   2398 O  OE2   . GLU B 1 159 ? -8.580  -1.067 12.674 1.00 32.03 ? 151 GLU B OE2   1 
ATOM   2399 N  N     . ARG B 1 160 ? -2.645  -1.647 14.060 1.00 25.71 ? 152 ARG B N     1 
ATOM   2400 C  CA    . ARG B 1 160 ? -2.005  -2.925 13.690 1.00 29.55 ? 152 ARG B CA    1 
ATOM   2401 C  C     . ARG B 1 160 ? -1.018  -3.511 14.730 1.00 32.83 ? 152 ARG B C     1 
ATOM   2402 O  O     . ARG B 1 160 ? -0.558  -4.646 14.563 1.00 35.35 ? 152 ARG B O     1 
ATOM   2403 C  CB    . ARG B 1 160 ? -1.305  -2.781 12.320 1.00 29.71 ? 152 ARG B CB    1 
ATOM   2404 N  N     . ALA B 1 161 ? -0.718  -2.766 15.799 1.00 34.96 ? 153 ALA B N     1 
ATOM   2405 C  CA    . ALA B 1 161 ? 0.219   -3.220 16.845 1.00 36.62 ? 153 ALA B CA    1 
ATOM   2406 C  C     . ALA B 1 161 ? -0.340  -4.381 17.679 1.00 38.47 ? 153 ALA B C     1 
ATOM   2407 O  O     . ALA B 1 161 ? -1.553  -4.483 17.897 1.00 39.51 ? 153 ALA B O     1 
ATOM   2408 C  CB    . ALA B 1 161 ? 0.607   -2.059 17.755 1.00 34.38 ? 153 ALA B CB    1 
ATOM   2409 N  N     . MET C 1 9   ? -12.907 44.804 50.153 1.00 29.76 ? 1   MET C N     1 
ATOM   2410 C  CA    . MET C 1 9   ? -13.808 45.167 49.022 1.00 29.30 ? 1   MET C CA    1 
ATOM   2411 C  C     . MET C 1 9   ? -13.201 44.770 47.664 1.00 27.98 ? 1   MET C C     1 
ATOM   2412 O  O     . MET C 1 9   ? -11.970 44.862 47.462 1.00 24.99 ? 1   MET C O     1 
ATOM   2413 C  CB    . MET C 1 9   ? -14.139 46.669 49.041 1.00 30.55 ? 1   MET C CB    1 
ATOM   2414 N  N     . PRO C 1 10  ? -14.057 44.325 46.723 1.00 27.07 ? 2   PRO C N     1 
ATOM   2415 C  CA    . PRO C 1 10  ? -13.554 43.932 45.411 1.00 25.82 ? 2   PRO C CA    1 
ATOM   2416 C  C     . PRO C 1 10  ? -12.940 45.068 44.585 1.00 23.06 ? 2   PRO C C     1 
ATOM   2417 O  O     . PRO C 1 10  ? -12.345 44.795 43.555 1.00 22.92 ? 2   PRO C O     1 
ATOM   2418 C  CB    . PRO C 1 10  ? -14.796 43.353 44.703 1.00 26.99 ? 2   PRO C CB    1 
ATOM   2419 C  CG    . PRO C 1 10  ? -15.747 43.007 45.793 1.00 28.67 ? 2   PRO C CG    1 
ATOM   2420 C  CD    . PRO C 1 10  ? -15.510 44.053 46.848 1.00 29.24 ? 2   PRO C CD    1 
ATOM   2421 N  N     . SER C 1 11  ? -13.083 46.320 45.023 1.00 21.63 ? 3   SER C N     1 
ATOM   2422 C  CA    . SER C 1 11  ? -12.509 47.449 44.298 1.00 19.54 ? 3   SER C CA    1 
ATOM   2423 C  C     . SER C 1 11  ? -11.054 47.735 44.696 1.00 16.80 ? 3   SER C C     1 
ATOM   2424 O  O     . SER C 1 11  ? -10.445 48.655 44.158 1.00 17.38 ? 3   SER C O     1 
ATOM   2425 C  CB    . SER C 1 11  ? -13.360 48.697 44.486 1.00 20.55 ? 3   SER C CB    1 
ATOM   2426 O  OG    . SER C 1 11  ? -13.465 48.992 45.862 1.00 22.26 ? 3   SER C OG    1 
ATOM   2427 N  N     . GLU C 1 12  ? -10.485 46.949 45.607 1.00 14.05 ? 4   GLU C N     1 
ATOM   2428 C  CA    . GLU C 1 12  ? -9.066  47.098 45.961 1.00 12.08 ? 4   GLU C CA    1 
ATOM   2429 C  C     . GLU C 1 12  ? -8.214  47.037 44.694 1.00 10.97 ? 4   GLU C C     1 
ATOM   2430 O  O     . GLU C 1 12  ? -8.525  46.298 43.758 1.00 9.79  ? 4   GLU C O     1 
ATOM   2431 C  CB    . GLU C 1 12  ? -8.645  45.994 46.935 1.00 11.65 ? 4   GLU C CB    1 
ATOM   2432 C  CG    . GLU C 1 12  ? -7.200  46.071 47.409 1.00 11.37 ? 4   GLU C CG    1 
ATOM   2433 C  CD    . GLU C 1 12  ? -6.920  45.057 48.491 1.00 11.29 ? 4   GLU C CD    1 
ATOM   2434 O  OE1   . GLU C 1 12  ? -7.599  45.120 49.556 1.00 11.36 ? 4   GLU C OE1   1 
ATOM   2435 O  OE2   . GLU C 1 12  ? -6.026  44.210 48.276 1.00 11.04 ? 4   GLU C OE2   1 
ATOM   2436 N  N     . ARG C 1 13  ? -7.124  47.802 44.685 1.00 10.36 ? 5   ARG C N     1 
ATOM   2437 C  CA    . ARG C 1 13  ? -6.226  47.838 43.521 1.00 10.32 ? 5   ARG C CA    1 
ATOM   2438 C  C     . ARG C 1 13  ? -4.782  47.688 43.945 1.00 9.65  ? 5   ARG C C     1 
ATOM   2439 O  O     . ARG C 1 13  ? -4.405  48.091 45.058 1.00 9.86  ? 5   ARG C O     1 
ATOM   2440 C  CB    . ARG C 1 13  ? -6.362  49.139 42.731 1.00 11.05 ? 5   ARG C CB    1 
ATOM   2441 C  CG    . ARG C 1 13  ? -7.670  49.217 41.968 1.00 11.84 ? 5   ARG C CG    1 
ATOM   2442 C  CD    . ARG C 1 13  ? -7.932  50.581 41.336 1.00 13.20 ? 5   ARG C CD    1 
ATOM   2443 N  NE    . ARG C 1 13  ? -9.107  50.519 40.478 1.00 14.25 ? 5   ARG C NE    1 
ATOM   2444 C  CZ    . ARG C 1 13  ? -9.577  51.556 39.784 1.00 16.46 ? 5   ARG C CZ    1 
ATOM   2445 N  NH1   . ARG C 1 13  ? -8.953  52.741 39.845 1.00 16.81 ? 5   ARG C NH1   1 
ATOM   2446 N  NH2   . ARG C 1 13  ? -10.662 51.427 39.015 1.00 17.97 ? 5   ARG C NH2   1 
ATOM   2447 N  N     . THR C 1 14  ? -3.980  47.135 43.043 1.00 8.76  ? 6   THR C N     1 
ATOM   2448 C  CA    . THR C 1 14  ? -2.543  47.016 43.264 1.00 8.49  ? 6   THR C CA    1 
ATOM   2449 C  C     . THR C 1 14  ? -1.755  47.345 42.013 1.00 7.89  ? 6   THR C C     1 
ATOM   2450 O  O     . THR C 1 14  ? -2.280  47.305 40.908 1.00 8.00  ? 6   THR C O     1 
ATOM   2451 C  CB    . THR C 1 14  ? -2.143  45.633 43.745 1.00 8.41  ? 6   THR C CB    1 
ATOM   2452 O  OG1   . THR C 1 14  ? -0.863  45.715 44.363 1.00 8.59  ? 6   THR C OG1   1 
ATOM   2453 C  CG2   . THR C 1 14  ? -2.134  44.602 42.592 1.00 8.24  ? 6   THR C CG2   1 
ATOM   2454 N  N     . PHE C 1 15  ? -0.494  47.721 42.214 1.00 7.97  ? 7   PHE C N     1 
ATOM   2455 C  CA    . PHE C 1 15  ? 0.435   47.995 41.104 1.00 7.61  ? 7   PHE C CA    1 
ATOM   2456 C  C     . PHE C 1 15  ? 1.340   46.790 40.945 1.00 7.39  ? 7   PHE C C     1 
ATOM   2457 O  O     . PHE C 1 15  ? 2.005   46.401 41.905 1.00 7.31  ? 7   PHE C O     1 
ATOM   2458 C  CB    . PHE C 1 15  ? 1.262   49.267 41.350 1.00 7.99  ? 7   PHE C CB    1 
ATOM   2459 C  CG    . PHE C 1 15  ? 2.311   49.526 40.304 1.00 7.88  ? 7   PHE C CG    1 
ATOM   2460 C  CD1   . PHE C 1 15  ? 1.952   49.956 39.012 1.00 7.82  ? 7   PHE C CD1   1 
ATOM   2461 C  CD2   . PHE C 1 15  ? 3.660   49.378 40.593 1.00 7.97  ? 7   PHE C CD2   1 
ATOM   2462 C  CE1   . PHE C 1 15  ? 2.896   50.189 38.059 1.00 7.79  ? 7   PHE C CE1   1 
ATOM   2463 C  CE2   . PHE C 1 15  ? 4.611   49.587 39.602 1.00 7.93  ? 7   PHE C CE2   1 
ATOM   2464 C  CZ    . PHE C 1 15  ? 4.226   49.990 38.338 1.00 8.06  ? 7   PHE C CZ    1 
ATOM   2465 N  N     . ILE C 1 16  ? 1.374   46.235 39.729 1.00 7.17  ? 8   ILE C N     1 
ATOM   2466 C  CA    . ILE C 1 16  ? 2.275   45.132 39.405 1.00 7.15  ? 8   ILE C CA    1 
ATOM   2467 C  C     . ILE C 1 16  ? 3.135   45.611 38.261 1.00 7.25  ? 8   ILE C C     1 
ATOM   2468 O  O     . ILE C 1 16  ? 2.624   46.220 37.337 1.00 7.15  ? 8   ILE C O     1 
ATOM   2469 C  CB    . ILE C 1 16  ? 1.523   43.858 38.957 1.00 6.99  ? 8   ILE C CB    1 
ATOM   2470 C  CG1   . ILE C 1 16  ? 0.515   43.398 40.016 1.00 6.85  ? 8   ILE C CG1   1 
ATOM   2471 C  CG2   . ILE C 1 16  ? 2.480   42.712 38.623 1.00 7.29  ? 8   ILE C CG2   1 
ATOM   2472 C  CD1   . ILE C 1 16  ? 1.099   42.972 41.375 1.00 6.96  ? 8   ILE C CD1   1 
ATOM   2473 N  N     . ALA C 1 17  ? 4.432   45.319 38.297 1.00 7.45  ? 9   ALA C N     1 
ATOM   2474 C  CA    . ALA C 1 17  ? 5.282   45.609 37.151 1.00 7.51  ? 9   ALA C CA    1 
ATOM   2475 C  C     . ALA C 1 17  ? 6.020   44.370 36.702 1.00 7.62  ? 9   ALA C C     1 
ATOM   2476 O  O     . ALA C 1 17  ? 6.399   43.518 37.513 1.00 8.31  ? 9   ALA C O     1 
ATOM   2477 C  CB    . ALA C 1 17  ? 6.263   46.755 37.407 1.00 7.70  ? 9   ALA C CB    1 
ATOM   2478 N  N     . VAL C 1 18  ? 6.152   44.258 35.382 1.00 7.32  ? 10  VAL C N     1 
ATOM   2479 C  CA    . VAL C 1 18  ? 7.136   43.343 34.793 1.00 7.19  ? 10  VAL C CA    1 
ATOM   2480 C  C     . VAL C 1 18  ? 8.421   44.156 34.703 1.00 7.40  ? 10  VAL C C     1 
ATOM   2481 O  O     . VAL C 1 18  ? 8.467   45.182 34.005 1.00 7.47  ? 10  VAL C O     1 
ATOM   2482 C  CB    . VAL C 1 18  ? 6.744   42.801 33.417 1.00 6.96  ? 10  VAL C CB    1 
ATOM   2483 C  CG1   . VAL C 1 18  ? 7.756   41.726 32.958 1.00 6.92  ? 10  VAL C CG1   1 
ATOM   2484 C  CG2   . VAL C 1 18  ? 5.333   42.213 33.451 1.00 6.95  ? 10  VAL C CG2   1 
ATOM   2485 N  N     . LYS C 1 19  ? 9.455   43.719 35.428 1.00 7.69  ? 11  LYS C N     1 
ATOM   2486 C  CA    . LYS C 1 19  ? 10.733  44.430 35.446 1.00 8.08  ? 11  LYS C CA    1 
ATOM   2487 C  C     . LYS C 1 19  ? 11.507  44.193 34.157 1.00 7.85  ? 11  LYS C C     1 
ATOM   2488 O  O     . LYS C 1 19  ? 11.120  43.378 33.320 1.00 7.56  ? 11  LYS C O     1 
ATOM   2489 C  CB    . LYS C 1 19  ? 11.554  43.976 36.654 1.00 9.02  ? 11  LYS C CB    1 
ATOM   2490 C  CG    . LYS C 1 19  ? 10.941  44.342 37.990 1.00 9.98  ? 11  LYS C CG    1 
ATOM   2491 C  CD    . LYS C 1 19  ? 11.747  43.590 39.039 1.00 11.50 ? 11  LYS C CD    1 
ATOM   2492 C  CE    . LYS C 1 19  ? 11.647  44.117 40.413 1.00 13.43 ? 11  LYS C CE    1 
ATOM   2493 N  NZ    . LYS C 1 19  ? 12.826  43.546 41.177 1.00 14.29 ? 11  LYS C NZ    1 
ATOM   2494 N  N     . PRO C 1 20  ? 12.620  44.919 33.968 1.00 7.78  ? 12  PRO C N     1 
ATOM   2495 C  CA    . PRO C 1 20  ? 13.228  44.833 32.637 1.00 7.69  ? 12  PRO C CA    1 
ATOM   2496 C  C     . PRO C 1 20  ? 13.677  43.431 32.209 1.00 7.70  ? 12  PRO C C     1 
ATOM   2497 O  O     . PRO C 1 20  ? 13.643  43.133 31.017 1.00 7.68  ? 12  PRO C O     1 
ATOM   2498 C  CB    . PRO C 1 20  ? 14.417  45.804 32.744 1.00 7.94  ? 12  PRO C CB    1 
ATOM   2499 C  CG    . PRO C 1 20  ? 13.904  46.832 33.691 1.00 8.11  ? 12  PRO C CG    1 
ATOM   2500 C  CD    . PRO C 1 20  ? 13.205  46.018 34.754 1.00 7.84  ? 12  PRO C CD    1 
ATOM   2501 N  N     . ASP C 1 21  ? 14.068  42.591 33.178 1.00 7.82  ? 13  ASP C N     1 
ATOM   2502 C  CA    . ASP C 1 21  ? 14.434  41.189 32.873 1.00 7.85  ? 13  ASP C CA    1 
ATOM   2503 C  C     . ASP C 1 21  ? 13.228  40.406 32.411 1.00 7.47  ? 13  ASP C C     1 
ATOM   2504 O  O     . ASP C 1 21  ? 13.329  39.576 31.514 1.00 7.28  ? 13  ASP C O     1 
ATOM   2505 C  CB    . ASP C 1 21  ? 15.150  40.481 34.046 1.00 8.16  ? 13  ASP C CB    1 
ATOM   2506 C  CG    . ASP C 1 21  ? 14.416  40.599 35.388 1.00 8.32  ? 13  ASP C CG    1 
ATOM   2507 O  OD1   . ASP C 1 21  ? 13.919  41.685 35.726 1.00 8.98  ? 13  ASP C OD1   1 
ATOM   2508 O  OD2   . ASP C 1 21  ? 14.334  39.609 36.128 1.00 8.06  ? 13  ASP C OD2   1 
ATOM   2509 N  N     . GLY C 1 22  ? 12.083  40.682 33.020 1.00 7.10  ? 14  GLY C N     1 
ATOM   2510 C  CA    . GLY C 1 22  ? 10.829  40.034 32.607 1.00 6.98  ? 14  GLY C CA    1 
ATOM   2511 C  C     . GLY C 1 22  ? 10.424  40.415 31.187 1.00 6.83  ? 14  GLY C C     1 
ATOM   2512 O  O     . GLY C 1 22  ? 9.905   39.591 30.442 1.00 7.20  ? 14  GLY C O     1 
ATOM   2513 N  N     . VAL C 1 23  ? 10.591  41.675 30.826 1.00 6.82  ? 15  VAL C N     1 
ATOM   2514 C  CA    . VAL C 1 23  ? 10.291  42.073 29.445 1.00 6.75  ? 15  VAL C CA    1 
ATOM   2515 C  C     . VAL C 1 23  ? 11.268  41.408 28.472 1.00 7.13  ? 15  VAL C C     1 
ATOM   2516 O  O     . VAL C 1 23  ? 10.871  40.830 27.443 1.00 7.07  ? 15  VAL C O     1 
ATOM   2517 C  CB    . VAL C 1 23  ? 10.291  43.598 29.327 1.00 6.87  ? 15  VAL C CB    1 
ATOM   2518 C  CG1   . VAL C 1 23  ? 9.978   44.033 27.916 1.00 7.00  ? 15  VAL C CG1   1 
ATOM   2519 C  CG2   . VAL C 1 23  ? 9.234   44.176 30.283 1.00 6.67  ? 15  VAL C CG2   1 
ATOM   2520 N  N     . GLN C 1 24  ? 12.556  41.497 28.795 1.00 7.30  ? 16  GLN C N     1 
ATOM   2521 C  CA    . GLN C 1 24  ? 13.598  40.921 27.971 1.00 7.54  ? 16  GLN C CA    1 
ATOM   2522 C  C     . GLN C 1 24  ? 13.404  39.434 27.749 1.00 7.77  ? 16  GLN C C     1 
ATOM   2523 O  O     . GLN C 1 24  ? 13.693  38.939 26.649 1.00 8.07  ? 16  GLN C O     1 
ATOM   2524 C  CB    . GLN C 1 24  ? 14.993  41.143 28.608 1.00 7.71  ? 16  GLN C CB    1 
ATOM   2525 C  CG    . GLN C 1 24  ? 15.568  42.521 28.372 1.00 7.86  ? 16  GLN C CG    1 
ATOM   2526 C  CD    . GLN C 1 24  ? 16.159  42.689 26.985 1.00 8.13  ? 16  GLN C CD    1 
ATOM   2527 O  OE1   . GLN C 1 24  ? 16.198  41.744 26.174 1.00 8.19  ? 16  GLN C OE1   1 
ATOM   2528 N  NE2   . GLN C 1 24  ? 16.635  43.896 26.702 1.00 8.21  ? 16  GLN C NE2   1 
ATOM   2529 N  N     . ARG C 1 25  ? 12.932  38.725 28.790 1.00 7.49  ? 17  ARG C N     1 
ATOM   2530 C  CA    . ARG C 1 25  ? 12.775  37.270 28.729 1.00 7.90  ? 17  ARG C CA    1 
ATOM   2531 C  C     . ARG C 1 25  ? 11.367  36.833 28.302 1.00 8.10  ? 17  ARG C C     1 
ATOM   2532 O  O     . ARG C 1 25  ? 10.990  35.658 28.448 1.00 8.23  ? 17  ARG C O     1 
ATOM   2533 C  CB    . ARG C 1 25  ? 13.179  36.607 30.060 1.00 7.84  ? 17  ARG C CB    1 
ATOM   2534 C  CG    . ARG C 1 25  ? 14.670  36.716 30.310 1.00 8.13  ? 17  ARG C CG    1 
ATOM   2535 C  CD    . ARG C 1 25  ? 15.064  36.219 31.700 1.00 8.04  ? 17  ARG C CD    1 
ATOM   2536 N  NE    . ARG C 1 25  ? 14.751  34.795 31.772 1.00 8.03  ? 17  ARG C NE    1 
ATOM   2537 C  CZ    . ARG C 1 25  ? 14.227  34.173 32.832 1.00 8.13  ? 17  ARG C CZ    1 
ATOM   2538 N  NH1   . ARG C 1 25  ? 14.002  34.816 33.973 1.00 7.78  ? 17  ARG C NH1   1 
ATOM   2539 N  NH2   . ARG C 1 25  ? 13.959  32.871 32.770 1.00 8.15  ? 17  ARG C NH2   1 
ATOM   2540 N  N     . ASN C 1 26  ? 10.597  37.768 27.753 1.00 8.20  ? 18  ASN C N     1 
ATOM   2541 C  CA    . ASN C 1 26  ? 9.320   37.442 27.095 1.00 8.66  ? 18  ASN C CA    1 
ATOM   2542 C  C     . ASN C 1 26  ? 8.313   36.837 28.055 1.00 8.26  ? 18  ASN C C     1 
ATOM   2543 O  O     . ASN C 1 26  ? 7.660   35.830 27.735 1.00 8.20  ? 18  ASN C O     1 
ATOM   2544 C  CB    . ASN C 1 26  ? 9.507   36.479 25.926 1.00 9.58  ? 18  ASN C CB    1 
ATOM   2545 C  CG    . ASN C 1 26  ? 10.196  37.091 24.722 1.00 11.13 ? 18  ASN C CG    1 
ATOM   2546 O  OD1   . ASN C 1 26  ? 10.134  38.319 24.433 1.00 11.46 ? 18  ASN C OD1   1 
ATOM   2547 N  ND2   . ASN C 1 26  ? 10.807  36.221 23.959 1.00 11.90 ? 18  ASN C ND2   1 
ATOM   2548 N  N     . LEU C 1 27  ? 8.213   37.424 29.239 1.00 7.87  ? 19  LEU C N     1 
ATOM   2549 C  CA    . LEU C 1 27  ? 7.268   36.971 30.260 1.00 7.58  ? 19  LEU C CA    1 
ATOM   2550 C  C     . LEU C 1 27  ? 6.071   37.906 30.425 1.00 7.30  ? 19  LEU C C     1 
ATOM   2551 O  O     . LEU C 1 27  ? 5.286   37.746 31.365 1.00 7.03  ? 19  LEU C O     1 
ATOM   2552 C  CB    . LEU C 1 27  ? 8.008   36.790 31.591 1.00 7.95  ? 19  LEU C CB    1 
ATOM   2553 C  CG    . LEU C 1 27  ? 9.031   35.658 31.604 1.00 8.36  ? 19  LEU C CG    1 
ATOM   2554 C  CD1   . LEU C 1 27  ? 9.867   35.732 32.882 1.00 8.72  ? 19  LEU C CD1   1 
ATOM   2555 C  CD2   . LEU C 1 27  ? 8.369   34.276 31.470 1.00 9.21  ? 19  LEU C CD2   1 
ATOM   2556 N  N     . VAL C 1 28  ? 5.906   38.875 29.536 1.00 7.07  ? 20  VAL C N     1 
ATOM   2557 C  CA    . VAL C 1 28  ? 4.814   39.859 29.748 1.00 6.77  ? 20  VAL C CA    1 
ATOM   2558 C  C     . VAL C 1 28  ? 3.447   39.172 29.635 1.00 6.95  ? 20  VAL C C     1 
ATOM   2559 O  O     . VAL C 1 28  ? 2.576   39.246 30.538 1.00 6.71  ? 20  VAL C O     1 
ATOM   2560 C  CB    . VAL C 1 28  ? 4.923   41.051 28.786 1.00 6.84  ? 20  VAL C CB    1 
ATOM   2561 C  CG1   . VAL C 1 28  ? 3.731   41.998 28.967 1.00 6.54  ? 20  VAL C CG1   1 
ATOM   2562 C  CG2   . VAL C 1 28  ? 6.230   41.787 29.021 1.00 7.05  ? 20  VAL C CG2   1 
ATOM   2563 N  N     . GLY C 1 29  ? 3.253   38.478 28.525 1.00 7.15  ? 21  GLY C N     1 
ATOM   2564 C  CA    . GLY C 1 29  ? 2.010   37.748 28.296 1.00 7.33  ? 21  GLY C CA    1 
ATOM   2565 C  C     . GLY C 1 29  ? 1.731   36.715 29.380 1.00 7.51  ? 21  GLY C C     1 
ATOM   2566 O  O     . GLY C 1 29  ? 0.600   36.650 29.900 1.00 7.16  ? 21  GLY C O     1 
ATOM   2567 N  N     . GLU C 1 30  ? 2.751   35.926 29.737 1.00 7.94  ? 22  GLU C N     1 
ATOM   2568 C  CA    . GLU C 1 30  ? 2.570   34.881 30.747 1.00 8.66  ? 22  GLU C CA    1 
ATOM   2569 C  C     . GLU C 1 30  ? 2.107   35.492 32.082 1.00 7.79  ? 22  GLU C C     1 
ATOM   2570 O  O     . GLU C 1 30  ? 1.227   34.953 32.750 1.00 7.38  ? 22  GLU C O     1 
ATOM   2571 C  CB    . GLU C 1 30  ? 3.869   34.129 30.982 1.00 10.28 ? 22  GLU C CB    1 
ATOM   2572 C  CG    . GLU C 1 30  ? 3.736   32.988 31.974 1.00 11.86 ? 22  GLU C CG    1 
ATOM   2573 C  CD    . GLU C 1 30  ? 2.700   31.955 31.589 1.00 13.90 ? 22  GLU C CD    1 
ATOM   2574 O  OE1   . GLU C 1 30  ? 2.549   31.692 30.367 1.00 14.22 ? 22  GLU C OE1   1 
ATOM   2575 O  OE2   . GLU C 1 30  ? 1.974   31.465 32.510 1.00 16.79 ? 22  GLU C OE2   1 
ATOM   2576 N  N     . ILE C 1 31  ? 2.714   36.618 32.473 1.00 7.23  ? 23  ILE C N     1 
ATOM   2577 C  CA    . ILE C 1 31  ? 2.368   37.273 33.742 1.00 7.08  ? 23  ILE C CA    1 
ATOM   2578 C  C     . ILE C 1 31  ? 0.935   37.832 33.728 1.00 6.85  ? 23  ILE C C     1 
ATOM   2579 O  O     . ILE C 1 31  ? 0.155   37.593 34.647 1.00 6.96  ? 23  ILE C O     1 
ATOM   2580 C  CB    . ILE C 1 31  ? 3.412   38.353 34.112 1.00 7.13  ? 23  ILE C CB    1 
ATOM   2581 C  CG1   . ILE C 1 31  ? 4.717   37.674 34.526 1.00 7.28  ? 23  ILE C CG1   1 
ATOM   2582 C  CG2   . ILE C 1 31  ? 2.883   39.286 35.214 1.00 6.96  ? 23  ILE C CG2   1 
ATOM   2583 C  CD1   . ILE C 1 31  ? 5.926   38.585 34.623 1.00 7.51  ? 23  ILE C CD1   1 
ATOM   2584 N  N     . ILE C 1 32  ? 0.551   38.473 32.631 1.00 6.60  ? 24  ILE C N     1 
ATOM   2585 C  CA    . ILE C 1 32  ? -0.791  39.013 32.490 1.00 6.83  ? 24  ILE C CA    1 
ATOM   2586 C  C     . ILE C 1 32  ? -1.803  37.888 32.504 1.00 7.22  ? 24  ILE C C     1 
ATOM   2587 O  O     . ILE C 1 32  ? -2.822  37.983 33.209 1.00 6.81  ? 24  ILE C O     1 
ATOM   2588 C  CB    . ILE C 1 32  ? -0.912  39.854 31.196 1.00 6.69  ? 24  ILE C CB    1 
ATOM   2589 C  CG1   . ILE C 1 32  ? -0.090  41.149 31.366 1.00 6.54  ? 24  ILE C CG1   1 
ATOM   2590 C  CG2   . ILE C 1 32  ? -2.374  40.222 30.905 1.00 6.51  ? 24  ILE C CG2   1 
ATOM   2591 C  CD1   . ILE C 1 32  ? 0.041   41.977 30.112 1.00 6.68  ? 24  ILE C CD1   1 
ATOM   2592 N  N     . LYS C 1 33  ? -1.513  36.814 31.776 1.00 8.03  ? 25  LYS C N     1 
ATOM   2593 C  CA    . LYS C 1 33  ? -2.389  35.636 31.749 1.00 9.27  ? 25  LYS C CA    1 
ATOM   2594 C  C     . LYS C 1 33  ? -2.665  35.122 33.162 1.00 8.86  ? 25  LYS C C     1 
ATOM   2595 O  O     . LYS C 1 33  ? -3.809  34.785 33.480 1.00 8.98  ? 25  LYS C O     1 
ATOM   2596 C  CB    . LYS C 1 33  ? -1.737  34.515 30.931 1.00 11.27 ? 25  LYS C CB    1 
ATOM   2597 C  CG    . LYS C 1 33  ? -2.547  33.241 30.766 1.00 13.81 ? 25  LYS C CG    1 
ATOM   2598 C  CD    . LYS C 1 33  ? -1.759  32.239 29.897 1.00 16.97 ? 25  LYS C CD    1 
ATOM   2599 C  CE    . LYS C 1 33  ? -2.614  31.174 29.254 1.00 20.56 ? 25  LYS C CE    1 
ATOM   2600 N  NZ    . LYS C 1 33  ? -3.537  31.676 28.197 1.00 24.93 ? 25  LYS C NZ    1 
ATOM   2601 N  N     . ARG C 1 34  ? -1.644  35.016 34.006 1.00 8.45  ? 26  ARG C N     1 
ATOM   2602 C  CA    . ARG C 1 34  ? -1.867  34.510 35.365 1.00 8.55  ? 26  ARG C CA    1 
ATOM   2603 C  C     . ARG C 1 34  ? -2.826  35.366 36.163 1.00 7.91  ? 26  ARG C C     1 
ATOM   2604 O  O     . ARG C 1 34  ? -3.664  34.835 36.903 1.00 7.74  ? 26  ARG C O     1 
ATOM   2605 C  CB    . ARG C 1 34  ? -0.552  34.316 36.066 1.00 9.25  ? 26  ARG C CB    1 
ATOM   2606 C  CG    . ARG C 1 34  ? 0.122   33.109 35.454 1.00 9.67  ? 26  ARG C CG    1 
ATOM   2607 C  CD    . ARG C 1 34  ? 1.502   33.033 35.895 1.00 10.29 ? 26  ARG C CD    1 
ATOM   2608 N  NE    . ARG C 1 34  ? 2.170   31.887 35.298 1.00 9.87  ? 26  ARG C NE    1 
ATOM   2609 C  CZ    . ARG C 1 34  ? 2.954   31.054 35.964 1.00 10.08 ? 26  ARG C CZ    1 
ATOM   2610 N  NH1   . ARG C 1 34  ? 3.113   31.198 37.283 1.00 9.69  ? 26  ARG C NH1   1 
ATOM   2611 N  NH2   . ARG C 1 34  ? 3.555   30.074 35.307 1.00 9.89  ? 26  ARG C NH2   1 
ATOM   2612 N  N     . PHE C 1 35  ? -2.725  36.682 35.998 1.00 7.15  ? 27  PHE C N     1 
ATOM   2613 C  CA    . PHE C 1 35  ? -3.616  37.620 36.683 1.00 6.64  ? 27  PHE C CA    1 
ATOM   2614 C  C     . PHE C 1 35  ? -5.041  37.539 36.116 1.00 6.75  ? 27  PHE C C     1 
ATOM   2615 O  O     . PHE C 1 35  ? -6.005  37.528 36.887 1.00 6.38  ? 27  PHE C O     1 
ATOM   2616 C  CB    . PHE C 1 35  ? -3.056  39.059 36.640 1.00 6.50  ? 27  PHE C CB    1 
ATOM   2617 C  CG    . PHE C 1 35  ? -2.025  39.322 37.714 1.00 6.40  ? 27  PHE C CG    1 
ATOM   2618 C  CD1   . PHE C 1 35  ? -0.753  38.772 37.605 1.00 6.42  ? 27  PHE C CD1   1 
ATOM   2619 C  CD2   . PHE C 1 35  ? -2.344  40.052 38.848 1.00 6.49  ? 27  PHE C CD2   1 
ATOM   2620 C  CE1   . PHE C 1 35  ? 0.174   38.962 38.618 1.00 6.40  ? 27  PHE C CE1   1 
ATOM   2621 C  CE2   . PHE C 1 35  ? -1.432  40.225 39.855 1.00 6.46  ? 27  PHE C CE2   1 
ATOM   2622 C  CZ    . PHE C 1 35  ? -0.180  39.700 39.741 1.00 6.54  ? 27  PHE C CZ    1 
ATOM   2623 N  N     . GLU C 1 36  ? -5.164  37.444 34.793 1.00 6.53  ? 28  GLU C N     1 
ATOM   2624 C  CA    . GLU C 1 36  ? -6.482  37.301 34.173 1.00 6.92  ? 28  GLU C CA    1 
ATOM   2625 C  C     . GLU C 1 36  ? -7.143  36.007 34.616 1.00 7.00  ? 28  GLU C C     1 
ATOM   2626 O  O     . GLU C 1 36  ? -8.342  35.977 34.951 1.00 6.89  ? 28  GLU C O     1 
ATOM   2627 C  CB    . GLU C 1 36  ? -6.379  37.300 32.638 1.00 6.90  ? 28  GLU C CB    1 
ATOM   2628 C  CG    . GLU C 1 36  ? -6.077  38.664 32.005 1.00 7.31  ? 28  GLU C CG    1 
ATOM   2629 C  CD    . GLU C 1 36  ? -5.860  38.550 30.516 1.00 7.41  ? 28  GLU C CD    1 
ATOM   2630 O  OE1   . GLU C 1 36  ? -4.887  37.865 30.110 1.00 7.68  ? 28  GLU C OE1   1 
ATOM   2631 O  OE2   . GLU C 1 36  ? -6.666  39.143 29.751 1.00 7.69  ? 28  GLU C OE2   1 
ATOM   2632 N  N     . ASN C 1 37  ? -6.360  34.938 34.625 1.00 7.08  ? 29  ASN C N     1 
ATOM   2633 C  CA    . ASN C 1 37  ? -6.901  33.624 34.961 1.00 7.57  ? 29  ASN C CA    1 
ATOM   2634 C  C     . ASN C 1 37  ? -7.469  33.570 36.366 1.00 7.53  ? 29  ASN C C     1 
ATOM   2635 O  O     . ASN C 1 37  ? -8.437  32.897 36.625 1.00 7.51  ? 29  ASN C O     1 
ATOM   2636 C  CB    . ASN C 1 37  ? -5.831  32.543 34.826 1.00 7.76  ? 29  ASN C CB    1 
ATOM   2637 C  CG    . ASN C 1 37  ? -5.474  32.211 33.377 1.00 8.40  ? 29  ASN C CG    1 
ATOM   2638 O  OD1   . ASN C 1 37  ? -6.109  32.682 32.398 1.00 9.57  ? 29  ASN C OD1   1 
ATOM   2639 N  ND2   . ASN C 1 37  ? -4.478  31.366 33.233 1.00 8.80  ? 29  ASN C ND2   1 
ATOM   2640 N  N     . LYS C 1 38  ? -6.799  34.251 37.283 1.00 7.67  ? 30  LYS C N     1 
ATOM   2641 C  CA    . LYS C 1 38  ? -7.209  34.344 38.680 1.00 8.01  ? 30  LYS C CA    1 
ATOM   2642 C  C     . LYS C 1 38  ? -8.548  35.055 38.883 1.00 8.12  ? 30  LYS C C     1 
ATOM   2643 O  O     . LYS C 1 38  ? -9.255  34.781 39.863 1.00 8.62  ? 30  LYS C O     1 
ATOM   2644 C  CB    . LYS C 1 38  ? -6.113  35.064 39.453 1.00 8.21  ? 30  LYS C CB    1 
ATOM   2645 C  CG    . LYS C 1 38  ? -6.322  35.212 40.955 1.00 8.60  ? 30  LYS C CG    1 
ATOM   2646 C  CD    . LYS C 1 38  ? -6.310  33.896 41.678 1.00 9.10  ? 30  LYS C CD    1 
ATOM   2647 C  CE    . LYS C 1 38  ? -6.188  34.090 43.167 1.00 9.68  ? 30  LYS C CE    1 
ATOM   2648 N  NZ    . LYS C 1 38  ? -6.391  32.813 43.918 1.00 10.12 ? 30  LYS C NZ    1 
ATOM   2649 N  N     . GLY C 1 39  ? -8.916  35.946 37.974 1.00 7.89  ? 31  GLY C N     1 
ATOM   2650 C  CA    . GLY C 1 39  ? -10.176 36.668 38.093 1.00 8.06  ? 31  GLY C CA    1 
ATOM   2651 C  C     . GLY C 1 39  ? -10.000 38.139 38.350 1.00 8.02  ? 31  GLY C C     1 
ATOM   2652 O  O     . GLY C 1 39  ? -10.993 38.873 38.529 1.00 8.57  ? 31  GLY C O     1 
ATOM   2653 N  N     . TYR C 1 40  ? -8.752  38.576 38.428 1.00 7.87  ? 32  TYR C N     1 
ATOM   2654 C  CA    . TYR C 1 40  ? -8.451  39.996 38.638 1.00 7.99  ? 32  TYR C CA    1 
ATOM   2655 C  C     . TYR C 1 40  ? -8.700  40.824 37.360 1.00 7.90  ? 32  TYR C C     1 
ATOM   2656 O  O     . TYR C 1 40  ? -8.638  40.310 36.256 1.00 8.33  ? 32  TYR C O     1 
ATOM   2657 C  CB    . TYR C 1 40  ? -7.014  40.173 39.124 1.00 8.11  ? 32  TYR C CB    1 
ATOM   2658 C  CG    . TYR C 1 40  ? -6.681  39.521 40.466 1.00 8.38  ? 32  TYR C CG    1 
ATOM   2659 C  CD1   . TYR C 1 40  ? -7.545  39.587 41.545 1.00 8.76  ? 32  TYR C CD1   1 
ATOM   2660 C  CD2   . TYR C 1 40  ? -5.460  38.884 40.658 1.00 8.45  ? 32  TYR C CD2   1 
ATOM   2661 C  CE1   . TYR C 1 40  ? -7.222  39.014 42.772 1.00 8.74  ? 32  TYR C CE1   1 
ATOM   2662 C  CE2   . TYR C 1 40  ? -5.120  38.331 41.870 1.00 8.55  ? 32  TYR C CE2   1 
ATOM   2663 C  CZ    . TYR C 1 40  ? -6.010  38.400 42.934 1.00 8.78  ? 32  TYR C CZ    1 
ATOM   2664 O  OH    . TYR C 1 40  ? -5.691  37.823 44.160 1.00 9.44  ? 32  TYR C OH    1 
ATOM   2665 N  N     . LYS C 1 41  ? -9.015  42.108 37.531 1.00 8.19  ? 33  LYS C N     1 
ATOM   2666 C  CA    . LYS C 1 41  ? -9.411  42.958 36.440 1.00 8.11  ? 33  LYS C CA    1 
ATOM   2667 C  C     . LYS C 1 41  ? -8.345  43.985 36.114 1.00 7.95  ? 33  LYS C C     1 
ATOM   2668 O  O     . LYS C 1 41  ? -7.906  44.720 36.980 1.00 8.06  ? 33  LYS C O     1 
ATOM   2669 C  CB    . LYS C 1 41  ? -10.715 43.695 36.794 1.00 8.54  ? 33  LYS C CB    1 
ATOM   2670 C  CG    . LYS C 1 41  ? -11.213 44.562 35.659 1.00 8.77  ? 33  LYS C CG    1 
ATOM   2671 C  CD    . LYS C 1 41  ? -12.609 45.106 35.932 1.00 9.33  ? 33  LYS C CD    1 
ATOM   2672 C  CE    . LYS C 1 41  ? -12.676 45.936 37.214 1.00 9.75  ? 33  LYS C CE    1 
ATOM   2673 N  NZ    . LYS C 1 41  ? -14.046 46.412 37.505 1.00 10.01 ? 33  LYS C NZ    1 
ATOM   2674 N  N     . LEU C 1 42  ? -7.937  44.030 34.844 1.00 7.85  ? 34  LEU C N     1 
ATOM   2675 C  CA    . LEU C 1 42  ? -6.931  44.968 34.400 1.00 7.77  ? 34  LEU C CA    1 
ATOM   2676 C  C     . LEU C 1 42  ? -7.545  46.340 34.191 1.00 8.03  ? 34  LEU C C     1 
ATOM   2677 O  O     . LEU C 1 42  ? -8.427  46.490 33.343 1.00 7.88  ? 34  LEU C O     1 
ATOM   2678 C  CB    . LEU C 1 42  ? -6.291  44.472 33.091 1.00 8.00  ? 34  LEU C CB    1 
ATOM   2679 C  CG    . LEU C 1 42  ? -5.114  45.253 32.548 1.00 8.17  ? 34  LEU C CG    1 
ATOM   2680 C  CD1   . LEU C 1 42  ? -3.917  45.233 33.506 1.00 8.28  ? 34  LEU C CD1   1 
ATOM   2681 C  CD2   . LEU C 1 42  ? -4.710  44.716 31.164 1.00 8.44  ? 34  LEU C CD2   1 
ATOM   2682 N  N     . VAL C 1 43  ? -7.073  47.338 34.952 1.00 8.03  ? 35  VAL C N     1 
ATOM   2683 C  CA    . VAL C 1 43  ? -7.581  48.722 34.834 1.00 8.18  ? 35  VAL C CA    1 
ATOM   2684 C  C     . VAL C 1 43  ? -6.524  49.767 34.428 1.00 8.48  ? 35  VAL C C     1 
ATOM   2685 O  O     . VAL C 1 43  ? -6.845  50.931 34.212 1.00 9.11  ? 35  VAL C O     1 
ATOM   2686 C  CB    . VAL C 1 43  ? -8.371  49.136 36.090 1.00 8.31  ? 35  VAL C CB    1 
ATOM   2687 C  CG1   . VAL C 1 43  ? -9.539  48.176 36.292 1.00 8.22  ? 35  VAL C CG1   1 
ATOM   2688 C  CG2   . VAL C 1 43  ? -7.472  49.207 37.317 1.00 8.22  ? 35  VAL C CG2   1 
ATOM   2689 N  N     . GLY C 1 44  ? -5.273  49.350 34.336 1.00 8.25  ? 36  GLY C N     1 
ATOM   2690 C  CA    . GLY C 1 44  ? -4.195  50.218 33.849 1.00 8.64  ? 36  GLY C CA    1 
ATOM   2691 C  C     . GLY C 1 44  ? -3.091  49.361 33.278 1.00 8.47  ? 36  GLY C C     1 
ATOM   2692 O  O     . GLY C 1 44  ? -2.753  48.342 33.861 1.00 7.87  ? 36  GLY C O     1 
ATOM   2693 N  N     . LEU C 1 45  ? -2.509  49.799 32.153 1.00 8.97  ? 37  LEU C N     1 
ATOM   2694 C  CA    . LEU C 1 45  ? -1.457  49.029 31.488 1.00 8.98  ? 37  LEU C CA    1 
ATOM   2695 C  C     . LEU C 1 45  ? -0.636  49.978 30.619 1.00 9.75  ? 37  LEU C C     1 
ATOM   2696 O  O     . LEU C 1 45  ? -1.179  50.721 29.791 1.00 9.77  ? 37  LEU C O     1 
ATOM   2697 C  CB    . LEU C 1 45  ? -2.083  47.937 30.592 1.00 9.04  ? 37  LEU C CB    1 
ATOM   2698 C  CG    . LEU C 1 45  ? -1.113  46.973 29.853 1.00 8.86  ? 37  LEU C CG    1 
ATOM   2699 C  CD1   . LEU C 1 45  ? -0.374  46.053 30.803 1.00 8.62  ? 37  LEU C CD1   1 
ATOM   2700 C  CD2   . LEU C 1 45  ? -1.879  46.181 28.788 1.00 9.04  ? 37  LEU C CD2   1 
ATOM   2701 N  N     . LYS C 1 46  ? 0.675   49.951 30.789 1.00 10.21 ? 38  LYS C N     1 
ATOM   2702 C  CA    . LYS C 1 46  ? 1.538   50.655 29.867 1.00 11.29 ? 38  LYS C CA    1 
ATOM   2703 C  C     . LYS C 1 46  ? 2.959   50.131 29.892 1.00 11.19 ? 38  LYS C C     1 
ATOM   2704 O  O     . LYS C 1 46  ? 3.419   49.571 30.882 1.00 10.26 ? 38  LYS C O     1 
ATOM   2705 C  CB    . LYS C 1 46  ? 1.561   52.155 30.147 1.00 12.88 ? 38  LYS C CB    1 
ATOM   2706 C  CG    . LYS C 1 46  ? 1.978   52.548 31.528 1.00 13.78 ? 38  LYS C CG    1 
ATOM   2707 C  CD    . LYS C 1 46  ? 2.275   54.057 31.584 1.00 14.92 ? 38  LYS C CD    1 
ATOM   2708 C  CE    . LYS C 1 46  ? 1.641   54.749 32.758 1.00 15.18 ? 38  LYS C CE    1 
ATOM   2709 N  NZ    . LYS C 1 46  ? 1.948   56.216 32.829 1.00 14.92 ? 38  LYS C NZ    1 
ATOM   2710 N  N     . LEU C 1 47  ? 3.618   50.290 28.753 1.00 11.86 ? 39  LEU C N     1 
ATOM   2711 C  CA    . LEU C 1 47  ? 5.045   50.015 28.610 1.00 11.32 ? 39  LEU C CA    1 
ATOM   2712 C  C     . LEU C 1 47  ? 5.776   51.334 28.748 1.00 12.17 ? 39  LEU C C     1 
ATOM   2713 O  O     . LEU C 1 47  ? 5.400   52.328 28.107 1.00 11.98 ? 39  LEU C O     1 
ATOM   2714 C  CB    . LEU C 1 47  ? 5.315   49.452 27.215 1.00 11.47 ? 39  LEU C CB    1 
ATOM   2715 C  CG    . LEU C 1 47  ? 6.754   49.071 26.857 1.00 11.46 ? 39  LEU C CG    1 
ATOM   2716 C  CD1   . LEU C 1 47  ? 7.121   47.705 27.431 1.00 11.48 ? 39  LEU C CD1   1 
ATOM   2717 C  CD2   . LEU C 1 47  ? 6.885   49.051 25.326 1.00 11.90 ? 39  LEU C CD2   1 
ATOM   2718 N  N     . LEU C 1 48  ? 6.776   51.388 29.620 1.00 12.00 ? 40  LEU C N     1 
ATOM   2719 C  CA    . LEU C 1 48  ? 7.567   52.615 29.736 1.00 13.14 ? 40  LEU C CA    1 
ATOM   2720 C  C     . LEU C 1 48  ? 8.965   52.298 30.177 1.00 12.86 ? 40  LEU C C     1 
ATOM   2721 O  O     . LEU C 1 48  ? 9.217   51.203 30.635 1.00 12.48 ? 40  LEU C O     1 
ATOM   2722 C  CB    . LEU C 1 48  ? 6.903   53.626 30.677 1.00 14.51 ? 40  LEU C CB    1 
ATOM   2723 C  CG    . LEU C 1 48  ? 6.933   53.353 32.182 1.00 15.45 ? 40  LEU C CG    1 
ATOM   2724 C  CD1   . LEU C 1 48  ? 6.740   54.717 32.849 1.00 17.01 ? 40  LEU C CD1   1 
ATOM   2725 C  CD2   . LEU C 1 48  ? 5.869   52.385 32.598 1.00 15.85 ? 40  LEU C CD2   1 
ATOM   2726 N  N     . GLN C 1 49  ? 9.856   53.261 29.967 1.00 12.82 ? 41  GLN C N     1 
ATOM   2727 C  CA    A GLN C 1 49  ? 11.238  53.213 30.340 0.50 13.12 ? 41  GLN C CA    1 
ATOM   2728 C  CA    B GLN C 1 49  ? 11.245  53.107 30.447 0.50 12.90 ? 41  GLN C CA    1 
ATOM   2729 C  C     . GLN C 1 49  ? 11.417  54.035 31.622 1.00 12.73 ? 41  GLN C C     1 
ATOM   2730 O  O     . GLN C 1 49  ? 11.465  55.239 31.492 1.00 12.91 ? 41  GLN C O     1 
ATOM   2731 C  CB    A GLN C 1 49  ? 11.983  53.901 29.186 0.50 13.90 ? 41  GLN C CB    1 
ATOM   2732 C  CB    B GLN C 1 49  ? 12.380  53.315 29.423 0.50 13.26 ? 41  GLN C CB    1 
ATOM   2733 C  CG    A GLN C 1 49  ? 13.470  53.987 29.357 0.50 14.38 ? 41  GLN C CG    1 
ATOM   2734 C  CG    B GLN C 1 49  ? 13.760  53.050 30.055 0.50 13.48 ? 41  GLN C CG    1 
ATOM   2735 C  CD    A GLN C 1 49  ? 14.039  52.622 29.612 0.50 14.47 ? 41  GLN C CD    1 
ATOM   2736 C  CD    B GLN C 1 49  ? 14.919  52.988 29.055 0.50 13.76 ? 41  GLN C CD    1 
ATOM   2737 O  OE1   A GLN C 1 49  ? 14.153  51.813 28.689 0.50 14.87 ? 41  GLN C OE1   1 
ATOM   2738 O  OE1   B GLN C 1 49  ? 14.711  53.038 27.841 0.50 14.29 ? 41  GLN C OE1   1 
ATOM   2739 N  NE2   A GLN C 1 49  ? 14.376  52.346 30.867 0.50 14.27 ? 41  GLN C NE2   1 
ATOM   2740 N  NE2   B GLN C 1 49  ? 16.141  52.862 29.566 0.50 13.83 ? 41  GLN C NE2   1 
ATOM   2741 N  N     . PRO C 1 50  ? 11.512  53.421 32.826 1.00 12.28 ? 42  PRO C N     1 
ATOM   2742 C  CA    . PRO C 1 50  ? 11.711  54.284 33.990 1.00 12.20 ? 42  PRO C CA    1 
ATOM   2743 C  C     . PRO C 1 50  ? 13.034  55.012 33.915 1.00 12.48 ? 42  PRO C C     1 
ATOM   2744 O  O     . PRO C 1 50  ? 13.998  54.453 33.400 1.00 12.48 ? 42  PRO C O     1 
ATOM   2745 C  CB    . PRO C 1 50  ? 11.768  53.309 35.160 1.00 12.14 ? 42  PRO C CB    1 
ATOM   2746 C  CG    . PRO C 1 50  ? 11.108  52.051 34.677 1.00 11.74 ? 42  PRO C CG    1 
ATOM   2747 C  CD    . PRO C 1 50  ? 11.437  52.003 33.213 1.00 12.05 ? 42  PRO C CD    1 
ATOM   2748 N  N     . THR C 1 51  ? 13.052  56.228 34.436 1.00 12.29 ? 43  THR C N     1 
ATOM   2749 C  CA    . THR C 1 51  ? 14.275  56.948 34.679 1.00 12.83 ? 43  THR C CA    1 
ATOM   2750 C  C     . THR C 1 51  ? 14.877  56.463 35.997 1.00 13.11 ? 43  THR C C     1 
ATOM   2751 O  O     . THR C 1 51  ? 14.201  55.850 36.837 1.00 12.60 ? 43  THR C O     1 
ATOM   2752 C  CB    . THR C 1 51  ? 14.052  58.469 34.760 1.00 13.00 ? 43  THR C CB    1 
ATOM   2753 O  OG1   . THR C 1 51  ? 13.412  58.820 36.000 1.00 12.32 ? 43  THR C OG1   1 
ATOM   2754 C  CG2   . THR C 1 51  ? 13.269  59.002 33.527 1.00 13.35 ? 43  THR C CG2   1 
ATOM   2755 N  N     . GLU C 1 52  ? 16.167  56.715 36.167 1.00 13.91 ? 44  GLU C N     1 
ATOM   2756 C  CA    . GLU C 1 52  ? 16.812  56.364 37.416 1.00 14.59 ? 44  GLU C CA    1 
ATOM   2757 C  C     . GLU C 1 52  ? 16.127  57.031 38.614 1.00 13.58 ? 44  GLU C C     1 
ATOM   2758 O  O     . GLU C 1 52  ? 15.933  56.410 39.662 1.00 12.29 ? 44  GLU C O     1 
ATOM   2759 C  CB    . GLU C 1 52  ? 18.280  56.733 37.333 1.00 17.09 ? 44  GLU C CB    1 
ATOM   2760 C  CG    . GLU C 1 52  ? 19.057  56.474 38.610 1.00 19.47 ? 44  GLU C CG    1 
ATOM   2761 C  CD    . GLU C 1 52  ? 20.420  57.133 38.584 1.00 22.35 ? 44  GLU C CD    1 
ATOM   2762 O  OE1   . GLU C 1 52  ? 20.554  58.285 39.059 1.00 26.72 ? 44  GLU C OE1   1 
ATOM   2763 O  OE2   . GLU C 1 52  ? 21.337  56.492 38.064 1.00 26.13 ? 44  GLU C OE2   1 
ATOM   2764 N  N     . GLU C 1 53  ? 15.734  58.286 38.462 1.00 13.10 ? 45  GLU C N     1 
ATOM   2765 C  CA    . GLU C 1 53  ? 15.071  58.988 39.551 1.00 13.40 ? 45  GLU C CA    1 
ATOM   2766 C  C     . GLU C 1 53  ? 13.718  58.373 39.874 1.00 12.37 ? 45  GLU C C     1 
ATOM   2767 O  O     . GLU C 1 53  ? 13.358  58.268 41.044 1.00 12.05 ? 45  GLU C O     1 
ATOM   2768 C  CB    . GLU C 1 53  ? 14.925  60.482 39.253 1.00 14.89 ? 45  GLU C CB    1 
ATOM   2769 C  CG    . GLU C 1 53  ? 14.534  61.310 40.472 1.00 16.14 ? 45  GLU C CG    1 
ATOM   2770 C  CD    . GLU C 1 53  ? 15.618  61.385 41.535 1.00 18.02 ? 45  GLU C CD    1 
ATOM   2771 O  OE1   . GLU C 1 53  ? 16.793  61.243 41.204 1.00 19.37 ? 45  GLU C OE1   1 
ATOM   2772 O  OE2   . GLU C 1 53  ? 15.268  61.579 42.719 1.00 21.78 ? 45  GLU C OE2   1 
ATOM   2773 N  N     . GLN C 1 54  ? 12.961  57.970 38.854 1.00 11.53 ? 46  GLN C N     1 
ATOM   2774 C  CA    . GLN C 1 54  ? 11.711  57.262 39.129 1.00 11.38 ? 46  GLN C CA    1 
ATOM   2775 C  C     . GLN C 1 54  ? 11.973  55.975 39.885 1.00 11.05 ? 46  GLN C C     1 
ATOM   2776 O  O     . GLN C 1 54  ? 11.225  55.648 40.811 1.00 10.78 ? 46  GLN C O     1 
ATOM   2777 C  CB    . GLN C 1 54  ? 10.954  56.951 37.843 1.00 11.37 ? 46  GLN C CB    1 
ATOM   2778 C  CG    . GLN C 1 54  ? 10.332  58.175 37.213 1.00 11.85 ? 46  GLN C CG    1 
ATOM   2779 C  CD    . GLN C 1 54  ? 9.667   57.868 35.885 1.00 12.23 ? 46  GLN C CD    1 
ATOM   2780 O  OE1   . GLN C 1 54  ? 10.267  57.251 35.006 1.00 12.06 ? 46  GLN C OE1   1 
ATOM   2781 N  NE2   . GLN C 1 54  ? 8.400   58.266 35.751 1.00 13.47 ? 46  GLN C NE2   1 
ATOM   2782 N  N     . ALA C 1 55  ? 13.006  55.231 39.491 1.00 10.86 ? 47  ALA C N     1 
ATOM   2783 C  CA    . ALA C 1 55  ? 13.329  53.985 40.180 1.00 10.88 ? 47  ALA C CA    1 
ATOM   2784 C  C     . ALA C 1 55  ? 13.754  54.264 41.640 1.00 11.73 ? 47  ALA C C     1 
ATOM   2785 O  O     . ALA C 1 55  ? 13.347  53.546 42.568 1.00 11.66 ? 47  ALA C O     1 
ATOM   2786 C  CB    . ALA C 1 55  ? 14.427  53.235 39.431 1.00 10.46 ? 47  ALA C CB    1 
ATOM   2787 N  N     . LYS C 1 56  ? 14.553  55.318 41.848 1.00 12.11 ? 48  LYS C N     1 
ATOM   2788 C  CA    . LYS C 1 56  ? 14.960  55.684 43.204 1.00 12.92 ? 48  LYS C CA    1 
ATOM   2789 C  C     . LYS C 1 56  ? 13.740  55.955 44.077 1.00 13.24 ? 48  LYS C C     1 
ATOM   2790 O  O     . LYS C 1 56  ? 13.722  55.569 45.262 1.00 13.25 ? 48  LYS C O     1 
ATOM   2791 C  CB    . LYS C 1 56  ? 15.875  56.924 43.189 1.00 13.87 ? 48  LYS C CB    1 
ATOM   2792 C  CG    . LYS C 1 56  ? 17.260  56.665 42.627 1.00 14.56 ? 48  LYS C CG    1 
ATOM   2793 C  CD    . LYS C 1 56  ? 18.087  57.932 42.370 1.00 15.67 ? 48  LYS C CD    1 
ATOM   2794 C  CE    . LYS C 1 56  ? 18.025  58.926 43.503 1.00 16.99 ? 48  LYS C CE    1 
ATOM   2795 N  NZ    . LYS C 1 56  ? 18.782  60.182 43.188 1.00 18.49 ? 48  LYS C NZ    1 
ATOM   2796 N  N     . GLN C 1 57  ? 12.743  56.643 43.521 1.00 13.45 ? 49  GLN C N     1 
ATOM   2797 C  CA    . GLN C 1 57  ? 11.540  57.003 44.295 1.00 14.55 ? 49  GLN C CA    1 
ATOM   2798 C  C     . GLN C 1 57  ? 10.615  55.810 44.548 1.00 13.41 ? 49  GLN C C     1 
ATOM   2799 O  O     . GLN C 1 57  ? 10.103  55.631 45.659 1.00 13.47 ? 49  GLN C O     1 
ATOM   2800 C  CB    . GLN C 1 57  ? 10.779  58.114 43.588 1.00 16.49 ? 49  GLN C CB    1 
ATOM   2801 C  CG    . GLN C 1 57  ? 11.502  59.424 43.728 1.00 18.97 ? 49  GLN C CG    1 
ATOM   2802 C  CD    . GLN C 1 57  ? 11.705  59.780 45.185 1.00 21.36 ? 49  GLN C CD    1 
ATOM   2803 O  OE1   . GLN C 1 57  ? 12.826  60.025 45.621 1.00 26.64 ? 49  GLN C OE1   1 
ATOM   2804 N  NE2   . GLN C 1 57  ? 10.626  59.746 45.956 1.00 22.97 ? 49  GLN C NE2   1 
ATOM   2805 N  N     . HIS C 1 58  ? 10.429  55.007 43.515 1.00 12.29 ? 50  HIS C N     1 
ATOM   2806 C  CA    . HIS C 1 58  ? 9.641   53.799 43.630 1.00 11.72 ? 50  HIS C CA    1 
ATOM   2807 C  C     . HIS C 1 58  ? 10.147  52.929 44.752 1.00 12.05 ? 50  HIS C C     1 
ATOM   2808 O  O     . HIS C 1 58  ? 9.342   52.386 45.530 1.00 12.42 ? 50  HIS C O     1 
ATOM   2809 C  CB    . HIS C 1 58  ? 9.614   53.058 42.294 1.00 11.06 ? 50  HIS C CB    1 
ATOM   2810 C  CG    . HIS C 1 58  ? 8.843   51.778 42.335 1.00 10.57 ? 50  HIS C CG    1 
ATOM   2811 N  ND1   . HIS C 1 58  ? 7.476   51.740 42.286 1.00 10.29 ? 50  HIS C ND1   1 
ATOM   2812 C  CD2   . HIS C 1 58  ? 9.280   50.469 42.442 1.00 10.16 ? 50  HIS C CD2   1 
ATOM   2813 C  CE1   . HIS C 1 58  ? 7.091   50.440 42.351 1.00 10.10 ? 50  HIS C CE1   1 
ATOM   2814 N  NE2   . HIS C 1 58  ? 8.205   49.675 42.447 1.00 10.17 ? 50  HIS C NE2   1 
ATOM   2815 N  N     . TYR C 1 59  ? 11.466  52.823 44.885 1.00 12.28 ? 51  TYR C N     1 
ATOM   2816 C  CA    . TYR C 1 59  ? 12.079  52.006 45.935 1.00 12.48 ? 51  TYR C CA    1 
ATOM   2817 C  C     . TYR C 1 59  ? 12.682  52.820 47.095 1.00 13.10 ? 51  TYR C C     1 
ATOM   2818 O  O     . TYR C 1 59  ? 13.582  52.348 47.784 1.00 13.64 ? 51  TYR C O     1 
ATOM   2819 C  CB    . TYR C 1 59  ? 13.167  51.139 45.329 1.00 12.19 ? 51  TYR C CB    1 
ATOM   2820 C  CG    . TYR C 1 59  ? 12.670  50.034 44.462 1.00 11.84 ? 51  TYR C CG    1 
ATOM   2821 C  CD1   . TYR C 1 59  ? 11.858  49.037 44.975 1.00 11.72 ? 51  TYR C CD1   1 
ATOM   2822 C  CD2   . TYR C 1 59  ? 13.046  49.948 43.129 1.00 11.99 ? 51  TYR C CD2   1 
ATOM   2823 C  CE1   . TYR C 1 59  ? 11.440  47.980 44.186 1.00 12.17 ? 51  TYR C CE1   1 
ATOM   2824 C  CE2   . TYR C 1 59  ? 12.629  48.894 42.328 1.00 11.73 ? 51  TYR C CE2   1 
ATOM   2825 C  CZ    . TYR C 1 59  ? 11.822  47.912 42.852 1.00 11.68 ? 51  TYR C CZ    1 
ATOM   2826 O  OH    . TYR C 1 59  ? 11.401  46.853 42.055 1.00 12.07 ? 51  TYR C OH    1 
ATOM   2827 N  N     . ILE C 1 60  ? 12.135  54.000 47.359 1.00 13.64 ? 52  ILE C N     1 
ATOM   2828 C  CA    . ILE C 1 60  ? 12.762  54.950 48.275 1.00 14.63 ? 52  ILE C CA    1 
ATOM   2829 C  C     . ILE C 1 60  ? 12.993  54.386 49.678 1.00 15.24 ? 52  ILE C C     1 
ATOM   2830 O  O     . ILE C 1 60  ? 13.987  54.722 50.328 1.00 15.23 ? 52  ILE C O     1 
ATOM   2831 C  CB    . ILE C 1 60  ? 11.953  56.276 48.354 1.00 15.25 ? 52  ILE C CB    1 
ATOM   2832 C  CG1   . ILE C 1 60  ? 12.719  57.364 49.110 1.00 16.24 ? 52  ILE C CG1   1 
ATOM   2833 C  CG2   . ILE C 1 60  ? 10.549  56.046 48.917 1.00 15.21 ? 52  ILE C CG2   1 
ATOM   2834 C  CD1   . ILE C 1 60  ? 14.022  57.784 48.466 1.00 16.65 ? 52  ILE C CD1   1 
ATOM   2835 N  N     . ASP C 1 61  ? 12.086  53.527 50.136 1.00 15.58 ? 53  ASP C N     1 
ATOM   2836 C  CA    . ASP C 1 61  ? 12.213  52.926 51.467 1.00 16.72 ? 53  ASP C CA    1 
ATOM   2837 C  C     . ASP C 1 61  ? 13.469  52.083 51.632 1.00 16.07 ? 53  ASP C C     1 
ATOM   2838 O  O     . ASP C 1 61  ? 13.911  51.844 52.754 1.00 16.26 ? 53  ASP C O     1 
ATOM   2839 C  CB    . ASP C 1 61  ? 10.990  52.058 51.792 1.00 17.68 ? 53  ASP C CB    1 
ATOM   2840 C  CG    . ASP C 1 61  ? 10.958  51.631 53.252 1.00 19.91 ? 53  ASP C CG    1 
ATOM   2841 O  OD1   . ASP C 1 61  ? 10.984  52.531 54.117 1.00 22.09 ? 53  ASP C OD1   1 
ATOM   2842 O  OD2   . ASP C 1 61  ? 10.933  50.408 53.548 1.00 22.13 ? 53  ASP C OD2   1 
ATOM   2843 N  N     . LEU C 1 62  ? 14.019  51.628 50.518 1.00 15.40 ? 54  LEU C N     1 
ATOM   2844 C  CA    . LEU C 1 62  ? 15.160  50.732 50.500 1.00 15.44 ? 54  LEU C CA    1 
ATOM   2845 C  C     . LEU C 1 62  ? 16.505  51.442 50.249 1.00 15.99 ? 54  LEU C C     1 
ATOM   2846 O  O     . LEU C 1 62  ? 17.518  50.774 50.015 1.00 15.48 ? 54  LEU C O     1 
ATOM   2847 C  CB    . LEU C 1 62  ? 14.921  49.670 49.419 1.00 15.04 ? 54  LEU C CB    1 
ATOM   2848 C  CG    . LEU C 1 62  ? 13.638  48.857 49.592 1.00 14.99 ? 54  LEU C CG    1 
ATOM   2849 C  CD1   . LEU C 1 62  ? 13.472  47.881 48.437 1.00 14.47 ? 54  LEU C CD1   1 
ATOM   2850 C  CD2   . LEU C 1 62  ? 13.658  48.118 50.929 1.00 15.47 ? 54  LEU C CD2   1 
ATOM   2851 N  N     . ALA C 1 63  ? 16.510  52.782 50.300 1.00 16.54 ? 55  ALA C N     1 
ATOM   2852 C  CA    . ALA C 1 63  ? 17.670  53.610 49.945 1.00 17.35 ? 55  ALA C CA    1 
ATOM   2853 C  C     . ALA C 1 63  ? 18.942  53.264 50.724 1.00 18.67 ? 55  ALA C C     1 
ATOM   2854 O  O     . ALA C 1 63  ? 20.043  53.412 50.203 1.00 19.97 ? 55  ALA C O     1 
ATOM   2855 C  CB    . ALA C 1 63  ? 17.334  55.113 50.098 1.00 17.17 ? 55  ALA C CB    1 
ATOM   2856 N  N     . SER C 1 64  ? 18.801  52.775 51.952 1.00 19.68 ? 56  SER C N     1 
ATOM   2857 C  CA    . SER C 1 64  ? 19.979  52.436 52.769 1.00 20.85 ? 56  SER C CA    1 
ATOM   2858 C  C     . SER C 1 64  ? 20.519  51.013 52.506 1.00 21.59 ? 56  SER C C     1 
ATOM   2859 O  O     . SER C 1 64  ? 21.545  50.633 53.068 1.00 21.66 ? 56  SER C O     1 
ATOM   2860 C  CB    . SER C 1 64  ? 19.629  52.581 54.240 1.00 21.63 ? 56  SER C CB    1 
ATOM   2861 O  OG    . SER C 1 64  ? 18.712  51.572 54.646 1.00 22.56 ? 56  SER C OG    1 
ATOM   2862 N  N     . LYS C 1 65  ? 19.819  50.209 51.694 1.00 20.84 ? 57  LYS C N     1 
ATOM   2863 C  CA    . LYS C 1 65  ? 20.205  48.800 51.518 1.00 21.88 ? 57  LYS C CA    1 
ATOM   2864 C  C     . LYS C 1 65  ? 21.362  48.663 50.564 1.00 22.17 ? 57  LYS C C     1 
ATOM   2865 O  O     . LYS C 1 65  ? 21.480  49.452 49.617 1.00 22.42 ? 57  LYS C O     1 
ATOM   2866 C  CB    . LYS C 1 65  ? 19.046  47.976 50.972 1.00 22.04 ? 57  LYS C CB    1 
ATOM   2867 C  CG    . LYS C 1 65  ? 17.828  47.918 51.860 1.00 23.01 ? 57  LYS C CG    1 
ATOM   2868 C  CD    . LYS C 1 65  ? 18.153  47.278 53.191 1.00 25.32 ? 57  LYS C CD    1 
ATOM   2869 C  CE    . LYS C 1 65  ? 16.907  46.825 53.929 1.00 26.72 ? 57  LYS C CE    1 
ATOM   2870 N  NZ    . LYS C 1 65  ? 17.273  45.689 54.823 1.00 28.59 ? 57  LYS C NZ    1 
ATOM   2871 N  N     . PRO C 1 66  ? 22.204  47.628 50.771 1.00 22.21 ? 58  PRO C N     1 
ATOM   2872 C  CA    . PRO C 1 66  ? 23.374  47.492 49.905 1.00 22.85 ? 58  PRO C CA    1 
ATOM   2873 C  C     . PRO C 1 66  ? 23.020  47.263 48.426 1.00 21.35 ? 58  PRO C C     1 
ATOM   2874 O  O     . PRO C 1 66  ? 23.787  47.652 47.563 1.00 21.80 ? 58  PRO C O     1 
ATOM   2875 C  CB    . PRO C 1 66  ? 24.133  46.284 50.489 1.00 23.37 ? 58  PRO C CB    1 
ATOM   2876 C  CG    . PRO C 1 66  ? 23.161  45.573 51.377 1.00 23.92 ? 58  PRO C CG    1 
ATOM   2877 C  CD    . PRO C 1 66  ? 22.123  46.575 51.808 1.00 23.12 ? 58  PRO C CD    1 
ATOM   2878 N  N     . PHE C 1 67  ? 21.872  46.637 48.162 1.00 19.68 ? 59  PHE C N     1 
ATOM   2879 C  CA    . PHE C 1 67  ? 21.431  46.353 46.791 1.00 18.68 ? 59  PHE C CA    1 
ATOM   2880 C  C     . PHE C 1 67  ? 20.735  47.536 46.074 1.00 17.84 ? 59  PHE C C     1 
ATOM   2881 O  O     . PHE C 1 67  ? 20.397  47.424 44.888 1.00 17.27 ? 59  PHE C O     1 
ATOM   2882 C  CB    . PHE C 1 67  ? 20.499  45.126 46.787 1.00 18.12 ? 59  PHE C CB    1 
ATOM   2883 C  CG    . PHE C 1 67  ? 19.259  45.291 47.627 1.00 17.96 ? 59  PHE C CG    1 
ATOM   2884 C  CD1   . PHE C 1 67  ? 18.173  46.035 47.163 1.00 17.57 ? 59  PHE C CD1   1 
ATOM   2885 C  CD2   . PHE C 1 67  ? 19.169  44.703 48.891 1.00 18.41 ? 59  PHE C CD2   1 
ATOM   2886 C  CE1   . PHE C 1 67  ? 17.031  46.187 47.938 1.00 17.56 ? 59  PHE C CE1   1 
ATOM   2887 C  CE2   . PHE C 1 67  ? 18.030  44.840 49.663 1.00 18.23 ? 59  PHE C CE2   1 
ATOM   2888 C  CZ    . PHE C 1 67  ? 16.953  45.585 49.191 1.00 17.93 ? 59  PHE C CZ    1 
ATOM   2889 N  N     . TYR C 1 68  ? 20.537  48.668 46.754 1.00 17.71 ? 60  TYR C N     1 
ATOM   2890 C  CA    . TYR C 1 68  ? 19.708  49.750 46.171 1.00 16.79 ? 60  TYR C CA    1 
ATOM   2891 C  C     . TYR C 1 68  ? 20.257  50.350 44.882 1.00 17.13 ? 60  TYR C C     1 
ATOM   2892 O  O     . TYR C 1 68  ? 19.499  50.555 43.921 1.00 16.57 ? 60  TYR C O     1 
ATOM   2893 C  CB    . TYR C 1 68  ? 19.558  50.853 47.181 1.00 16.29 ? 60  TYR C CB    1 
ATOM   2894 C  CG    . TYR C 1 68  ? 18.688  52.047 46.816 1.00 15.20 ? 60  TYR C CG    1 
ATOM   2895 C  CD1   . TYR C 1 68  ? 17.306  51.956 46.795 1.00 14.41 ? 60  TYR C CD1   1 
ATOM   2896 C  CD2   . TYR C 1 68  ? 19.256  53.290 46.588 1.00 15.22 ? 60  TYR C CD2   1 
ATOM   2897 C  CE1   . TYR C 1 68  ? 16.515  53.064 46.516 1.00 13.96 ? 60  TYR C CE1   1 
ATOM   2898 C  CE2   . TYR C 1 68  ? 18.466  54.408 46.339 1.00 14.92 ? 60  TYR C CE2   1 
ATOM   2899 C  CZ    . TYR C 1 68  ? 17.105  54.283 46.305 1.00 14.10 ? 60  TYR C CZ    1 
ATOM   2900 O  OH    . TYR C 1 68  ? 16.352  55.397 46.053 1.00 13.65 ? 60  TYR C OH    1 
ATOM   2901 N  N     . SER C 1 69  ? 21.546  50.685 44.858 1.00 17.51 ? 61  SER C N     1 
ATOM   2902 C  CA    A SER C 1 69  ? 22.146  51.272 43.658 0.50 17.57 ? 61  SER C CA    1 
ATOM   2903 C  CA    B SER C 1 69  ? 22.126  51.294 43.663 0.50 17.74 ? 61  SER C CA    1 
ATOM   2904 C  C     . SER C 1 69  ? 21.991  50.360 42.448 1.00 17.24 ? 61  SER C C     1 
ATOM   2905 O  O     . SER C 1 69  ? 21.608  50.815 41.357 1.00 16.28 ? 61  SER C O     1 
ATOM   2906 C  CB    A SER C 1 69  ? 23.621  51.595 43.879 0.50 18.36 ? 61  SER C CB    1 
ATOM   2907 C  CB    B SER C 1 69  ? 23.582  51.724 43.893 0.50 18.70 ? 61  SER C CB    1 
ATOM   2908 O  OG    A SER C 1 69  ? 23.743  52.693 44.744 0.50 18.90 ? 61  SER C OG    1 
ATOM   2909 O  OG    B SER C 1 69  ? 24.441  50.606 43.995 0.50 19.68 ? 61  SER C OG    1 
ATOM   2910 N  N     . GLY C 1 70  ? 22.269  49.068 42.640 1.00 16.52 ? 62  GLY C N     1 
ATOM   2911 C  CA    . GLY C 1 70  ? 22.097  48.084 41.567 1.00 16.40 ? 62  GLY C CA    1 
ATOM   2912 C  C     . GLY C 1 70  ? 20.640  47.920 41.150 1.00 15.39 ? 62  GLY C C     1 
ATOM   2913 O  O     . GLY C 1 70  ? 20.337  47.789 39.960 1.00 15.64 ? 62  GLY C O     1 
ATOM   2914 N  N     . LEU C 1 71  ? 19.744  47.929 42.131 1.00 14.65 ? 63  LEU C N     1 
ATOM   2915 C  CA    . LEU C 1 71  ? 18.303  47.809 41.883 1.00 14.31 ? 63  LEU C CA    1 
ATOM   2916 C  C     . LEU C 1 71  ? 17.807  48.982 41.028 1.00 14.07 ? 63  LEU C C     1 
ATOM   2917 O  O     . LEU C 1 71  ? 17.052  48.784 40.047 1.00 13.13 ? 63  LEU C O     1 
ATOM   2918 C  CB    . LEU C 1 71  ? 17.540  47.764 43.207 1.00 14.15 ? 63  LEU C CB    1 
ATOM   2919 C  CG    . LEU C 1 71  ? 16.004  47.775 43.171 1.00 13.60 ? 63  LEU C CG    1 
ATOM   2920 C  CD1   . LEU C 1 71  ? 15.471  46.571 42.379 1.00 13.46 ? 63  LEU C CD1   1 
ATOM   2921 C  CD2   . LEU C 1 71  ? 15.499  47.844 44.618 1.00 13.62 ? 63  LEU C CD2   1 
ATOM   2922 N  N     . VAL C 1 72  ? 18.201  50.189 41.425 1.00 14.17 ? 64  VAL C N     1 
ATOM   2923 C  CA    . VAL C 1 72  ? 17.733  51.406 40.795 1.00 14.72 ? 64  VAL C CA    1 
ATOM   2924 C  C     . VAL C 1 72  ? 18.296  51.500 39.372 1.00 14.45 ? 64  VAL C C     1 
ATOM   2925 O  O     . VAL C 1 72  ? 17.585  51.856 38.452 1.00 14.89 ? 64  VAL C O     1 
ATOM   2926 C  CB    . VAL C 1 72  ? 18.136  52.638 41.656 1.00 15.90 ? 64  VAL C CB    1 
ATOM   2927 C  CG1   . VAL C 1 72  ? 18.209  53.887 40.794 1.00 16.56 ? 64  VAL C CG1   1 
ATOM   2928 C  CG2   . VAL C 1 72  ? 17.178  52.772 42.837 1.00 15.73 ? 64  VAL C CG2   1 
ATOM   2929 N  N     . SER C 1 73  ? 19.566  51.142 39.186 1.00 15.09 ? 65  SER C N     1 
ATOM   2930 C  CA    A SER C 1 73  ? 20.195  51.105 37.862 0.50 15.37 ? 65  SER C CA    1 
ATOM   2931 C  CA    B SER C 1 73  ? 20.153  51.142 37.854 0.50 15.14 ? 65  SER C CA    1 
ATOM   2932 C  C     . SER C 1 73  ? 19.489  50.110 36.952 1.00 14.87 ? 65  SER C C     1 
ATOM   2933 O  O     . SER C 1 73  ? 19.202  50.404 35.799 1.00 14.38 ? 65  SER C O     1 
ATOM   2934 C  CB    A SER C 1 73  ? 21.670  50.689 37.982 0.50 16.25 ? 65  SER C CB    1 
ATOM   2935 C  CB    B SER C 1 73  ? 21.651  50.876 37.928 0.50 15.76 ? 65  SER C CB    1 
ATOM   2936 O  OG    A SER C 1 73  ? 22.280  50.519 36.705 0.50 17.22 ? 65  SER C OG    1 
ATOM   2937 O  OG    B SER C 1 73  ? 22.298  51.940 38.598 0.50 16.22 ? 65  SER C OG    1 
ATOM   2938 N  N     . TYR C 1 74  ? 19.248  48.914 37.475 1.00 14.59 ? 66  TYR C N     1 
ATOM   2939 C  CA    . TYR C 1 74  ? 18.657  47.853 36.662 1.00 14.26 ? 66  TYR C CA    1 
ATOM   2940 C  C     . TYR C 1 74  ? 17.232  48.176 36.264 1.00 13.13 ? 66  TYR C C     1 
ATOM   2941 O  O     . TYR C 1 74  ? 16.848  47.977 35.104 1.00 12.98 ? 66  TYR C O     1 
ATOM   2942 C  CB    . TYR C 1 74  ? 18.700  46.470 37.350 1.00 15.21 ? 66  TYR C CB    1 
ATOM   2943 C  CG    . TYR C 1 74  ? 18.362  45.415 36.337 1.00 16.09 ? 66  TYR C CG    1 
ATOM   2944 C  CD1   . TYR C 1 74  ? 19.208  45.204 35.253 1.00 16.34 ? 66  TYR C CD1   1 
ATOM   2945 C  CD2   . TYR C 1 74  ? 17.175  44.691 36.399 1.00 15.57 ? 66  TYR C CD2   1 
ATOM   2946 C  CE1   . TYR C 1 74  ? 18.893  44.290 34.254 1.00 17.29 ? 66  TYR C CE1   1 
ATOM   2947 C  CE2   . TYR C 1 74  ? 16.853  43.767 35.424 1.00 16.69 ? 66  TYR C CE2   1 
ATOM   2948 C  CZ    . TYR C 1 74  ? 17.716  43.563 34.340 1.00 17.12 ? 66  TYR C CZ    1 
ATOM   2949 O  OH    . TYR C 1 74  ? 17.434  42.670 33.293 1.00 18.25 ? 66  TYR C OH    1 
ATOM   2950 N  N     . PHE C 1 75  ? 16.450  48.669 37.222 1.00 12.19 ? 67  PHE C N     1 
ATOM   2951 C  CA    . PHE C 1 75  ? 15.024  48.935 37.006 1.00 11.45 ? 67  PHE C CA    1 
ATOM   2952 C  C     . PHE C 1 75  ? 14.838  50.012 35.939 1.00 11.73 ? 67  PHE C C     1 
ATOM   2953 O  O     . PHE C 1 75  ? 13.829  50.013 35.234 1.00 11.64 ? 67  PHE C O     1 
ATOM   2954 C  CB    . PHE C 1 75  ? 14.378  49.330 38.355 1.00 11.19 ? 67  PHE C CB    1 
ATOM   2955 C  CG    . PHE C 1 75  ? 12.876  49.418 38.347 1.00 10.53 ? 67  PHE C CG    1 
ATOM   2956 C  CD1   . PHE C 1 75  ? 12.107  48.310 38.679 1.00 10.73 ? 67  PHE C CD1   1 
ATOM   2957 C  CD2   . PHE C 1 75  ? 12.233  50.609 38.098 1.00 10.47 ? 67  PHE C CD2   1 
ATOM   2958 C  CE1   . PHE C 1 75  ? 10.721  48.398 38.703 1.00 10.25 ? 67  PHE C CE1   1 
ATOM   2959 C  CE2   . PHE C 1 75  ? 10.852  50.708 38.128 1.00 10.46 ? 67  PHE C CE2   1 
ATOM   2960 C  CZ    . PHE C 1 75  ? 10.091  49.588 38.427 1.00 10.21 ? 67  PHE C CZ    1 
ATOM   2961 N  N     . SER C 1 76  ? 15.823  50.909 35.816 1.00 11.62 ? 68  SER C N     1 
ATOM   2962 C  CA    . SER C 1 76  ? 15.808  51.961 34.823 1.00 11.96 ? 68  SER C CA    1 
ATOM   2963 C  C     . SER C 1 76  ? 16.628  51.641 33.564 1.00 12.13 ? 68  SER C C     1 
ATOM   2964 O  O     . SER C 1 76  ? 16.800  52.521 32.742 1.00 12.79 ? 68  SER C O     1 
ATOM   2965 C  CB    . SER C 1 76  ? 16.306  53.281 35.435 1.00 12.01 ? 68  SER C CB    1 
ATOM   2966 O  OG    . SER C 1 76  ? 17.632  53.167 35.941 1.00 12.45 ? 68  SER C OG    1 
ATOM   2967 N  N     . SER C 1 77  ? 17.055  50.380 33.395 1.00 12.06 ? 69  SER C N     1 
ATOM   2968 C  CA    . SER C 1 77  ? 17.933  49.988 32.281 1.00 12.27 ? 69  SER C CA    1 
ATOM   2969 C  C     . SER C 1 77  ? 17.213  49.686 30.982 1.00 12.21 ? 69  SER C C     1 
ATOM   2970 O  O     . SER C 1 77  ? 17.849  49.543 29.943 1.00 13.39 ? 69  SER C O     1 
ATOM   2971 C  CB    . SER C 1 77  ? 18.784  48.783 32.662 1.00 12.16 ? 69  SER C CB    1 
ATOM   2972 O  OG    . SER C 1 77  ? 17.987  47.615 32.810 1.00 12.19 ? 69  SER C OG    1 
ATOM   2973 N  N     . GLY C 1 78  ? 15.893  49.521 31.041 1.00 11.59 ? 70  GLY C N     1 
ATOM   2974 C  CA    . GLY C 1 78  ? 15.132  49.165 29.878 1.00 11.06 ? 70  GLY C CA    1 
ATOM   2975 C  C     . GLY C 1 78  ? 13.669  49.231 30.227 1.00 10.65 ? 70  GLY C C     1 
ATOM   2976 O  O     . GLY C 1 78  ? 13.311  49.648 31.336 1.00 10.17 ? 70  GLY C O     1 
ATOM   2977 N  N     . PRO C 1 79  ? 12.807  48.819 29.295 1.00 9.93  ? 71  PRO C N     1 
ATOM   2978 C  CA    . PRO C 1 79  ? 11.371  48.983 29.524 1.00 9.56  ? 71  PRO C CA    1 
ATOM   2979 C  C     . PRO C 1 79  ? 10.832  48.075 30.595 1.00 8.91  ? 71  PRO C C     1 
ATOM   2980 O  O     . PRO C 1 79  ? 11.335  46.970 30.774 1.00 8.88  ? 71  PRO C O     1 
ATOM   2981 C  CB    . PRO C 1 79  ? 10.732  48.570 28.187 1.00 9.50  ? 71  PRO C CB    1 
ATOM   2982 C  CG    . PRO C 1 79  ? 11.778  47.771 27.509 1.00 10.22 ? 71  PRO C CG    1 
ATOM   2983 C  CD    . PRO C 1 79  ? 13.106  48.336 27.938 1.00 10.30 ? 71  PRO C CD    1 
ATOM   2984 N  N     . ILE C 1 80  ? 9.807   48.556 31.291 1.00 8.33  ? 72  ILE C N     1 
ATOM   2985 C  CA    . ILE C 1 80  ? 8.973   47.744 32.161 1.00 7.71  ? 72  ILE C CA    1 
ATOM   2986 C  C     . ILE C 1 80  ? 7.561   47.793 31.613 1.00 7.62  ? 72  ILE C C     1 
ATOM   2987 O  O     . ILE C 1 80  ? 7.226   48.675 30.824 1.00 7.75  ? 72  ILE C O     1 
ATOM   2988 C  CB    . ILE C 1 80  ? 8.971   48.249 33.629 1.00 7.67  ? 72  ILE C CB    1 
ATOM   2989 C  CG1   . ILE C 1 80  ? 8.297   49.636 33.776 1.00 7.73  ? 72  ILE C CG1   1 
ATOM   2990 C  CG2   . ILE C 1 80  ? 10.384  48.190 34.229 1.00 7.76  ? 72  ILE C CG2   1 
ATOM   2991 C  CD1   . ILE C 1 80  ? 8.000   50.033 35.232 1.00 7.88  ? 72  ILE C CD1   1 
ATOM   2992 N  N     . VAL C 1 81  ? 6.735   46.860 32.050 1.00 7.31  ? 73  VAL C N     1 
ATOM   2993 C  CA    . VAL C 1 81  ? 5.307   46.957 31.829 1.00 7.35  ? 73  VAL C CA    1 
ATOM   2994 C  C     . VAL C 1 81  ? 4.661   47.250 33.179 1.00 7.51  ? 73  VAL C C     1 
ATOM   2995 O  O     . VAL C 1 81  ? 4.763   46.453 34.126 1.00 7.93  ? 73  VAL C O     1 
ATOM   2996 C  CB    . VAL C 1 81  ? 4.739   45.674 31.210 1.00 7.16  ? 73  VAL C CB    1 
ATOM   2997 C  CG1   . VAL C 1 81  ? 3.206   45.706 31.176 1.00 7.11  ? 73  VAL C CG1   1 
ATOM   2998 C  CG2   . VAL C 1 81  ? 5.299   45.441 29.803 1.00 7.34  ? 73  VAL C CG2   1 
ATOM   2999 N  N     . GLY C 1 82  ? 4.015   48.397 33.290 1.00 7.42  ? 74  GLY C N     1 
ATOM   3000 C  CA    . GLY C 1 82  ? 3.307   48.780 34.529 1.00 7.49  ? 74  GLY C CA    1 
ATOM   3001 C  C     . GLY C 1 82  ? 1.834   48.412 34.411 1.00 7.28  ? 74  GLY C C     1 
ATOM   3002 O  O     . GLY C 1 82  ? 1.234   48.599 33.351 1.00 7.39  ? 74  GLY C O     1 
ATOM   3003 N  N     . MET C 1 83  ? 1.249   47.846 35.475 1.00 7.18  ? 75  MET C N     1 
ATOM   3004 C  CA    . MET C 1 83  ? -0.158  47.398 35.485 1.00 7.25  ? 75  MET C CA    1 
ATOM   3005 C  C     . MET C 1 83  ? -0.858  47.827 36.761 1.00 7.29  ? 75  MET C C     1 
ATOM   3006 O  O     . MET C 1 83  ? -0.252  47.862 37.846 1.00 7.47  ? 75  MET C O     1 
ATOM   3007 C  CB    . MET C 1 83  ? -0.251  45.862 35.396 1.00 7.43  ? 75  MET C CB    1 
ATOM   3008 C  CG    . MET C 1 83  ? 0.340   45.272 34.135 1.00 7.93  ? 75  MET C CG    1 
ATOM   3009 S  SD    . MET C 1 83  ? 0.649   43.517 34.211 1.00 8.42  ? 75  MET C SD    1 
ATOM   3010 C  CE    . MET C 1 83  ? 2.218   43.546 35.095 1.00 9.46  ? 75  MET C CE    1 
ATOM   3011 N  N     . VAL C 1 84  ? -2.151  48.093 36.657 1.00 7.42  ? 76  VAL C N     1 
ATOM   3012 C  CA    . VAL C 1 84  ? -3.013  48.243 37.816 1.00 7.30  ? 76  VAL C CA    1 
ATOM   3013 C  C     . VAL C 1 84  ? -4.095  47.165 37.708 1.00 7.41  ? 76  VAL C C     1 
ATOM   3014 O  O     . VAL C 1 84  ? -4.778  47.079 36.679 1.00 7.55  ? 76  VAL C O     1 
ATOM   3015 C  CB    . VAL C 1 84  ? -3.656  49.639 37.932 1.00 7.42  ? 76  VAL C CB    1 
ATOM   3016 C  CG1   . VAL C 1 84  ? -4.462  49.736 39.219 1.00 7.65  ? 76  VAL C CG1   1 
ATOM   3017 C  CG2   . VAL C 1 84  ? -2.578  50.734 37.832 1.00 7.53  ? 76  VAL C CG2   1 
ATOM   3018 N  N     . TRP C 1 85  ? -4.169  46.316 38.721 1.00 7.48  ? 77  TRP C N     1 
ATOM   3019 C  CA    . TRP C 1 85  ? -5.148  45.205 38.830 1.00 7.45  ? 77  TRP C CA    1 
ATOM   3020 C  C     . TRP C 1 85  ? -6.118  45.497 39.940 1.00 7.90  ? 77  TRP C C     1 
ATOM   3021 O  O     . TRP C 1 85  ? -5.730  45.967 41.008 1.00 7.62  ? 77  TRP C O     1 
ATOM   3022 C  CB    . TRP C 1 85  ? -4.422  43.896 39.078 1.00 7.25  ? 77  TRP C CB    1 
ATOM   3023 C  CG    . TRP C 1 85  ? -3.621  43.419 37.891 1.00 7.17  ? 77  TRP C CG    1 
ATOM   3024 C  CD1   . TRP C 1 85  ? -2.273  43.608 37.659 1.00 6.98  ? 77  TRP C CD1   1 
ATOM   3025 C  CD2   . TRP C 1 85  ? -4.113  42.664 36.754 1.00 6.93  ? 77  TRP C CD2   1 
ATOM   3026 N  NE1   . TRP C 1 85  ? -1.890  43.034 36.469 1.00 7.04  ? 77  TRP C NE1   1 
ATOM   3027 C  CE2   . TRP C 1 85  ? -2.972  42.447 35.878 1.00 6.88  ? 77  TRP C CE2   1 
ATOM   3028 C  CE3   . TRP C 1 85  ? -5.361  42.191 36.361 1.00 6.95  ? 77  TRP C CE3   1 
ATOM   3029 C  CZ2   . TRP C 1 85  ? -3.097  41.780 34.657 1.00 6.79  ? 77  TRP C CZ2   1 
ATOM   3030 C  CZ3   . TRP C 1 85  ? -5.465  41.502 35.157 1.00 6.87  ? 77  TRP C CZ3   1 
ATOM   3031 C  CH2   . TRP C 1 85  ? -4.357  41.285 34.332 1.00 6.76  ? 77  TRP C CH2   1 
ATOM   3032 N  N     . GLU C 1 86  ? -7.381  45.143 39.727 1.00 8.40  ? 78  GLU C N     1 
ATOM   3033 C  CA    . GLU C 1 86  ? -8.435  45.381 40.686 1.00 9.21  ? 78  GLU C CA    1 
ATOM   3034 C  C     . GLU C 1 86  ? -9.084  44.061 41.073 1.00 9.04  ? 78  GLU C C     1 
ATOM   3035 O  O     . GLU C 1 86  ? -9.356  43.222 40.224 1.00 8.87  ? 78  GLU C O     1 
ATOM   3036 C  CB    . GLU C 1 86  ? -9.490  46.303 40.067 1.00 10.38 ? 78  GLU C CB    1 
ATOM   3037 C  CG    . GLU C 1 86  ? -10.672 46.603 40.972 1.00 11.48 ? 78  GLU C CG    1 
ATOM   3038 C  CD    . GLU C 1 86  ? -11.681 47.522 40.308 1.00 12.91 ? 78  GLU C CD    1 
ATOM   3039 O  OE1   . GLU C 1 86  ? -11.255 48.586 39.859 1.00 14.61 ? 78  GLU C OE1   1 
ATOM   3040 O  OE2   . GLU C 1 86  ? -12.884 47.169 40.241 1.00 14.25 ? 78  GLU C OE2   1 
ATOM   3041 N  N     . GLY C 1 87  ? -9.333  43.882 42.356 1.00 8.89  ? 79  GLY C N     1 
ATOM   3042 C  CA    . GLY C 1 87  ? -10.076 42.705 42.803 1.00 9.15  ? 79  GLY C CA    1 
ATOM   3043 C  C     . GLY C 1 87  ? -9.961  42.540 44.302 1.00 9.39  ? 79  GLY C C     1 
ATOM   3044 O  O     . GLY C 1 87  ? -9.133  43.173 44.971 1.00 9.26  ? 79  GLY C O     1 
ATOM   3045 N  N     . LEU C 1 88  ? -10.858 41.721 44.825 1.00 9.61  ? 80  LEU C N     1 
ATOM   3046 C  CA    . LEU C 1 88  ? -10.847 41.405 46.258 1.00 10.14 ? 80  LEU C CA    1 
ATOM   3047 C  C     . LEU C 1 88  ? -9.502  40.846 46.679 1.00 9.78  ? 80  LEU C C     1 
ATOM   3048 O  O     . LEU C 1 88  ? -9.024  39.855 46.129 1.00 9.96  ? 80  LEU C O     1 
ATOM   3049 C  CB    . LEU C 1 88  ? -11.932 40.378 46.565 1.00 10.55 ? 80  LEU C CB    1 
ATOM   3050 C  CG    . LEU C 1 88  ? -12.124 40.028 48.036 1.00 11.32 ? 80  LEU C CG    1 
ATOM   3051 C  CD1   . LEU C 1 88  ? -12.761 41.200 48.765 1.00 11.95 ? 80  LEU C CD1   1 
ATOM   3052 C  CD2   . LEU C 1 88  ? -12.998 38.783 48.166 1.00 11.86 ? 80  LEU C CD2   1 
ATOM   3053 N  N     . GLY C 1 89  ? -8.891  41.473 47.676 1.00 10.00 ? 81  GLY C N     1 
ATOM   3054 C  CA    . GLY C 1 89  ? -7.617  41.001 48.198 1.00 9.92  ? 81  GLY C CA    1 
ATOM   3055 C  C     . GLY C 1 89  ? -6.482  41.018 47.213 1.00 9.58  ? 81  GLY C C     1 
ATOM   3056 O  O     . GLY C 1 89  ? -5.524  40.283 47.386 1.00 9.88  ? 81  GLY C O     1 
ATOM   3057 N  N     . VAL C 1 90  ? -6.578  41.855 46.176 1.00 9.17  ? 82  VAL C N     1 
ATOM   3058 C  CA    . VAL C 1 90  ? -5.606  41.821 45.074 1.00 8.64  ? 82  VAL C CA    1 
ATOM   3059 C  C     . VAL C 1 90  ? -4.169  42.202 45.456 1.00 8.78  ? 82  VAL C C     1 
ATOM   3060 O  O     . VAL C 1 90  ? -3.234  41.722 44.844 1.00 8.31  ? 82  VAL C O     1 
ATOM   3061 C  CB    . VAL C 1 90  ? -6.105  42.615 43.829 1.00 8.56  ? 82  VAL C CB    1 
ATOM   3062 C  CG1   . VAL C 1 90  ? -6.040  44.130 44.042 1.00 8.72  ? 82  VAL C CG1   1 
ATOM   3063 C  CG2   . VAL C 1 90  ? -5.364  42.214 42.552 1.00 8.45  ? 82  VAL C CG2   1 
ATOM   3064 N  N     . VAL C 1 91  ? -3.980  43.075 46.442 1.00 9.07  ? 83  VAL C N     1 
ATOM   3065 C  CA    . VAL C 1 91  ? -2.615  43.401 46.883 1.00 9.22  ? 83  VAL C CA    1 
ATOM   3066 C  C     . VAL C 1 91  ? -1.895  42.129 47.383 1.00 9.64  ? 83  VAL C C     1 
ATOM   3067 O  O     . VAL C 1 91  ? -0.840  41.764 46.857 1.00 9.13  ? 83  VAL C O     1 
ATOM   3068 C  CB    . VAL C 1 91  ? -2.587  44.495 47.953 1.00 9.59  ? 83  VAL C CB    1 
ATOM   3069 C  CG1   . VAL C 1 91  ? -1.163  44.636 48.493 1.00 9.77  ? 83  VAL C CG1   1 
ATOM   3070 C  CG2   . VAL C 1 91  ? -3.121  45.789 47.379 1.00 9.37  ? 83  VAL C CG2   1 
ATOM   3071 N  N     . LYS C 1 92  ? -2.480  41.446 48.367 1.00 10.72 ? 84  LYS C N     1 
ATOM   3072 C  CA    . LYS C 1 92  ? -1.897  40.214 48.890 1.00 11.19 ? 84  LYS C CA    1 
ATOM   3073 C  C     . LYS C 1 92  ? -1.902  39.121 47.822 1.00 10.41 ? 84  LYS C C     1 
ATOM   3074 O  O     . LYS C 1 92  ? -0.913  38.387 47.645 1.00 10.04 ? 84  LYS C O     1 
ATOM   3075 C  CB    . LYS C 1 92  ? -2.661  39.748 50.125 1.00 12.98 ? 84  LYS C CB    1 
ATOM   3076 C  CG    . LYS C 1 92  ? -2.133  38.450 50.730 1.00 15.20 ? 84  LYS C CG    1 
ATOM   3077 C  CD    . LYS C 1 92  ? -3.064  37.923 51.822 1.00 18.23 ? 84  LYS C CD    1 
ATOM   3078 C  CE    . LYS C 1 92  ? -2.637  36.525 52.285 1.00 20.38 ? 84  LYS C CE    1 
ATOM   3079 N  NZ    . LYS C 1 92  ? -3.278  35.412 51.524 1.00 21.99 ? 84  LYS C NZ    1 
ATOM   3080 N  N     . GLY C 1 93  ? -2.999  39.013 47.100 1.00 9.97  ? 85  GLY C N     1 
ATOM   3081 C  CA    . GLY C 1 93  ? -3.151  37.915 46.147 1.00 9.50  ? 85  GLY C CA    1 
ATOM   3082 C  C     . GLY C 1 93  ? -2.174  38.059 44.977 1.00 8.91  ? 85  GLY C C     1 
ATOM   3083 O  O     . GLY C 1 93  ? -1.667  37.074 44.457 1.00 9.44  ? 85  GLY C O     1 
ATOM   3084 N  N     . GLY C 1 94  ? -1.912  39.289 44.557 1.00 8.79  ? 86  GLY C N     1 
ATOM   3085 C  CA    . GLY C 1 94  ? -0.943  39.562 43.499 1.00 8.45  ? 86  GLY C CA    1 
ATOM   3086 C  C     . GLY C 1 94  ? 0.438   39.102 43.904 1.00 8.38  ? 86  GLY C C     1 
ATOM   3087 O  O     . GLY C 1 94  ? 1.154   38.486 43.114 1.00 8.47  ? 86  GLY C O     1 
ATOM   3088 N  N     . ARG C 1 95  ? 0.808   39.390 45.143 1.00 8.63  ? 87  ARG C N     1 
ATOM   3089 C  CA    . ARG C 1 95  ? 2.098   38.988 45.680 1.00 9.04  ? 87  ARG C CA    1 
ATOM   3090 C  C     . ARG C 1 95  ? 2.182   37.472 45.784 1.00 8.68  ? 87  ARG C C     1 
ATOM   3091 O  O     . ARG C 1 95  ? 3.224   36.890 45.501 1.00 9.00  ? 87  ARG C O     1 
ATOM   3092 C  CB    . ARG C 1 95  ? 2.367   39.683 46.999 1.00 10.10 ? 87  ARG C CB    1 
ATOM   3093 C  CG    . ARG C 1 95  ? 2.780   41.120 46.756 1.00 10.78 ? 87  ARG C CG    1 
ATOM   3094 C  CD    . ARG C 1 95  ? 2.991   41.836 48.050 1.00 12.21 ? 87  ARG C CD    1 
ATOM   3095 N  NE    . ARG C 1 95  ? 4.192   41.409 48.768 1.00 12.81 ? 87  ARG C NE    1 
ATOM   3096 C  CZ    . ARG C 1 95  ? 5.407   41.946 48.641 1.00 13.10 ? 87  ARG C CZ    1 
ATOM   3097 N  NH1   . ARG C 1 95  ? 5.686   42.913 47.759 1.00 13.06 ? 87  ARG C NH1   1 
ATOM   3098 N  NH2   . ARG C 1 95  ? 6.385   41.473 49.389 1.00 13.71 ? 87  ARG C NH2   1 
ATOM   3099 N  N     . VAL C 1 96  ? 1.077   36.811 46.126 1.00 8.30  ? 88  VAL C N     1 
ATOM   3100 C  CA    . VAL C 1 96  ? 1.091   35.343 46.137 1.00 8.31  ? 88  VAL C CA    1 
ATOM   3101 C  C     . VAL C 1 96  ? 1.350   34.778 44.723 1.00 8.04  ? 88  VAL C C     1 
ATOM   3102 O  O     . VAL C 1 96  ? 2.111   33.817 44.557 1.00 8.15  ? 88  VAL C O     1 
ATOM   3103 C  CB    . VAL C 1 96  ? -0.196  34.778 46.738 1.00 8.49  ? 88  VAL C CB    1 
ATOM   3104 C  CG1   . VAL C 1 96  ? -0.315  33.272 46.478 1.00 8.70  ? 88  VAL C CG1   1 
ATOM   3105 C  CG2   . VAL C 1 96  ? -0.230  35.120 48.226 1.00 9.02  ? 88  VAL C CG2   1 
ATOM   3106 N  N     . LEU C 1 97  ? 0.734   35.375 43.719 1.00 7.92  ? 89  LEU C N     1 
ATOM   3107 C  CA    . LEU C 1 97  ? 0.982   34.950 42.341 1.00 7.61  ? 89  LEU C CA    1 
ATOM   3108 C  C     . LEU C 1 97  ? 2.431   35.163 41.926 1.00 7.63  ? 89  LEU C C     1 
ATOM   3109 O  O     . LEU C 1 97  ? 2.978   34.360 41.162 1.00 7.66  ? 89  LEU C O     1 
ATOM   3110 C  CB    . LEU C 1 97  ? 0.099   35.683 41.350 1.00 7.70  ? 89  LEU C CB    1 
ATOM   3111 C  CG    . LEU C 1 97  ? -1.403  35.497 41.451 1.00 8.11  ? 89  LEU C CG    1 
ATOM   3112 C  CD1   . LEU C 1 97  ? -2.078  36.268 40.333 1.00 7.96  ? 89  LEU C CD1   1 
ATOM   3113 C  CD2   . LEU C 1 97  ? -1.770  34.029 41.347 1.00 8.73  ? 89  LEU C CD2   1 
ATOM   3114 N  N     . LEU C 1 98  ? 3.034   36.248 42.416 1.00 7.57  ? 90  LEU C N     1 
ATOM   3115 C  CA    . LEU C 1 98  ? 4.430   36.533 42.101 1.00 7.79  ? 90  LEU C CA    1 
ATOM   3116 C  C     . LEU C 1 98  ? 5.394   35.529 42.706 1.00 8.19  ? 90  LEU C C     1 
ATOM   3117 O  O     . LEU C 1 98  ? 6.398   35.170 42.075 1.00 8.33  ? 90  LEU C O     1 
ATOM   3118 C  CB    . LEU C 1 98  ? 4.832   37.937 42.537 1.00 7.95  ? 90  LEU C CB    1 
ATOM   3119 C  CG    . LEU C 1 98  ? 4.088   39.159 41.996 1.00 7.70  ? 90  LEU C CG    1 
ATOM   3120 C  CD1   . LEU C 1 98  ? 4.863   40.458 42.323 1.00 8.05  ? 90  LEU C CD1   1 
ATOM   3121 C  CD2   . LEU C 1 98  ? 3.722   39.036 40.523 1.00 7.54  ? 90  LEU C CD2   1 
ATOM   3122 N  N     . GLY C 1 99  ? 5.106   35.104 43.939 1.00 8.29  ? 91  GLY C N     1 
ATOM   3123 C  CA    . GLY C 1 99  ? 5.974   34.200 44.684 1.00 8.92  ? 91  GLY C CA    1 
ATOM   3124 C  C     . GLY C 1 99  ? 6.953   35.010 45.519 1.00 9.12  ? 91  GLY C C     1 
ATOM   3125 O  O     . GLY C 1 99  ? 7.023   36.241 45.439 1.00 9.20  ? 91  GLY C O     1 
ATOM   3126 N  N     . ALA C 1 100 ? 7.689   34.306 46.354 1.00 9.92  ? 92  ALA C N     1 
ATOM   3127 C  CA    . ALA C 1 100 ? 8.653   34.906 47.271 1.00 10.35 ? 92  ALA C CA    1 
ATOM   3128 C  C     . ALA C 1 100 ? 9.640   35.822 46.593 1.00 10.98 ? 92  ALA C C     1 
ATOM   3129 O  O     . ALA C 1 100 ? 10.122  35.538 45.503 1.00 10.87 ? 92  ALA C O     1 
ATOM   3130 C  CB    . ALA C 1 100 ? 9.411   33.811 48.016 1.00 10.56 ? 92  ALA C CB    1 
ATOM   3131 N  N     . THR C 1 101 ? 9.942   36.936 47.257 1.00 11.15 ? 93  THR C N     1 
ATOM   3132 C  CA    . THR C 1 101 ? 10.892  37.929 46.719 1.00 11.39 ? 93  THR C CA    1 
ATOM   3133 C  C     . THR C 1 101 ? 12.137  37.320 46.116 1.00 11.69 ? 93  THR C C     1 
ATOM   3134 O  O     . THR C 1 101 ? 12.514  37.653 44.978 1.00 11.77 ? 93  THR C O     1 
ATOM   3135 C  CB    . THR C 1 101 ? 11.357  38.897 47.813 1.00 12.15 ? 93  THR C CB    1 
ATOM   3136 O  OG1   . THR C 1 101 ? 10.216  39.432 48.492 1.00 12.95 ? 93  THR C OG1   1 
ATOM   3137 C  CG2   . THR C 1 101 ? 12.210  40.029 47.195 1.00 12.11 ? 93  THR C CG2   1 
ATOM   3138 N  N     . ASN C 1 102 ? 12.804  36.474 46.890 1.00 11.98 ? 94  ASN C N     1 
ATOM   3139 C  CA    . ASN C 1 102 ? 13.968  35.748 46.406 1.00 12.27 ? 94  ASN C CA    1 
ATOM   3140 C  C     . ASN C 1 102 ? 13.479  34.480 45.735 1.00 11.66 ? 94  ASN C C     1 
ATOM   3141 O  O     . ASN C 1 102 ? 12.874  33.631 46.384 1.00 11.68 ? 94  ASN C O     1 
ATOM   3142 C  CB    . ASN C 1 102 ? 14.909  35.415 47.550 1.00 13.26 ? 94  ASN C CB    1 
ATOM   3143 C  CG    . ASN C 1 102 ? 16.192  34.723 47.094 1.00 13.98 ? 94  ASN C CG    1 
ATOM   3144 O  OD1   . ASN C 1 102 ? 16.257  34.096 46.036 1.00 14.05 ? 94  ASN C OD1   1 
ATOM   3145 N  ND2   . ASN C 1 102 ? 17.216  34.792 47.940 1.00 15.34 ? 94  ASN C ND2   1 
ATOM   3146 N  N     . PRO C 1 103 ? 13.727  34.355 44.421 1.00 11.02 ? 95  PRO C N     1 
ATOM   3147 C  CA    . PRO C 1 103 ? 13.203  33.163 43.752 1.00 10.97 ? 95  PRO C CA    1 
ATOM   3148 C  C     . PRO C 1 103 ? 13.672  31.826 44.326 1.00 11.58 ? 95  PRO C C     1 
ATOM   3149 O  O     . PRO C 1 103 ? 12.943  30.844 44.199 1.00 11.56 ? 95  PRO C O     1 
ATOM   3150 C  CB    . PRO C 1 103 ? 13.651  33.343 42.282 1.00 10.55 ? 95  PRO C CB    1 
ATOM   3151 C  CG    . PRO C 1 103 ? 13.851  34.820 42.140 1.00 10.40 ? 95  PRO C CG    1 
ATOM   3152 C  CD    . PRO C 1 103 ? 14.381  35.275 43.477 1.00 10.62 ? 95  PRO C CD    1 
ATOM   3153 N  N     . ALA C 1 104 ? 14.820  31.782 44.990 1.00 12.20 ? 96  ALA C N     1 
ATOM   3154 C  CA    . ALA C 1 104 ? 15.276  30.514 45.636 1.00 12.94 ? 96  ALA C CA    1 
ATOM   3155 C  C     . ALA C 1 104 ? 14.275  30.029 46.710 1.00 13.06 ? 96  ALA C C     1 
ATOM   3156 O  O     . ALA C 1 104 ? 14.196  28.826 47.010 1.00 13.33 ? 96  ALA C O     1 
ATOM   3157 C  CB    . ALA C 1 104 ? 16.657  30.701 46.230 1.00 13.88 ? 96  ALA C CB    1 
ATOM   3158 N  N     . ASP C 1 105 ? 13.483  30.971 47.230 1.00 12.51 ? 97  ASP C N     1 
ATOM   3159 C  CA    . ASP C 1 105 ? 12.443  30.700 48.224 1.00 12.83 ? 97  ASP C CA    1 
ATOM   3160 C  C     . ASP C 1 105 ? 11.048  30.520 47.624 1.00 12.31 ? 97  ASP C C     1 
ATOM   3161 O  O     . ASP C 1 105 ? 10.135  30.120 48.348 1.00 12.75 ? 97  ASP C O     1 
ATOM   3162 C  CB    . ASP C 1 105 ? 12.363  31.839 49.244 1.00 13.24 ? 97  ASP C CB    1 
ATOM   3163 C  CG    . ASP C 1 105 ? 13.678  32.069 49.998 1.00 14.11 ? 97  ASP C CG    1 
ATOM   3164 O  OD1   . ASP C 1 105 ? 14.318  31.082 50.387 1.00 16.15 ? 97  ASP C OD1   1 
ATOM   3165 O  OD2   . ASP C 1 105 ? 14.076  33.232 50.207 1.00 14.81 ? 97  ASP C OD2   1 
ATOM   3166 N  N     . SER C 1 106 ? 10.888  30.818 46.339 1.00 11.55 ? 98  SER C N     1 
ATOM   3167 C  CA    A SER C 1 106 ? 9.590   30.787 45.654 0.50 11.34 ? 98  SER C CA    1 
ATOM   3168 C  CA    B SER C 1 106 ? 9.575   30.784 45.705 0.50 11.05 ? 98  SER C CA    1 
ATOM   3169 C  C     . SER C 1 106 ? 9.224   29.362 45.293 1.00 11.30 ? 98  SER C C     1 
ATOM   3170 O  O     . SER C 1 106 ? 10.105  28.539 44.994 1.00 12.73 ? 98  SER C O     1 
ATOM   3171 C  CB    A SER C 1 106 ? 9.623   31.597 44.346 0.50 11.04 ? 98  SER C CB    1 
ATOM   3172 C  CB    B SER C 1 106 ? 9.539   31.691 44.478 0.50 10.42 ? 98  SER C CB    1 
ATOM   3173 O  OG    A SER C 1 106 ? 10.086  32.917 44.540 0.50 11.44 ? 98  SER C OG    1 
ATOM   3174 O  OG    B SER C 1 106 ? 10.367  31.160 43.468 0.50 10.09 ? 98  SER C OG    1 
ATOM   3175 N  N     . LEU C 1 107 ? 7.935   29.073 45.289 1.00 10.80 ? 99  LEU C N     1 
ATOM   3176 C  CA    . LEU C 1 107 ? 7.469   27.740 44.981 1.00 10.89 ? 99  LEU C CA    1 
ATOM   3177 C  C     . LEU C 1 107 ? 7.016   27.620 43.511 1.00 9.81  ? 99  LEU C C     1 
ATOM   3178 O  O     . LEU C 1 107 ? 6.463   28.569 42.932 1.00 9.25  ? 99  LEU C O     1 
ATOM   3179 C  CB    . LEU C 1 107 ? 6.324   27.382 45.919 1.00 11.51 ? 99  LEU C CB    1 
ATOM   3180 C  CG    . LEU C 1 107 ? 6.736   27.276 47.386 1.00 12.62 ? 99  LEU C CG    1 
ATOM   3181 C  CD1   . LEU C 1 107 ? 5.585   26.723 48.205 1.00 13.41 ? 99  LEU C CD1   1 
ATOM   3182 C  CD2   . LEU C 1 107 ? 7.986   26.426 47.543 1.00 13.57 ? 99  LEU C CD2   1 
ATOM   3183 N  N     . PRO C 1 108 ? 7.219   26.437 42.917 1.00 9.57  ? 100 PRO C N     1 
ATOM   3184 C  CA    . PRO C 1 108 ? 6.634   26.174 41.613 1.00 9.26  ? 100 PRO C CA    1 
ATOM   3185 C  C     . PRO C 1 108 ? 5.148   26.498 41.601 1.00 8.86  ? 100 PRO C C     1 
ATOM   3186 O  O     . PRO C 1 108 ? 4.490   26.306 42.608 1.00 9.35  ? 100 PRO C O     1 
ATOM   3187 C  CB    . PRO C 1 108 ? 6.871   24.658 41.424 1.00 9.78  ? 100 PRO C CB    1 
ATOM   3188 C  CG    . PRO C 1 108 ? 8.132   24.422 42.187 1.00 10.26 ? 100 PRO C CG    1 
ATOM   3189 C  CD    . PRO C 1 108 ? 7.957   25.262 43.417 1.00 10.23 ? 100 PRO C CD    1 
ATOM   3190 N  N     . GLY C 1 109 ? 4.652   27.025 40.482 1.00 8.40  ? 101 GLY C N     1 
ATOM   3191 C  CA    . GLY C 1 109 ? 3.306   27.572 40.409 1.00 8.08  ? 101 GLY C CA    1 
ATOM   3192 C  C     . GLY C 1 109 ? 3.280   29.077 40.392 1.00 7.59  ? 101 GLY C C     1 
ATOM   3193 O  O     . GLY C 1 109 ? 2.377   29.686 39.769 1.00 7.75  ? 101 GLY C O     1 
ATOM   3194 N  N     . THR C 1 110 ? 4.256   29.705 41.053 1.00 7.47  ? 102 THR C N     1 
ATOM   3195 C  CA    . THR C 1 110 ? 4.339   31.146 41.110 1.00 7.08  ? 102 THR C CA    1 
ATOM   3196 C  C     . THR C 1 110 ? 5.197   31.630 39.951 1.00 6.99  ? 102 THR C C     1 
ATOM   3197 O  O     . THR C 1 110 ? 5.932   30.846 39.354 1.00 6.99  ? 102 THR C O     1 
ATOM   3198 C  CB    . THR C 1 110 ? 4.958   31.671 42.419 1.00 7.30  ? 102 THR C CB    1 
ATOM   3199 O  OG1   . THR C 1 110 ? 6.316   31.253 42.486 1.00 7.46  ? 102 THR C OG1   1 
ATOM   3200 C  CG2   . THR C 1 110 ? 4.172   31.108 43.632 1.00 7.59  ? 102 THR C CG2   1 
ATOM   3201 N  N     . ILE C 1 111 ? 5.122   32.914 39.674 1.00 6.69  ? 103 ILE C N     1 
ATOM   3202 C  CA    . ILE C 1 111 ? 5.902   33.514 38.573 1.00 6.57  ? 103 ILE C CA    1 
ATOM   3203 C  C     . ILE C 1 111 ? 7.401   33.371 38.831 1.00 6.92  ? 103 ILE C C     1 
ATOM   3204 O  O     . ILE C 1 111 ? 8.126   32.844 37.984 1.00 7.16  ? 103 ILE C O     1 
ATOM   3205 C  CB    . ILE C 1 111 ? 5.476   34.978 38.361 1.00 6.49  ? 103 ILE C CB    1 
ATOM   3206 C  CG1   . ILE C 1 111 ? 4.106   35.014 37.692 1.00 6.27  ? 103 ILE C CG1   1 
ATOM   3207 C  CG2   . ILE C 1 111 ? 6.499   35.779 37.538 1.00 6.50  ? 103 ILE C CG2   1 
ATOM   3208 C  CD1   . ILE C 1 111 ? 3.330   36.280 38.054 1.00 6.19  ? 103 ILE C CD1   1 
ATOM   3209 N  N     . ARG C 1 112 ? 7.860   33.765 40.016 1.00 7.01  ? 104 ARG C N     1 
ATOM   3210 C  CA    . ARG C 1 112 ? 9.269   33.604 40.360 1.00 7.47  ? 104 ARG C CA    1 
ATOM   3211 C  C     . ARG C 1 112 ? 9.669   32.155 40.502 1.00 7.78  ? 104 ARG C C     1 
ATOM   3212 O  O     . ARG C 1 112 ? 10.777  31.781 40.083 1.00 7.98  ? 104 ARG C O     1 
ATOM   3213 C  CB    . ARG C 1 112 ? 9.634   34.424 41.588 1.00 7.70  ? 104 ARG C CB    1 
ATOM   3214 C  CG    . ARG C 1 112 ? 9.598   35.908 41.301 1.00 7.82  ? 104 ARG C CG    1 
ATOM   3215 C  CD    . ARG C 1 112 ? 9.535   36.679 42.582 1.00 8.14  ? 104 ARG C CD    1 
ATOM   3216 N  NE    . ARG C 1 112 ? 9.505   38.116 42.358 1.00 8.22  ? 104 ARG C NE    1 
ATOM   3217 C  CZ    . ARG C 1 112 ? 8.962   38.975 43.208 1.00 8.43  ? 104 ARG C CZ    1 
ATOM   3218 N  NH1   . ARG C 1 112 ? 8.335   38.543 44.308 1.00 8.89  ? 104 ARG C NH1   1 
ATOM   3219 N  NH2   . ARG C 1 112 ? 9.036   40.258 42.961 1.00 8.32  ? 104 ARG C NH2   1 
ATOM   3220 N  N     . GLY C 1 113 ? 8.778   31.328 41.060 1.00 7.75  ? 105 GLY C N     1 
ATOM   3221 C  CA    . GLY C 1 113 ? 9.031   29.890 41.197 1.00 8.22  ? 105 GLY C CA    1 
ATOM   3222 C  C     . GLY C 1 113 ? 9.263   29.200 39.876 1.00 8.32  ? 105 GLY C C     1 
ATOM   3223 O  O     . GLY C 1 113 ? 10.073  28.312 39.781 1.00 8.94  ? 105 GLY C O     1 
ATOM   3224 N  N     . ASP C 1 114 ? 8.538   29.631 38.861 1.00 8.12  ? 106 ASP C N     1 
ATOM   3225 C  CA    . ASP C 1 114 ? 8.563   28.999 37.566 1.00 8.31  ? 106 ASP C CA    1 
ATOM   3226 C  C     . ASP C 1 114 ? 9.610   29.607 36.656 1.00 8.28  ? 106 ASP C C     1 
ATOM   3227 O  O     . ASP C 1 114 ? 10.110  28.905 35.778 1.00 8.72  ? 106 ASP C O     1 
ATOM   3228 C  CB    . ASP C 1 114 ? 7.205   29.127 36.879 1.00 8.02  ? 106 ASP C CB    1 
ATOM   3229 C  CG    . ASP C 1 114 ? 6.109   28.310 37.552 1.00 8.32  ? 106 ASP C CG    1 
ATOM   3230 O  OD1   . ASP C 1 114 ? 6.431   27.380 38.329 1.00 8.34  ? 106 ASP C OD1   1 
ATOM   3231 O  OD2   . ASP C 1 114 ? 4.914   28.584 37.271 1.00 8.43  ? 106 ASP C OD2   1 
ATOM   3232 N  N     . PHE C 1 115 ? 9.941   30.887 36.829 1.00 8.10  ? 107 PHE C N     1 
ATOM   3233 C  CA    . PHE C 1 115 ? 10.714  31.595 35.814 1.00 8.31  ? 107 PHE C CA    1 
ATOM   3234 C  C     . PHE C 1 115 ? 11.966  32.324 36.254 1.00 8.62  ? 107 PHE C C     1 
ATOM   3235 O  O     . PHE C 1 115 ? 12.674  32.826 35.386 1.00 9.00  ? 107 PHE C O     1 
ATOM   3236 C  CB    . PHE C 1 115 ? 9.844   32.616 35.073 1.00 7.87  ? 107 PHE C CB    1 
ATOM   3237 C  CG    . PHE C 1 115 ? 8.620   32.040 34.447 1.00 7.79  ? 107 PHE C CG    1 
ATOM   3238 C  CD1   . PHE C 1 115 ? 8.715   31.073 33.440 1.00 8.07  ? 107 PHE C CD1   1 
ATOM   3239 C  CD2   . PHE C 1 115 ? 7.367   32.483 34.813 1.00 7.66  ? 107 PHE C CD2   1 
ATOM   3240 C  CE1   . PHE C 1 115 ? 7.570   30.554 32.856 1.00 8.10  ? 107 PHE C CE1   1 
ATOM   3241 C  CE2   . PHE C 1 115 ? 6.231   31.956 34.223 1.00 7.69  ? 107 PHE C CE2   1 
ATOM   3242 C  CZ    . PHE C 1 115 ? 6.331   31.007 33.247 1.00 7.79  ? 107 PHE C CZ    1 
ATOM   3243 N  N     . ALA C 1 116 ? 12.288  32.376 37.551 1.00 8.89  ? 108 ALA C N     1 
ATOM   3244 C  CA    . ALA C 1 116 ? 13.434  33.188 37.991 1.00 9.40  ? 108 ALA C CA    1 
ATOM   3245 C  C     . ALA C 1 116 ? 14.349  32.452 38.949 1.00 9.84  ? 108 ALA C C     1 
ATOM   3246 O  O     . ALA C 1 116 ? 13.933  31.507 39.612 1.00 10.12 ? 108 ALA C O     1 
ATOM   3247 C  CB    . ALA C 1 116 ? 12.952  34.489 38.631 1.00 9.27  ? 108 ALA C CB    1 
ATOM   3248 N  N     . VAL C 1 117 ? 15.603  32.903 39.014 1.00 10.35 ? 109 VAL C N     1 
ATOM   3249 C  CA    . VAL C 1 117 ? 16.644  32.288 39.844 1.00 11.08 ? 109 VAL C CA    1 
ATOM   3250 C  C     . VAL C 1 117 ? 17.178  33.234 40.928 1.00 11.34 ? 109 VAL C C     1 
ATOM   3251 O  O     . VAL C 1 117 ? 17.350  32.821 42.091 1.00 11.94 ? 109 VAL C O     1 
ATOM   3252 C  CB    . VAL C 1 117 ? 17.823  31.792 38.985 1.00 11.59 ? 109 VAL C CB    1 
ATOM   3253 C  CG1   . VAL C 1 117 ? 18.927  31.238 39.882 1.00 12.42 ? 109 VAL C CG1   1 
ATOM   3254 C  CG2   . VAL C 1 117 ? 17.296  30.729 38.015 1.00 11.95 ? 109 VAL C CG2   1 
ATOM   3255 N  N     . ASP C 1 118 ? 17.460  34.479 40.536 1.00 11.24 ? 110 ASP C N     1 
ATOM   3256 C  CA    . ASP C 1 118 ? 18.310  35.427 41.285 1.00 11.69 ? 110 ASP C CA    1 
ATOM   3257 C  C     . ASP C 1 118 ? 17.441  36.550 41.829 1.00 11.13 ? 110 ASP C C     1 
ATOM   3258 O  O     . ASP C 1 118 ? 16.595  37.085 41.115 1.00 10.04 ? 110 ASP C O     1 
ATOM   3259 C  CB    . ASP C 1 118 ? 19.337  35.991 40.289 1.00 12.85 ? 110 ASP C CB    1 
ATOM   3260 C  CG    . ASP C 1 118 ? 20.414  36.879 40.902 1.00 14.54 ? 110 ASP C CG    1 
ATOM   3261 O  OD1   . ASP C 1 118 ? 20.213  37.604 41.913 1.00 17.07 ? 110 ASP C OD1   1 
ATOM   3262 O  OD2   . ASP C 1 118 ? 21.530  36.867 40.334 1.00 15.58 ? 110 ASP C OD2   1 
ATOM   3263 N  N     . VAL C 1 119 ? 17.627  36.889 43.105 1.00 10.97 ? 111 VAL C N     1 
ATOM   3264 C  CA    . VAL C 1 119 ? 16.803  37.941 43.747 1.00 10.76 ? 111 VAL C CA    1 
ATOM   3265 C  C     . VAL C 1 119 ? 16.887  39.289 43.011 1.00 10.55 ? 111 VAL C C     1 
ATOM   3266 O  O     . VAL C 1 119 ? 15.895  40.048 42.931 1.00 10.46 ? 111 VAL C O     1 
ATOM   3267 C  CB    . VAL C 1 119 ? 17.138  38.063 45.245 1.00 11.22 ? 111 VAL C CB    1 
ATOM   3268 C  CG1   . VAL C 1 119 ? 18.548  38.616 45.458 1.00 11.48 ? 111 VAL C CG1   1 
ATOM   3269 C  CG2   . VAL C 1 119 ? 16.117  38.974 45.912 1.00 10.85 ? 111 VAL C CG2   1 
ATOM   3270 N  N     . GLY C 1 120 ? 18.034  39.559 42.389 1.00 10.86 ? 112 GLY C N     1 
ATOM   3271 C  CA    . GLY C 1 120 ? 18.199  40.783 41.581 1.00 11.05 ? 112 GLY C CA    1 
ATOM   3272 C  C     . GLY C 1 120 ? 17.639  40.720 40.169 1.00 11.04 ? 112 GLY C C     1 
ATOM   3273 O  O     . GLY C 1 120 ? 17.551  41.740 39.483 1.00 11.87 ? 112 GLY C O     1 
ATOM   3274 N  N     . ARG C 1 121 ? 17.228  39.530 39.748 1.00 10.60 ? 113 ARG C N     1 
ATOM   3275 C  CA    . ARG C 1 121 ? 16.616  39.312 38.443 1.00 10.30 ? 113 ARG C CA    1 
ATOM   3276 C  C     . ARG C 1 121 ? 15.356  38.500 38.676 1.00 9.62  ? 113 ARG C C     1 
ATOM   3277 O  O     . ARG C 1 121 ? 15.210  37.358 38.187 1.00 9.40  ? 113 ARG C O     1 
ATOM   3278 C  CB    . ARG C 1 121 ? 17.608  38.626 37.509 1.00 10.86 ? 113 ARG C CB    1 
ATOM   3279 C  CG    . ARG C 1 121 ? 18.854  39.450 37.215 1.00 11.61 ? 113 ARG C CG    1 
ATOM   3280 C  CD    . ARG C 1 121 ? 18.578  40.584 36.253 1.00 12.18 ? 113 ARG C CD    1 
ATOM   3281 N  NE    . ARG C 1 121 ? 19.816  41.266 35.884 1.00 13.11 ? 113 ARG C NE    1 
ATOM   3282 C  CZ    . ARG C 1 121 ? 20.402  42.215 36.615 1.00 14.09 ? 113 ARG C CZ    1 
ATOM   3283 N  NH1   . ARG C 1 121 ? 19.896  42.633 37.769 1.00 13.69 ? 113 ARG C NH1   1 
ATOM   3284 N  NH2   . ARG C 1 121 ? 21.533  42.744 36.187 1.00 15.24 ? 113 ARG C NH2   1 
ATOM   3285 N  N     . ASN C 1 122 ? 14.438  39.093 39.439 1.00 9.01  ? 114 ASN C N     1 
ATOM   3286 C  CA    . ASN C 1 122 ? 13.237  38.385 39.892 1.00 8.55  ? 114 ASN C CA    1 
ATOM   3287 C  C     . ASN C 1 122 ? 11.956  38.821 39.164 1.00 8.21  ? 114 ASN C C     1 
ATOM   3288 O  O     . ASN C 1 122 ? 10.841  38.672 39.711 1.00 7.65  ? 114 ASN C O     1 
ATOM   3289 C  CB    . ASN C 1 122 ? 13.100  38.487 41.429 1.00 8.57  ? 114 ASN C CB    1 
ATOM   3290 C  CG    . ASN C 1 122 ? 12.798  39.895 41.901 1.00 8.53  ? 114 ASN C CG    1 
ATOM   3291 O  OD1   . ASN C 1 122 ? 12.848  40.860 41.109 1.00 8.81  ? 114 ASN C OD1   1 
ATOM   3292 N  ND2   . ASN C 1 122 ? 12.409  40.025 43.162 1.00 8.47  ? 114 ASN C ND2   1 
ATOM   3293 N  N     . VAL C 1 123 ? 12.167  39.372 37.958 1.00 8.31  ? 115 VAL C N     1 
ATOM   3294 C  CA    . VAL C 1 123 ? 11.198  39.548 36.852 1.00 8.74  ? 115 VAL C CA    1 
ATOM   3295 C  C     . VAL C 1 123 ? 10.013  40.458 37.089 1.00 8.40  ? 115 VAL C C     1 
ATOM   3296 O  O     . VAL C 1 123 ? 9.435   40.936 36.121 1.00 8.15  ? 115 VAL C O     1 
ATOM   3297 C  CB    . VAL C 1 123 ? 10.714  38.203 36.256 1.00 9.58  ? 115 VAL C CB    1 
ATOM   3298 C  CG1   . VAL C 1 123 ? 11.886  37.335 35.806 1.00 10.13 ? 115 VAL C CG1   1 
ATOM   3299 C  CG2   . VAL C 1 123 ? 9.826   37.453 37.186 1.00 10.28 ? 115 VAL C CG2   1 
ATOM   3300 N  N     . CYS C 1 124 ? 9.630   40.687 38.342 1.00 8.63  ? 116 CYS C N     1 
ATOM   3301 C  CA    . CYS C 1 124 ? 8.408   41.437 38.612 1.00 8.71  ? 116 CYS C CA    1 
ATOM   3302 C  C     . CYS C 1 124 ? 8.428   42.159 39.948 1.00 8.75  ? 116 CYS C C     1 
ATOM   3303 O  O     . CYS C 1 124 ? 9.324   41.938 40.775 1.00 9.11  ? 116 CYS C O     1 
ATOM   3304 C  CB    . CYS C 1 124 ? 7.222   40.489 38.485 1.00 9.34  ? 116 CYS C CB    1 
ATOM   3305 S  SG    . CYS C 1 124 ? 7.331   39.106 39.670 1.00 10.03 ? 116 CYS C SG    1 
ATOM   3306 N  N     . HIS C 1 125 ? 7.473   43.079 40.110 1.00 8.45  ? 117 HIS C N     1 
ATOM   3307 C  CA    . HIS C 1 125 ? 7.226   43.804 41.336 1.00 8.70  ? 117 HIS C CA    1 
ATOM   3308 C  C     . HIS C 1 125 ? 5.756   43.788 41.645 1.00 8.45  ? 117 HIS C C     1 
ATOM   3309 O  O     . HIS C 1 125 ? 4.956   43.885 40.748 1.00 8.48  ? 117 HIS C O     1 
ATOM   3310 C  CB    . HIS C 1 125 ? 7.661   45.258 41.161 1.00 8.87  ? 117 HIS C CB    1 
ATOM   3311 C  CG    . HIS C 1 125 ? 7.061   46.171 42.154 1.00 9.19  ? 117 HIS C CG    1 
ATOM   3312 N  ND1   . HIS C 1 125 ? 7.607   46.370 43.372 1.00 9.52  ? 117 HIS C ND1   1 
ATOM   3313 C  CD2   . HIS C 1 125 ? 5.857   46.886 42.133 1.00 9.14  ? 117 HIS C CD2   1 
ATOM   3314 C  CE1   . HIS C 1 125 ? 6.812   47.208 44.073 1.00 9.52  ? 117 HIS C CE1   1 
ATOM   3315 N  NE2   . HIS C 1 125 ? 5.741   47.504 43.325 1.00 9.50  ? 117 HIS C NE2   1 
ATOM   3316 N  N     . GLY C 1 126 ? 5.399   43.722 42.928 1.00 8.72  ? 118 GLY C N     1 
ATOM   3317 C  CA    . GLY C 1 126 ? 4.031   44.008 43.365 1.00 8.66  ? 118 GLY C CA    1 
ATOM   3318 C  C     . GLY C 1 126 ? 3.998   44.860 44.611 1.00 8.79  ? 118 GLY C C     1 
ATOM   3319 O  O     . GLY C 1 126 ? 4.824   44.694 45.492 1.00 9.09  ? 118 GLY C O     1 
ATOM   3320 N  N     . SER C 1 127 ? 3.022   45.760 44.703 1.00 8.98  ? 119 SER C N     1 
ATOM   3321 C  CA    . SER C 1 127 ? 2.849   46.593 45.899 1.00 9.42  ? 119 SER C CA    1 
ATOM   3322 C  C     . SER C 1 127 ? 2.701   45.722 47.124 1.00 9.97  ? 119 SER C C     1 
ATOM   3323 O  O     . SER C 1 127 ? 2.084   44.672 47.060 1.00 9.41  ? 119 SER C O     1 
ATOM   3324 C  CB    . SER C 1 127 ? 1.613   47.486 45.771 1.00 9.48  ? 119 SER C CB    1 
ATOM   3325 O  OG    . SER C 1 127 ? 1.554   48.180 44.532 1.00 9.23  ? 119 SER C OG    1 
ATOM   3326 N  N     . ASP C 1 128 ? 3.210   46.197 48.267 1.00 10.86 ? 120 ASP C N     1 
ATOM   3327 C  CA    . ASP C 1 128 ? 3.232   45.389 49.477 1.00 12.15 ? 120 ASP C CA    1 
ATOM   3328 C  C     . ASP C 1 128 ? 2.124   45.651 50.480 1.00 12.23 ? 120 ASP C C     1 
ATOM   3329 O  O     . ASP C 1 128 ? 2.016   44.936 51.476 1.00 12.81 ? 120 ASP C O     1 
ATOM   3330 C  CB    . ASP C 1 128 ? 4.594   45.455 50.156 1.00 13.17 ? 120 ASP C CB    1 
ATOM   3331 C  CG    . ASP C 1 128 ? 4.924   46.796 50.734 1.00 14.29 ? 120 ASP C CG    1 
ATOM   3332 O  OD1   . ASP C 1 128 ? 4.062   47.678 50.901 1.00 15.25 ? 120 ASP C OD1   1 
ATOM   3333 O  OD2   . ASP C 1 128 ? 6.120   46.980 51.087 1.00 16.80 ? 120 ASP C OD2   1 
ATOM   3334 N  N     . SER C 1 129 ? 1.285   46.640 50.213 1.00 12.29 ? 121 SER C N     1 
ATOM   3335 C  CA    . SER C 1 129 ? 0.155   46.947 51.076 1.00 12.68 ? 121 SER C CA    1 
ATOM   3336 C  C     . SER C 1 129 ? -0.858  47.784 50.337 1.00 12.40 ? 121 SER C C     1 
ATOM   3337 O  O     . SER C 1 129 ? -0.567  48.302 49.251 1.00 11.54 ? 121 SER C O     1 
ATOM   3338 C  CB    . SER C 1 129 ? 0.634   47.706 52.330 1.00 13.45 ? 121 SER C CB    1 
ATOM   3339 O  OG    . SER C 1 129 ? 0.883   49.099 52.064 1.00 13.77 ? 121 SER C OG    1 
ATOM   3340 N  N     . VAL C 1 130 ? -2.053  47.925 50.927 1.00 13.15 ? 122 VAL C N     1 
ATOM   3341 C  CA    . VAL C 1 130 ? -3.090  48.740 50.337 1.00 13.58 ? 122 VAL C CA    1 
ATOM   3342 C  C     . VAL C 1 130 ? -2.613  50.189 50.165 1.00 14.21 ? 122 VAL C C     1 
ATOM   3343 O  O     . VAL C 1 130 ? -2.785  50.786 49.101 1.00 14.07 ? 122 VAL C O     1 
ATOM   3344 C  CB    . VAL C 1 130 ? -4.407  48.669 51.116 1.00 13.90 ? 122 VAL C CB    1 
ATOM   3345 C  CG1   . VAL C 1 130 ? -5.345  49.797 50.703 1.00 14.22 ? 122 VAL C CG1   1 
ATOM   3346 C  CG2   . VAL C 1 130 ? -5.044  47.285 50.916 1.00 13.91 ? 122 VAL C CG2   1 
ATOM   3347 N  N     . GLU C 1 131 ? -1.958  50.724 51.185 1.00 15.63 ? 123 GLU C N     1 
ATOM   3348 C  CA    . GLU C 1 131 ? -1.530  52.118 51.121 1.00 16.97 ? 123 GLU C CA    1 
ATOM   3349 C  C     . GLU C 1 131 ? -0.343  52.311 50.170 1.00 15.21 ? 123 GLU C C     1 
ATOM   3350 O  O     . GLU C 1 131 ? -0.328  53.280 49.430 1.00 15.10 ? 123 GLU C O     1 
ATOM   3351 C  CB    . GLU C 1 131 ? -1.268  52.706 52.516 1.00 19.63 ? 123 GLU C CB    1 
ATOM   3352 C  CG    . GLU C 1 131 ? -2.551  52.940 53.338 1.00 22.74 ? 123 GLU C CG    1 
ATOM   3353 C  CD    . GLU C 1 131 ? -3.639  53.752 52.609 1.00 24.93 ? 123 GLU C CD    1 
ATOM   3354 O  OE1   . GLU C 1 131 ? -3.442  54.973 52.365 1.00 29.04 ? 123 GLU C OE1   1 
ATOM   3355 O  OE2   . GLU C 1 131 ? -4.715  53.180 52.275 1.00 26.84 ? 123 GLU C OE2   1 
ATOM   3356 N  N     . SER C 1 132 ? 0.619   51.388 50.141 1.00 14.13 ? 124 SER C N     1 
ATOM   3357 C  CA    . SER C 1 132 ? 1.734   51.526 49.193 1.00 13.84 ? 124 SER C CA    1 
ATOM   3358 C  C     . SER C 1 132 ? 1.220   51.360 47.773 1.00 12.47 ? 124 SER C C     1 
ATOM   3359 O  O     . SER C 1 132 ? 1.713   52.002 46.849 1.00 12.36 ? 124 SER C O     1 
ATOM   3360 C  CB    . SER C 1 132 ? 2.888   50.550 49.468 1.00 14.34 ? 124 SER C CB    1 
ATOM   3361 O  OG    . SER C 1 132 ? 2.486   49.204 49.352 1.00 15.27 ? 124 SER C OG    1 
ATOM   3362 N  N     . ALA C 1 133 ? 0.222   50.502 47.584 1.00 11.50 ? 125 ALA C N     1 
ATOM   3363 C  CA    . ALA C 1 133 ? -0.361  50.341 46.260 1.00 11.11 ? 125 ALA C CA    1 
ATOM   3364 C  C     . ALA C 1 133 ? -0.982  51.646 45.780 1.00 11.23 ? 125 ALA C C     1 
ATOM   3365 O  O     . ALA C 1 133 ? -0.810  52.026 44.631 1.00 10.66 ? 125 ALA C O     1 
ATOM   3366 C  CB    . ALA C 1 133 ? -1.412  49.220 46.251 1.00 10.68 ? 125 ALA C CB    1 
ATOM   3367 N  N     . LYS C 1 134 ? -1.733  52.321 46.649 1.00 12.03 ? 126 LYS C N     1 
ATOM   3368 C  CA    . LYS C 1 134 ? -2.325  53.612 46.272 1.00 13.16 ? 126 LYS C CA    1 
ATOM   3369 C  C     . LYS C 1 134 ? -1.233  54.607 45.875 1.00 13.21 ? 126 LYS C C     1 
ATOM   3370 O  O     . LYS C 1 134 ? -1.378  55.353 44.892 1.00 13.52 ? 126 LYS C O     1 
ATOM   3371 C  CB    . LYS C 1 134 ? -3.212  54.188 47.392 1.00 14.60 ? 126 LYS C CB    1 
ATOM   3372 C  CG    . LYS C 1 134 ? -4.429  53.333 47.687 1.00 15.83 ? 126 LYS C CG    1 
ATOM   3373 C  CD    . LYS C 1 134 ? -5.206  53.853 48.889 1.00 17.38 ? 126 LYS C CD    1 
ATOM   3374 C  CE    . LYS C 1 134 ? -6.492  53.050 49.059 1.00 18.83 ? 126 LYS C CE    1 
ATOM   3375 N  NZ    . LYS C 1 134 ? -7.339  53.610 50.152 1.00 21.08 ? 126 LYS C NZ    1 
ATOM   3376 N  N     . ARG C 1 135 ? -0.125  54.606 46.615 1.00 13.59 ? 127 ARG C N     1 
ATOM   3377 C  CA    A ARG C 1 135 ? 1.007   55.488 46.333 0.50 13.63 ? 127 ARG C CA    1 
ATOM   3378 C  CA    B ARG C 1 135 ? 0.972   55.518 46.310 0.50 13.54 ? 127 ARG C CA    1 
ATOM   3379 C  C     . ARG C 1 135 ? 1.643   55.167 44.975 1.00 12.76 ? 127 ARG C C     1 
ATOM   3380 O  O     . ARG C 1 135 ? 1.956   56.068 44.175 1.00 12.37 ? 127 ARG C O     1 
ATOM   3381 C  CB    A ARG C 1 135 ? 2.052   55.367 47.451 0.50 14.76 ? 127 ARG C CB    1 
ATOM   3382 C  CB    B ARG C 1 135 ? 1.993   55.568 47.451 0.50 14.54 ? 127 ARG C CB    1 
ATOM   3383 C  CG    A ARG C 1 135 ? 3.331   56.170 47.242 0.50 15.73 ? 127 ARG C CG    1 
ATOM   3384 C  CG    B ARG C 1 135 ? 1.471   56.228 48.722 0.50 15.71 ? 127 ARG C CG    1 
ATOM   3385 C  CD    A ARG C 1 135 ? 4.430   55.791 48.228 0.50 16.61 ? 127 ARG C CD    1 
ATOM   3386 C  CD    B ARG C 1 135 ? 2.578   56.543 49.722 0.50 16.75 ? 127 ARG C CD    1 
ATOM   3387 N  NE    A ARG C 1 135 ? 5.192   54.630 47.786 0.50 17.29 ? 127 ARG C NE    1 
ATOM   3388 N  NE    B ARG C 1 135 ? 3.347   55.365 50.123 0.50 17.11 ? 127 ARG C NE    1 
ATOM   3389 C  CZ    A ARG C 1 135 ? 5.253   53.476 48.443 0.50 17.63 ? 127 ARG C CZ    1 
ATOM   3390 C  CZ    B ARG C 1 135 ? 3.038   54.572 51.144 0.50 17.69 ? 127 ARG C CZ    1 
ATOM   3391 N  NH1   A ARG C 1 135 ? 4.622   53.350 49.606 0.50 18.46 ? 127 ARG C NH1   1 
ATOM   3392 N  NH1   B ARG C 1 135 ? 1.965   54.809 51.887 0.50 18.42 ? 127 ARG C NH1   1 
ATOM   3393 N  NH2   A ARG C 1 135 ? 5.948   52.459 47.941 0.50 17.01 ? 127 ARG C NH2   1 
ATOM   3394 N  NH2   B ARG C 1 135 ? 3.806   53.533 51.416 0.50 17.86 ? 127 ARG C NH2   1 
ATOM   3395 N  N     . GLU C 1 136 ? 1.858   53.885 44.722 1.00 11.52 ? 128 GLU C N     1 
ATOM   3396 C  CA    . GLU C 1 136 ? 2.505   53.441 43.489 1.00 10.86 ? 128 GLU C CA    1 
ATOM   3397 C  C     . GLU C 1 136 ? 1.620   53.689 42.269 1.00 10.60 ? 128 GLU C C     1 
ATOM   3398 O  O     . GLU C 1 136 ? 2.107   54.105 41.216 1.00 10.46 ? 128 GLU C O     1 
ATOM   3399 C  CB    . GLU C 1 136 ? 2.917   51.970 43.597 1.00 10.40 ? 128 GLU C CB    1 
ATOM   3400 C  CG    . GLU C 1 136 ? 4.060   51.762 44.569 1.00 10.51 ? 128 GLU C CG    1 
ATOM   3401 C  CD    . GLU C 1 136 ? 4.417   50.312 44.791 1.00 10.35 ? 128 GLU C CD    1 
ATOM   3402 O  OE1   . GLU C 1 136 ? 3.826   49.430 44.161 1.00 10.39 ? 128 GLU C OE1   1 
ATOM   3403 O  OE2   . GLU C 1 136 ? 5.318   50.064 45.600 1.00 10.50 ? 128 GLU C OE2   1 
ATOM   3404 N  N     . ILE C 1 137 ? 0.323   53.446 42.410 1.00 10.64 ? 129 ILE C N     1 
ATOM   3405 C  CA    . ILE C 1 137 ? -0.601  53.677 41.315 1.00 10.69 ? 129 ILE C CA    1 
ATOM   3406 C  C     . ILE C 1 137 ? -0.585  55.174 40.938 1.00 11.79 ? 129 ILE C C     1 
ATOM   3407 O  O     . ILE C 1 137 ? -0.422  55.525 39.773 1.00 11.80 ? 129 ILE C O     1 
ATOM   3408 C  CB    . ILE C 1 137 ? -2.019  53.225 41.682 1.00 10.80 ? 129 ILE C CB    1 
ATOM   3409 C  CG1   . ILE C 1 137 ? -2.082  51.696 41.760 1.00 10.24 ? 129 ILE C CG1   1 
ATOM   3410 C  CG2   . ILE C 1 137 ? -3.003  53.747 40.641 1.00 11.30 ? 129 ILE C CG2   1 
ATOM   3411 C  CD1   . ILE C 1 137 ? -3.358  51.169 42.460 1.00 10.21 ? 129 ILE C CD1   1 
ATOM   3412 N  N     . ALA C 1 138 ? -0.688  56.032 41.940 1.00 12.37 ? 130 ALA C N     1 
ATOM   3413 C  CA    . ALA C 1 138 ? -0.623  57.489 41.754 1.00 13.22 ? 130 ALA C CA    1 
ATOM   3414 C  C     . ALA C 1 138 ? 0.722   57.986 41.177 1.00 13.54 ? 130 ALA C C     1 
ATOM   3415 O  O     . ALA C 1 138 ? 0.762   58.977 40.427 1.00 13.99 ? 130 ALA C O     1 
ATOM   3416 C  CB    . ALA C 1 138 ? -0.931  58.178 43.078 1.00 14.34 ? 130 ALA C CB    1 
ATOM   3417 N  N     . PHE C 1 139 ? 1.814   57.298 41.505 1.00 12.99 ? 131 PHE C N     1 
ATOM   3418 C  CA    . PHE C 1 139 ? 3.130   57.662 41.010 1.00 13.11 ? 131 PHE C CA    1 
ATOM   3419 C  C     . PHE C 1 139 ? 3.285   57.349 39.530 1.00 12.76 ? 131 PHE C C     1 
ATOM   3420 O  O     . PHE C 1 139 ? 3.854   58.147 38.803 1.00 13.39 ? 131 PHE C O     1 
ATOM   3421 C  CB    . PHE C 1 139 ? 4.202   56.929 41.787 1.00 13.06 ? 131 PHE C CB    1 
ATOM   3422 C  CG    . PHE C 1 139 ? 5.597   57.327 41.404 1.00 13.57 ? 131 PHE C CG    1 
ATOM   3423 C  CD1   . PHE C 1 139 ? 6.121   58.538 41.829 1.00 14.44 ? 131 PHE C CD1   1 
ATOM   3424 C  CD2   . PHE C 1 139 ? 6.368   56.507 40.604 1.00 13.47 ? 131 PHE C CD2   1 
ATOM   3425 C  CE1   . PHE C 1 139 ? 7.417   58.912 41.478 1.00 14.76 ? 131 PHE C CE1   1 
ATOM   3426 C  CE2   . PHE C 1 139 ? 7.656   56.862 40.261 1.00 13.90 ? 131 PHE C CE2   1 
ATOM   3427 C  CZ    . PHE C 1 139 ? 8.179   58.066 40.696 1.00 14.43 ? 131 PHE C CZ    1 
ATOM   3428 N  N     . TRP C 1 140 ? 2.773   56.194 39.106 1.00 12.08 ? 132 TRP C N     1 
ATOM   3429 C  CA    . TRP C 1 140 ? 2.985   55.682 37.748 1.00 11.46 ? 132 TRP C CA    1 
ATOM   3430 C  C     . TRP C 1 140 ? 1.899   56.000 36.753 1.00 11.43 ? 132 TRP C C     1 
ATOM   3431 O  O     . TRP C 1 140 ? 2.156   55.942 35.542 1.00 12.24 ? 132 TRP C O     1 
ATOM   3432 C  CB    . TRP C 1 140 ? 3.197   54.165 37.805 1.00 10.94 ? 132 TRP C CB    1 
ATOM   3433 C  CG    . TRP C 1 140 ? 4.516   53.761 38.431 1.00 10.93 ? 132 TRP C CG    1 
ATOM   3434 C  CD1   . TRP C 1 140 ? 4.728   53.161 39.649 1.00 10.84 ? 132 TRP C CD1   1 
ATOM   3435 C  CD2   . TRP C 1 140 ? 5.874   53.948 37.859 1.00 11.09 ? 132 TRP C CD2   1 
ATOM   3436 N  NE1   . TRP C 1 140 ? 6.076   52.950 39.870 1.00 11.11 ? 132 TRP C NE1   1 
ATOM   3437 C  CE2   . TRP C 1 140 ? 6.805   53.381 38.826 1.00 11.32 ? 132 TRP C CE2   1 
ATOM   3438 C  CE3   . TRP C 1 140 ? 6.369   54.473 36.679 1.00 11.74 ? 132 TRP C CE3   1 
ATOM   3439 C  CZ2   . TRP C 1 140 ? 8.181   53.369 38.615 1.00 11.28 ? 132 TRP C CZ2   1 
ATOM   3440 C  CZ3   . TRP C 1 140 ? 7.759   54.469 36.475 1.00 11.32 ? 132 TRP C CZ3   1 
ATOM   3441 C  CH2   . TRP C 1 140 ? 8.642   53.921 37.426 1.00 11.44 ? 132 TRP C CH2   1 
ATOM   3442 N  N     . PHE C 1 141 ? 0.685   56.289 37.225 1.00 11.92 ? 133 PHE C N     1 
ATOM   3443 C  CA    . PHE C 1 141 ? -0.470  56.496 36.363 1.00 11.72 ? 133 PHE C CA    1 
ATOM   3444 C  C     . PHE C 1 141 ? -1.151  57.826 36.685 1.00 12.98 ? 133 PHE C C     1 
ATOM   3445 O  O     . PHE C 1 141 ? -1.371  58.131 37.838 1.00 13.69 ? 133 PHE C O     1 
ATOM   3446 C  CB    . PHE C 1 141 ? -1.508  55.376 36.529 1.00 10.99 ? 133 PHE C CB    1 
ATOM   3447 C  CG    . PHE C 1 141 ? -1.098  54.067 35.916 1.00 10.36 ? 133 PHE C CG    1 
ATOM   3448 C  CD1   . PHE C 1 141 ? -0.242  53.198 36.582 1.00 10.17 ? 133 PHE C CD1   1 
ATOM   3449 C  CD2   . PHE C 1 141 ? -1.541  53.724 34.646 1.00 10.40 ? 133 PHE C CD2   1 
ATOM   3450 C  CE1   . PHE C 1 141 ? 0.127   52.008 36.012 1.00 9.65  ? 133 PHE C CE1   1 
ATOM   3451 C  CE2   . PHE C 1 141 ? -1.160  52.526 34.053 1.00 10.18 ? 133 PHE C CE2   1 
ATOM   3452 C  CZ    . PHE C 1 141 ? -0.328  51.670 34.745 1.00 9.82  ? 133 PHE C CZ    1 
ATOM   3453 N  N     . LYS C 1 142 ? -1.489  58.585 35.645 1.00 13.62 ? 134 LYS C N     1 
ATOM   3454 C  CA    . LYS C 1 142 ? -2.390  59.734 35.768 1.00 14.13 ? 134 LYS C CA    1 
ATOM   3455 C  C     . LYS C 1 142 ? -3.822  59.244 35.810 1.00 14.22 ? 134 LYS C C     1 
ATOM   3456 O  O     . LYS C 1 142 ? -4.133  58.143 35.347 1.00 13.46 ? 134 LYS C O     1 
ATOM   3457 C  CB    . LYS C 1 142 ? -2.208  60.689 34.585 1.00 14.74 ? 134 LYS C CB    1 
ATOM   3458 N  N     . ALA C 1 143 ? -4.703  60.064 36.378 1.00 14.72 ? 135 ALA C N     1 
ATOM   3459 C  CA    . ALA C 1 143 ? -6.075  59.660 36.581 1.00 15.11 ? 135 ALA C CA    1 
ATOM   3460 C  C     . ALA C 1 143 ? -6.680  59.213 35.260 1.00 15.42 ? 135 ALA C C     1 
ATOM   3461 O  O     . ALA C 1 143 ? -7.394  58.217 35.203 1.00 14.84 ? 135 ALA C O     1 
ATOM   3462 C  CB    . ALA C 1 143 ? -6.895  60.824 37.149 1.00 16.15 ? 135 ALA C CB    1 
ATOM   3463 N  N     . GLU C 1 144 ? -6.405  59.962 34.197 1.00 16.50 ? 136 GLU C N     1 
ATOM   3464 C  CA    . GLU C 1 144 ? -7.060  59.699 32.928 1.00 17.47 ? 136 GLU C CA    1 
ATOM   3465 C  C     . GLU C 1 144 ? -6.546  58.442 32.251 1.00 16.82 ? 136 GLU C C     1 
ATOM   3466 O  O     . GLU C 1 144 ? -7.126  58.028 31.252 1.00 16.56 ? 136 GLU C O     1 
ATOM   3467 C  CB    . GLU C 1 144 ? -6.942  60.906 31.970 1.00 19.75 ? 136 GLU C CB    1 
ATOM   3468 C  CG    . GLU C 1 144 ? -5.552  61.134 31.408 1.00 20.71 ? 136 GLU C CG    1 
ATOM   3469 C  CD    . GLU C 1 144 ? -4.722  62.123 32.194 1.00 23.03 ? 136 GLU C CD    1 
ATOM   3470 O  OE1   . GLU C 1 144 ? -4.981  62.323 33.413 1.00 24.18 ? 136 GLU C OE1   1 
ATOM   3471 O  OE2   . GLU C 1 144 ? -3.793  62.698 31.576 1.00 25.95 ? 136 GLU C OE2   1 
ATOM   3472 N  N     . GLU C 1 145 ? -5.451  57.859 32.757 1.00 16.03 ? 137 GLU C N     1 
ATOM   3473 C  CA    . GLU C 1 145 ? -4.888  56.642 32.177 1.00 16.22 ? 137 GLU C CA    1 
ATOM   3474 C  C     . GLU C 1 145 ? -5.551  55.373 32.651 1.00 16.60 ? 137 GLU C C     1 
ATOM   3475 O  O     . GLU C 1 145 ? -5.379  54.335 32.009 1.00 18.28 ? 137 GLU C O     1 
ATOM   3476 C  CB    . GLU C 1 145 ? -3.398  56.519 32.454 1.00 16.90 ? 137 GLU C CB    1 
ATOM   3477 C  CG    . GLU C 1 145 ? -2.570  57.512 31.680 1.00 18.61 ? 137 GLU C CG    1 
ATOM   3478 C  CD    . GLU C 1 145 ? -1.110  57.441 32.062 1.00 19.88 ? 137 GLU C CD    1 
ATOM   3479 O  OE1   . GLU C 1 145 ? -0.754  57.799 33.183 1.00 21.08 ? 137 GLU C OE1   1 
ATOM   3480 O  OE2   . GLU C 1 145 ? -0.309  57.051 31.219 1.00 23.82 ? 137 GLU C OE2   1 
ATOM   3481 N  N     . LEU C 1 146 ? -6.259  55.414 33.774 1.00 15.22 ? 138 LEU C N     1 
ATOM   3482 C  CA    . LEU C 1 146 ? -6.950  54.229 34.262 1.00 15.19 ? 138 LEU C CA    1 
ATOM   3483 C  C     . LEU C 1 146 ? -8.247  54.067 33.509 1.00 15.54 ? 138 LEU C C     1 
ATOM   3484 O  O     . LEU C 1 146 ? -8.789  55.050 33.005 1.00 16.71 ? 138 LEU C O     1 
ATOM   3485 C  CB    . LEU C 1 146 ? -7.221  54.336 35.749 1.00 15.16 ? 138 LEU C CB    1 
ATOM   3486 C  CG    . LEU C 1 146 ? -5.963  54.462 36.593 1.00 15.75 ? 138 LEU C CG    1 
ATOM   3487 C  CD1   . LEU C 1 146 ? -6.341  54.439 38.054 1.00 16.24 ? 138 LEU C CD1   1 
ATOM   3488 C  CD2   . LEU C 1 146 ? -4.938  53.366 36.274 1.00 15.39 ? 138 LEU C CD2   1 
ATOM   3489 N  N     . VAL C 1 147 ? -8.730  52.839 33.383 1.00 14.48 ? 139 VAL C N     1 
ATOM   3490 C  CA    . VAL C 1 147 ? -9.972  52.602 32.675 1.00 15.07 ? 139 VAL C CA    1 
ATOM   3491 C  C     . VAL C 1 147 ? -10.894 51.844 33.600 1.00 15.59 ? 139 VAL C C     1 
ATOM   3492 O  O     . VAL C 1 147 ? -10.573 50.746 34.049 1.00 15.17 ? 139 VAL C O     1 
ATOM   3493 C  CB    . VAL C 1 147 ? -9.774  51.789 31.378 1.00 15.19 ? 139 VAL C CB    1 
ATOM   3494 C  CG1   . VAL C 1 147 ? -11.119 51.533 30.722 1.00 16.65 ? 139 VAL C CG1   1 
ATOM   3495 C  CG2   . VAL C 1 147 ? -8.833  52.529 30.439 1.00 16.72 ? 139 VAL C CG2   1 
ATOM   3496 N  N     . SER C 1 148 ? -12.035 52.440 33.887 1.00 16.48 ? 140 SER C N     1 
ATOM   3497 C  CA    . SER C 1 148 ? -13.022 51.777 34.722 1.00 17.03 ? 140 SER C CA    1 
ATOM   3498 C  C     . SER C 1 148 ? -13.993 51.062 33.830 1.00 15.93 ? 140 SER C C     1 
ATOM   3499 O  O     . SER C 1 148 ? -14.478 51.623 32.839 1.00 17.62 ? 140 SER C O     1 
ATOM   3500 C  CB    . SER C 1 148 ? -13.707 52.797 35.605 1.00 19.66 ? 140 SER C CB    1 
ATOM   3501 O  OG    . SER C 1 148 ? -12.720 53.329 36.487 1.00 23.58 ? 140 SER C OG    1 
ATOM   3502 N  N     . TRP C 1 149 ? -14.235 49.788 34.129 1.00 13.36 ? 141 TRP C N     1 
ATOM   3503 C  CA    . TRP C 1 149 ? -15.163 48.999 33.350 1.00 12.31 ? 141 TRP C CA    1 
ATOM   3504 C  C     . TRP C 1 149 ? -15.653 47.879 34.195 1.00 11.78 ? 141 TRP C C     1 
ATOM   3505 O  O     . TRP C 1 149 ? -15.054 47.592 35.221 1.00 12.03 ? 141 TRP C O     1 
ATOM   3506 C  CB    . TRP C 1 149 ? -14.494 48.452 32.091 1.00 11.17 ? 141 TRP C CB    1 
ATOM   3507 C  CG    . TRP C 1 149 ? -13.258 47.596 32.282 1.00 10.28 ? 141 TRP C CG    1 
ATOM   3508 C  CD1   . TRP C 1 149 ? -11.983 48.015 32.653 1.00 9.83  ? 141 TRP C CD1   1 
ATOM   3509 C  CD2   . TRP C 1 149 ? -13.116 46.162 32.001 1.00 9.40  ? 141 TRP C CD2   1 
ATOM   3510 N  NE1   . TRP C 1 149 ? -11.103 46.955 32.672 1.00 9.34  ? 141 TRP C NE1   1 
ATOM   3511 C  CE2   . TRP C 1 149 ? -11.724 45.822 32.264 1.00 9.25  ? 141 TRP C CE2   1 
ATOM   3512 C  CE3   . TRP C 1 149 ? -13.985 45.159 31.585 1.00 9.38  ? 141 TRP C CE3   1 
ATOM   3513 C  CZ2   . TRP C 1 149 ? -11.248 44.523 32.117 1.00 8.70  ? 141 TRP C CZ2   1 
ATOM   3514 C  CZ3   . TRP C 1 149 ? -13.494 43.869 31.447 1.00 9.00  ? 141 TRP C CZ3   1 
ATOM   3515 C  CH2   . TRP C 1 149 ? -12.162 43.565 31.705 1.00 8.92  ? 141 TRP C CH2   1 
ATOM   3516 N  N     . THR C 1 150 ? -16.735 47.240 33.761 1.00 12.16 ? 142 THR C N     1 
ATOM   3517 C  CA    . THR C 1 150 ? -17.315 46.121 34.481 1.00 11.95 ? 142 THR C CA    1 
ATOM   3518 C  C     . THR C 1 150 ? -17.045 44.825 33.737 1.00 10.99 ? 142 THR C C     1 
ATOM   3519 O  O     . THR C 1 150 ? -17.428 44.699 32.570 1.00 11.50 ? 142 THR C O     1 
ATOM   3520 C  CB    . THR C 1 150 ? -18.838 46.291 34.668 1.00 13.26 ? 142 THR C CB    1 
ATOM   3521 O  OG1   . THR C 1 150 ? -19.078 47.482 35.422 1.00 14.54 ? 142 THR C OG1   1 
ATOM   3522 C  CG2   . THR C 1 150 ? -19.411 45.139 35.457 1.00 13.58 ? 142 THR C CG2   1 
ATOM   3523 N  N     . SER C 1 151 ? -16.391 43.871 34.401 1.00 10.11 ? 143 SER C N     1 
ATOM   3524 C  CA    . SER C 1 151 ? -16.227 42.546 33.817 1.00 9.23  ? 143 SER C CA    1 
ATOM   3525 C  C     . SER C 1 151 ? -17.568 41.877 33.674 1.00 9.18  ? 143 SER C C     1 
ATOM   3526 O  O     . SER C 1 151 ? -18.355 41.858 34.613 1.00 8.89  ? 143 SER C O     1 
ATOM   3527 C  CB    . SER C 1 151 ? -15.333 41.642 34.661 1.00 9.09  ? 143 SER C CB    1 
ATOM   3528 O  OG    . SER C 1 151 ? -15.380 40.303 34.163 1.00 8.99  ? 143 SER C OG    1 
ATOM   3529 N  N     . HIS C 1 152 ? -17.820 41.312 32.494 1.00 8.94  ? 144 HIS C N     1 
ATOM   3530 C  CA    . HIS C 1 152 ? -19.035 40.527 32.266 1.00 9.07  ? 144 HIS C CA    1 
ATOM   3531 C  C     . HIS C 1 152 ? -19.083 39.307 33.136 1.00 8.96  ? 144 HIS C C     1 
ATOM   3532 O  O     . HIS C 1 152 ? -20.151 38.699 33.304 1.00 8.78  ? 144 HIS C O     1 
ATOM   3533 C  CB    . HIS C 1 152 ? -19.179 40.160 30.798 1.00 9.08  ? 144 HIS C CB    1 
ATOM   3534 C  CG    . HIS C 1 152 ? -18.348 38.972 30.380 1.00 8.77  ? 144 HIS C CG    1 
ATOM   3535 N  ND1   . HIS C 1 152 ? -17.012 39.033 30.202 1.00 8.37  ? 144 HIS C ND1   1 
ATOM   3536 C  CD2   . HIS C 1 152 ? -18.723 37.680 30.121 1.00 8.90  ? 144 HIS C CD2   1 
ATOM   3537 C  CE1   . HIS C 1 152 ? -16.569 37.811 29.856 1.00 8.37  ? 144 HIS C CE1   1 
ATOM   3538 N  NE2   . HIS C 1 152 ? -17.626 36.995 29.779 1.00 8.76  ? 144 HIS C NE2   1 
ATOM   3539 N  N     . SER C 1 153 ? -17.936 38.948 33.728 1.00 8.98  ? 145 SER C N     1 
ATOM   3540 C  CA    . SER C 1 153 ? -17.838 37.796 34.594 1.00 9.16  ? 145 SER C CA    1 
ATOM   3541 C  C     . SER C 1 153 ? -17.887 38.117 36.098 1.00 9.64  ? 145 SER C C     1 
ATOM   3542 O  O     . SER C 1 153 ? -17.732 37.226 36.916 1.00 10.10 ? 145 SER C O     1 
ATOM   3543 C  CB    . SER C 1 153 ? -16.553 37.025 34.311 1.00 8.91  ? 145 SER C CB    1 
ATOM   3544 O  OG    . SER C 1 153 ? -16.428 36.689 32.945 1.00 8.79  ? 145 SER C OG    1 
ATOM   3545 N  N     . VAL C 1 154 ? -18.180 39.352 36.477 1.00 10.43 ? 146 VAL C N     1 
ATOM   3546 C  CA    . VAL C 1 154 ? -18.086 39.736 37.900 1.00 10.72 ? 146 VAL C CA    1 
ATOM   3547 C  C     . VAL C 1 154 ? -18.970 38.894 38.828 1.00 11.32 ? 146 VAL C C     1 
ATOM   3548 O  O     . VAL C 1 154 ? -18.540 38.541 39.914 1.00 11.41 ? 146 VAL C O     1 
ATOM   3549 C  CB    . VAL C 1 154 ? -18.312 41.264 38.071 1.00 11.14 ? 146 VAL C CB    1 
ATOM   3550 C  CG1   . VAL C 1 154 ? -19.738 41.642 37.693 1.00 11.16 ? 146 VAL C CG1   1 
ATOM   3551 C  CG2   . VAL C 1 154 ? -17.965 41.715 39.484 1.00 11.30 ? 146 VAL C CG2   1 
ATOM   3552 N  N     . LYS C 1 155 ? -20.156 38.514 38.389 1.00 11.82 ? 147 LYS C N     1 
ATOM   3553 C  CA    . LYS C 1 155 ? -21.071 37.727 39.217 1.00 12.75 ? 147 LYS C CA    1 
ATOM   3554 C  C     . LYS C 1 155 ? -20.729 36.232 39.242 1.00 12.16 ? 147 LYS C C     1 
ATOM   3555 O  O     . LYS C 1 155 ? -21.281 35.488 40.045 1.00 12.26 ? 147 LYS C O     1 
ATOM   3556 C  CB    . LYS C 1 155 ? -22.509 37.933 38.761 1.00 14.65 ? 147 LYS C CB    1 
ATOM   3557 C  CG    . LYS C 1 155 ? -22.934 39.379 38.858 1.00 16.63 ? 147 LYS C CG    1 
ATOM   3558 C  CD    . LYS C 1 155 ? -24.403 39.555 38.512 1.00 19.16 ? 147 LYS C CD    1 
ATOM   3559 C  CE    . LYS C 1 155 ? -24.888 40.917 38.962 1.00 21.24 ? 147 LYS C CE    1 
ATOM   3560 N  NZ    . LYS C 1 155 ? -23.959 42.010 38.544 1.00 24.05 ? 147 LYS C NZ    1 
ATOM   3561 N  N     . GLN C 1 156 ? -19.834 35.797 38.344 1.00 11.46 ? 148 GLN C N     1 
ATOM   3562 C  CA    . GLN C 1 156 ? -19.324 34.435 38.371 1.00 11.22 ? 148 GLN C CA    1 
ATOM   3563 C  C     . GLN C 1 156 ? -18.095 34.375 39.296 1.00 10.91 ? 148 GLN C C     1 
ATOM   3564 O  O     . GLN C 1 156 ? -17.796 33.338 39.843 1.00 10.72 ? 148 GLN C O     1 
ATOM   3565 C  CB    . GLN C 1 156 ? -18.901 33.973 36.980 1.00 11.63 ? 148 GLN C CB    1 
ATOM   3566 C  CG    . GLN C 1 156 ? -20.000 34.036 35.924 1.00 12.25 ? 148 GLN C CG    1 
ATOM   3567 C  CD    . GLN C 1 156 ? -21.135 33.112 36.215 1.00 13.05 ? 148 GLN C CD    1 
ATOM   3568 O  OE1   . GLN C 1 156 ? -20.949 32.009 36.780 1.00 13.79 ? 148 GLN C OE1   1 
ATOM   3569 N  NE2   . GLN C 1 156 ? -22.346 33.551 35.863 1.00 14.81 ? 148 GLN C NE2   1 
ATOM   3570 N  N     . ILE C 1 157 ? -17.390 35.488 39.436 1.00 11.02 ? 149 ILE C N     1 
ATOM   3571 C  CA    . ILE C 1 157 ? -16.190 35.571 40.289 1.00 11.10 ? 149 ILE C CA    1 
ATOM   3572 C  C     . ILE C 1 157 ? -16.521 35.944 41.752 1.00 11.37 ? 149 ILE C C     1 
ATOM   3573 O  O     . ILE C 1 157 ? -15.842 35.504 42.691 1.00 10.99 ? 149 ILE C O     1 
ATOM   3574 C  CB    . ILE C 1 157 ? -15.172 36.565 39.673 1.00 10.95 ? 149 ILE C CB    1 
ATOM   3575 C  CG1   . ILE C 1 157 ? -14.681 36.018 38.337 1.00 11.11 ? 149 ILE C CG1   1 
ATOM   3576 C  CG2   . ILE C 1 157 ? -13.999 36.800 40.611 1.00 10.87 ? 149 ILE C CG2   1 
ATOM   3577 C  CD1   . ILE C 1 157 ? -13.954 37.040 37.488 1.00 11.36 ? 149 ILE C CD1   1 
ATOM   3578 N  N     . TYR C 1 158 ? -17.559 36.756 41.955 1.00 12.27 ? 150 TYR C N     1 
ATOM   3579 C  CA    . TYR C 1 158 ? -17.907 37.243 43.294 1.00 13.77 ? 150 TYR C CA    1 
ATOM   3580 C  C     . TYR C 1 158 ? -19.340 36.927 43.659 1.00 15.27 ? 150 TYR C C     1 
ATOM   3581 O  O     . TYR C 1 158 ? -20.256 37.121 42.867 1.00 15.57 ? 150 TYR C O     1 
ATOM   3582 C  CB    . TYR C 1 158 ? -17.724 38.755 43.363 1.00 13.78 ? 150 TYR C CB    1 
ATOM   3583 C  CG    . TYR C 1 158 ? -16.287 39.157 43.177 1.00 13.36 ? 150 TYR C CG    1 
ATOM   3584 C  CD1   . TYR C 1 158 ? -15.360 38.877 44.166 1.00 13.53 ? 150 TYR C CD1   1 
ATOM   3585 C  CD2   . TYR C 1 158 ? -15.846 39.774 42.025 1.00 13.56 ? 150 TYR C CD2   1 
ATOM   3586 C  CE1   . TYR C 1 158 ? -14.039 39.219 44.022 1.00 13.68 ? 150 TYR C CE1   1 
ATOM   3587 C  CE2   . TYR C 1 158 ? -14.513 40.114 41.866 1.00 13.36 ? 150 TYR C CE2   1 
ATOM   3588 C  CZ    . TYR C 1 158 ? -13.616 39.835 42.869 1.00 13.70 ? 150 TYR C CZ    1 
ATOM   3589 O  OH    . TYR C 1 158 ? -12.294 40.189 42.725 1.00 14.44 ? 150 TYR C OH    1 
ATOM   3590 N  N     . GLU C 1 159 ? -19.514 36.457 44.883 1.00 17.14 ? 151 GLU C N     1 
ATOM   3591 C  CA    . GLU C 1 159 ? -20.840 36.140 45.407 1.00 19.81 ? 151 GLU C CA    1 
ATOM   3592 C  C     . GLU C 1 159 ? -21.678 37.409 45.593 1.00 22.49 ? 151 GLU C C     1 
ATOM   3593 O  O     . GLU C 1 159 ? -22.843 37.435 45.181 1.00 24.52 ? 151 GLU C O     1 
ATOM   3594 C  CB    . GLU C 1 159 ? -20.710 35.364 46.715 1.00 20.31 ? 151 GLU C CB    1 
ATOM   3595 C  CG    . GLU C 1 159 ? -22.050 34.913 47.275 1.00 22.09 ? 151 GLU C CG    1 
ATOM   3596 C  CD    . GLU C 1 159 ? -21.925 33.962 48.443 1.00 24.08 ? 151 GLU C CD    1 
ATOM   3597 O  OE1   . GLU C 1 159 ? -20.834 33.878 49.064 1.00 25.06 ? 151 GLU C OE1   1 
ATOM   3598 O  OE2   . GLU C 1 159 ? -22.953 33.311 48.749 1.00 27.19 ? 151 GLU C OE2   1 
ATOM   3599 N  N     . ARG C 1 160 ? -21.066 38.447 46.160 1.00 24.89 ? 152 ARG C N     1 
ATOM   3600 C  CA    . ARG C 1 160 ? -21.730 39.722 46.474 1.00 29.51 ? 152 ARG C CA    1 
ATOM   3601 C  C     . ARG C 1 160 ? -22.066 40.638 45.281 1.00 32.83 ? 152 ARG C C     1 
ATOM   3602 O  O     . ARG C 1 160 ? -22.955 41.473 45.406 1.00 36.45 ? 152 ARG C O     1 
ATOM   3603 C  CB    . ARG C 1 160 ? -20.903 40.521 47.498 1.00 30.08 ? 152 ARG C CB    1 
ATOM   3604 N  N     . ALA C 1 161 ? -21.391 40.474 44.140 1.00 35.28 ? 153 ALA C N     1 
ATOM   3605 C  CA    . ALA C 1 161 ? -21.571 41.352 42.958 1.00 35.91 ? 153 ALA C CA    1 
ATOM   3606 C  C     . ALA C 1 161 ? -23.031 41.570 42.543 1.00 38.53 ? 153 ALA C C     1 
ATOM   3607 O  O     . ALA C 1 161 ? -23.786 40.611 42.337 1.00 41.86 ? 153 ALA C O     1 
ATOM   3608 C  CB    . ALA C 1 161 ? -20.779 40.809 41.775 1.00 34.77 ? 153 ALA C CB    1 
HETATM 3609 O  O3B   . CDP D 2 .   ? 16.307  11.473 46.232 1.00 20.35 ? 201 CDP A O3B   1 
HETATM 3610 P  PB    . CDP D 2 .   ? 14.882  10.999 46.100 1.00 19.84 ? 201 CDP A PB    1 
HETATM 3611 O  O1B   . CDP D 2 .   ? 14.478  10.337 44.800 1.00 19.44 ? 201 CDP A O1B   1 
HETATM 3612 O  O2B   . CDP D 2 .   ? 13.875  12.059 46.534 1.00 22.60 ? 201 CDP A O2B   1 
HETATM 3613 O  O3A   . CDP D 2 .   ? 14.602  9.856  47.233 1.00 19.47 ? 201 CDP A O3A   1 
HETATM 3614 P  PA    . CDP D 2 .   ? 15.632  8.741  47.785 1.00 18.92 ? 201 CDP A PA    1 
HETATM 3615 O  O1A   . CDP D 2 .   ? 17.022  8.945  47.244 1.00 19.46 ? 201 CDP A O1A   1 
HETATM 3616 O  O2A   . CDP D 2 .   ? 15.452  8.670  49.308 1.00 19.38 ? 201 CDP A O2A   1 
HETATM 3617 O  "O5'" . CDP D 2 .   ? 15.027  7.372  47.216 1.00 17.72 ? 201 CDP A "O5'" 1 
HETATM 3618 C  "C5'" . CDP D 2 .   ? 15.310  7.020  45.859 1.00 17.58 ? 201 CDP A "C5'" 1 
HETATM 3619 C  "C4'" . CDP D 2 .   ? 14.065  6.487  45.193 1.00 17.43 ? 201 CDP A "C4'" 1 
HETATM 3620 O  "O4'" . CDP D 2 .   ? 13.648  5.308  45.858 1.00 18.39 ? 201 CDP A "O4'" 1 
HETATM 3621 C  "C3'" . CDP D 2 .   ? 12.864  7.444  45.236 1.00 17.78 ? 201 CDP A "C3'" 1 
HETATM 3622 O  "O3'" . CDP D 2 .   ? 12.957  8.533  44.269 1.00 16.88 ? 201 CDP A "O3'" 1 
HETATM 3623 C  "C2'" . CDP D 2 .   ? 11.747  6.450  45.001 1.00 18.26 ? 201 CDP A "C2'" 1 
HETATM 3624 O  "O2'" . CDP D 2 .   ? 11.514  6.240  43.610 1.00 19.27 ? 201 CDP A "O2'" 1 
HETATM 3625 C  "C1'" . CDP D 2 .   ? 12.241  5.152  45.636 1.00 18.92 ? 201 CDP A "C1'" 1 
HETATM 3626 N  N1    . CDP D 2 .   ? 11.594  4.912  46.946 1.00 20.35 ? 201 CDP A N1    1 
HETATM 3627 C  C2    . CDP D 2 .   ? 10.558  3.954  47.071 1.00 20.78 ? 201 CDP A C2    1 
HETATM 3628 O  O2    . CDP D 2 .   ? 10.196  3.311  46.094 1.00 21.43 ? 201 CDP A O2    1 
HETATM 3629 N  N3    . CDP D 2 .   ? 9.966   3.743  48.258 1.00 22.32 ? 201 CDP A N3    1 
HETATM 3630 C  C4    . CDP D 2 .   ? 10.357  4.445  49.344 1.00 23.12 ? 201 CDP A C4    1 
HETATM 3631 N  N4    . CDP D 2 .   ? 9.738   4.214  50.528 1.00 25.20 ? 201 CDP A N4    1 
HETATM 3632 C  C5    . CDP D 2 .   ? 11.377  5.398  49.259 1.00 22.22 ? 201 CDP A C5    1 
HETATM 3633 C  C6    . CDP D 2 .   ? 11.985  5.618  48.029 1.00 21.31 ? 201 CDP A C6    1 
HETATM 3634 MG MG    . MG  E 3 .   ? 18.055  10.475 46.163 1.00 23.58 ? 202 MG  A MG    1 
HETATM 3635 O  O3B   . CDP F 2 .   ? 15.372  22.834 6.654  1.00 16.23 ? 201 CDP B O3B   1 
HETATM 3636 P  PB    . CDP F 2 .   ? 14.883  22.308 5.349  1.00 17.36 ? 201 CDP B PB    1 
HETATM 3637 O  O1B   . CDP F 2 .   ? 15.276  20.877 5.055  1.00 17.40 ? 201 CDP B O1B   1 
HETATM 3638 O  O2B   . CDP F 2 .   ? 13.390  22.478 5.130  1.00 18.12 ? 201 CDP B O2B   1 
HETATM 3639 O  O3A   . CDP F 2 .   ? 15.545  23.231 4.174  1.00 17.15 ? 201 CDP B O3A   1 
HETATM 3640 P  PA    . CDP F 2 .   ? 16.946  23.012 3.352  1.00 16.71 ? 201 CDP B PA    1 
HETATM 3641 O  O1A   . CDP F 2 .   ? 16.746  23.384 1.903  1.00 17.76 ? 201 CDP B O1A   1 
HETATM 3642 O  O2A   . CDP F 2 .   ? 17.547  21.668 3.689  1.00 16.91 ? 201 CDP B O2A   1 
HETATM 3643 O  "O5'" . CDP F 2 .   ? 17.905  24.127 3.993  1.00 16.28 ? 201 CDP B "O5'" 1 
HETATM 3644 C  "C5'" . CDP F 2 .   ? 18.591  23.881 5.234  1.00 16.27 ? 201 CDP B "C5'" 1 
HETATM 3645 C  "C4'" . CDP F 2 .   ? 18.570  25.158 6.073  1.00 16.44 ? 201 CDP B "C4'" 1 
HETATM 3646 O  "O4'" . CDP F 2 .   ? 19.271  26.213 5.399  1.00 16.99 ? 201 CDP B "O4'" 1 
HETATM 3647 C  "C3'" . CDP F 2 .   ? 17.174  25.728 6.340  1.00 16.40 ? 201 CDP B "C3'" 1 
HETATM 3648 O  "O3'" . CDP F 2 .   ? 16.475  24.986 7.371  1.00 15.98 ? 201 CDP B "O3'" 1 
HETATM 3649 C  "C2'" . CDP F 2 .   ? 17.512  27.174 6.670  1.00 16.94 ? 201 CDP B "C2'" 1 
HETATM 3650 O  "O2'" . CDP F 2 .   ? 17.906  27.327 8.047  1.00 17.94 ? 201 CDP B "O2'" 1 
HETATM 3651 C  "C1'" . CDP F 2 .   ? 18.725  27.471 5.777  1.00 17.70 ? 201 CDP B "C1'" 1 
HETATM 3652 N  N1    . CDP F 2 .   ? 18.359  28.221 4.579  1.00 18.82 ? 201 CDP B N1    1 
HETATM 3653 C  C2    . CDP F 2 .   ? 18.614  29.604 4.556  1.00 19.93 ? 201 CDP B C2    1 
HETATM 3654 O  O2    . CDP F 2 .   ? 19.163  30.135 5.542  1.00 20.17 ? 201 CDP B O2    1 
HETATM 3655 N  N3    . CDP F 2 .   ? 18.298  30.339 3.467  1.00 21.05 ? 201 CDP B N3    1 
HETATM 3656 C  C4    . CDP F 2 .   ? 17.699  29.765 2.425  1.00 21.42 ? 201 CDP B C4    1 
HETATM 3657 N  N4    . CDP F 2 .   ? 17.392  30.527 1.370  1.00 23.07 ? 201 CDP B N4    1 
HETATM 3658 C  C5    . CDP F 2 .   ? 17.430  28.403 2.412  1.00 21.12 ? 201 CDP B C5    1 
HETATM 3659 C  C6    . CDP F 2 .   ? 17.768  27.641 3.521  1.00 19.96 ? 201 CDP B C6    1 
HETATM 3660 MG MG    . MG  G 3 .   ? 16.940  19.956 4.693  1.00 15.79 ? 202 MG  B MG    1 
HETATM 3661 C  C1    . MPD H 4 .   ? 24.869  13.970 6.938  1.00 31.66 ? 203 MPD B C1    1 
HETATM 3662 C  C2    . MPD H 4 .   ? 24.814  13.315 5.564  1.00 35.01 ? 203 MPD B C2    1 
HETATM 3663 O  O2    . MPD H 4 .   ? 25.412  14.179 4.600  1.00 34.33 ? 203 MPD B O2    1 
HETATM 3664 C  CM    . MPD H 4 .   ? 25.628  12.022 5.555  1.00 33.82 ? 203 MPD B CM    1 
HETATM 3665 C  C3    . MPD H 4 .   ? 23.359  13.088 5.135  1.00 35.06 ? 203 MPD B C3    1 
HETATM 3666 C  C4    . MPD H 4 .   ? 22.518  14.372 4.989  1.00 35.15 ? 203 MPD B C4    1 
HETATM 3667 O  O4    . MPD H 4 .   ? 23.158  15.347 4.154  1.00 36.96 ? 203 MPD B O4    1 
HETATM 3668 C  C5    . MPD H 4 .   ? 21.139  14.098 4.392  1.00 31.19 ? 203 MPD B C5    1 
HETATM 3669 O  O3B   . CDP I 2 .   ? 8.417   43.893 47.656 1.00 13.81 ? 201 CDP C O3B   1 
HETATM 3670 P  PB    . CDP I 2 .   ? 9.411   42.864 47.186 1.00 14.00 ? 201 CDP C PB    1 
HETATM 3671 O  O1B   . CDP I 2 .   ? 9.805   43.029 45.758 1.00 12.66 ? 201 CDP C O1B   1 
HETATM 3672 O  O2B   . CDP I 2 .   ? 9.012   41.475 47.645 1.00 14.05 ? 201 CDP C O2B   1 
HETATM 3673 O  O3A   . CDP I 2 .   ? 10.738  43.063 48.105 1.00 13.51 ? 201 CDP C O3A   1 
HETATM 3674 P  PA    . CDP I 2 .   ? 11.476  44.415 48.536 1.00 12.94 ? 201 CDP C PA    1 
HETATM 3675 O  O1A   . CDP I 2 .   ? 10.565  45.582 48.292 1.00 13.40 ? 201 CDP C O1A   1 
HETATM 3676 O  O2A   . CDP I 2 .   ? 12.003  44.213 49.929 1.00 14.42 ? 201 CDP C O2A   1 
HETATM 3677 O  "O5'" . CDP I 2 .   ? 12.767  44.551 47.610 1.00 13.21 ? 201 CDP C "O5'" 1 
HETATM 3678 C  "C5'" . CDP I 2 .   ? 12.693  45.252 46.377 1.00 13.39 ? 201 CDP C "C5'" 1 
HETATM 3679 C  "C4'" . CDP I 2 .   ? 13.489  44.501 45.331 1.00 13.49 ? 201 CDP C "C4'" 1 
HETATM 3680 O  "O4'" . CDP I 2 .   ? 14.859  44.581 45.678 1.00 14.23 ? 201 CDP C "O4'" 1 
HETATM 3681 C  "C3'" . CDP I 2 .   ? 13.194  43.011 45.252 1.00 13.75 ? 201 CDP C "C3'" 1 
HETATM 3682 O  "O3'" . CDP I 2 .   ? 12.024  42.763 44.464 1.00 13.02 ? 201 CDP C "O3'" 1 
HETATM 3683 C  "C2'" . CDP I 2 .   ? 14.480  42.473 44.661 1.00 14.09 ? 201 CDP C "C2'" 1 
HETATM 3684 O  "O2'" . CDP I 2 .   ? 14.418  42.537 43.231 1.00 14.46 ? 201 CDP C "O2'" 1 
HETATM 3685 C  "C1'" . CDP I 2 .   ? 15.545  43.438 45.155 1.00 15.05 ? 201 CDP C "C1'" 1 
HETATM 3686 N  N1    . CDP I 2 .   ? 16.303  42.836 46.247 1.00 16.26 ? 201 CDP C N1    1 
HETATM 3687 C  C2    . CDP I 2 .   ? 17.622  42.398 46.026 1.00 17.51 ? 201 CDP C C2    1 
HETATM 3688 O  O2    . CDP I 2 .   ? 18.128  42.542 44.913 1.00 18.49 ? 201 CDP C O2    1 
HETATM 3689 N  N3    . CDP I 2 .   ? 18.316  41.827 47.025 1.00 18.71 ? 201 CDP C N3    1 
HETATM 3690 C  C4    . CDP I 2 .   ? 17.752  41.676 48.226 1.00 19.15 ? 201 CDP C C4    1 
HETATM 3691 N  N4    . CDP I 2 .   ? 18.463  41.096 49.225 1.00 21.11 ? 201 CDP C N4    1 
HETATM 3692 C  C5    . CDP I 2 .   ? 16.447  42.082 48.467 1.00 18.63 ? 201 CDP C C5    1 
HETATM 3693 C  C6    . CDP I 2 .   ? 15.729  42.667 47.444 1.00 16.78 ? 201 CDP C C6    1 
HETATM 3694 MG MG    . MG  J 3 .   ? 8.618   45.901 47.728 1.00 12.52 ? 202 MG  C MG    1 
HETATM 3695 O  O     . HOH K 5 .   ? 11.192  3.991  29.816 1.00 9.58  ? 301 HOH A O     1 
HETATM 3696 O  O     . HOH K 5 .   ? 25.570  30.783 30.780 1.00 8.12  ? 302 HOH A O     1 
HETATM 3697 O  O     . HOH K 5 .   ? 8.216   21.912 38.108 1.00 11.23 ? 303 HOH A O     1 
HETATM 3698 O  O     . HOH K 5 .   ? 15.237  37.204 34.951 1.00 6.79  ? 304 HOH A O     1 
HETATM 3699 O  O     . HOH K 5 .   ? 19.446  25.490 28.483 1.00 9.68  ? 305 HOH A O     1 
HETATM 3700 O  O     . HOH K 5 .   ? -1.985  17.674 37.499 1.00 7.14  ? 306 HOH A O     1 
HETATM 3701 O  O     . HOH K 5 .   ? 20.202  29.976 31.070 1.00 13.55 ? 307 HOH A O     1 
HETATM 3702 O  O     . HOH K 5 .   ? 6.367   19.587 46.720 1.00 10.61 ? 308 HOH A O     1 
HETATM 3703 O  O     . HOH K 5 .   ? -1.828  19.939 39.284 1.00 15.10 ? 309 HOH A O     1 
HETATM 3704 O  O     . HOH K 5 .   ? 21.910  23.937 45.655 1.00 12.96 ? 310 HOH A O     1 
HETATM 3705 O  O     . HOH K 5 .   ? 6.398   22.941 46.214 1.00 18.28 ? 311 HOH A O     1 
HETATM 3706 O  O     . HOH K 5 .   ? 21.650  12.128 45.016 1.00 15.87 ? 312 HOH A O     1 
HETATM 3707 O  O     . HOH K 5 .   ? 17.092  28.532 30.681 1.00 10.69 ? 313 HOH A O     1 
HETATM 3708 O  O     . HOH K 5 .   ? 16.750  35.161 37.720 1.00 7.76  ? 314 HOH A O     1 
HETATM 3709 O  O     . HOH K 5 .   ? 19.041  18.394 41.975 1.00 11.90 ? 315 HOH A O     1 
HETATM 3710 O  O     . HOH K 5 .   ? 19.628  30.193 26.972 1.00 12.43 ? 316 HOH A O     1 
HETATM 3711 O  O     . HOH K 5 .   ? 0.475   24.456 44.778 1.00 10.42 ? 317 HOH A O     1 
HETATM 3712 O  O     . HOH K 5 .   ? 18.144  27.141 44.641 1.00 16.58 ? 318 HOH A O     1 
HETATM 3713 O  O     . HOH K 5 .   ? 10.237  1.420  29.604 1.00 15.07 ? 319 HOH A O     1 
HETATM 3714 O  O     . HOH K 5 .   ? 17.571  25.475 26.388 1.00 9.14  ? 320 HOH A O     1 
HETATM 3715 O  O     . HOH K 5 .   ? 21.216  8.688  43.729 1.00 19.08 ? 321 HOH A O     1 
HETATM 3716 O  O     . HOH K 5 .   ? 7.442   26.111 33.739 1.00 13.87 ? 322 HOH A O     1 
HETATM 3717 O  O     . HOH K 5 .   ? 25.886  29.162 34.871 1.00 24.77 ? 323 HOH A O     1 
HETATM 3718 O  O     . HOH K 5 .   ? 20.006  28.176 28.851 1.00 17.15 ? 324 HOH A O     1 
HETATM 3719 O  O     . HOH K 5 .   ? 25.063  15.480 26.181 1.00 12.10 ? 325 HOH A O     1 
HETATM 3720 O  O     . HOH K 5 .   ? 28.651  21.737 40.953 1.00 18.65 ? 326 HOH A O     1 
HETATM 3721 O  O     . HOH K 5 .   ? 18.191  28.160 42.048 1.00 13.43 ? 327 HOH A O     1 
HETATM 3722 O  O     . HOH K 5 .   ? 4.645   7.322  36.698 1.00 9.54  ? 328 HOH A O     1 
HETATM 3723 O  O     . HOH K 5 .   ? 21.221  29.205 34.969 1.00 16.56 ? 329 HOH A O     1 
HETATM 3724 O  O     . HOH K 5 .   ? 31.166  9.094  40.258 1.00 21.67 ? 330 HOH A O     1 
HETATM 3725 O  O     . HOH K 5 .   ? 8.864   21.694 45.761 1.00 15.20 ? 331 HOH A O     1 
HETATM 3726 O  O     . HOH K 5 .   ? 14.265  30.866 30.731 1.00 16.84 ? 332 HOH A O     1 
HETATM 3727 O  O     . HOH K 5 .   ? 3.170   7.413  23.564 1.00 14.22 ? 333 HOH A O     1 
HETATM 3728 O  O     . HOH K 5 .   ? 5.300   24.246 37.161 1.00 18.75 ? 334 HOH A O     1 
HETATM 3729 O  O     . HOH K 5 .   ? 28.081  24.792 44.417 1.00 22.05 ? 335 HOH A O     1 
HETATM 3730 O  O     . HOH K 5 .   ? 22.437  38.460 24.658 1.00 13.18 ? 336 HOH A O     1 
HETATM 3731 O  O     . HOH K 5 .   ? 18.743  43.158 30.952 1.00 18.75 ? 337 HOH A O     1 
HETATM 3732 O  O     . HOH K 5 .   ? 9.820   0.360  32.152 1.00 15.50 ? 338 HOH A O     1 
HETATM 3733 O  O     . HOH K 5 .   ? 8.180   12.720 50.399 1.00 20.48 ? 339 HOH A O     1 
HETATM 3734 O  O     . HOH K 5 .   ? 15.617  8.899  42.557 1.00 24.40 ? 340 HOH A O     1 
HETATM 3735 O  O     . HOH K 5 .   ? 24.886  25.167 46.817 1.00 24.32 ? 341 HOH A O     1 
HETATM 3736 O  O     . HOH K 5 .   ? 6.801   23.181 48.943 1.00 20.89 ? 342 HOH A O     1 
HETATM 3737 O  O     . HOH K 5 .   ? 22.918  30.438 32.188 1.00 15.70 ? 343 HOH A O     1 
HETATM 3738 O  O     . HOH K 5 .   ? 14.293  -4.695 34.951 1.00 31.77 ? 344 HOH A O     1 
HETATM 3739 O  O     . HOH K 5 .   ? 18.953  -2.985 31.578 1.00 27.59 ? 345 HOH A O     1 
HETATM 3740 O  O     . HOH K 5 .   ? 11.050  -0.911 28.381 1.00 22.63 ? 346 HOH A O     1 
HETATM 3741 O  O     . HOH K 5 .   ? 28.851  29.728 24.074 1.00 21.21 ? 347 HOH A O     1 
HETATM 3742 O  O     . HOH K 5 .   ? 22.851  38.167 28.608 1.00 19.39 ? 348 HOH A O     1 
HETATM 3743 O  O     . HOH K 5 .   ? 13.383  25.681 41.761 1.00 19.36 ? 349 HOH A O     1 
HETATM 3744 O  O     . HOH K 5 .   ? 31.628  13.844 33.617 1.00 27.68 ? 350 HOH A O     1 
HETATM 3745 O  O     . HOH K 5 .   ? 1.371   22.947 37.149 1.00 20.69 ? 351 HOH A O     1 
HETATM 3746 O  O     . HOH K 5 .   ? 30.426  18.786 35.212 1.00 23.27 ? 352 HOH A O     1 
HETATM 3747 O  O     . HOH K 5 .   ? 28.240  25.309 29.849 1.00 22.08 ? 353 HOH A O     1 
HETATM 3748 O  O     . HOH K 5 .   ? 31.335  15.686 38.347 1.00 26.53 ? 354 HOH A O     1 
HETATM 3749 O  O     . HOH K 5 .   ? 25.197  27.660 43.493 1.00 16.99 ? 355 HOH A O     1 
HETATM 3750 O  O     . HOH K 5 .   ? 32.124  21.976 25.268 1.00 22.95 ? 356 HOH A O     1 
HETATM 3751 O  O     . HOH K 5 .   ? 21.188  -4.996 48.637 1.00 35.54 ? 357 HOH A O     1 
HETATM 3752 O  O     . HOH K 5 .   ? 18.504  0.075  56.379 0.50 31.91 ? 358 HOH A O     1 
HETATM 3753 O  O     . HOH K 5 .   ? 20.425  -4.921 33.198 1.00 17.06 ? 359 HOH A O     1 
HETATM 3754 O  O     . HOH K 5 .   ? 11.074  31.686 30.993 1.00 19.10 ? 360 HOH A O     1 
HETATM 3755 O  O     . HOH K 5 .   ? 25.823  33.465 24.026 1.00 28.05 ? 361 HOH A O     1 
HETATM 3756 O  O     . HOH K 5 .   ? 27.776  18.470 49.066 1.00 26.61 ? 362 HOH A O     1 
HETATM 3757 O  O     . HOH K 5 .   ? 32.900  17.654 34.663 1.00 33.50 ? 363 HOH A O     1 
HETATM 3758 O  O     . HOH K 5 .   ? 27.278  20.042 42.114 1.00 23.77 ? 364 HOH A O     1 
HETATM 3759 O  O     . HOH K 5 .   ? 9.820   23.183 48.111 1.00 26.70 ? 365 HOH A O     1 
HETATM 3760 O  O     . HOH K 5 .   ? 15.393  21.287 47.379 1.00 25.11 ? 366 HOH A O     1 
HETATM 3761 O  O     . HOH K 5 .   ? 31.544  14.371 44.978 1.00 27.60 ? 367 HOH A O     1 
HETATM 3762 O  O     . HOH K 5 .   ? 8.886   31.151 29.466 1.00 25.61 ? 368 HOH A O     1 
HETATM 3763 O  O     . HOH K 5 .   ? 24.380  -3.115 45.897 1.00 26.77 ? 369 HOH A O     1 
HETATM 3764 O  O     . HOH K 5 .   ? -0.198  10.901 45.150 1.00 23.36 ? 370 HOH A O     1 
HETATM 3765 O  O     . HOH K 5 .   ? 31.681  18.879 46.120 1.00 36.63 ? 371 HOH A O     1 
HETATM 3766 O  O     . HOH K 5 .   ? 12.692  16.873 46.099 1.00 24.23 ? 372 HOH A O     1 
HETATM 3767 O  O     . HOH K 5 .   ? 24.483  20.591 48.726 1.00 21.52 ? 373 HOH A O     1 
HETATM 3768 O  O     . HOH K 5 .   ? 25.157  12.958 25.191 1.00 22.20 ? 374 HOH A O     1 
HETATM 3769 O  O     . HOH K 5 .   ? 0.465   16.715 48.575 1.00 19.94 ? 375 HOH A O     1 
HETATM 3770 O  O     . HOH K 5 .   ? 25.256  6.606  27.669 1.00 35.71 ? 376 HOH A O     1 
HETATM 3771 O  O     . HOH K 5 .   ? 2.475   13.959 28.286 1.00 23.97 ? 377 HOH A O     1 
HETATM 3772 O  O     . HOH K 5 .   ? 16.920  32.248 27.121 1.00 30.14 ? 378 HOH A O     1 
HETATM 3773 O  O     . HOH K 5 .   ? 21.939  2.926  26.410 1.00 29.10 ? 379 HOH A O     1 
HETATM 3774 O  O     . HOH K 5 .   ? 28.365  3.413  34.235 1.00 24.67 ? 380 HOH A O     1 
HETATM 3775 O  O     . HOH K 5 .   ? 5.254   23.934 32.018 1.00 25.75 ? 381 HOH A O     1 
HETATM 3776 O  O     . HOH K 5 .   ? 10.867  -3.718 37.339 1.00 38.90 ? 382 HOH A O     1 
HETATM 3777 O  O     . HOH K 5 .   ? 30.007  18.295 37.819 1.00 30.14 ? 383 HOH A O     1 
HETATM 3778 O  O     . HOH K 5 .   ? 32.261  14.973 35.880 1.00 32.24 ? 384 HOH A O     1 
HETATM 3779 O  O     . HOH K 5 .   ? 23.718  1.975  30.005 1.00 26.74 ? 385 HOH A O     1 
HETATM 3780 O  O     . HOH K 5 .   ? 22.471  5.971  24.708 1.00 24.81 ? 386 HOH A O     1 
HETATM 3781 O  O     . HOH K 5 .   ? 1.695   0.432  44.154 1.00 24.81 ? 387 HOH A O     1 
HETATM 3782 O  O     . HOH K 5 .   ? 1.831   7.820  47.123 1.00 30.15 ? 388 HOH A O     1 
HETATM 3783 O  O     . HOH K 5 .   ? 29.565  23.536 42.455 1.00 28.14 ? 389 HOH A O     1 
HETATM 3784 O  O     . HOH K 5 .   ? 21.500  26.277 47.047 1.00 19.23 ? 390 HOH A O     1 
HETATM 3785 O  O     . HOH K 5 .   ? -0.104  8.279  31.902 1.00 21.63 ? 391 HOH A O     1 
HETATM 3786 O  O     . HOH K 5 .   ? 18.979  12.026 45.207 1.00 22.48 ? 392 HOH A O     1 
HETATM 3787 O  O     . HOH K 5 .   ? 18.949  11.059 47.988 1.00 33.06 ? 393 HOH A O     1 
HETATM 3788 O  O     . HOH K 5 .   ? 17.438  9.732  44.308 1.00 32.62 ? 394 HOH A O     1 
HETATM 3789 O  O     . HOH K 5 .   ? 19.598  9.086  46.008 1.00 34.65 ? 395 HOH A O     1 
HETATM 3790 O  O     . HOH K 5 .   ? 14.903  12.793 43.246 1.00 17.53 ? 396 HOH A O     1 
HETATM 3791 O  O     . HOH K 5 .   ? 22.122  40.664 28.047 1.00 22.68 ? 397 HOH A O     1 
HETATM 3792 O  O     . HOH K 5 .   ? 23.300  6.249  46.332 1.00 29.09 ? 398 HOH A O     1 
HETATM 3793 O  O     . HOH K 5 .   ? 5.274   1.909  45.691 1.00 26.75 ? 399 HOH A O     1 
HETATM 3794 O  O     . HOH K 5 .   ? 14.468  28.018 42.992 1.00 29.12 ? 400 HOH A O     1 
HETATM 3795 O  O     . HOH K 5 .   ? 3.286   5.677  47.307 1.00 24.80 ? 401 HOH A O     1 
HETATM 3796 O  O     . HOH K 5 .   ? 25.783  0.876  50.517 1.00 34.51 ? 402 HOH A O     1 
HETATM 3797 O  O     . HOH K 5 .   ? 33.386  18.297 29.871 1.00 32.64 ? 403 HOH A O     1 
HETATM 3798 O  O     . HOH K 5 .   ? 23.592  28.750 33.989 1.00 30.21 ? 404 HOH A O     1 
HETATM 3799 O  O     . HOH K 5 .   ? 6.206   19.190 49.460 1.00 27.79 ? 405 HOH A O     1 
HETATM 3800 O  O     . HOH K 5 .   ? 23.805  40.949 34.631 1.00 28.26 ? 406 HOH A O     1 
HETATM 3801 O  O     . HOH K 5 .   ? 2.474   21.361 32.672 1.00 29.23 ? 407 HOH A O     1 
HETATM 3802 O  O     . HOH K 5 .   ? 11.995  29.428 28.815 1.00 28.30 ? 408 HOH A O     1 
HETATM 3803 O  O     . HOH K 5 .   ? 22.803  10.626 47.107 1.00 26.71 ? 409 HOH A O     1 
HETATM 3804 O  O     . HOH K 5 .   ? 26.155  36.011 24.884 1.00 25.60 ? 410 HOH A O     1 
HETATM 3805 O  O     . HOH K 5 .   ? 22.638  43.012 29.338 1.00 35.51 ? 411 HOH A O     1 
HETATM 3806 O  O     . HOH K 5 .   ? 19.577  28.301 46.555 1.00 20.15 ? 412 HOH A O     1 
HETATM 3807 O  O     . HOH K 5 .   ? 18.337  28.686 48.910 1.00 23.63 ? 413 HOH A O     1 
HETATM 3808 O  O     . HOH K 5 .   ? -1.795  14.076 47.629 1.00 27.65 ? 414 HOH A O     1 
HETATM 3809 O  O     . HOH K 5 .   ? -0.499  17.330 43.882 1.00 20.15 ? 415 HOH A O     1 
HETATM 3810 O  O     . HOH K 5 .   ? 0.313   15.669 44.993 1.00 26.80 ? 416 HOH A O     1 
HETATM 3811 O  O     . HOH K 5 .   ? 5.506   24.148 50.683 1.00 31.18 ? 417 HOH A O     1 
HETATM 3812 O  O     . HOH K 5 .   ? 27.779  31.933 31.673 1.00 24.37 ? 418 HOH A O     1 
HETATM 3813 O  O     . HOH K 5 .   ? 26.881  31.588 34.402 1.00 28.79 ? 419 HOH A O     1 
HETATM 3814 O  O     . HOH K 5 .   ? 29.244  29.881 30.695 1.00 34.45 ? 420 HOH A O     1 
HETATM 3815 O  O     . HOH K 5 .   ? 12.355  -4.178 46.723 1.00 35.62 ? 421 HOH A O     1 
HETATM 3816 O  O     . HOH K 5 .   ? 21.416  1.313  52.604 1.00 33.74 ? 422 HOH A O     1 
HETATM 3817 O  O     . HOH K 5 .   ? 28.964  16.564 23.519 1.00 34.94 ? 423 HOH A O     1 
HETATM 3818 O  O     . HOH K 5 .   ? 11.093  2.537  41.890 1.00 30.11 ? 424 HOH A O     1 
HETATM 3819 O  O     . HOH K 5 .   ? 1.369   9.634  27.212 1.00 41.89 ? 425 HOH A O     1 
HETATM 3820 O  O     . HOH K 5 .   ? 24.633  37.459 23.172 1.00 20.53 ? 426 HOH A O     1 
HETATM 3821 O  O     . HOH K 5 .   ? 10.767  -3.361 40.343 1.00 35.36 ? 427 HOH A O     1 
HETATM 3822 O  O     . HOH K 5 .   ? 7.528   1.077  33.323 1.00 27.84 ? 428 HOH A O     1 
HETATM 3823 O  O     . HOH K 5 .   ? 3.331   22.457 29.195 1.00 30.09 ? 429 HOH A O     1 
HETATM 3824 O  O     . HOH K 5 .   ? 5.072   24.734 34.580 1.00 25.11 ? 430 HOH A O     1 
HETATM 3825 O  O     . HOH K 5 .   ? 1.297   11.206 30.749 1.00 25.91 ? 431 HOH A O     1 
HETATM 3826 O  O     . HOH K 5 .   ? 24.586  7.019  24.963 1.00 43.78 ? 432 HOH A O     1 
HETATM 3827 O  O     . HOH K 5 .   ? 21.815  -0.999 28.470 1.00 33.31 ? 433 HOH A O     1 
HETATM 3828 O  O     . HOH K 5 .   ? 17.993  -4.061 50.601 1.00 36.75 ? 434 HOH A O     1 
HETATM 3829 O  O     . HOH K 5 .   ? 17.374  -6.420 41.503 1.00 37.23 ? 435 HOH A O     1 
HETATM 3830 O  O     . HOH K 5 .   ? 21.089  44.901 43.321 1.00 45.72 ? 436 HOH A O     1 
HETATM 3831 O  O     . HOH K 5 .   ? 10.960  1.816  44.241 1.00 36.53 ? 437 HOH A O     1 
HETATM 3832 O  O     . HOH K 5 .   ? 22.350  21.920 47.683 1.00 32.60 ? 438 HOH A O     1 
HETATM 3833 O  O     . HOH K 5 .   ? 23.890  19.410 50.970 1.00 35.31 ? 439 HOH A O     1 
HETATM 3834 O  O     . HOH K 5 .   ? 1.511   25.261 38.138 1.00 18.10 ? 440 HOH A O     1 
HETATM 3835 O  O     . HOH K 5 .   ? 1.314   15.156 52.665 1.00 35.06 ? 441 HOH A O     1 
HETATM 3836 O  O     . HOH K 5 .   ? 5.792   21.181 50.694 1.00 30.97 ? 442 HOH A O     1 
HETATM 3837 O  O     . HOH K 5 .   ? 32.420  10.013 33.331 1.00 29.91 ? 443 HOH A O     1 
HETATM 3838 O  O     . HOH K 5 .   ? 32.821  20.691 28.820 1.00 30.53 ? 444 HOH A O     1 
HETATM 3839 O  O     . HOH K 5 .   ? 31.346  29.282 23.589 1.00 34.95 ? 445 HOH A O     1 
HETATM 3840 O  O     . HOH K 5 .   ? 25.552  36.155 27.268 1.00 34.35 ? 446 HOH A O     1 
HETATM 3841 O  O     . HOH K 5 .   ? 23.151  -5.207 46.774 1.00 42.54 ? 447 HOH A O     1 
HETATM 3842 O  O     . HOH K 5 .   ? 18.461  9.153  50.108 1.00 38.67 ? 448 HOH A O     1 
HETATM 3843 O  O     . HOH K 5 .   ? 30.263  20.484 39.092 1.00 33.46 ? 449 HOH A O     1 
HETATM 3844 O  O     . HOH K 5 .   ? 31.672  23.257 44.413 1.00 36.30 ? 450 HOH A O     1 
HETATM 3845 O  O     . HOH K 5 .   ? 28.962  24.431 47.051 1.00 35.80 ? 451 HOH A O     1 
HETATM 3846 O  O     . HOH K 5 .   ? 31.214  21.772 30.317 1.00 44.77 ? 452 HOH A O     1 
HETATM 3847 O  O     . HOH K 5 .   ? 1.153   23.288 34.710 1.00 28.11 ? 453 HOH A O     1 
HETATM 3848 O  O     . HOH K 5 .   ? 0.866   20.645 34.534 1.00 30.66 ? 454 HOH A O     1 
HETATM 3849 O  O     . HOH K 5 .   ? 1.646   8.134  51.068 1.00 37.00 ? 455 HOH A O     1 
HETATM 3850 O  O     . HOH K 5 .   ? -0.521  7.646  48.875 1.00 41.06 ? 456 HOH A O     1 
HETATM 3851 O  O     . HOH K 5 .   ? 13.572  14.400 45.166 1.00 22.73 ? 457 HOH A O     1 
HETATM 3852 O  O     . HOH K 5 .   ? 2.498   2.877  47.416 1.00 39.04 ? 458 HOH A O     1 
HETATM 3853 O  O     . HOH K 5 .   ? 19.816  20.142 48.049 1.00 37.51 ? 459 HOH A O     1 
HETATM 3854 O  O     . HOH L 5 .   ? 6.617   1.129  20.483 1.00 9.79  ? 301 HOH B O     1 
HETATM 3855 O  O     . HOH L 5 .   ? 23.127  26.619 21.212 1.00 7.96  ? 302 HOH B O     1 
HETATM 3856 O  O     . HOH L 5 .   ? 11.051  24.588 25.986 1.00 8.15  ? 303 HOH B O     1 
HETATM 3857 O  O     . HOH L 5 .   ? 8.488   9.957  25.745 1.00 10.28 ? 304 HOH B O     1 
HETATM 3858 O  O     . HOH L 5 .   ? 7.248   9.784  6.015  1.00 10.01 ? 305 HOH B O     1 
HETATM 3859 O  O     . HOH L 5 .   ? -2.892  27.755 11.949 1.00 11.00 ? 306 HOH B O     1 
HETATM 3860 O  O     . HOH L 5 .   ? 6.321   15.962 27.589 1.00 7.20  ? 307 HOH B O     1 
HETATM 3861 O  O     . HOH L 5 .   ? 8.878   8.768  23.309 1.00 10.68 ? 308 HOH B O     1 
HETATM 3862 O  O     . HOH L 5 .   ? 24.965  28.751 21.316 1.00 11.86 ? 309 HOH B O     1 
HETATM 3863 O  O     . HOH L 5 .   ? 3.153   22.022 8.612  1.00 17.60 ? 310 HOH B O     1 
HETATM 3864 O  O     . HOH L 5 .   ? 1.255   31.274 17.303 1.00 12.42 ? 311 HOH B O     1 
HETATM 3865 O  O     . HOH L 5 .   ? 4.410   21.551 16.136 1.00 13.81 ? 312 HOH B O     1 
HETATM 3866 O  O     . HOH L 5 .   ? -2.830  7.399  16.390 1.00 8.82  ? 313 HOH B O     1 
HETATM 3867 O  O     . HOH L 5 .   ? 5.313   5.980  25.412 1.00 12.20 ? 314 HOH B O     1 
HETATM 3868 O  O     . HOH L 5 .   ? 11.612  14.524 9.390  1.00 12.81 ? 315 HOH B O     1 
HETATM 3869 O  O     . HOH L 5 .   ? 25.633  8.767  6.923  1.00 17.82 ? 316 HOH B O     1 
HETATM 3870 O  O     . HOH L 5 .   ? 6.052   4.848  7.786  1.00 13.89 ? 317 HOH B O     1 
HETATM 3871 O  O     . HOH L 5 .   ? 0.844   23.697 8.938  1.00 18.91 ? 318 HOH B O     1 
HETATM 3872 O  O     . HOH L 5 .   ? 24.826  30.058 18.824 1.00 12.78 ? 319 HOH B O     1 
HETATM 3873 O  O     . HOH L 5 .   ? 35.742  20.541 11.901 1.00 22.54 ? 320 HOH B O     1 
HETATM 3874 O  O     . HOH L 5 .   ? 1.314   10.725 23.192 1.00 18.78 ? 321 HOH B O     1 
HETATM 3875 O  O     . HOH L 5 .   ? 17.401  15.823 5.108  1.00 13.90 ? 322 HOH B O     1 
HETATM 3876 O  O     . HOH L 5 .   ? 9.479   3.832  5.825  1.00 18.58 ? 323 HOH B O     1 
HETATM 3877 O  O     . HOH L 5 .   ? 4.648   9.424  22.181 1.00 7.84  ? 324 HOH B O     1 
HETATM 3878 O  O     . HOH L 5 .   ? 20.515  8.306  22.613 1.00 10.61 ? 325 HOH B O     1 
HETATM 3879 O  O     . HOH L 5 .   ? 1.339   19.276 21.089 1.00 13.11 ? 326 HOH B O     1 
HETATM 3880 O  O     . HOH L 5 .   ? 14.065  21.075 8.393  1.00 16.14 ? 327 HOH B O     1 
HETATM 3881 O  O     . HOH L 5 .   ? 2.770   32.213 7.461  1.00 16.55 ? 328 HOH B O     1 
HETATM 3882 O  O     . HOH L 5 .   ? 6.642   6.984  23.202 1.00 13.67 ? 329 HOH B O     1 
HETATM 3883 O  O     . HOH L 5 .   ? 0.591   26.499 18.939 1.00 17.15 ? 330 HOH B O     1 
HETATM 3884 O  O     . HOH L 5 .   ? 35.043  22.835 14.548 1.00 26.52 ? 331 HOH B O     1 
HETATM 3885 O  O     . HOH L 5 .   ? 17.745  3.172  13.348 1.00 23.51 ? 332 HOH B O     1 
HETATM 3886 O  O     . HOH L 5 .   ? 2.601   15.770 11.935 1.00 20.38 ? 333 HOH B O     1 
HETATM 3887 O  O     . HOH L 5 .   ? -0.734  -0.310 24.174 1.00 18.91 ? 334 HOH B O     1 
HETATM 3888 O  O     . HOH L 5 .   ? -0.030  -0.874 28.028 0.50 12.96 ? 335 HOH B O     1 
HETATM 3889 O  O     . HOH L 5 .   ? 17.809  31.010 29.471 1.00 15.63 ? 336 HOH B O     1 
HETATM 3890 O  O     . HOH L 5 .   ? 2.950   11.359 8.452  1.00 16.80 ? 337 HOH B O     1 
HETATM 3891 O  O     . HOH L 5 .   ? 32.466  23.742 16.918 1.00 20.95 ? 338 HOH B O     1 
HETATM 3892 O  O     . HOH L 5 .   ? 4.875   6.105  21.196 1.00 12.79 ? 339 HOH B O     1 
HETATM 3893 O  O     . HOH L 5 .   ? 10.573  9.475  2.078  1.00 19.57 ? 340 HOH B O     1 
HETATM 3894 O  O     . HOH L 5 .   ? 30.724  17.327 17.995 1.00 25.15 ? 341 HOH B O     1 
HETATM 3895 O  O     . HOH L 5 .   ? 12.394  1.009  19.353 1.00 21.54 ? 342 HOH B O     1 
HETATM 3896 O  O     . HOH L 5 .   ? 4.638   9.211  5.105  1.00 17.64 ? 343 HOH B O     1 
HETATM 3897 O  O     . HOH L 5 .   ? 20.534  4.775  9.796  1.00 21.55 ? 344 HOH B O     1 
HETATM 3898 O  O     . HOH L 5 .   ? 4.914   6.109  17.123 1.00 17.48 ? 345 HOH B O     1 
HETATM 3899 O  O     . HOH L 5 .   ? -2.941  -1.111 25.304 1.00 21.93 ? 346 HOH B O     1 
HETATM 3900 O  O     . HOH L 5 .   ? 11.830  2.853  7.063  1.00 20.16 ? 347 HOH B O     1 
HETATM 3901 O  O     . HOH L 5 .   ? 6.065   -1.678 27.451 1.00 29.80 ? 348 HOH B O     1 
HETATM 3902 O  O     . HOH L 5 .   ? 28.425  -0.566 18.802 1.00 31.04 ? 349 HOH B O     1 
HETATM 3903 O  O     . HOH L 5 .   ? 18.725  15.897 2.573  1.00 23.71 ? 350 HOH B O     1 
HETATM 3904 O  O     . HOH L 5 .   ? 2.722   10.242 11.063 1.00 15.95 ? 351 HOH B O     1 
HETATM 3905 O  O     . HOH L 5 .   ? 8.985   21.259 6.923  1.00 20.14 ? 352 HOH B O     1 
HETATM 3906 O  O     . HOH L 5 .   ? 29.893  18.493 21.884 1.00 19.17 ? 353 HOH B O     1 
HETATM 3907 O  O     . HOH L 5 .   ? 14.116  6.623  7.595  1.00 20.75 ? 354 HOH B O     1 
HETATM 3908 O  O     . HOH L 5 .   ? 31.206  28.699 14.574 1.00 28.51 ? 355 HOH B O     1 
HETATM 3909 O  O     . HOH L 5 .   ? 13.931  35.149 6.442  1.00 23.32 ? 356 HOH B O     1 
HETATM 3910 O  O     . HOH L 5 .   ? 8.294   35.103 9.937  1.00 22.92 ? 357 HOH B O     1 
HETATM 3911 O  O     . HOH L 5 .   ? 11.597  21.667 7.164  1.00 15.07 ? 358 HOH B O     1 
HETATM 3912 O  O     . HOH L 5 .   ? 9.407   27.808 3.207  1.00 20.80 ? 359 HOH B O     1 
HETATM 3913 O  O     . HOH L 5 .   ? 28.034  2.447  15.054 1.00 22.79 ? 360 HOH B O     1 
HETATM 3914 O  O     . HOH L 5 .   ? 27.359  28.829 21.993 1.00 29.57 ? 361 HOH B O     1 
HETATM 3915 O  O     . HOH L 5 .   ? -3.254  29.597 9.750  1.00 15.38 ? 362 HOH B O     1 
HETATM 3916 O  O     . HOH L 5 .   ? 18.358  -0.978 22.777 1.00 23.98 ? 363 HOH B O     1 
HETATM 3917 O  O     . HOH L 5 .   ? 17.778  20.682 6.474  1.00 17.04 ? 364 HOH B O     1 
HETATM 3918 O  O     . HOH L 5 .   ? 18.910  24.098 -5.990 1.00 30.56 ? 365 HOH B O     1 
HETATM 3919 O  O     . HOH L 5 .   ? 22.622  33.137 16.174 1.00 19.48 ? 366 HOH B O     1 
HETATM 3920 O  O     . HOH L 5 .   ? 13.648  8.133  0.754  1.00 14.96 ? 367 HOH B O     1 
HETATM 3921 O  O     . HOH L 5 .   ? 2.680   22.382 23.114 1.00 25.55 ? 368 HOH B O     1 
HETATM 3922 O  O     . HOH L 5 .   ? 13.499  34.311 22.447 1.00 21.69 ? 369 HOH B O     1 
HETATM 3923 O  O     . HOH L 5 .   ? 12.976  1.607  4.961  1.00 30.35 ? 370 HOH B O     1 
HETATM 3924 O  O     . HOH L 5 .   ? 18.418  38.331 8.990  1.00 24.72 ? 371 HOH B O     1 
HETATM 3925 O  O     . HOH L 5 .   ? 20.548  17.663 6.194  1.00 15.15 ? 372 HOH B O     1
[truncated: 442,385 more chars]
