# Supplementary material for: Structural and Functional Analyses of Trypanosoma brucei Nucleoside Diphosphate Kinase
Source: ACS Omega. 2026 Mar 9;11(11):17663–77. doi: 10.1021/acsomega.5c11614 (PMC13019236; doi:10.1021/acsomega.5c11614)
Supplement: Supplementary file 4 [file ao5c11614_si_004.cif]

data_4FKY
# 
_entry.id   4FKY 
# 
_audit_conform.dict_name       mmcif_pdbx.dic 
_audit_conform.dict_version    5.379 
_audit_conform.dict_location   http://mmcif.pdb.org/dictionaries/ascii/mmcif_pdbx.dic 
# 
loop_
_database_2.database_id 
_database_2.database_code 
_database_2.pdbx_database_accession 
_database_2.pdbx_DOI 
PDB   4FKY         pdb_00004fky 10.2210/pdb4fky/pdb 
RCSB  RCSB073028   ?            ?                   
WWPDB D_1000073028 ?            ?                   
# 
loop_
_pdbx_database_related.db_name 
_pdbx_database_related.db_id 
_pdbx_database_related.details 
_pdbx_database_related.content_type 
PDB         4F36                 apo              unspecified 
PDB         4F4A                 'UDP bound form' unspecified 
PDB         4FKX                 'CDP bound form' unspecified 
TargetTrack SSGCID-TrbrA.00438.a .                unspecified 
# 
_pdbx_database_status.entry_id                        4FKY 
_pdbx_database_status.deposit_site                    RCSB 
_pdbx_database_status.process_site                    RCSB 
_pdbx_database_status.recvd_initial_deposition_date   2012-06-13 
_pdbx_database_status.status_code                     REL 
_pdbx_database_status.status_code_sf                  REL 
_pdbx_database_status.status_code_mr                  ? 
_pdbx_database_status.SG_entry                        Y 
_pdbx_database_status.status_code_cs                  ? 
_pdbx_database_status.methods_development_category    ? 
_pdbx_database_status.pdb_format_compatible           Y 
_pdbx_database_status.status_code_nmr_data            ? 
# 
_audit_author.name           'Seattle Structural Genomics Center for Infectious Disease (SSGCID)' 
_audit_author.pdbx_ordinal   1 
# 
_citation.id                        primary 
_citation.title                     'Crystal structure of nucleoside diphosphate kinase B from Trypanosma brucei bound to GTP' 
_citation.journal_abbrev            'To be Published' 
_citation.journal_volume            ? 
_citation.page_first                ? 
_citation.page_last                 ? 
_citation.year                      ? 
_citation.journal_id_ASTM           ? 
_citation.country                   ? 
_citation.journal_id_ISSN           ? 
_citation.journal_id_CSD            0353 
_citation.book_publisher            ? 
_citation.pdbx_database_id_PubMed   ? 
_citation.pdbx_database_id_DOI      ? 
# 
loop_
_citation_author.citation_id 
_citation_author.name 
_citation_author.ordinal 
_citation_author.identifier_ORCID 
primary 'Gardberg, A.S.'                                                     1 ? 
primary 'Edwards, T.E.'                                                      2 ? 
primary 'Seattle Structural Genomics Center for Infectious Disease (SSGCID)' 3 ? 
# 
_cell.length_a           71.680 
_cell.length_b           121.490 
_cell.length_c           112.830 
_cell.angle_alpha        90.000 
_cell.angle_beta         90.000 
_cell.angle_gamma        90.000 
_cell.entry_id           4FKY 
_cell.pdbx_unique_axis   ? 
_cell.Z_PDB              24 
_cell.length_a_esd       ? 
_cell.length_b_esd       ? 
_cell.length_c_esd       ? 
_cell.angle_alpha_esd    ? 
_cell.angle_beta_esd     ? 
_cell.angle_gamma_esd    ? 
# 
_symmetry.space_group_name_H-M             'C 2 2 21' 
_symmetry.entry_id                         4FKY 
_symmetry.Int_Tables_number                20 
_symmetry.pdbx_full_space_group_name_H-M   ? 
_symmetry.cell_setting                     ? 
_symmetry.space_group_name_Hall            ? 
# 
loop_
_entity.id 
_entity.type 
_entity.src_method 
_entity.pdbx_description 
_entity.formula_weight 
_entity.pdbx_number_of_molecules 
_entity.pdbx_ec 
_entity.pdbx_mutation 
_entity.pdbx_fragment 
_entity.details 
1 polymer     man 'Nucleoside diphosphate kinase' 17910.428 3   2.7.4.6 ? ? ? 
2 non-polymer syn "GUANOSINE-5'-DIPHOSPHATE"      443.201   3   ?       ? ? ? 
3 non-polymer syn 'MAGNESIUM ION'                 24.305    3   ?       ? ? ? 
4 non-polymer syn '(4S)-2-METHYL-2,4-PENTANEDIOL' 118.174   1   ?       ? ? ? 
5 water       nat water                           18.015    499 ?       ? ? ? 
# 
_entity_name_com.entity_id   1 
_entity_name_com.name        'NDK B' 
# 
_entity_poly.entity_id                      1 
_entity_poly.type                           'polypeptide(L)' 
_entity_poly.nstd_linkage                   no 
_entity_poly.nstd_monomer                   no 
_entity_poly.pdbx_seq_one_letter_code       
;MAHHHHHHMPSERTFIAVKPDGVQRNLVGEIIKRFENKGYKLVGLKLLQPTEEQAKQHYIDLASKPFYSGLVSYFSSGPI
VGMVWEGLGVVKGGRVLLGATNPADSLPGTIRGDFAVDVGRNVCHGSDSVESAKREIAFWFKAEELVSWTSHSVKQIYER
A
;
_entity_poly.pdbx_seq_one_letter_code_can   
;MAHHHHHHMPSERTFIAVKPDGVQRNLVGEIIKRFENKGYKLVGLKLLQPTEEQAKQHYIDLASKPFYSGLVSYFSSGPI
VGMVWEGLGVVKGGRVLLGATNPADSLPGTIRGDFAVDVGRNVCHGSDSVESAKREIAFWFKAEELVSWTSHSVKQIYER
A
;
_entity_poly.pdbx_strand_id                 A,B,C 
_entity_poly.pdbx_target_identifier         SSGCID-TrbrA.00438.a 
# 
loop_
_entity_poly_seq.entity_id 
_entity_poly_seq.num 
_entity_poly_seq.mon_id 
_entity_poly_seq.hetero 
1 1   MET n 
1 2   ALA n 
1 3   HIS n 
1 4   HIS n 
1 5   HIS n 
1 6   HIS n 
1 7   HIS n 
1 8   HIS n 
1 9   MET n 
1 10  PRO n 
1 11  SER n 
1 12  GLU n 
1 13  ARG n 
1 14  THR n 
1 15  PHE n 
1 16  ILE n 
1 17  ALA n 
1 18  VAL n 
1 19  LYS n 
1 20  PRO n 
1 21  ASP n 
1 22  GLY n 
1 23  VAL n 
1 24  GLN n 
1 25  ARG n 
1 26  ASN n 
1 27  LEU n 
1 28  VAL n 
1 29  GLY n 
1 30  GLU n 
1 31  ILE n 
1 32  ILE n 
1 33  LYS n 
1 34  ARG n 
1 35  PHE n 
1 36  GLU n 
1 37  ASN n 
1 38  LYS n 
1 39  GLY n 
1 40  TYR n 
1 41  LYS n 
1 42  LEU n 
1 43  VAL n 
1 44  GLY n 
1 45  LEU n 
1 46  LYS n 
1 47  LEU n 
1 48  LEU n 
1 49  GLN n 
1 50  PRO n 
1 51  THR n 
1 52  GLU n 
1 53  GLU n 
1 54  GLN n 
1 55  ALA n 
1 56  LYS n 
1 57  GLN n 
1 58  HIS n 
1 59  TYR n 
1 60  ILE n 
1 61  ASP n 
1 62  LEU n 
1 63  ALA n 
1 64  SER n 
1 65  LYS n 
1 66  PRO n 
1 67  PHE n 
1 68  TYR n 
1 69  SER n 
1 70  GLY n 
1 71  LEU n 
1 72  VAL n 
1 73  SER n 
1 74  TYR n 
1 75  PHE n 
1 76  SER n 
1 77  SER n 
1 78  GLY n 
1 79  PRO n 
1 80  ILE n 
1 81  VAL n 
1 82  GLY n 
1 83  MET n 
1 84  VAL n 
1 85  TRP n 
1 86  GLU n 
1 87  GLY n 
1 88  LEU n 
1 89  GLY n 
1 90  VAL n 
1 91  VAL n 
1 92  LYS n 
1 93  GLY n 
1 94  GLY n 
1 95  ARG n 
1 96  VAL n 
1 97  LEU n 
1 98  LEU n 
1 99  GLY n 
1 100 ALA n 
1 101 THR n 
1 102 ASN n 
1 103 PRO n 
1 104 ALA n 
1 105 ASP n 
1 106 SER n 
1 107 LEU n 
1 108 PRO n 
1 109 GLY n 
1 110 THR n 
1 111 ILE n 
1 112 ARG n 
1 113 GLY n 
1 114 ASP n 
1 115 PHE n 
1 116 ALA n 
1 117 VAL n 
1 118 ASP n 
1 119 VAL n 
1 120 GLY n 
1 121 ARG n 
1 122 ASN n 
1 123 VAL n 
1 124 CYS n 
1 125 HIS n 
1 126 GLY n 
1 127 SER n 
1 128 ASP n 
1 129 SER n 
1 130 VAL n 
1 131 GLU n 
1 132 SER n 
1 133 ALA n 
1 134 LYS n 
1 135 ARG n 
1 136 GLU n 
1 137 ILE n 
1 138 ALA n 
1 139 PHE n 
1 140 TRP n 
1 141 PHE n 
1 142 LYS n 
1 143 ALA n 
1 144 GLU n 
1 145 GLU n 
1 146 LEU n 
1 147 VAL n 
1 148 SER n 
1 149 TRP n 
1 150 THR n 
1 151 SER n 
1 152 HIS n 
1 153 SER n 
1 154 VAL n 
1 155 LYS n 
1 156 GLN n 
1 157 ILE n 
1 158 TYR n 
1 159 GLU n 
1 160 ARG n 
1 161 ALA n 
# 
_entity_src_gen.entity_id                          1 
_entity_src_gen.pdbx_src_id                        1 
_entity_src_gen.pdbx_alt_source_flag               sample 
_entity_src_gen.pdbx_seq_type                      ? 
_entity_src_gen.pdbx_beg_seq_num                   ? 
_entity_src_gen.pdbx_end_seq_num                   ? 
_entity_src_gen.gene_src_common_name               ? 
_entity_src_gen.gene_src_genus                     ? 
_entity_src_gen.pdbx_gene_src_gene                 Tb11.01.7800 
_entity_src_gen.gene_src_species                   ? 
_entity_src_gen.gene_src_strain                    '927/4 GUTat10.1' 
_entity_src_gen.gene_src_tissue                    ? 
_entity_src_gen.gene_src_tissue_fraction           ? 
_entity_src_gen.gene_src_details                   ? 
_entity_src_gen.pdbx_gene_src_fragment             ? 
_entity_src_gen.pdbx_gene_src_scientific_name      'Trypanosoma brucei brucei' 
_entity_src_gen.pdbx_gene_src_ncbi_taxonomy_id     999953 
_entity_src_gen.pdbx_gene_src_variant              ? 
_entity_src_gen.pdbx_gene_src_cell_line            ? 
_entity_src_gen.pdbx_gene_src_atcc                 ? 
_entity_src_gen.pdbx_gene_src_organ                ? 
_entity_src_gen.pdbx_gene_src_organelle            ? 
_entity_src_gen.pdbx_gene_src_cell                 ? 
_entity_src_gen.pdbx_gene_src_cellular_location    ? 
_entity_src_gen.host_org_common_name               ? 
_entity_src_gen.pdbx_host_org_scientific_name      'Escherichia coli' 
_entity_src_gen.pdbx_host_org_ncbi_taxonomy_id     562 
_entity_src_gen.host_org_genus                     ? 
_entity_src_gen.pdbx_host_org_gene                 ? 
_entity_src_gen.pdbx_host_org_organ                ? 
_entity_src_gen.host_org_species                   ? 
_entity_src_gen.pdbx_host_org_tissue               ? 
_entity_src_gen.pdbx_host_org_tissue_fraction      ? 
_entity_src_gen.pdbx_host_org_strain               ? 
_entity_src_gen.pdbx_host_org_variant              ? 
_entity_src_gen.pdbx_host_org_cell_line            ? 
_entity_src_gen.pdbx_host_org_atcc                 ? 
_entity_src_gen.pdbx_host_org_culture_collection   ? 
_entity_src_gen.pdbx_host_org_cell                 ? 
_entity_src_gen.pdbx_host_org_organelle            ? 
_entity_src_gen.pdbx_host_org_cellular_location    ? 
_entity_src_gen.pdbx_host_org_vector_type          plasmid 
_entity_src_gen.pdbx_host_org_vector               ? 
_entity_src_gen.host_org_details                   ? 
_entity_src_gen.expression_system_id               ? 
_entity_src_gen.plasmid_name                       pAVA0421 
_entity_src_gen.plasmid_details                    ? 
_entity_src_gen.pdbx_description                   ? 
# 
_struct_ref.id                         1 
_struct_ref.db_name                    UNP 
_struct_ref.db_code                    Q381H3_TRYB2 
_struct_ref.pdbx_db_accession          Q381H3 
_struct_ref.entity_id                  1 
_struct_ref.pdbx_seq_one_letter_code   
;MPSERTFIAVKPDGVQRNLVGEIIKRFENKGYKLVGLKLLQPTEEQAKQHYIDLASKPFYSGLVSYFSSGPIVGMVWEGL
GVVKGGRVLLGATNPADSLPGTIRGDFAVDVGRNVCHGSDSVESAKREIAFWFKAEELVSWTSHSVKQIYERA
;
_struct_ref.pdbx_align_begin           1 
_struct_ref.pdbx_db_isoform            ? 
# 
loop_
_struct_ref_seq.align_id 
_struct_ref_seq.ref_id 
_struct_ref_seq.pdbx_PDB_id_code 
_struct_ref_seq.pdbx_strand_id 
_struct_ref_seq.seq_align_beg 
_struct_ref_seq.pdbx_seq_align_beg_ins_code 
_struct_ref_seq.seq_align_end 
_struct_ref_seq.pdbx_seq_align_end_ins_code 
_struct_ref_seq.pdbx_db_accession 
_struct_ref_seq.db_align_beg 
_struct_ref_seq.pdbx_db_align_beg_ins_code 
_struct_ref_seq.db_align_end 
_struct_ref_seq.pdbx_db_align_end_ins_code 
_struct_ref_seq.pdbx_auth_seq_align_beg 
_struct_ref_seq.pdbx_auth_seq_align_end 
1 1 4FKY A 9 ? 161 ? Q381H3 1 ? 153 ? 1 153 
2 1 4FKY B 9 ? 161 ? Q381H3 1 ? 153 ? 1 153 
3 1 4FKY C 9 ? 161 ? Q381H3 1 ? 153 ? 1 153 
# 
loop_
_struct_ref_seq_dif.align_id 
_struct_ref_seq_dif.pdbx_pdb_id_code 
_struct_ref_seq_dif.mon_id 
_struct_ref_seq_dif.pdbx_pdb_strand_id 
_struct_ref_seq_dif.seq_num 
_struct_ref_seq_dif.pdbx_pdb_ins_code 
_struct_ref_seq_dif.pdbx_seq_db_name 
_struct_ref_seq_dif.pdbx_seq_db_accession_code 
_struct_ref_seq_dif.db_mon_id 
_struct_ref_seq_dif.pdbx_seq_db_seq_num 
_struct_ref_seq_dif.details 
_struct_ref_seq_dif.pdbx_auth_seq_num 
_struct_ref_seq_dif.pdbx_ordinal 
1 4FKY MET A 1 ? UNP Q381H3 ? ? 'expression tag' -7 1  
1 4FKY ALA A 2 ? UNP Q381H3 ? ? 'expression tag' -6 2  
1 4FKY HIS A 3 ? UNP Q381H3 ? ? 'expression tag' -5 3  
1 4FKY HIS A 4 ? UNP Q381H3 ? ? 'expression tag' -4 4  
1 4FKY HIS A 5 ? UNP Q381H3 ? ? 'expression tag' -3 5  
1 4FKY HIS A 6 ? UNP Q381H3 ? ? 'expression tag' -2 6  
1 4FKY HIS A 7 ? UNP Q381H3 ? ? 'expression tag' -1 7  
1 4FKY HIS A 8 ? UNP Q381H3 ? ? 'expression tag' 0  8  
2 4FKY MET B 1 ? UNP Q381H3 ? ? 'expression tag' -7 9  
2 4FKY ALA B 2 ? UNP Q381H3 ? ? 'expression tag' -6 10 
2 4FKY HIS B 3 ? UNP Q381H3 ? ? 'expression tag' -5 11 
2 4FKY HIS B 4 ? UNP Q381H3 ? ? 'expression tag' -4 12 
2 4FKY HIS B 5 ? UNP Q381H3 ? ? 'expression tag' -3 13 
2 4FKY HIS B 6 ? UNP Q381H3 ? ? 'expression tag' -2 14 
2 4FKY HIS B 7 ? UNP Q381H3 ? ? 'expression tag' -1 15 
2 4FKY HIS B 8 ? UNP Q381H3 ? ? 'expression tag' 0  16 
3 4FKY MET C 1 ? UNP Q381H3 ? ? 'expression tag' -7 17 
3 4FKY ALA C 2 ? UNP Q381H3 ? ? 'expression tag' -6 18 
3 4FKY HIS C 3 ? UNP Q381H3 ? ? 'expression tag' -5 19 
3 4FKY HIS C 4 ? UNP Q381H3 ? ? 'expression tag' -4 20 
3 4FKY HIS C 5 ? UNP Q381H3 ? ? 'expression tag' -3 21 
3 4FKY HIS C 6 ? UNP Q381H3 ? ? 'expression tag' -2 22 
3 4FKY HIS C 7 ? UNP Q381H3 ? ? 'expression tag' -1 23 
3 4FKY HIS C 8 ? UNP Q381H3 ? ? 'expression tag' 0  24 
# 
loop_
_chem_comp.id 
_chem_comp.type 
_chem_comp.mon_nstd_flag 
_chem_comp.name 
_chem_comp.pdbx_synonyms 
_chem_comp.formula 
_chem_comp.formula_weight 
ALA 'L-peptide linking' y ALANINE                         ? 'C3 H7 N O2'        89.093  
ARG 'L-peptide linking' y ARGININE                        ? 'C6 H15 N4 O2 1'    175.209 
ASN 'L-peptide linking' y ASPARAGINE                      ? 'C4 H8 N2 O3'       132.118 
ASP 'L-peptide linking' y 'ASPARTIC ACID'                 ? 'C4 H7 N O4'        133.103 
CYS 'L-peptide linking' y CYSTEINE                        ? 'C3 H7 N O2 S'      121.158 
GDP 'RNA linking'       n "GUANOSINE-5'-DIPHOSPHATE"      ? 'C10 H15 N5 O11 P2' 443.201 
GLN 'L-peptide linking' y GLUTAMINE                       ? 'C5 H10 N2 O3'      146.144 
GLU 'L-peptide linking' y 'GLUTAMIC ACID'                 ? 'C5 H9 N O4'        147.129 
GLY 'peptide linking'   y GLYCINE                         ? 'C2 H5 N O2'        75.067  
HIS 'L-peptide linking' y HISTIDINE                       ? 'C6 H10 N3 O2 1'    156.162 
HOH non-polymer         . WATER                           ? 'H2 O'              18.015  
ILE 'L-peptide linking' y ISOLEUCINE                      ? 'C6 H13 N O2'       131.173 
LEU 'L-peptide linking' y LEUCINE                         ? 'C6 H13 N O2'       131.173 
LYS 'L-peptide linking' y LYSINE                          ? 'C6 H15 N2 O2 1'    147.195 
MET 'L-peptide linking' y METHIONINE                      ? 'C5 H11 N O2 S'     149.211 
MG  non-polymer         . 'MAGNESIUM ION'                 ? 'Mg 2'              24.305  
MPD non-polymer         . '(4S)-2-METHYL-2,4-PENTANEDIOL' ? 'C6 H14 O2'         118.174 
PHE 'L-peptide linking' y PHENYLALANINE                   ? 'C9 H11 N O2'       165.189 
PRO 'L-peptide linking' y PROLINE                         ? 'C5 H9 N O2'        115.130 
SER 'L-peptide linking' y SERINE                          ? 'C3 H7 N O3'        105.093 
THR 'L-peptide linking' y THREONINE                       ? 'C4 H9 N O3'        119.119 
TRP 'L-peptide linking' y TRYPTOPHAN                      ? 'C11 H12 N2 O2'     204.225 
TYR 'L-peptide linking' y TYROSINE                        ? 'C9 H11 N O3'       181.189 
VAL 'L-peptide linking' y VALINE                          ? 'C5 H11 N O2'       117.146 
# 
_exptl.crystals_number   1 
_exptl.entry_id          4FKY 
_exptl.method            'X-RAY DIFFRACTION' 
# 
_exptl_crystal.id                    1 
_exptl_crystal.density_Matthews      2.29 
_exptl_crystal.density_meas          ? 
_exptl_crystal.density_percent_sol   46.19 
_exptl_crystal.description           ? 
_exptl_crystal.F_000                 ? 
_exptl_crystal.preparation           ? 
# 
_exptl_crystal_grow.crystal_id      1 
_exptl_crystal_grow.method          'VAPOR DIFFUSION, SITTING DROP' 
_exptl_crystal_grow.pH              6.5 
_exptl_crystal_grow.temp            289 
_exptl_crystal_grow.temp_details    ? 
_exptl_crystal_grow.pdbx_details    
;TrbrA.00438.a.B1.PS01459 at 20.2 mg/mL against 40% MPD, 5% PEG8000, 0.1 M sodium cacodylate, pH 6.5, 2 mM GDP, 10 mM magnesium chloride, crystal tracking ID 234283b5, VAPOR DIFFUSION, SITTING DROP, temperature 289K
;
_exptl_crystal_grow.pdbx_pH_range   ? 
# 
_diffrn.id                     1 
_diffrn.ambient_temp           100 
_diffrn.ambient_temp_details   ? 
_diffrn.crystal_id             1 
# 
_diffrn_detector.diffrn_id              1 
_diffrn_detector.detector               CCD 
_diffrn_detector.type                   'RIGAKU SATURN 944+' 
_diffrn_detector.pdbx_collection_date   2012-05-11 
_diffrn_detector.details                VariMax 
# 
_diffrn_radiation.diffrn_id                        1 
_diffrn_radiation.wavelength_id                    1 
_diffrn_radiation.pdbx_diffrn_protocol             'SINGLE WAVELENGTH' 
_diffrn_radiation.monochromator                    ? 
_diffrn_radiation.pdbx_monochromatic_or_laue_m_l   M 
_diffrn_radiation.pdbx_scattering_type             x-ray 
# 
_diffrn_radiation_wavelength.id           1 
_diffrn_radiation_wavelength.wavelength   1.5418 
_diffrn_radiation_wavelength.wt           1.0 
# 
_diffrn_source.diffrn_id                   1 
_diffrn_source.source                      'ROTATING ANODE' 
_diffrn_source.type                        'RIGAKU FR-E+ SUPERBRIGHT' 
_diffrn_source.pdbx_wavelength             ? 
_diffrn_source.pdbx_wavelength_list        1.5418 
_diffrn_source.pdbx_synchrotron_site       ? 
_diffrn_source.pdbx_synchrotron_beamline   ? 
# 
_reflns.entry_id                     4FKY 
_reflns.d_resolution_high            1.950 
_reflns.number_obs                   35706 
_reflns.pdbx_Rmerge_I_obs            0.061 
_reflns.pdbx_netI_over_sigmaI        23.6 
_reflns.percent_possible_obs         98.5 
_reflns.B_iso_Wilson_estimate        19.772 
_reflns.observed_criterion_sigma_I   -3.0 
_reflns.observed_criterion_sigma_F   ? 
_reflns.d_resolution_low             50 
_reflns.number_all                   36261 
_reflns.pdbx_Rsym_value              ? 
_reflns.pdbx_redundancy              6.4 
_reflns.R_free_details               ? 
_reflns.limit_h_max                  ? 
_reflns.limit_h_min                  ? 
_reflns.limit_k_max                  ? 
_reflns.limit_k_min                  ? 
_reflns.limit_l_max                  ? 
_reflns.limit_l_min                  ? 
_reflns.observed_criterion_F_max     ? 
_reflns.observed_criterion_F_min     ? 
_reflns.pdbx_chi_squared             ? 
_reflns.pdbx_scaling_rejects         ? 
_reflns.pdbx_ordinal                 1 
_reflns.pdbx_diffrn_id               1 
# 
loop_
_reflns_shell.d_res_high 
_reflns_shell.d_res_low 
_reflns_shell.number_measured_obs 
_reflns_shell.number_measured_all 
_reflns_shell.number_unique_obs 
_reflns_shell.Rmerge_I_obs 
_reflns_shell.meanI_over_sigI_obs 
_reflns_shell.pdbx_Rsym_value 
_reflns_shell.pdbx_chi_squared 
_reflns_shell.pdbx_redundancy 
_reflns_shell.percent_possible_obs 
_reflns_shell.number_unique_all 
_reflns_shell.percent_possible_all 
_reflns_shell.pdbx_ordinal 
_reflns_shell.pdbx_diffrn_id 
1.950 2.000 7151  ? 2263 0.178 6.390  ? ? ? ? ? 85.8  1  1 
2.000 2.060 9225  ? 2451 0.157 8.300  ? ? ? ? ? 94.5  2  1 
2.060 2.120 11469 ? 2469 0.150 10.480 ? ? ? ? ? 98.7  3  1 
2.120 2.180 15757 ? 2449 0.138 13.240 ? ? ? ? ? 100.0 4  1 
2.180 2.250 16710 ? 2377 0.127 15.460 ? ? ? ? ? 100.0 5  1 
2.250 2.330 16145 ? 2282 0.114 16.650 ? ? ? ? ? 100.0 6  1 
2.330 2.420 15952 ? 2219 0.104 18.070 ? ? ? ? ? 100.0 7  1 
2.420 2.520 15525 ? 2149 0.094 19.210 ? ? ? ? ? 100.0 8  1 
2.520 2.630 14794 ? 2042 0.086 20.430 ? ? ? ? ? 100.0 9  1 
2.630 2.760 14134 ? 1965 0.080 22.410 ? ? ? ? ? 100.0 10 1 
2.760 2.910 13506 ? 1865 0.067 25.630 ? ? ? ? ? 100.0 11 1 
2.910 3.080 12833 ? 1779 0.056 30.420 ? ? ? ? ? 100.0 12 1 
3.080 3.300 11915 ? 1658 0.050 33.100 ? ? ? ? ? 100.0 13 1 
3.300 3.560 11160 ? 1572 0.042 40.020 ? ? ? ? ? 100.0 14 1 
3.560 3.900 10040 ? 1446 0.039 43.960 ? ? ? ? ? 100.0 15 1 
3.900 4.360 9196  ? 1308 0.033 48.710 ? ? ? ? ? 100.0 16 1 
4.360 5.030 8388  ? 1176 0.033 48.190 ? ? ? ? ? 100.0 17 1 
5.030 6.170 7022  ? 985  0.034 42.770 ? ? ? ? ? 100.0 18 1 
6.170 8.720 5606  ? 797  0.030 45.790 ? ? ? ? ? 100.0 19 1 
8.720 ?     2891  ? 454  0.022 55.760 ? ? ? ? ? 98.5  20 1 
# 
_refine.entry_id                                 4FKY 
_refine.ls_d_res_high                            1.950 
_refine.ls_d_res_low                             41.65 
_refine.pdbx_ls_sigma_F                          0.0 
_refine.pdbx_data_cutoff_high_absF               ? 
_refine.pdbx_data_cutoff_low_absF                ? 
_refine.ls_percent_reflns_obs                    98.47 
_refine.ls_number_reflns_obs                     35706 
_refine.ls_number_reflns_all                     ? 
_refine.pdbx_ls_cross_valid_method               THROUGHOUT 
_refine.pdbx_R_Free_selection_details            RANDOM 
_refine.details                                  
;U VALUES      : WITH TLS ADDED
HYDROGENS HAVE BEEN ADDED IN THE RIDING POSITIONS
;
_refine.ls_R_factor_all                          ? 
_refine.ls_R_factor_obs                          0.1495 
_refine.ls_R_factor_R_work                       0.1475 
_refine.ls_wR_factor_R_work                      0.1341 
_refine.ls_R_factor_R_free                       0.1884 
_refine.ls_wR_factor_R_free                      0.1687 
_refine.ls_percent_reflns_R_free                 5.0 
_refine.ls_number_reflns_R_free                  1777 
_refine.ls_R_factor_R_free_error                 ? 
_refine.B_iso_mean                               13.4611 
_refine.solvent_model_param_bsol                 ? 
_refine.solvent_model_param_ksol                 ? 
_refine.pdbx_isotropic_thermal_model             ? 
_refine.aniso_B[1][1]                            -0.0300 
_refine.aniso_B[2][2]                            0.0100 
_refine.aniso_B[3][3]                            0.0200 
_refine.aniso_B[1][2]                            -0.0000 
_refine.aniso_B[1][3]                            0.0000 
_refine.aniso_B[2][3]                            -0.0000 
_refine.correlation_coeff_Fo_to_Fc               0.9580 
_refine.correlation_coeff_Fo_to_Fc_free          0.9270 
_refine.overall_SU_R_Cruickshank_DPI             0.1456 
_refine.overall_SU_R_free                        0.1322 
_refine.pdbx_overall_ESU_R                       0.1460 
_refine.pdbx_overall_ESU_R_Free                  0.1320 
_refine.overall_SU_ML                            0.0760 
_refine.overall_SU_B                             4.8530 
_refine.solvent_model_details                    MASK 
_refine.pdbx_solvent_vdw_probe_radii             1.2000 
_refine.pdbx_solvent_ion_probe_radii             0.8000 
_refine.pdbx_solvent_shrinkage_radii             0.8000 
_refine.ls_number_parameters                     ? 
_refine.ls_number_restraints                     ? 
_refine.pdbx_starting_model                      'PDB ENTRY 4F36' 
_refine.pdbx_method_to_determine_struct          'MOLECULAR REPLACEMENT' 
_refine.pdbx_stereochemistry_target_values       'MAXIMUM LIKELIHOOD' 
_refine.pdbx_stereochem_target_val_spec_case     ? 
_refine.overall_FOM_work_R_set                   0.9062 
_refine.B_iso_max                                49.790 
_refine.B_iso_min                                4.860 
_refine.pdbx_overall_phase_error                 ? 
_refine.occupancy_max                            1.000 
_refine.occupancy_min                            0.300 
_refine.pdbx_ls_sigma_I                          ? 
_refine.ls_redundancy_reflns_obs                 ? 
_refine.ls_R_factor_R_free_error_details         ? 
_refine.pdbx_data_cutoff_high_rms_absF           ? 
_refine.overall_FOM_free_R_set                   ? 
_refine.pdbx_diffrn_id                           1 
_refine.pdbx_refine_id                           'X-RAY DIFFRACTION' 
_refine.pdbx_TLS_residual_ADP_flag               ? 
_refine.pdbx_overall_SU_R_free_Cruickshank_DPI   ? 
_refine.pdbx_overall_SU_R_Blow_DPI               ? 
_refine.pdbx_overall_SU_R_free_Blow_DPI          ? 
# 
_refine_hist.pdbx_refine_id                   'X-RAY DIFFRACTION' 
_refine_hist.cycle_id                         LAST 
_refine_hist.pdbx_number_atoms_protein        3515 
_refine_hist.pdbx_number_atoms_nucleic_acid   0 
_refine_hist.pdbx_number_atoms_ligand         95 
_refine_hist.number_atoms_solvent             499 
_refine_hist.number_atoms_total               4109 
_refine_hist.d_res_high                       1.950 
_refine_hist.d_res_low                        41.65 
# 
loop_
_refine_ls_restr.type 
_refine_ls_restr.number 
_refine_ls_restr.dev_ideal 
_refine_ls_restr.dev_ideal_target 
_refine_ls_restr.weight 
_refine_ls_restr.pdbx_restraint_function 
_refine_ls_restr.pdbx_refine_id 
r_bond_refined_d       3808 0.012  0.020  ? ? 'X-RAY DIFFRACTION' 
r_bond_other_d         2588 0.001  0.020  ? ? 'X-RAY DIFFRACTION' 
r_angle_refined_deg    5206 1.523  1.986  ? ? 'X-RAY DIFFRACTION' 
r_angle_other_deg      6329 0.918  3.000  ? ? 'X-RAY DIFFRACTION' 
r_dihedral_angle_1_deg 492  5.725  5.000  ? ? 'X-RAY DIFFRACTION' 
r_dihedral_angle_2_deg 158  30.617 23.797 ? ? 'X-RAY DIFFRACTION' 
r_dihedral_angle_3_deg 625  11.913 15.000 ? ? 'X-RAY DIFFRACTION' 
r_dihedral_angle_4_deg 21   23.517 15.000 ? ? 'X-RAY DIFFRACTION' 
r_chiral_restr         567  0.079  0.200  ? ? 'X-RAY DIFFRACTION' 
r_gen_planes_refined   4237 0.006  0.021  ? ? 'X-RAY DIFFRACTION' 
r_gen_planes_other     800  0.001  0.020  ? ? 'X-RAY DIFFRACTION' 
# 
_refine_ls_shell.d_res_high                       1.950 
_refine_ls_shell.d_res_low                        2.001 
_refine_ls_shell.pdbx_total_number_of_bins_used   20 
_refine_ls_shell.percent_reflns_obs               85.07 
_refine_ls_shell.number_reflns_R_work             2023 
_refine_ls_shell.R_factor_all                     ? 
_refine_ls_shell.R_factor_R_work                  0.1680 
_refine_ls_shell.R_factor_R_free                  0.1960 
_refine_ls_shell.percent_reflns_R_free            ? 
_refine_ls_shell.number_reflns_R_free             102 
_refine_ls_shell.R_factor_R_free_error            ? 
_refine_ls_shell.number_reflns_all                2125 
_refine_ls_shell.number_reflns_obs                ? 
_refine_ls_shell.redundancy_reflns_obs            ? 
_refine_ls_shell.pdbx_refine_id                   'X-RAY DIFFRACTION' 
# 
_struct.entry_id                  4FKY 
_struct.title                     'Crystal structure of nucleoside diphosphate kinase B from Trypanosoma brucei bound to GTP' 
_struct.pdbx_model_details        ? 
_struct.pdbx_CASP_flag            ? 
_struct.pdbx_model_type_details   ? 
# 
_struct_keywords.entry_id        4FKY 
_struct_keywords.pdbx_keywords   TRANSFERASE 
_struct_keywords.text            
;Structural Genomics, NIAID, National Institute of Allergy and Infectious Diseases, Seattle Structural Genomics Center for Infectious Disease, SSGCID, African trypanosomiasis, African sleeping sickness, NTP biosynthesis, NDP, TRANSFERASE
;
# 
loop_
_struct_asym.id 
_struct_asym.pdbx_blank_PDB_chainid_flag 
_struct_asym.pdbx_modified 
_struct_asym.entity_id 
_struct_asym.details 
A N N 1 ? 
B N N 1 ? 
C N N 1 ? 
D N N 2 ? 
E N N 3 ? 
F N N 2 ? 
G N N 3 ? 
H N N 4 ? 
I N N 2 ? 
J N N 3 ? 
K N N 5 ? 
L N N 5 ? 
M N N 5 ? 
# 
_struct_biol.id        1 
_struct_biol.details   ? 
# 
loop_
_struct_conf.conf_type_id 
_struct_conf.id 
_struct_conf.pdbx_PDB_helix_id 
_struct_conf.beg_label_comp_id 
_struct_conf.beg_label_asym_id 
_struct_conf.beg_label_seq_id 
_struct_conf.pdbx_beg_PDB_ins_code 
_struct_conf.end_label_comp_id 
_struct_conf.end_label_asym_id 
_struct_conf.end_label_seq_id 
_struct_conf.pdbx_end_PDB_ins_code 
_struct_conf.beg_auth_comp_id 
_struct_conf.beg_auth_asym_id 
_struct_conf.beg_auth_seq_id 
_struct_conf.end_auth_comp_id 
_struct_conf.end_auth_asym_id 
_struct_conf.end_auth_seq_id 
_struct_conf.pdbx_PDB_helix_class 
_struct_conf.details 
_struct_conf.pdbx_PDB_helix_length 
HELX_P HELX_P1  1  LYS A 19  ? ARG A 25  ? LYS A 11  ARG A 17  1 ? 7  
HELX_P HELX_P2  2  LEU A 27  ? GLY A 39  ? LEU A 19  GLY A 31  1 ? 13 
HELX_P HELX_P3  3  THR A 51  ? TYR A 59  ? THR A 43  TYR A 51  1 ? 9  
HELX_P HELX_P4  4  ILE A 60  ? ALA A 63  ? ILE A 52  ALA A 55  5 ? 4  
HELX_P HELX_P5  5  PHE A 67  ? SER A 76  ? PHE A 59  SER A 68  1 ? 10 
HELX_P HELX_P6  6  GLY A 89  ? GLY A 99  ? GLY A 81  GLY A 91  1 ? 11 
HELX_P HELX_P7  7  ASN A 102 ? SER A 106 ? ASN A 94  SER A 98  5 ? 5  
HELX_P HELX_P8  8  THR A 110 ? ALA A 116 ? THR A 102 ALA A 108 1 ? 7  
HELX_P HELX_P9  9  SER A 129 ? PHE A 141 ? SER A 121 PHE A 133 1 ? 13 
HELX_P HELX_P10 10 LYS A 142 ? LEU A 146 ? LYS A 134 LEU A 138 5 ? 5  
HELX_P HELX_P11 11 SER A 153 ? TYR A 158 ? SER A 145 TYR A 150 1 ? 6  
HELX_P HELX_P12 12 LYS B 19  ? ARG B 25  ? LYS B 11  ARG B 17  1 ? 7  
HELX_P HELX_P13 13 LEU B 27  ? GLY B 39  ? LEU B 19  GLY B 31  1 ? 13 
HELX_P HELX_P14 14 THR B 51  ? TYR B 59  ? THR B 43  TYR B 51  1 ? 9  
HELX_P HELX_P15 15 ILE B 60  ? ALA B 63  ? ILE B 52  ALA B 55  5 ? 4  
HELX_P HELX_P16 16 PHE B 67  ? SER B 76  ? PHE B 59  SER B 68  1 ? 10 
HELX_P HELX_P17 17 GLY B 89  ? GLY B 99  ? GLY B 81  GLY B 91  1 ? 11 
HELX_P HELX_P18 18 ASN B 102 ? SER B 106 ? ASN B 94  SER B 98  5 ? 5  
HELX_P HELX_P19 19 THR B 110 ? ALA B 116 ? THR B 102 ALA B 108 1 ? 7  
HELX_P HELX_P20 20 SER B 129 ? PHE B 141 ? SER B 121 PHE B 133 1 ? 13 
HELX_P HELX_P21 21 LYS B 142 ? LEU B 146 ? LYS B 134 LEU B 138 5 ? 5  
HELX_P HELX_P22 22 SER B 153 ? TYR B 158 ? SER B 145 TYR B 150 1 ? 6  
HELX_P HELX_P23 23 LYS C 19  ? ARG C 25  ? LYS C 11  ARG C 17  1 ? 7  
HELX_P HELX_P24 24 LEU C 27  ? GLY C 39  ? LEU C 19  GLY C 31  1 ? 13 
HELX_P HELX_P25 25 THR C 51  ? TYR C 59  ? THR C 43  TYR C 51  1 ? 9  
HELX_P HELX_P26 26 ILE C 60  ? ALA C 63  ? ILE C 52  ALA C 55  5 ? 4  
HELX_P HELX_P27 27 PHE C 67  ? SER C 76  ? PHE C 59  SER C 68  1 ? 10 
HELX_P HELX_P28 28 GLY C 89  ? GLY C 99  ? GLY C 81  GLY C 91  1 ? 11 
HELX_P HELX_P29 29 ASN C 102 ? SER C 106 ? ASN C 94  SER C 98  5 ? 5  
HELX_P HELX_P30 30 THR C 110 ? ALA C 116 ? THR C 102 ALA C 108 1 ? 7  
HELX_P HELX_P31 31 ASP C 118 ? ASN C 122 ? ASP C 110 ASN C 114 5 ? 5  
HELX_P HELX_P32 32 SER C 129 ? PHE C 141 ? SER C 121 PHE C 133 1 ? 13 
HELX_P HELX_P33 33 LYS C 142 ? LEU C 146 ? LYS C 134 LEU C 138 5 ? 5  
HELX_P HELX_P34 34 SER C 153 ? TYR C 158 ? SER C 145 TYR C 150 1 ? 6  
# 
_struct_conf_type.id          HELX_P 
_struct_conf_type.criteria    ? 
_struct_conf_type.reference   ? 
# 
loop_
_struct_conn.id 
_struct_conn.conn_type_id 
_struct_conn.pdbx_leaving_atom_flag 
_struct_conn.pdbx_PDB_id 
_struct_conn.ptnr1_label_asym_id 
_struct_conn.ptnr1_label_comp_id 
_struct_conn.ptnr1_label_seq_id 
_struct_conn.ptnr1_label_atom_id 
_struct_conn.pdbx_ptnr1_label_alt_id 
_struct_conn.pdbx_ptnr1_PDB_ins_code 
_struct_conn.pdbx_ptnr1_standard_comp_id 
_struct_conn.ptnr1_symmetry 
_struct_conn.ptnr2_label_asym_id 
_struct_conn.ptnr2_label_comp_id 
_struct_conn.ptnr2_label_seq_id 
_struct_conn.ptnr2_label_atom_id 
_struct_conn.pdbx_ptnr2_label_alt_id 
_struct_conn.pdbx_ptnr2_PDB_ins_code 
_struct_conn.ptnr1_auth_asym_id 
_struct_conn.ptnr1_auth_comp_id 
_struct_conn.ptnr1_auth_seq_id 
_struct_conn.ptnr2_auth_asym_id 
_struct_conn.ptnr2_auth_comp_id 
_struct_conn.ptnr2_auth_seq_id 
_struct_conn.ptnr2_symmetry 
_struct_conn.pdbx_ptnr3_label_atom_id 
_struct_conn.pdbx_ptnr3_label_seq_id 
_struct_conn.pdbx_ptnr3_label_comp_id 
_struct_conn.pdbx_ptnr3_label_asym_id 
_struct_conn.pdbx_ptnr3_label_alt_id 
_struct_conn.pdbx_ptnr3_PDB_ins_code 
_struct_conn.details 
_struct_conn.pdbx_dist_value 
_struct_conn.pdbx_value_order 
_struct_conn.pdbx_role 
metalc1  metalc ? ? D GDP . O3B ? ? ? 1_555 E MG  . MG ? ? A GDP 201 A MG  202 1_555 ? ? ? ? ? ? ? 2.065 ? ? 
metalc2  metalc ? ? D GDP . O1A ? ? ? 1_555 E MG  . MG ? ? A GDP 201 A MG  202 1_555 ? ? ? ? ? ? ? 2.117 ? ? 
metalc3  metalc ? ? E MG  . MG  ? ? ? 1_555 K HOH . O  ? ? A MG  202 A HOH 324 1_555 ? ? ? ? ? ? ? 2.074 ? ? 
metalc4  metalc ? ? E MG  . MG  ? ? ? 1_555 K HOH . O  ? ? A MG  202 A HOH 345 1_555 ? ? ? ? ? ? ? 2.195 ? ? 
metalc5  metalc ? ? E MG  . MG  ? ? ? 1_555 K HOH . O  ? ? A MG  202 A HOH 433 1_555 ? ? ? ? ? ? ? 2.143 ? ? 
metalc6  metalc ? ? E MG  . MG  ? ? ? 1_555 K HOH . O  ? ? A MG  202 A HOH 434 1_555 ? ? ? ? ? ? ? 2.059 ? ? 
metalc7  metalc ? ? F GDP . O1B ? ? ? 1_555 G MG  . MG ? ? B GDP 201 B MG  202 1_555 ? ? ? ? ? ? ? 1.906 ? ? 
metalc8  metalc ? ? F GDP . O2A ? ? ? 1_555 G MG  . MG ? ? B GDP 201 B MG  202 1_555 ? ? ? ? ? ? ? 2.148 ? ? 
metalc9  metalc ? ? G MG  . MG  ? ? ? 1_555 L HOH . O  ? ? B MG  202 B HOH 399 1_555 ? ? ? ? ? ? ? 2.153 ? ? 
metalc10 metalc ? ? G MG  . MG  ? ? ? 1_555 L HOH . O  ? ? B MG  202 B HOH 401 1_555 ? ? ? ? ? ? ? 2.027 ? ? 
metalc11 metalc ? ? G MG  . MG  ? ? ? 1_555 L HOH . O  ? ? B MG  202 B HOH 402 1_555 ? ? ? ? ? ? ? 2.112 ? ? 
metalc12 metalc ? ? G MG  . MG  ? ? ? 1_555 L HOH . O  ? ? B MG  202 B HOH 403 1_555 ? ? ? ? ? ? ? 1.988 ? ? 
metalc13 metalc ? ? I GDP . O3B ? ? ? 1_555 J MG  . MG ? ? C GDP 201 C MG  202 1_555 ? ? ? ? ? ? ? 2.017 ? ? 
metalc14 metalc ? ? I GDP . O1A ? ? ? 1_555 J MG  . MG ? ? C GDP 201 C MG  202 1_555 ? ? ? ? ? ? ? 2.050 ? ? 
metalc15 metalc ? ? J MG  . MG  ? ? ? 1_555 M HOH . O  ? ? C MG  202 C HOH 412 1_555 ? ? ? ? ? ? ? 2.027 ? ? 
metalc16 metalc ? ? J MG  . MG  ? ? ? 1_555 M HOH . O  ? ? C MG  202 C HOH 413 1_555 ? ? ? ? ? ? ? 2.204 ? ? 
metalc17 metalc ? ? J MG  . MG  ? ? ? 1_555 M HOH . O  ? ? C MG  202 C HOH 414 1_555 ? ? ? ? ? ? ? 2.070 ? ? 
metalc18 metalc ? ? J MG  . MG  ? ? ? 1_555 M HOH . O  ? ? C MG  202 C HOH 415 1_555 ? ? ? ? ? ? ? 2.051 ? ? 
# 
_struct_conn_type.id          metalc 
_struct_conn_type.criteria    ? 
_struct_conn_type.reference   ? 
# 
loop_
_struct_sheet.id 
_struct_sheet.type 
_struct_sheet.number_strands 
_struct_sheet.details 
A ? 4 ? 
B ? 4 ? 
C ? 4 ? 
# 
loop_
_struct_sheet_order.sheet_id 
_struct_sheet_order.range_id_1 
_struct_sheet_order.range_id_2 
_struct_sheet_order.offset 
_struct_sheet_order.sense 
A 1 2 ? anti-parallel 
A 2 3 ? anti-parallel 
A 3 4 ? anti-parallel 
B 1 2 ? anti-parallel 
B 2 3 ? anti-parallel 
B 3 4 ? anti-parallel 
C 1 2 ? anti-parallel 
C 2 3 ? anti-parallel 
C 3 4 ? anti-parallel 
# 
loop_
_struct_sheet_range.sheet_id 
_struct_sheet_range.id 
_struct_sheet_range.beg_label_comp_id 
_struct_sheet_range.beg_label_asym_id 
_struct_sheet_range.beg_label_seq_id 
_struct_sheet_range.pdbx_beg_PDB_ins_code 
_struct_sheet_range.end_label_comp_id 
_struct_sheet_range.end_label_asym_id 
_struct_sheet_range.end_label_seq_id 
_struct_sheet_range.pdbx_end_PDB_ins_code 
_struct_sheet_range.beg_auth_comp_id 
_struct_sheet_range.beg_auth_asym_id 
_struct_sheet_range.beg_auth_seq_id 
_struct_sheet_range.end_auth_comp_id 
_struct_sheet_range.end_auth_asym_id 
_struct_sheet_range.end_auth_seq_id 
A 1 LYS A 41  ? LEU A 48  ? LYS A 33  LEU A 40  
A 2 ILE A 80  ? GLU A 86  ? ILE A 72  GLU A 78  
A 3 ARG A 13  ? VAL A 18  ? ARG A 5   VAL A 10  
A 4 CYS A 124 ? GLY A 126 ? CYS A 116 GLY A 118 
B 1 LYS B 41  ? LEU B 48  ? LYS B 33  LEU B 40  
B 2 ILE B 80  ? GLU B 86  ? ILE B 72  GLU B 78  
B 3 ARG B 13  ? VAL B 18  ? ARG B 5   VAL B 10  
B 4 CYS B 124 ? GLY B 126 ? CYS B 116 GLY B 118 
C 1 LYS C 41  ? LEU C 48  ? LYS C 33  LEU C 40  
C 2 ILE C 80  ? GLU C 86  ? ILE C 72  GLU C 78  
C 3 ARG C 13  ? VAL C 18  ? ARG C 5   VAL C 10  
C 4 CYS C 124 ? GLY C 126 ? CYS C 116 GLY C 118 
# 
loop_
_pdbx_struct_sheet_hbond.sheet_id 
_pdbx_struct_sheet_hbond.range_id_1 
_pdbx_struct_sheet_hbond.range_id_2 
_pdbx_struct_sheet_hbond.range_1_label_atom_id 
_pdbx_struct_sheet_hbond.range_1_label_comp_id 
_pdbx_struct_sheet_hbond.range_1_label_asym_id 
_pdbx_struct_sheet_hbond.range_1_label_seq_id 
_pdbx_struct_sheet_hbond.range_1_PDB_ins_code 
_pdbx_struct_sheet_hbond.range_1_auth_atom_id 
_pdbx_struct_sheet_hbond.range_1_auth_comp_id 
_pdbx_struct_sheet_hbond.range_1_auth_asym_id 
_pdbx_struct_sheet_hbond.range_1_auth_seq_id 
_pdbx_struct_sheet_hbond.range_2_label_atom_id 
_pdbx_struct_sheet_hbond.range_2_label_comp_id 
_pdbx_struct_sheet_hbond.range_2_label_asym_id 
_pdbx_struct_sheet_hbond.range_2_label_seq_id 
_pdbx_struct_sheet_hbond.range_2_PDB_ins_code 
_pdbx_struct_sheet_hbond.range_2_auth_atom_id 
_pdbx_struct_sheet_hbond.range_2_auth_comp_id 
_pdbx_struct_sheet_hbond.range_2_auth_asym_id 
_pdbx_struct_sheet_hbond.range_2_auth_seq_id 
A 1 2 N LEU A 48 ? N LEU A 40 O ILE A 80  ? O ILE A 72  
A 2 3 O VAL A 81 ? O VAL A 73 N VAL A 18  ? N VAL A 10  
A 3 4 N ALA A 17 ? N ALA A 9  O HIS A 125 ? O HIS A 117 
B 1 2 N LYS B 46 ? N LYS B 38 O GLY B 82  ? O GLY B 74  
B 2 3 O VAL B 81 ? O VAL B 73 N VAL B 18  ? N VAL B 10  
B 3 4 N ALA B 17 ? N ALA B 9  O HIS B 125 ? O HIS B 117 
C 1 2 N LYS C 46 ? N LYS C 38 O GLY C 82  ? O GLY C 74  
C 2 3 O MET C 83 ? O MET C 75 N ILE C 16  ? N ILE C 8   
C 3 4 N ALA C 17 ? N ALA C 9  O HIS C 125 ? O HIS C 117 
# 
loop_
_struct_site.id 
_struct_site.pdbx_evidence_code 
_struct_site.pdbx_auth_asym_id 
_struct_site.pdbx_auth_comp_id 
_struct_site.pdbx_auth_seq_id 
_struct_site.pdbx_auth_ins_code 
_struct_site.pdbx_num_residues 
_struct_site.details 
AC1 Software A GDP 201 ? 21 'BINDING SITE FOR RESIDUE GDP A 201' 
AC2 Software A MG  202 ? 5  'BINDING SITE FOR RESIDUE MG A 202'  
AC3 Software B GDP 201 ? 22 'BINDING SITE FOR RESIDUE GDP B 201' 
AC4 Software B MG  202 ? 5  'BINDING SITE FOR RESIDUE MG B 202'  
AC5 Software B MPD 203 ? 3  'BINDING SITE FOR RESIDUE MPD B 203' 
AC6 Software C GDP 201 ? 24 'BINDING SITE FOR RESIDUE GDP C 201' 
AC7 Software C MG  202 ? 5  'BINDING SITE FOR RESIDUE MG C 202'  
# 
loop_
_struct_site_gen.id 
_struct_site_gen.site_id 
_struct_site_gen.pdbx_num_res 
_struct_site_gen.label_comp_id 
_struct_site_gen.label_asym_id 
_struct_site_gen.label_seq_id 
_struct_site_gen.pdbx_auth_ins_code 
_struct_site_gen.auth_comp_id 
_struct_site_gen.auth_asym_id 
_struct_site_gen.auth_seq_id 
_struct_site_gen.label_atom_id 
_struct_site_gen.label_alt_id 
_struct_site_gen.symmetry 
_struct_site_gen.details 
1  AC1 21 LYS A 19  ? LYS A 11  . ? 1_555 ? 
2  AC1 21 TYR A 59  ? TYR A 51  . ? 1_555 ? 
3  AC1 21 LEU A 62  ? LEU A 54  . ? 1_555 ? 
4  AC1 21 PHE A 67  ? PHE A 59  . ? 1_555 ? 
5  AC1 21 LEU A 71  ? LEU A 63  . ? 1_555 ? 
6  AC1 21 ARG A 95  ? ARG A 87  . ? 1_555 ? 
7  AC1 21 THR A 101 ? THR A 93  . ? 1_555 ? 
8  AC1 21 ARG A 112 ? ARG A 104 . ? 1_555 ? 
9  AC1 21 VAL A 119 ? VAL A 111 . ? 1_555 ? 
10 AC1 21 ASN A 122 ? ASN A 114 . ? 1_555 ? 
11 AC1 21 MG  E .   ? MG  A 202 . ? 1_555 ? 
12 AC1 21 HOH K .   ? HOH A 345 . ? 1_555 ? 
13 AC1 21 HOH K .   ? HOH A 357 . ? 1_555 ? 
14 AC1 21 HOH K .   ? HOH A 379 . ? 1_555 ? 
15 AC1 21 HOH K .   ? HOH A 384 . ? 1_555 ? 
16 AC1 21 HOH K .   ? HOH A 385 . ? 1_555 ? 
17 AC1 21 HOH K .   ? HOH A 386 . ? 1_555 ? 
18 AC1 21 HOH K .   ? HOH A 432 . ? 1_555 ? 
19 AC1 21 HOH K .   ? HOH A 433 . ? 1_555 ? 
20 AC1 21 HOH K .   ? HOH A 434 . ? 1_555 ? 
21 AC1 21 GLU B 159 ? GLU B 151 . ? 3_555 ? 
22 AC2 5  GDP D .   ? GDP A 201 . ? 1_555 ? 
23 AC2 5  HOH K .   ? HOH A 324 . ? 1_555 ? 
24 AC2 5  HOH K .   ? HOH A 345 . ? 1_555 ? 
25 AC2 5  HOH K .   ? HOH A 433 . ? 1_555 ? 
26 AC2 5  HOH K .   ? HOH A 434 . ? 1_555 ? 
27 AC3 22 LYS B 19  ? LYS B 11  . ? 1_555 ? 
28 AC3 22 TYR B 59  ? TYR B 51  . ? 1_555 ? 
29 AC3 22 LEU B 62  ? LEU B 54  . ? 1_555 ? 
30 AC3 22 PHE B 67  ? PHE B 59  . ? 1_555 ? 
31 AC3 22 LEU B 71  ? LEU B 63  . ? 1_555 ? 
32 AC3 22 ARG B 95  ? ARG B 87  . ? 1_555 ? 
33 AC3 22 THR B 101 ? THR B 93  . ? 1_555 ? 
34 AC3 22 ARG B 112 ? ARG B 104 . ? 1_555 ? 
35 AC3 22 VAL B 119 ? VAL B 111 . ? 1_555 ? 
36 AC3 22 ASN B 122 ? ASN B 114 . ? 1_555 ? 
37 AC3 22 MG  G .   ? MG  B 202 . ? 1_555 ? 
38 AC3 22 HOH L .   ? HOH B 335 . ? 1_555 ? 
39 AC3 22 HOH L .   ? HOH B 346 . ? 1_555 ? 
40 AC3 22 HOH L .   ? HOH B 355 . ? 1_555 ? 
41 AC3 22 HOH L .   ? HOH B 362 . ? 1_555 ? 
42 AC3 22 HOH L .   ? HOH B 399 . ? 1_555 ? 
43 AC3 22 HOH L .   ? HOH B 401 . ? 1_555 ? 
44 AC3 22 HOH L .   ? HOH B 402 . ? 1_555 ? 
45 AC3 22 HOH L .   ? HOH B 403 . ? 1_555 ? 
46 AC3 22 HOH L .   ? HOH B 420 . ? 1_555 ? 
47 AC3 22 HOH L .   ? HOH B 445 . ? 1_555 ? 
48 AC3 22 GLU C 159 ? GLU C 151 . ? 3_555 ? 
49 AC4 5  GDP F .   ? GDP B 201 . ? 1_555 ? 
50 AC4 5  HOH L .   ? HOH B 399 . ? 1_555 ? 
51 AC4 5  HOH L .   ? HOH B 401 . ? 1_555 ? 
52 AC4 5  HOH L .   ? HOH B 402 . ? 1_555 ? 
53 AC4 5  HOH L .   ? HOH B 403 . ? 1_555 ? 
54 AC5 3  GLN B 57  ? GLN B 49  . ? 1_555 ? 
55 AC5 3  HIS B 58  ? HIS B 50  . ? 1_555 ? 
56 AC5 3  GLU B 136 ? GLU B 128 . ? 1_555 ? 
57 AC6 24 GLU A 159 ? GLU A 151 . ? 1_555 ? 
58 AC6 24 LYS C 19  ? LYS C 11  . ? 1_555 ? 
59 AC6 24 TYR C 59  ? TYR C 51  . ? 1_555 ? 
60 AC6 24 LEU C 62  ? LEU C 54  . ? 1_555 ? 
61 AC6 24 PHE C 67  ? PHE C 59  . ? 1_555 ? 
62 AC6 24 LEU C 71  ? LEU C 63  . ? 1_555 ? 
63 AC6 24 ARG C 95  ? ARG C 87  . ? 1_555 ? 
64 AC6 24 THR C 101 ? THR C 93  . ? 1_555 ? 
65 AC6 24 VAL C 119 ? VAL C 111 . ? 1_555 ? 
66 AC6 24 ASN C 122 ? ASN C 114 . ? 1_555 ? 
67 AC6 24 MG  J .   ? MG  C 202 . ? 1_555 ? 
68 AC6 24 HOH M .   ? HOH C 301 . ? 1_555 ? 
69 AC6 24 HOH M .   ? HOH C 359 . ? 1_555 ? 
70 AC6 24 HOH M .   ? HOH C 370 . ? 1_555 ? 
71 AC6 24 HOH M .   ? HOH C 397 . ? 1_555 ? 
72 AC6 24 HOH M .   ? HOH C 412 . ? 1_555 ? 
73 AC6 24 HOH M .   ? HOH C 413 . ? 1_555 ? 
74 AC6 24 HOH M .   ? HOH C 414 . ? 1_555 ? 
75 AC6 24 HOH M .   ? HOH C 415 . ? 1_555 ? 
76 AC6 24 HOH M .   ? HOH C 416 . ? 1_555 ? 
77 AC6 24 HOH M .   ? HOH C 418 . ? 1_555 ? 
78 AC6 24 HOH M .   ? HOH C 432 . ? 1_555 ? 
79 AC6 24 HOH M .   ? HOH C 434 . ? 1_555 ? 
80 AC6 24 HOH M .   ? HOH C 478 . ? 1_555 ? 
81 AC7 5  GDP I .   ? GDP C 201 . ? 1_555 ? 
82 AC7 5  HOH M .   ? HOH C 412 . ? 1_555 ? 
83 AC7 5  HOH M .   ? HOH C 413 . ? 1_555 ? 
84 AC7 5  HOH M .   ? HOH C 414 . ? 1_555 ? 
85 AC7 5  HOH M .   ? HOH C 415 . ? 1_555 ? 
# 
_atom_sites.entry_id                    4FKY 
_atom_sites.fract_transf_matrix[1][1]   0.013951 
_atom_sites.fract_transf_matrix[1][2]   0.000000 
_atom_sites.fract_transf_matrix[1][3]   0.000000 
_atom_sites.fract_transf_matrix[2][1]   -0.000000 
_atom_sites.fract_transf_matrix[2][2]   0.008231 
_atom_sites.fract_transf_matrix[2][3]   0.000000 
_atom_sites.fract_transf_matrix[3][1]   0.000000 
_atom_sites.fract_transf_matrix[3][2]   -0.000000 
_atom_sites.fract_transf_matrix[3][3]   0.008863 
_atom_sites.fract_transf_vector[1]      0.000000 
_atom_sites.fract_transf_vector[2]      0.000000 
_atom_sites.fract_transf_vector[3]      0.000000 
# 
loop_
_atom_type.symbol 
C  
MG 
N  
O  
P  
S  
# 
loop_
_atom_site.group_PDB 
_atom_site.id 
_atom_site.type_symbol 
_atom_site.label_atom_id 
_atom_site.label_alt_id 
_atom_site.label_comp_id 
_atom_site.label_asym_id 
_atom_site.label_entity_id 
_atom_site.label_seq_id 
_atom_site.pdbx_PDB_ins_code 
_atom_site.Cartn_x 
_atom_site.Cartn_y 
_atom_site.Cartn_z 
_atom_site.occupancy 
_atom_site.B_iso_or_equiv 
_atom_site.pdbx_formal_charge 
_atom_site.auth_seq_id 
_atom_site.auth_comp_id 
_atom_site.auth_asym_id 
_atom_site.auth_atom_id 
_atom_site.pdbx_PDB_model_num 
ATOM   1    N  N     . MET A 1 9   ? 28.021  30.006 43.524 1.00 29.61 ? 1   MET A N     1 
ATOM   2    C  CA    . MET A 1 9   ? 28.356  30.332 42.105 1.00 27.94 ? 1   MET A CA    1 
ATOM   3    C  C     . MET A 1 9   ? 27.283  29.776 41.155 1.00 26.95 ? 1   MET A C     1 
ATOM   4    O  O     . MET A 1 9   ? 26.799  28.631 41.359 1.00 24.18 ? 1   MET A O     1 
ATOM   5    C  CB    . MET A 1 9   ? 29.734  29.757 41.726 1.00 29.39 ? 1   MET A CB    1 
ATOM   6    N  N     . PRO A 1 10  ? 26.931  30.564 40.096 1.00 26.21 ? 2   PRO A N     1 
ATOM   7    C  CA    . PRO A 1 10  ? 26.062  30.107 38.991 1.00 24.33 ? 2   PRO A CA    1 
ATOM   8    C  C     . PRO A 1 10  ? 26.580  28.885 38.194 1.00 22.68 ? 2   PRO A C     1 
ATOM   9    O  O     . PRO A 1 10  ? 25.814  28.319 37.415 1.00 23.58 ? 2   PRO A O     1 
ATOM   10   C  CB    . PRO A 1 10  ? 25.952  31.339 38.058 1.00 25.32 ? 2   PRO A CB    1 
ATOM   11   C  CG    . PRO A 1 10  ? 26.381  32.518 38.874 1.00 26.90 ? 2   PRO A CG    1 
ATOM   12   C  CD    . PRO A 1 10  ? 27.319  31.990 39.938 1.00 27.13 ? 2   PRO A CD    1 
ATOM   13   N  N     . SER A 1 11  ? 27.840  28.496 38.373 1.00 21.55 ? 3   SER A N     1 
ATOM   14   C  CA    . SER A 1 11  ? 28.416  27.309 37.703 1.00 19.75 ? 3   SER A CA    1 
ATOM   15   C  C     . SER A 1 11  ? 28.106  25.976 38.416 1.00 17.72 ? 3   SER A C     1 
ATOM   16   O  O     . SER A 1 11  ? 28.541  24.914 37.959 1.00 17.82 ? 3   SER A O     1 
ATOM   17   C  CB    . SER A 1 11  ? 29.927  27.479 37.568 1.00 21.38 ? 3   SER A CB    1 
ATOM   18   O  OG    . SER A 1 11  ? 30.533  27.525 38.851 1.00 22.52 ? 3   SER A OG    1 
ATOM   19   N  N     . GLU A 1 12  ? 27.346  26.007 39.518 1.00 15.62 ? 4   GLU A N     1 
ATOM   20   C  CA    . GLU A 1 12  ? 26.892  24.763 40.164 1.00 14.12 ? 4   GLU A CA    1 
ATOM   21   C  C     . GLU A 1 12  ? 26.148  23.914 39.157 1.00 13.02 ? 4   GLU A C     1 
ATOM   22   O  O     . GLU A 1 12  ? 25.433  24.455 38.303 1.00 12.05 ? 4   GLU A O     1 
ATOM   23   C  CB    . GLU A 1 12  ? 25.974  25.093 41.344 1.00 13.61 ? 4   GLU A CB    1 
ATOM   24   C  CG    . GLU A 1 12  ? 25.489  23.883 42.149 1.00 13.23 ? 4   GLU A CG    1 
ATOM   25   C  CD    . GLU A 1 12  ? 24.681  24.314 43.364 1.00 13.20 ? 4   GLU A CD    1 
ATOM   26   O  OE1   . GLU A 1 12  ? 25.252  25.061 44.170 1.00 13.88 ? 4   GLU A OE1   1 
ATOM   27   O  OE2   . GLU A 1 12  ? 23.500  23.945 43.528 1.00 12.54 ? 4   GLU A OE2   1 
ATOM   28   N  N     . ARG A 1 13  ? 26.290  22.591 39.259 1.00 12.39 ? 5   ARG A N     1 
ATOM   29   C  CA    . ARG A 1 13  ? 25.553  21.683 38.380 1.00 11.54 ? 5   ARG A CA    1 
ATOM   30   C  C     . ARG A 1 13  ? 24.835  20.594 39.150 1.00 11.03 ? 5   ARG A C     1 
ATOM   31   O  O     . ARG A 1 13  ? 25.237  20.217 40.265 1.00 11.42 ? 5   ARG A O     1 
ATOM   32   C  CB    . ARG A 1 13  ? 26.488  21.032 37.353 1.00 11.77 ? 5   ARG A CB    1 
ATOM   33   C  CG    . ARG A 1 13  ? 27.158  22.043 36.427 1.00 12.11 ? 5   ARG A CG    1 
ATOM   34   C  CD    . ARG A 1 13  ? 28.171  21.375 35.495 1.00 12.55 ? 5   ARG A CD    1 
ATOM   35   N  NE    . ARG A 1 13  ? 28.498  22.285 34.408 1.00 12.80 ? 5   ARG A NE    1 
ATOM   36   C  CZ    . ARG A 1 13  ? 29.329  22.017 33.408 1.00 13.38 ? 5   ARG A CZ    1 
ATOM   37   N  NH1   . ARG A 1 13  ? 29.951  20.840 33.311 1.00 13.43 ? 5   ARG A NH1   1 
ATOM   38   N  NH2   . ARG A 1 13  ? 29.535  22.954 32.502 1.00 13.78 ? 5   ARG A NH2   1 
ATOM   39   N  N     . THR A 1 14  ? 23.778  20.075 38.543 1.00 10.05 ? 6   THR A N     1 
ATOM   40   C  CA    . THR A 1 14  ? 23.043  18.949 39.105 1.00 9.52  ? 6   THR A CA    1 
ATOM   41   C  C     . THR A 1 14  ? 22.682  17.932 38.033 1.00 8.88  ? 6   THR A C     1 
ATOM   42   O  O     . THR A 1 14  ? 22.632  18.264 36.847 1.00 8.32  ? 6   THR A O     1 
ATOM   43   C  CB    . THR A 1 14  ? 21.781  19.426 39.861 1.00 9.43  ? 6   THR A CB    1 
ATOM   44   O  OG1   . THR A 1 14  ? 21.362  18.386 40.754 1.00 9.38  ? 6   THR A OG1   1 
ATOM   45   C  CG2   . THR A 1 14  ? 20.620  19.817 38.900 1.00 8.79  ? 6   THR A CG2   1 
ATOM   46   N  N     . PHE A 1 15  ? 22.462  16.693 38.467 1.00 8.79  ? 7   PHE A N     1 
ATOM   47   C  CA    . PHE A 1 15  ? 21.996  15.608 37.610 1.00 8.62  ? 7   PHE A CA    1 
ATOM   48   C  C     . PHE A 1 15  ? 20.502  15.399 37.826 1.00 8.34  ? 7   PHE A C     1 
ATOM   49   O  O     . PHE A 1 15  ? 20.061  15.204 38.975 1.00 8.45  ? 7   PHE A O     1 
ATOM   50   C  CB    . PHE A 1 15  ? 22.748  14.305 37.907 1.00 9.08  ? 7   PHE A CB    1 
ATOM   51   C  CG    . PHE A 1 15  ? 22.230  13.098 37.131 1.00 9.00  ? 7   PHE A CG    1 
ATOM   52   C  CD1   . PHE A 1 15  ? 22.419  12.989 35.758 1.00 9.13  ? 7   PHE A CD1   1 
ATOM   53   C  CD2   . PHE A 1 15  ? 21.522  12.088 37.780 1.00 9.30  ? 7   PHE A CD2   1 
ATOM   54   C  CE1   . PHE A 1 15  ? 21.947  11.883 35.058 1.00 9.07  ? 7   PHE A CE1   1 
ATOM   55   C  CE2   . PHE A 1 15  ? 21.044  10.980 37.079 1.00 9.11  ? 7   PHE A CE2   1 
ATOM   56   C  CZ    . PHE A 1 15  ? 21.254  10.887 35.715 1.00 8.92  ? 7   PHE A CZ    1 
ATOM   57   N  N     . ILE A 1 16  ? 19.743  15.472 36.720 1.00 7.96  ? 8   ILE A N     1 
ATOM   58   C  CA    . ILE A 1 16  ? 18.300  15.243 36.676 1.00 7.54  ? 8   ILE A CA    1 
ATOM   59   C  C     . ILE A 1 16  ? 18.040  14.127 35.673 1.00 7.50  ? 8   ILE A C     1 
ATOM   60   O  O     . ILE A 1 16  ? 18.653  14.071 34.587 1.00 7.60  ? 8   ILE A O     1 
ATOM   61   C  CB    . ILE A 1 16  ? 17.510  16.488 36.222 1.00 7.33  ? 8   ILE A CB    1 
ATOM   62   C  CG1   . ILE A 1 16  ? 17.832  17.703 37.092 1.00 7.37  ? 8   ILE A CG1   1 
ATOM   63   C  CG2   . ILE A 1 16  ? 16.003  16.196 36.221 1.00 7.14  ? 8   ILE A CG2   1 
ATOM   64   C  CD1   . ILE A 1 16  ? 17.450  17.584 38.580 1.00 7.64  ? 8   ILE A CD1   1 
ATOM   65   N  N     . ALA A 1 17  ? 17.174  13.199 36.026 1.00 7.49  ? 9   ALA A N     1 
ATOM   66   C  CA    . ALA A 1 17  ? 16.866  12.105 35.105 1.00 7.56  ? 9   ALA A CA    1 
ATOM   67   C  C     . ALA A 1 17  ? 15.358  11.946 35.065 1.00 7.54  ? 9   ALA A C     1 
ATOM   68   O  O     . ALA A 1 17  ? 14.708  11.971 36.124 1.00 8.21  ? 9   ALA A O     1 
ATOM   69   C  CB    . ALA A 1 17  ? 17.529  10.812 35.546 1.00 7.82  ? 9   ALA A CB    1 
ATOM   70   N  N     . VAL A 1 18  ? 14.801  11.836 33.867 1.00 7.42  ? 10  VAL A N     1 
ATOM   71   C  CA    . VAL A 1 18  ? 13.429  11.366 33.696 1.00 7.36  ? 10  VAL A CA    1 
ATOM   72   C  C     . VAL A 1 18  ? 13.512  9.827  33.835 1.00 7.67  ? 10  VAL A C     1 
ATOM   73   O  O     . VAL A 1 18  ? 14.265  9.162  33.100 1.00 7.50  ? 10  VAL A O     1 
ATOM   74   C  CB    . VAL A 1 18  ? 12.851  11.763 32.327 1.00 7.25  ? 10  VAL A CB    1 
ATOM   75   C  CG1   . VAL A 1 18  ? 11.375  11.365 32.254 1.00 7.16  ? 10  VAL A CG1   1 
ATOM   76   C  CG2   . VAL A 1 18  ? 13.007  13.281 32.078 1.00 7.15  ? 10  VAL A CG2   1 
ATOM   77   N  N     . LYS A 1 19  ? 12.806  9.270  34.818 1.00 7.81  ? 11  LYS A N     1 
ATOM   78   C  CA    . LYS A 1 19  ? 12.895  7.831  35.094 1.00 8.06  ? 11  LYS A CA    1 
ATOM   79   C  C     . LYS A 1 19  ? 12.078  7.071  34.068 1.00 7.62  ? 11  LYS A C     1 
ATOM   80   O  O     . LYS A 1 19  ? 11.391  7.686  33.275 1.00 7.64  ? 11  LYS A O     1 
ATOM   81   C  CB    . LYS A 1 19  ? 12.406  7.515  36.504 1.00 8.66  ? 11  LYS A CB    1 
ATOM   82   C  CG    . LYS A 1 19  ? 13.255  8.085  37.638 1.00 9.49  ? 11  LYS A CG    1 
ATOM   83   C  CD    . LYS A 1 19  ? 12.546  7.713  38.950 1.00 10.27 ? 11  LYS A CD    1 
ATOM   84   C  CE    . LYS A 1 19  ? 13.407  7.887  40.166 1.00 11.46 ? 11  LYS A CE    1 
ATOM   85   N  NZ    . LYS A 1 19  ? 12.580  7.526  41.356 1.00 12.28 ? 11  LYS A NZ    1 
ATOM   86   N  N     . PRO A 1 20  ? 12.171  5.732  34.039 1.00 7.50  ? 12  PRO A N     1 
ATOM   87   C  CA    . PRO A 1 20  ? 11.496  5.025  32.945 1.00 7.43  ? 12  PRO A CA    1 
ATOM   88   C  C     . PRO A 1 20  ? 9.987   5.286  32.811 1.00 7.38  ? 12  PRO A C     1 
ATOM   89   O  O     . PRO A 1 20  ? 9.478   5.360  31.692 1.00 7.37  ? 12  PRO A O     1 
ATOM   90   C  CB    . PRO A 1 20  ? 11.781  3.553  33.261 1.00 7.73  ? 12  PRO A CB    1 
ATOM   91   C  CG    . PRO A 1 20  ? 13.115  3.598  33.934 1.00 7.76  ? 12  PRO A CG    1 
ATOM   92   C  CD    . PRO A 1 20  ? 13.035  4.821  34.820 1.00 7.66  ? 12  PRO A CD    1 
ATOM   93   N  N     . ASP A 1 21  ? 9.297   5.501  33.932 1.00 7.34  ? 13  ASP A N     1 
ATOM   94   C  CA    . ASP A 1 21  ? 7.865   5.807  33.893 1.00 7.23  ? 13  ASP A CA    1 
ATOM   95   C  C     . ASP A 1 21  ? 7.606   7.190  33.294 1.00 6.92  ? 13  ASP A C     1 
ATOM   96   O  O     . ASP A 1 21  ? 6.650   7.374  32.556 1.00 7.06  ? 13  ASP A O     1 
ATOM   97   C  CB    . ASP A 1 21  ? 7.211   5.671  35.273 1.00 7.43  ? 13  ASP A CB    1 
ATOM   98   C  CG    . ASP A 1 21  ? 7.962   6.430  36.370 1.00 7.43  ? 13  ASP A CG    1 
ATOM   99   O  OD1   . ASP A 1 21  ? 9.206   6.332  36.445 1.00 7.41  ? 13  ASP A OD1   1 
ATOM   100  O  OD2   . ASP A 1 21  ? 7.306   7.071  37.197 1.00 7.47  ? 13  ASP A OD2   1 
ATOM   101  N  N     . GLY A 1 22  ? 8.476   8.158  33.580 1.00 6.71  ? 14  GLY A N     1 
ATOM   102  C  CA    . GLY A 1 22  ? 8.396   9.486  32.988 1.00 6.37  ? 14  GLY A CA    1 
ATOM   103  C  C     . GLY A 1 22  ? 8.592   9.468  31.475 1.00 6.36  ? 14  GLY A C     1 
ATOM   104  O  O     . GLY A 1 22  ? 7.890   10.179 30.738 1.00 6.14  ? 14  GLY A O     1 
ATOM   105  N  N     . VAL A 1 23  ? 9.509   8.628  30.994 1.00 6.39  ? 15  VAL A N     1 
ATOM   106  C  CA    . VAL A 1 23  ? 9.717   8.493  29.541 1.00 6.44  ? 15  VAL A CA    1 
ATOM   107  C  C     . VAL A 1 23  ? 8.498   7.826  28.884 1.00 6.82  ? 15  VAL A C     1 
ATOM   108  O  O     . VAL A 1 23  ? 7.962   8.308  27.869 1.00 7.00  ? 15  VAL A O     1 
ATOM   109  C  CB    . VAL A 1 23  ? 11.036  7.740  29.222 1.00 6.49  ? 15  VAL A CB    1 
ATOM   110  C  CG1   . VAL A 1 23  ? 11.195  7.519  27.717 1.00 6.56  ? 15  VAL A CG1   1 
ATOM   111  C  CG2   . VAL A 1 23  ? 12.230  8.511  29.753 1.00 6.32  ? 15  VAL A CG2   1 
ATOM   112  N  N     . GLN A 1 24  ? 8.072   6.698  29.460 1.00 7.07  ? 16  GLN A N     1 
ATOM   113  C  CA    . GLN A 1 24  ? 6.891   5.976  29.015 1.00 7.38  ? 16  GLN A CA    1 
ATOM   114  C  C     . GLN A 1 24  ? 5.617   6.839  28.952 1.00 7.50  ? 16  GLN A C     1 
ATOM   115  O  O     . GLN A 1 24  ? 4.822   6.701  28.028 1.00 7.61  ? 16  GLN A O     1 
ATOM   116  C  CB    . GLN A 1 24  ? 6.638   4.777  29.909 1.00 7.52  ? 16  GLN A CB    1 
ATOM   117  C  CG    . GLN A 1 24  ? 7.520   3.584  29.580 1.00 7.70  ? 16  GLN A CG    1 
ATOM   118  C  CD    . GLN A 1 24  ? 7.048   2.823  28.376 1.00 8.09  ? 16  GLN A CD    1 
ATOM   119  O  OE1   . GLN A 1 24  ? 6.012   3.145  27.790 1.00 8.13  ? 16  GLN A OE1   1 
ATOM   120  N  NE2   . GLN A 1 24  ? 7.789   1.770  28.005 1.00 8.24  ? 16  GLN A NE2   1 
ATOM   121  N  N     . ARG A 1 25  ? 5.434   7.707  29.942 1.00 7.52  ? 17  ARG A N     1 
ATOM   122  C  CA    . ARG A 1 25  ? 4.270   8.625  29.995 1.00 7.76  ? 17  ARG A CA    1 
ATOM   123  C  C     . ARG A 1 25  ? 4.485   9.993  29.349 1.00 7.76  ? 17  ARG A C     1 
ATOM   124  O  O     . ARG A 1 25  ? 3.712   10.940 29.604 1.00 7.83  ? 17  ARG A O     1 
ATOM   125  C  CB    . ARG A 1 25  ? 3.806   8.770  31.449 1.00 7.87  ? 17  ARG A CB    1 
ATOM   126  C  CG    . ARG A 1 25  ? 3.361   7.444  32.098 1.00 8.14  ? 17  ARG A CG    1 
ATOM   127  C  CD    . ARG A 1 25  ? 3.088   7.595  33.600 1.00 8.09  ? 17  ARG A CD    1 
ATOM   128  N  NE    . ARG A 1 25  ? 2.050   8.604  33.830 1.00 8.14  ? 17  ARG A NE    1 
ATOM   129  C  CZ    . ARG A 1 25  ? 2.014   9.486  34.836 1.00 8.05  ? 17  ARG A CZ    1 
ATOM   130  N  NH1   . ARG A 1 25  ? 2.951   9.495  35.795 1.00 7.93  ? 17  ARG A NH1   1 
ATOM   131  N  NH2   . ARG A 1 25  ? 1.027   10.367 34.891 1.00 8.03  ? 17  ARG A NH2   1 
ATOM   132  N  N     . ASN A 1 26  ? 5.501   10.117 28.484 1.00 7.83  ? 18  ASN A N     1 
ATOM   133  C  CA    . ASN A 1 26  ? 5.659   11.294 27.639 1.00 7.90  ? 18  ASN A CA    1 
ATOM   134  C  C     . ASN A 1 26  ? 5.821   12.610 28.414 1.00 7.60  ? 18  ASN A C     1 
ATOM   135  O  O     . ASN A 1 26  ? 5.208   13.631 28.061 1.00 7.88  ? 18  ASN A O     1 
ATOM   136  C  CB    . ASN A 1 26  ? 4.461   11.427 26.679 1.00 8.72  ? 18  ASN A CB    1 
ATOM   137  C  CG    . ASN A 1 26  ? 4.407   10.343 25.618 1.00 9.39  ? 18  ASN A CG    1 
ATOM   138  O  OD1   . ASN A 1 26  ? 5.436   9.793  25.179 1.00 10.14 ? 18  ASN A OD1   1 
ATOM   139  N  ND2   . ASN A 1 26  ? 3.218   10.096 25.132 1.00 10.11 ? 18  ASN A ND2   1 
ATOM   140  N  N     . LEU A 1 27  ? 6.690   12.603 29.421 1.00 7.32  ? 19  LEU A N     1 
ATOM   141  C  CA    . LEU A 1 27  ? 6.944   13.760 30.266 1.00 7.07  ? 19  LEU A CA    1 
ATOM   142  C  C     . LEU A 1 27  ? 8.349   14.338 30.084 1.00 6.88  ? 19  LEU A C     1 
ATOM   143  O  O     . LEU A 1 27  ? 8.725   15.251 30.789 1.00 6.57  ? 19  LEU A O     1 
ATOM   144  C  CB    . LEU A 1 27  ? 6.735   13.389 31.733 1.00 7.26  ? 19  LEU A CB    1 
ATOM   145  C  CG    . LEU A 1 27  ? 5.306   13.021 32.109 1.00 7.55  ? 19  LEU A CG    1 
ATOM   146  C  CD1   . LEU A 1 27  ? 5.222   12.424 33.508 1.00 7.71  ? 19  LEU A CD1   1 
ATOM   147  C  CD2   . LEU A 1 27  ? 4.409   14.245 31.969 1.00 7.93  ? 19  LEU A CD2   1 
ATOM   148  N  N     . VAL A 1 28  ? 9.115   13.839 29.107 1.00 6.95  ? 20  VAL A N     1 
ATOM   149  C  CA    . VAL A 1 28  ? 10.475  14.357 28.870 1.00 6.69  ? 20  VAL A CA    1 
ATOM   150  C  C     . VAL A 1 28  ? 10.482  15.843 28.510 1.00 6.76  ? 20  VAL A C     1 
ATOM   151  O  O     . VAL A 1 28  ? 11.180  16.628 29.152 1.00 6.80  ? 20  VAL A O     1 
ATOM   152  C  CB    . VAL A 1 28  ? 11.190  13.589 27.754 1.00 6.81  ? 20  VAL A CB    1 
ATOM   153  C  CG1   . VAL A 1 28  ? 12.597  14.174 27.526 1.00 6.59  ? 20  VAL A CG1   1 
ATOM   154  C  CG2   . VAL A 1 28  ? 11.227  12.107 28.097 1.00 6.92  ? 20  VAL A CG2   1 
ATOM   155  N  N     . GLY A 1 29  ? 9.703   16.223 27.510 1.00 7.27  ? 21  GLY A N     1 
ATOM   156  C  CA    . GLY A 1 29  ? 9.588   17.630 27.088 1.00 7.54  ? 21  GLY A CA    1 
ATOM   157  C  C     . GLY A 1 29  ? 9.097   18.541 28.194 1.00 7.67  ? 21  GLY A C     1 
ATOM   158  O  O     . GLY A 1 29  ? 9.679   19.612 28.431 1.00 7.69  ? 21  GLY A O     1 
ATOM   159  N  N     . GLU A 1 30  ? 8.019   18.127 28.858 1.00 8.08  ? 22  GLU A N     1 
ATOM   160  C  CA    A GLU A 1 30  ? 7.461   18.909 29.957 0.50 8.22  ? 22  GLU A CA    1 
ATOM   161  C  CA    B GLU A 1 30  ? 7.442   18.897 29.976 0.50 8.11  ? 22  GLU A CA    1 
ATOM   162  C  C     . GLU A 1 30  ? 8.511   19.157 31.044 1.00 7.94  ? 22  GLU A C     1 
ATOM   163  O  O     . GLU A 1 30  ? 8.629   20.271 31.559 1.00 7.75  ? 22  GLU A O     1 
ATOM   164  C  CB    A GLU A 1 30  ? 6.238   18.204 30.550 0.50 8.81  ? 22  GLU A CB    1 
ATOM   165  C  CB    B GLU A 1 30  ? 6.249   18.170 30.643 0.50 8.53  ? 22  GLU A CB    1 
ATOM   166  C  CG    A GLU A 1 30  ? 5.552   18.965 31.672 0.50 9.11  ? 22  GLU A CG    1 
ATOM   167  C  CG    B GLU A 1 30  ? 4.964   18.005 29.824 0.50 8.82  ? 22  GLU A CG    1 
ATOM   168  C  CD    A GLU A 1 30  ? 5.093   20.344 31.248 0.50 9.65  ? 22  GLU A CD    1 
ATOM   169  C  CD    B GLU A 1 30  ? 4.078   19.236 29.795 0.50 9.14  ? 22  GLU A CD    1 
ATOM   170  O  OE1   A GLU A 1 30  ? 4.709   20.510 30.063 0.50 10.25 ? 22  GLU A OE1   1 
ATOM   171  O  OE1   B GLU A 1 30  ? 4.538   20.296 30.245 0.50 9.59  ? 22  GLU A OE1   1 
ATOM   172  O  OE2   A GLU A 1 30  ? 5.132   21.267 32.075 0.50 9.56  ? 22  GLU A OE2   1 
ATOM   173  O  OE2   B GLU A 1 30  ? 2.934   19.155 29.262 0.50 9.32  ? 22  GLU A OE2   1 
ATOM   174  N  N     . ILE A 1 31  ? 9.289   18.133 31.381 1.00 7.53  ? 23  ILE A N     1 
ATOM   175  C  CA    . ILE A 1 31  ? 10.298  18.284 32.439 1.00 7.19  ? 23  ILE A CA    1 
ATOM   176  C  C     . ILE A 1 31  ? 11.401  19.222 31.984 1.00 7.30  ? 23  ILE A C     1 
ATOM   177  O  O     . ILE A 1 31  ? 11.800  20.129 32.729 1.00 7.06  ? 23  ILE A O     1 
ATOM   178  C  CB    . ILE A 1 31  ? 10.856  16.913 32.921 1.00 7.18  ? 23  ILE A CB    1 
ATOM   179  C  CG1   . ILE A 1 31  ? 9.772   16.185 33.716 1.00 7.10  ? 23  ILE A CG1   1 
ATOM   180  C  CG2   . ILE A 1 31  ? 12.127  17.091 33.773 1.00 6.84  ? 23  ILE A CG2   1 
ATOM   181  C  CD1   . ILE A 1 31  ? 10.034  14.714 34.013 1.00 7.14  ? 23  ILE A CD1   1 
ATOM   182  N  N     . ILE A 1 32  ? 11.866  19.045 30.752 1.00 7.45  ? 24  ILE A N     1 
ATOM   183  C  CA    . ILE A 1 32  ? 12.920  19.908 30.230 1.00 7.57  ? 24  ILE A CA    1 
ATOM   184  C  C     . ILE A 1 32  ? 12.432  21.353 30.193 1.00 8.06  ? 24  ILE A C     1 
ATOM   185  O  O     . ILE A 1 32  ? 13.148  22.268 30.619 1.00 8.24  ? 24  ILE A O     1 
ATOM   186  C  CB    . ILE A 1 32  ? 13.410  19.442 28.852 1.00 7.33  ? 24  ILE A CB    1 
ATOM   187  C  CG1   . ILE A 1 32  ? 14.156  18.104 28.986 1.00 7.27  ? 24  ILE A CG1   1 
ATOM   188  C  CG2   . ILE A 1 32  ? 14.318  20.492 28.203 1.00 7.43  ? 24  ILE A CG2   1 
ATOM   189  C  CD1   . ILE A 1 32  ? 14.574  17.523 27.653 1.00 7.28  ? 24  ILE A CD1   1 
ATOM   190  N  N     . LYS A 1 33  ? 11.203  21.547 29.715 1.00 8.77  ? 25  LYS A N     1 
ATOM   191  C  CA    . LYS A 1 33  ? 10.600  22.874 29.631 1.00 9.88  ? 25  LYS A CA    1 
ATOM   192  C  C     . LYS A 1 33  ? 10.639  23.598 30.994 1.00 9.06  ? 25  LYS A C     1 
ATOM   193  O  O     . LYS A 1 33  ? 10.955  24.778 31.065 1.00 8.54  ? 25  LYS A O     1 
ATOM   194  C  CB    . LYS A 1 33  ? 9.177   22.750 29.092 1.00 11.83 ? 25  LYS A CB    1 
ATOM   195  C  CG    . LYS A 1 33  ? 8.389   24.012 28.978 1.00 14.79 ? 25  LYS A CG    1 
ATOM   196  C  CD    . LYS A 1 33  ? 6.980   23.719 28.418 1.00 17.60 ? 25  LYS A CD    1 
ATOM   197  C  CE    . LYS A 1 33  ? 6.204   24.986 28.174 1.00 19.28 ? 25  LYS A CE    1 
ATOM   198  N  NZ    . LYS A 1 33  ? 5.833   25.687 29.471 1.00 21.68 ? 25  LYS A NZ    1 
ATOM   199  N  N     . ARG A 1 34  ? 10.295  22.890 32.065 1.00 8.46  ? 26  ARG A N     1 
ATOM   200  C  CA    . ARG A 1 34  ? 10.260  23.522 33.378 1.00 8.22  ? 26  ARG A CA    1 
ATOM   201  C  C     . ARG A 1 34  ? 11.650  24.014 33.807 1.00 7.74  ? 26  ARG A C     1 
ATOM   202  O  O     . ARG A 1 34  ? 11.772  25.090 34.358 1.00 7.96  ? 26  ARG A O     1 
ATOM   203  C  CB    . ARG A 1 34  ? 9.646   22.565 34.404 1.00 8.38  ? 26  ARG A CB    1 
ATOM   204  C  CG    . ARG A 1 34  ? 8.120   22.456 34.180 1.00 8.78  ? 26  ARG A CG    1 
ATOM   205  C  CD    . ARG A 1 34  ? 7.543   21.236 34.840 1.00 9.34  ? 26  ARG A CD    1 
ATOM   206  N  NE    . ARG A 1 34  ? 6.074   21.188 34.681 1.00 9.35  ? 26  ARG A NE    1 
ATOM   207  C  CZ    . ARG A 1 34  ? 5.172   21.038 35.643 1.00 9.66  ? 26  ARG A CZ    1 
ATOM   208  N  NH1   . ARG A 1 34  ? 5.511   20.918 36.923 1.00 9.94  ? 26  ARG A NH1   1 
ATOM   209  N  NH2   . ARG A 1 34  ? 3.889   21.006 35.313 1.00 10.16 ? 26  ARG A NH2   1 
ATOM   210  N  N     . PHE A 1 35  ? 12.686  23.229 33.558 1.00 7.31  ? 27  PHE A N     1 
ATOM   211  C  CA    . PHE A 1 35  ? 14.060  23.673 33.836 1.00 7.14  ? 27  PHE A CA    1 
ATOM   212  C  C     . PHE A 1 35  ? 14.525  24.827 32.939 1.00 7.03  ? 27  PHE A C     1 
ATOM   213  O  O     . PHE A 1 35  ? 15.133  25.773 33.442 1.00 6.91  ? 27  PHE A O     1 
ATOM   214  C  CB    . PHE A 1 35  ? 15.035  22.485 33.768 1.00 7.17  ? 27  PHE A CB    1 
ATOM   215  C  CG    . PHE A 1 35  ? 15.008  21.635 35.005 1.00 7.19  ? 27  PHE A CG    1 
ATOM   216  C  CD1   . PHE A 1 35  ? 13.932  20.780 35.254 1.00 7.39  ? 27  PHE A CD1   1 
ATOM   217  C  CD2   . PHE A 1 35  ? 16.015  21.716 35.959 1.00 7.37  ? 27  PHE A CD2   1 
ATOM   218  C  CE1   . PHE A 1 35  ? 13.879  20.028 36.420 1.00 7.35  ? 27  PHE A CE1   1 
ATOM   219  C  CE2   . PHE A 1 35  ? 15.979  20.951 37.119 1.00 7.46  ? 27  PHE A CE2   1 
ATOM   220  C  CZ    . PHE A 1 35  ? 14.913  20.108 37.348 1.00 7.42  ? 27  PHE A CZ    1 
ATOM   221  N  N     . GLU A 1 36  ? 14.202  24.781 31.638 1.00 6.79  ? 28  GLU A N     1 
ATOM   222  C  CA    . GLU A 1 36  ? 14.513  25.903 30.744 1.00 6.72  ? 28  GLU A CA    1 
ATOM   223  C  C     . GLU A 1 36  ? 13.810  27.183 31.170 1.00 6.98  ? 28  GLU A C     1 
ATOM   224  O  O     . GLU A 1 36  ? 14.436  28.244 31.220 1.00 6.95  ? 28  GLU A O     1 
ATOM   225  C  CB    . GLU A 1 36  ? 14.136  25.620 29.298 1.00 6.47  ? 28  GLU A CB    1 
ATOM   226  C  CG    . GLU A 1 36  ? 14.988  24.599 28.574 1.00 6.47  ? 28  GLU A CG    1 
ATOM   227  C  CD    . GLU A 1 36  ? 14.416  24.242 27.222 1.00 6.46  ? 28  GLU A CD    1 
ATOM   228  O  OE1   . GLU A 1 36  ? 13.313  23.651 27.188 1.00 6.31  ? 28  GLU A OE1   1 
ATOM   229  O  OE2   . GLU A 1 36  ? 15.069  24.562 26.199 1.00 6.59  ? 28  GLU A OE2   1 
ATOM   230  N  N     . ASN A 1 37  ? 12.508  27.078 31.457 1.00 7.13  ? 29  ASN A N     1 
ATOM   231  C  CA    . ASN A 1 37  ? 11.712  28.238 31.870 1.00 7.49  ? 29  ASN A CA    1 
ATOM   232  C  C     . ASN A 1 37  ? 12.265  28.947 33.117 1.00 7.64  ? 29  ASN A C     1 
ATOM   233  O  O     . ASN A 1 37  ? 12.172  30.170 33.259 1.00 7.55  ? 29  ASN A O     1 
ATOM   234  C  CB    . ASN A 1 37  ? 10.256  27.826 32.192 1.00 7.80  ? 29  ASN A CB    1 
ATOM   235  C  CG    . ASN A 1 37  ? 9.403   27.487 30.946 1.00 8.24  ? 29  ASN A CG    1 
ATOM   236  O  OD1   . ASN A 1 37  ? 8.256   26.983 31.100 1.00 9.24  ? 29  ASN A OD1   1 
ATOM   237  N  ND2   . ASN A 1 37  ? 9.921   27.716 29.763 1.00 7.71  ? 29  ASN A ND2   1 
ATOM   238  N  N     . LYS A 1 38  ? 12.794  28.153 34.044 1.00 7.66  ? 30  LYS A N     1 
ATOM   239  C  CA    . LYS A 1 38  ? 13.340  28.643 35.312 1.00 7.93  ? 30  LYS A CA    1 
ATOM   240  C  C     . LYS A 1 38  ? 14.567  29.527 35.109 1.00 8.05  ? 30  LYS A C     1 
ATOM   241  O  O     . LYS A 1 38  ? 14.791  30.442 35.906 1.00 7.96  ? 30  LYS A O     1 
ATOM   242  C  CB    . LYS A 1 38  ? 13.697  27.429 36.182 1.00 8.12  ? 30  LYS A CB    1 
ATOM   243  C  CG    . LYS A 1 38  ? 14.197  27.718 37.585 1.00 8.79  ? 30  LYS A CG    1 
ATOM   244  C  CD    . LYS A 1 38  ? 13.284  28.563 38.436 1.00 9.07  ? 30  LYS A CD    1 
ATOM   245  C  CE    . LYS A 1 38  ? 13.788  28.588 39.886 1.00 9.57  ? 30  LYS A CE    1 
ATOM   246  N  NZ    . LYS A 1 38  ? 12.895  29.446 40.691 1.00 9.90  ? 30  LYS A NZ    1 
ATOM   247  N  N     . GLY A 1 39  ? 15.337  29.260 34.037 1.00 7.71  ? 31  GLY A N     1 
ATOM   248  C  CA    . GLY A 1 39  ? 16.602  29.959 33.802 1.00 7.91  ? 31  GLY A CA    1 
ATOM   249  C  C     . GLY A 1 39  ? 17.854  29.126 33.853 1.00 7.96  ? 31  GLY A C     1 
ATOM   250  O  O     . GLY A 1 39  ? 18.984  29.638 33.632 1.00 8.40  ? 31  GLY A O     1 
ATOM   251  N  N     . TYR A 1 40  ? 17.680  27.845 34.156 1.00 7.72  ? 32  TYR A N     1 
ATOM   252  C  CA    . TYR A 1 40  ? 18.801  26.915 34.229 1.00 7.58  ? 32  TYR A CA    1 
ATOM   253  C  C     . TYR A 1 40  ? 19.280  26.568 32.808 1.00 7.46  ? 32  TYR A C     1 
ATOM   254  O  O     . TYR A 1 40  ? 18.531  26.631 31.867 1.00 7.24  ? 32  TYR A O     1 
ATOM   255  C  CB    . TYR A 1 40  ? 18.417  25.672 35.028 1.00 7.50  ? 32  TYR A CB    1 
ATOM   256  C  CG    . TYR A 1 40  ? 18.042  25.937 36.501 1.00 7.60  ? 32  TYR A CG    1 
ATOM   257  C  CD1   . TYR A 1 40  ? 18.733  26.850 37.286 1.00 7.94  ? 32  TYR A CD1   1 
ATOM   258  C  CD2   . TYR A 1 40  ? 16.999  25.254 37.094 1.00 7.65  ? 32  TYR A CD2   1 
ATOM   259  C  CE1   . TYR A 1 40  ? 18.393  27.056 38.634 1.00 8.22  ? 32  TYR A CE1   1 
ATOM   260  C  CE2   . TYR A 1 40  ? 16.655  25.455 38.426 1.00 7.89  ? 32  TYR A CE2   1 
ATOM   261  C  CZ    . TYR A 1 40  ? 17.343  26.368 39.180 1.00 8.22  ? 32  TYR A CZ    1 
ATOM   262  O  OH    . TYR A 1 40  ? 16.975  26.542 40.492 1.00 8.80  ? 32  TYR A OH    1 
ATOM   263  N  N     . LYS A 1 41  ? 20.556  26.226 32.701 1.00 7.56  ? 33  LYS A N     1 
ATOM   264  C  CA    . LYS A 1 41  ? 21.231  25.986 31.451 1.00 7.56  ? 33  LYS A CA    1 
ATOM   265  C  C     . LYS A 1 41  ? 21.510  24.506 31.318 1.00 7.46  ? 33  LYS A C     1 
ATOM   266  O  O     . LYS A 1 41  ? 22.146  23.892 32.178 1.00 7.39  ? 33  LYS A O     1 
ATOM   267  C  CB    . LYS A 1 41  ? 22.544  26.760 31.413 1.00 7.93  ? 33  LYS A CB    1 
ATOM   268  C  CG    . LYS A 1 41  ? 23.357  26.588 30.130 1.00 8.06  ? 33  LYS A CG    1 
ATOM   269  C  CD    . LYS A 1 41  ? 24.544  27.523 30.093 1.00 8.51  ? 33  LYS A CD    1 
ATOM   270  C  CE    . LYS A 1 41  ? 25.590  27.154 31.139 1.00 8.75  ? 33  LYS A CE    1 
ATOM   271  N  NZ    . LYS A 1 41  ? 26.759  28.077 31.101 1.00 9.06  ? 33  LYS A NZ    1 
ATOM   272  N  N     . LEU A 1 42  ? 21.025  23.945 30.219 1.00 7.36  ? 34  LEU A N     1 
ATOM   273  C  CA    . LEU A 1 42  ? 21.278  22.559 29.876 1.00 7.21  ? 34  LEU A CA    1 
ATOM   274  C  C     . LEU A 1 42  ? 22.695  22.362 29.316 1.00 7.37  ? 34  LEU A C     1 
ATOM   275  O  O     . LEU A 1 42  ? 23.032  22.900 28.248 1.00 7.44  ? 34  LEU A O     1 
ATOM   276  C  CB    . LEU A 1 42  ? 20.244  22.120 28.826 1.00 7.09  ? 34  LEU A CB    1 
ATOM   277  C  CG    . LEU A 1 42  ? 20.171  20.643 28.451 1.00 7.13  ? 34  LEU A CG    1 
ATOM   278  C  CD1   . LEU A 1 42  ? 19.797  19.775 29.656 1.00 7.06  ? 34  LEU A CD1   1 
ATOM   279  C  CD2   . LEU A 1 42  ? 19.213  20.463 27.278 1.00 7.12  ? 34  LEU A CD2   1 
ATOM   280  N  N     . VAL A 1 43  ? 23.495  21.522 29.989 1.00 7.58  ? 35  VAL A N     1 
ATOM   281  C  CA    . VAL A 1 43  ? 24.880  21.248 29.567 1.00 7.90  ? 35  VAL A CA    1 
ATOM   282  C  C     . VAL A 1 43  ? 25.197  19.759 29.265 1.00 8.17  ? 35  VAL A C     1 
ATOM   283  O  O     . VAL A 1 43  ? 26.254  19.437 28.733 1.00 8.34  ? 35  VAL A O     1 
ATOM   284  C  CB    . VAL A 1 43  ? 25.916  21.855 30.536 1.00 8.17  ? 35  VAL A CB    1 
ATOM   285  C  CG1   . VAL A 1 43  ? 25.631  23.338 30.754 1.00 7.89  ? 35  VAL A CG1   1 
ATOM   286  C  CG2   . VAL A 1 43  ? 26.000  21.090 31.863 1.00 8.18  ? 35  VAL A CG2   1 
ATOM   287  N  N     . GLY A 1 44  ? 24.249  18.881 29.554 1.00 8.18  ? 36  GLY A N     1 
ATOM   288  C  CA    . GLY A 1 44  ? 24.328  17.491 29.165 1.00 8.47  ? 36  GLY A CA    1 
ATOM   289  C  C     . GLY A 1 44  ? 22.932  16.933 28.993 1.00 8.51  ? 36  GLY A C     1 
ATOM   290  O  O     . GLY A 1 44  ? 22.019  17.302 29.739 1.00 8.20  ? 36  GLY A O     1 
ATOM   291  N  N     . LEU A 1 45  ? 22.764  16.075 27.988 1.00 8.91  ? 37  LEU A N     1 
ATOM   292  C  CA    . LEU A 1 45  ? 21.480  15.453 27.709 1.00 8.95  ? 37  LEU A CA    1 
ATOM   293  C  C     . LEU A 1 45  ? 21.662  14.169 26.937 1.00 9.71  ? 37  LEU A C     1 
ATOM   294  O  O     . LEU A 1 45  ? 22.307  14.134 25.866 1.00 10.06 ? 37  LEU A O     1 
ATOM   295  C  CB    . LEU A 1 45  ? 20.590  16.396 26.907 1.00 8.62  ? 37  LEU A CB    1 
ATOM   296  C  CG    . LEU A 1 45  ? 19.134  15.956 26.621 1.00 8.49  ? 37  LEU A CG    1 
ATOM   297  C  CD1   . LEU A 1 45  ? 18.283  15.907 27.869 1.00 8.08  ? 37  LEU A CD1   1 
ATOM   298  C  CD2   . LEU A 1 45  ? 18.507  16.921 25.599 1.00 8.80  ? 37  LEU A CD2   1 
ATOM   299  N  N     . LYS A 1 46  ? 21.066  13.101 27.433 1.00 10.43 ? 38  LYS A N     1 
ATOM   300  C  CA    . LYS A 1 46  ? 21.059  11.861 26.665 1.00 11.02 ? 38  LYS A CA    1 
ATOM   301  C  C     . LYS A 1 46  ? 19.972  10.886 27.072 1.00 10.86 ? 38  LYS A C     1 
ATOM   302  O  O     . LYS A 1 46  ? 19.494  10.889 28.206 1.00 11.26 ? 38  LYS A O     1 
ATOM   303  C  CB    . LYS A 1 46  ? 22.414  11.186 26.722 1.00 12.18 ? 38  LYS A CB    1 
ATOM   304  C  CG    . LYS A 1 46  ? 22.935  10.882 28.069 1.00 12.82 ? 38  LYS A CG    1 
ATOM   305  C  CD    . LYS A 1 46  ? 24.199  10.056 27.866 1.00 14.41 ? 38  LYS A CD    1 
ATOM   306  C  CE    . LYS A 1 46  ? 24.877  9.717  29.161 1.00 14.34 ? 38  LYS A CE    1 
ATOM   307  N  NZ    . LYS A 1 46  ? 26.214  9.108  28.931 1.00 15.08 ? 38  LYS A NZ    1 
ATOM   308  N  N     . LEU A 1 47  ? 19.607  10.058 26.109 1.00 11.07 ? 39  LEU A N     1 
ATOM   309  C  CA    . LEU A 1 47  ? 18.702  8.929  26.277 1.00 10.73 ? 39  LEU A CA    1 
ATOM   310  C  C     . LEU A 1 47  ? 19.552  7.692  26.377 1.00 11.16 ? 39  LEU A C     1 
ATOM   311  O  O     . LEU A 1 47  ? 20.397  7.455  25.515 1.00 11.63 ? 39  LEU A O     1 
ATOM   312  C  CB    . LEU A 1 47  ? 17.784  8.819  25.071 1.00 10.39 ? 39  LEU A CB    1 
ATOM   313  C  CG    . LEU A 1 47  ? 16.731  7.711  25.117 1.00 10.55 ? 39  LEU A CG    1 
ATOM   314  C  CD1   . LEU A 1 47  ? 15.561  8.155  25.991 1.00 10.26 ? 39  LEU A CD1   1 
ATOM   315  C  CD2   . LEU A 1 47  ? 16.264  7.384  23.708 1.00 10.66 ? 39  LEU A CD2   1 
ATOM   316  N  N     . LEU A 1 48  ? 19.331  6.900  27.412 1.00 11.28 ? 40  LEU A N     1 
ATOM   317  C  CA    . LEU A 1 48  ? 20.076  5.659  27.592 1.00 12.65 ? 40  LEU A CA    1 
ATOM   318  C  C     . LEU A 1 48  ? 19.277  4.675  28.411 1.00 12.49 ? 40  LEU A C     1 
ATOM   319  O  O     . LEU A 1 48  ? 18.363  5.037  29.126 1.00 11.86 ? 40  LEU A O     1 
ATOM   320  C  CB    . LEU A 1 48  ? 21.424  5.911  28.265 1.00 13.49 ? 40  LEU A CB    1 
ATOM   321  C  CG    . LEU A 1 48  ? 21.411  6.258  29.758 1.00 14.11 ? 40  LEU A CG    1 
ATOM   322  C  CD1   . LEU A 1 48  ? 22.774  5.870  30.335 1.00 15.58 ? 40  LEU A CD1   1 
ATOM   323  C  CD2   . LEU A 1 48  ? 21.125  7.718  30.024 1.00 13.87 ? 40  LEU A CD2   1 
ATOM   324  N  N     . GLN A 1 49  ? 19.673  3.429  28.308 1.00 13.49 ? 41  GLN A N     1 
ATOM   325  C  CA    . GLN A 1 49  ? 19.054  2.344  28.994 1.00 14.02 ? 41  GLN A CA    1 
ATOM   326  C  C     . GLN A 1 49  ? 19.958  1.947  30.164 1.00 13.57 ? 41  GLN A C     1 
ATOM   327  O  O     . GLN A 1 49  ? 20.984  1.308  29.930 1.00 13.60 ? 41  GLN A O     1 
ATOM   328  C  CB    . GLN A 1 49  ? 18.961  1.200  27.977 1.00 16.47 ? 41  GLN A CB    1 
ATOM   329  C  CG    . GLN A 1 49  ? 18.548  -0.115 28.544 1.00 18.31 ? 41  GLN A CG    1 
ATOM   330  C  CD    . GLN A 1 49  ? 17.204  -0.011 29.150 1.00 19.35 ? 41  GLN A CD    1 
ATOM   331  O  OE1   . GLN A 1 49  ? 16.200  0.029  28.432 1.00 22.08 ? 41  GLN A OE1   1 
ATOM   332  N  NE2   . GLN A 1 49  ? 17.160  0.089  30.466 1.00 20.87 ? 41  GLN A NE2   1 
ATOM   333  N  N     . PRO A 1 50  ? 19.614  2.336  31.424 1.00 12.00 ? 42  PRO A N     1 
ATOM   334  C  CA    . PRO A 1 50  ? 20.542  1.940  32.493 1.00 12.06 ? 42  PRO A CA    1 
ATOM   335  C  C     . PRO A 1 50  ? 20.625  0.420  32.620 1.00 11.93 ? 42  PRO A C     1 
ATOM   336  O  O     . PRO A 1 50  ? 19.636  -0.268 32.376 1.00 12.04 ? 42  PRO A O     1 
ATOM   337  C  CB    . PRO A 1 50  ? 19.913  2.524  33.775 1.00 11.92 ? 42  PRO A CB    1 
ATOM   338  C  CG    . PRO A 1 50  ? 18.889  3.509  33.308 1.00 11.45 ? 42  PRO A CG    1 
ATOM   339  C  CD    . PRO A 1 50  ? 18.418  2.998  31.963 1.00 11.89 ? 42  PRO A CD    1 
ATOM   340  N  N     . THR A 1 51  ? 21.795  -0.096 32.959 1.00 11.65 ? 43  THR A N     1 
ATOM   341  C  CA    . THR A 1 51  ? 21.885  -1.507 33.318 1.00 12.17 ? 43  THR A CA    1 
ATOM   342  C  C     . THR A 1 51  ? 21.537  -1.659 34.796 1.00 12.66 ? 43  THR A C     1 
ATOM   343  O  O     . THR A 1 51  ? 21.595  -0.695 35.573 1.00 11.73 ? 43  THR A O     1 
ATOM   344  C  CB    . THR A 1 51  ? 23.296  -2.058 33.136 1.00 12.04 ? 43  THR A CB    1 
ATOM   345  O  OG1   . THR A 1 51  ? 24.139  -1.461 34.103 1.00 11.57 ? 43  THR A OG1   1 
ATOM   346  C  CG2   . THR A 1 51  ? 23.837  -1.785 31.695 1.00 12.20 ? 43  THR A CG2   1 
ATOM   347  N  N     . GLU A 1 52  ? 21.261  -2.890 35.208 1.00 14.09 ? 44  GLU A N     1 
ATOM   348  C  CA    . GLU A 1 52  ? 20.933  -3.126 36.612 1.00 15.17 ? 44  GLU A CA    1 
ATOM   349  C  C     . GLU A 1 52  ? 22.104  -2.730 37.508 1.00 15.03 ? 44  GLU A C     1 
ATOM   350  O  O     . GLU A 1 52  ? 21.901  -2.154 38.582 1.00 14.72 ? 44  GLU A O     1 
ATOM   351  C  CB    . GLU A 1 52  ? 20.519  -4.579 36.838 1.00 17.49 ? 44  GLU A CB    1 
ATOM   352  C  CG    . GLU A 1 52  ? 20.277  -4.909 38.307 1.00 19.78 ? 44  GLU A CG    1 
ATOM   353  C  CD    . GLU A 1 52  ? 19.991  -6.373 38.531 1.00 22.99 ? 44  GLU A CD    1 
ATOM   354  O  OE1   . GLU A 1 52  ? 20.860  -7.054 39.084 1.00 25.96 ? 44  GLU A OE1   1 
ATOM   355  O  OE2   . GLU A 1 52  ? 18.913  -6.837 38.125 1.00 26.51 ? 44  GLU A OE2   1 
ATOM   356  N  N     . GLU A 1 53  ? 23.342  -2.968 37.061 1.00 15.04 ? 45  GLU A N     1 
ATOM   357  C  CA    . GLU A 1 53  ? 24.481  -2.618 37.904 1.00 15.36 ? 45  GLU A CA    1 
ATOM   358  C  C     . GLU A 1 53  ? 24.613  -1.109 38.029 1.00 14.69 ? 45  GLU A C     1 
ATOM   359  O  O     . GLU A 1 53  ? 24.993  -0.576 39.093 1.00 14.73 ? 45  GLU A O     1 
ATOM   360  C  CB    . GLU A 1 53  ? 25.784  -3.188 37.377 1.00 16.50 ? 45  GLU A CB    1 
ATOM   361  C  CG    . GLU A 1 53  ? 26.905  -3.113 38.414 1.00 17.54 ? 45  GLU A CG    1 
ATOM   362  C  CD    . GLU A 1 53  ? 26.675  -4.037 39.612 1.00 18.75 ? 45  GLU A CD    1 
ATOM   363  O  OE1   . GLU A 1 53  ? 25.975  -5.083 39.496 1.00 18.62 ? 45  GLU A OE1   1 
ATOM   364  O  OE2   . GLU A 1 53  ? 27.220  -3.712 40.686 1.00 20.22 ? 45  GLU A OE2   1 
ATOM   365  N  N     . GLN A 1 54  ? 24.306  -0.410 36.942 1.00 13.74 ? 46  GLN A N     1 
ATOM   366  C  CA    . GLN A 1 54  ? 24.282  1.046  37.007 1.00 13.20 ? 46  GLN A CA    1 
ATOM   367  C  C     . GLN A 1 54  ? 23.257  1.567  38.015 1.00 12.79 ? 46  GLN A C     1 
ATOM   368  O  O     . GLN A 1 54  ? 23.558  2.482  38.800 1.00 12.34 ? 46  GLN A O     1 
ATOM   369  C  CB    . GLN A 1 54  ? 24.051  1.620  35.615 1.00 13.13 ? 46  GLN A CB    1 
ATOM   370  C  CG    . GLN A 1 54  ? 25.306  1.597  34.764 1.00 13.72 ? 46  GLN A CG    1 
ATOM   371  C  CD    . GLN A 1 54  ? 25.036  2.139  33.390 1.00 14.22 ? 46  GLN A CD    1 
ATOM   372  O  OE1   . GLN A 1 54  ? 24.006  1.813  32.785 1.00 13.76 ? 46  GLN A OE1   1 
ATOM   373  N  NE2   . GLN A 1 54  ? 25.919  3.029  32.913 1.00 14.39 ? 46  GLN A NE2   1 
ATOM   374  N  N     . ALA A 1 55  ? 22.054  1.001  37.988 1.00 12.47 ? 47  ALA A N     1 
ATOM   375  C  CA    . ALA A 1 55  ? 21.001  1.377  38.935 1.00 12.71 ? 47  ALA A CA    1 
ATOM   376  C  C     . ALA A 1 55  ? 21.439  1.101  40.366 1.00 13.27 ? 47  ALA A C     1 
ATOM   377  O  O     . ALA A 1 55  ? 21.246  1.939  41.242 1.00 13.36 ? 47  ALA A O     1 
ATOM   378  C  CB    . ALA A 1 55  ? 19.698  0.634  38.638 1.00 12.14 ? 47  ALA A CB    1 
ATOM   379  N  N     . LYS A 1 56  ? 22.052  -0.061 40.586 1.00 13.89 ? 48  LYS A N     1 
ATOM   380  C  CA    . LYS A 1 56  ? 22.519  -0.448 41.910 1.00 15.30 ? 48  LYS A CA    1 
ATOM   381  C  C     . LYS A 1 56  ? 23.469  0.566  42.509 1.00 15.75 ? 48  LYS A C     1 
ATOM   382  O  O     . LYS A 1 56  ? 23.323  0.947  43.678 1.00 15.68 ? 48  LYS A O     1 
ATOM   383  C  CB    . LYS A 1 56  ? 23.193  -1.828 41.889 1.00 16.17 ? 48  LYS A CB    1 
ATOM   384  C  CG    . LYS A 1 56  ? 22.215  -2.984 41.832 1.00 17.01 ? 48  LYS A CG    1 
ATOM   385  C  CD    . LYS A 1 56  ? 22.917  -4.318 41.524 1.00 18.47 ? 48  LYS A CD    1 
ATOM   386  C  CE    . LYS A 1 56  ? 23.947  -4.694 42.580 1.00 19.66 ? 48  LYS A CE    1 
ATOM   387  N  NZ    . LYS A 1 56  ? 24.662  -5.981 42.285 1.00 22.19 ? 48  LYS A NZ    1 
ATOM   388  N  N     . GLN A 1 57  ? 24.434  0.996  41.709 1.00 16.45 ? 49  GLN A N     1 
ATOM   389  C  CA    . GLN A 1 57  ? 25.425  1.989  42.137 1.00 17.52 ? 49  GLN A CA    1 
ATOM   390  C  C     . GLN A 1 57  ? 24.833  3.385  42.306 1.00 16.54 ? 49  GLN A C     1 
ATOM   391  O  O     . GLN A 1 57  ? 25.156  4.098  43.248 1.00 16.55 ? 49  GLN A O     1 
ATOM   392  C  CB    . GLN A 1 57  ? 26.573  2.067  41.122 1.00 19.36 ? 49  GLN A CB    1 
ATOM   393  C  CG    . GLN A 1 57  ? 27.515  0.879  41.161 1.00 22.42 ? 49  GLN A CG    1 
ATOM   394  C  CD    . GLN A 1 57  ? 27.943  0.520  42.564 1.00 25.15 ? 49  GLN A CD    1 
ATOM   395  O  OE1   . GLN A 1 57  ? 27.818  -0.638 42.965 1.00 29.48 ? 49  GLN A OE1   1 
ATOM   396  N  NE2   . GLN A 1 57  ? 28.432  1.512  43.331 1.00 26.20 ? 49  GLN A NE2   1 
ATOM   397  N  N     . HIS A 1 58  ? 23.972  3.781  41.381 1.00 15.31 ? 50  HIS A N     1 
ATOM   398  C  CA    . HIS A 1 58  ? 23.310  5.072  41.481 1.00 14.66 ? 50  HIS A CA    1 
ATOM   399  C  C     . HIS A 1 58  ? 22.569  5.186  42.788 1.00 14.95 ? 50  HIS A C     1 
ATOM   400  O  O     . HIS A 1 58  ? 22.603  6.233  43.430 1.00 15.22 ? 50  HIS A O     1 
ATOM   401  C  CB    . HIS A 1 58  ? 22.335  5.261  40.340 1.00 13.71 ? 50  HIS A CB    1 
ATOM   402  C  CG    . HIS A 1 58  ? 21.577  6.548  40.405 1.00 13.11 ? 50  HIS A CG    1 
ATOM   403  N  ND1   . HIS A 1 58  ? 22.129  7.720  40.070 1.00 13.26 ? 50  HIS A ND1   1 
ATOM   404  C  CD2   . HIS A 1 58  ? 20.278  6.818  40.769 1.00 12.72 ? 50  HIS A CD2   1 
ATOM   405  C  CE1   . HIS A 1 58  ? 21.219  8.702  40.206 1.00 12.85 ? 50  HIS A CE1   1 
ATOM   406  N  NE2   . HIS A 1 58  ? 20.086  8.149  40.639 1.00 12.46 ? 50  HIS A NE2   1 
ATOM   407  N  N     . TYR A 1 59  ? 21.911  4.107  43.203 1.00 14.78 ? 51  TYR A N     1 
ATOM   408  C  CA    . TYR A 1 59  ? 21.148  4.101  44.448 1.00 15.23 ? 51  TYR A CA    1 
ATOM   409  C  C     . TYR A 1 59  ? 21.845  3.325  45.581 1.00 16.26 ? 51  TYR A C     1 
ATOM   410  O  O     . TYR A 1 59  ? 21.188  2.845  46.509 1.00 16.22 ? 51  TYR A O     1 
ATOM   411  C  CB    . TYR A 1 59  ? 19.766  3.520  44.187 1.00 14.66 ? 51  TYR A CB    1 
ATOM   412  C  CG    . TYR A 1 59  ? 18.838  4.410  43.401 1.00 14.09 ? 51  TYR A CG    1 
ATOM   413  C  CD1   . TYR A 1 59  ? 18.482  5.677  43.881 1.00 13.71 ? 51  TYR A CD1   1 
ATOM   414  C  CD2   . TYR A 1 59  ? 18.239  3.958  42.217 1.00 13.57 ? 51  TYR A CD2   1 
ATOM   415  C  CE1   . TYR A 1 59  ? 17.599  6.476  43.194 1.00 13.19 ? 51  TYR A CE1   1 
ATOM   416  C  CE2   . TYR A 1 59  ? 17.346  4.755  41.519 1.00 12.98 ? 51  TYR A CE2   1 
ATOM   417  C  CZ    . TYR A 1 59  ? 17.020  6.007  42.025 1.00 13.00 ? 51  TYR A CZ    1 
ATOM   418  O  OH    . TYR A 1 59  ? 16.160  6.801  41.354 1.00 12.15 ? 51  TYR A OH    1 
ATOM   419  N  N     . ILE A 1 60  ? 23.171  3.260  45.533 1.00 17.07 ? 52  ILE A N     1 
ATOM   420  C  CA    . ILE A 1 60  ? 23.942  2.438  46.459 1.00 18.53 ? 52  ILE A CA    1 
ATOM   421  C  C     . ILE A 1 60  ? 23.662  2.721  47.957 1.00 19.91 ? 52  ILE A C     1 
ATOM   422  O  O     . ILE A 1 60  ? 23.631  1.795  48.775 1.00 19.61 ? 52  ILE A O     1 
ATOM   423  C  CB    . ILE A 1 60  ? 25.453  2.528  46.121 1.00 19.33 ? 52  ILE A CB    1 
ATOM   424  C  CG1   . ILE A 1 60  ? 26.242  1.421  46.832 1.00 20.24 ? 52  ILE A CG1   1 
ATOM   425  C  CG2   . ILE A 1 60  ? 26.010  3.941  46.396 1.00 18.96 ? 52  ILE A CG2   1 
ATOM   426  C  CD1   . ILE A 1 60  ? 25.855  0.010  46.424 1.00 20.76 ? 52  ILE A CD1   1 
ATOM   427  N  N     . ASP A 1 61  ? 23.395  3.977  48.302 1.00 20.82 ? 53  ASP A N     1 
ATOM   428  C  CA    . ASP A 1 61  ? 23.065  4.350  49.686 1.00 22.68 ? 53  ASP A CA    1 
ATOM   429  C  C     . ASP A 1 61  ? 21.800  3.698  50.209 1.00 21.65 ? 53  ASP A C     1 
ATOM   430  O  O     . ASP A 1 61  ? 21.615  3.637  51.404 1.00 21.94 ? 53  ASP A O     1 
ATOM   431  C  CB    . ASP A 1 61  ? 22.881  5.859  49.805 1.00 24.61 ? 53  ASP A CB    1 
ATOM   432  C  CG    . ASP A 1 61  ? 24.171  6.613  49.672 1.00 27.52 ? 53  ASP A CG    1 
ATOM   433  O  OD1   . ASP A 1 61  ? 25.264  5.996  49.807 1.00 30.54 ? 53  ASP A OD1   1 
ATOM   434  O  OD2   . ASP A 1 61  ? 24.086  7.846  49.441 1.00 31.18 ? 53  ASP A OD2   1 
ATOM   435  N  N     . LEU A 1 62  ? 20.932  3.220  49.317 1.00 20.04 ? 54  LEU A N     1 
ATOM   436  C  CA    . LEU A 1 62  ? 19.665  2.633  49.712 1.00 19.71 ? 54  LEU A CA    1 
ATOM   437  C  C     . LEU A 1 62  ? 19.677  1.107  49.656 1.00 19.64 ? 54  LEU A C     1 
ATOM   438  O  O     . LEU A 1 62  ? 18.617  0.493  49.693 1.00 19.08 ? 54  LEU A O     1 
ATOM   439  C  CB    . LEU A 1 62  ? 18.535  3.168  48.802 1.00 19.33 ? 54  LEU A CB    1 
ATOM   440  C  CG    . LEU A 1 62  ? 18.374  4.694  48.755 1.00 19.40 ? 54  LEU A CG    1 
ATOM   441  C  CD1   . LEU A 1 62  ? 17.395  5.145  47.662 1.00 18.74 ? 54  LEU A CD1   1 
ATOM   442  C  CD2   . LEU A 1 62  ? 17.921  5.173  50.143 1.00 19.73 ? 54  LEU A CD2   1 
ATOM   443  N  N     . ALA A 1 63  ? 20.863  0.500  49.600 1.00 19.85 ? 55  ALA A N     1 
ATOM   444  C  CA    . ALA A 1 63  ? 20.990  -0.952 49.371 1.00 20.67 ? 55  ALA A CA    1 
ATOM   445  C  C     . ALA A 1 63  ? 20.358  -1.815 50.470 1.00 21.45 ? 55  ALA A C     1 
ATOM   446  O  O     . ALA A 1 63  ? 19.995  -2.962 50.235 1.00 22.19 ? 55  ALA A O     1 
ATOM   447  C  CB    . ALA A 1 63  ? 22.464  -1.339 49.183 1.00 20.87 ? 55  ALA A CB    1 
ATOM   448  N  N     . SER A 1 64  ? 20.234  -1.279 51.674 1.00 22.66 ? 56  SER A N     1 
ATOM   449  C  CA    . SER A 1 64  ? 19.641  -2.053 52.765 1.00 23.25 ? 56  SER A CA    1 
ATOM   450  C  C     . SER A 1 64  ? 18.120  -1.820 52.890 1.00 22.94 ? 56  SER A C     1 
ATOM   451  O  O     . SER A 1 64  ? 17.460  -2.482 53.699 1.00 22.85 ? 56  SER A O     1 
ATOM   452  C  CB    . SER A 1 64  ? 20.346  -1.729 54.080 1.00 24.65 ? 56  SER A CB    1 
ATOM   453  O  OG    . SER A 1 64  ? 20.074  -0.382 54.473 1.00 26.69 ? 56  SER A OG    1 
ATOM   454  N  N     . LYS A 1 65  ? 17.569  -0.883 52.110 1.00 21.24 ? 57  LYS A N     1 
ATOM   455  C  CA    . LYS A 1 65  ? 16.147  -0.532 52.201 1.00 21.07 ? 57  LYS A CA    1 
ATOM   456  C  C     . LYS A 1 65  ? 15.317  -1.618 51.501 1.00 21.45 ? 57  LYS A C     1 
ATOM   457  O  O     . LYS A 1 65  ? 15.766  -2.221 50.531 1.00 21.17 ? 57  LYS A O     1 
ATOM   458  C  CB    . LYS A 1 65  ? 15.883  0.867  51.619 1.00 20.35 ? 57  LYS A CB    1 
ATOM   459  N  N     . PRO A 1 66  ? 14.103  -1.900 52.009 1.00 22.19 ? 58  PRO A N     1 
ATOM   460  C  CA    . PRO A 1 66  ? 13.338  -3.047 51.496 1.00 22.32 ? 58  PRO A CA    1 
ATOM   461  C  C     . PRO A 1 66  ? 12.807  -2.891 50.063 1.00 20.89 ? 58  PRO A C     1 
ATOM   462  O  O     . PRO A 1 66  ? 12.436  -3.866 49.455 1.00 20.45 ? 58  PRO A O     1 
ATOM   463  C  CB    . PRO A 1 66  ? 12.178  -3.178 52.501 1.00 23.36 ? 58  PRO A CB    1 
ATOM   464  C  CG    . PRO A 1 66  ? 12.007  -1.797 53.046 1.00 23.71 ? 58  PRO A CG    1 
ATOM   465  C  CD    . PRO A 1 66  ? 13.400  -1.208 53.099 1.00 23.19 ? 58  PRO A CD    1 
ATOM   466  N  N     . PHE A 1 67  ? 12.782  -1.675 49.541 1.00 20.06 ? 59  PHE A N     1 
ATOM   467  C  CA    . PHE A 1 67  ? 12.320  -1.445 48.186 1.00 19.58 ? 59  PHE A CA    1 
ATOM   468  C  C     . PHE A 1 67  ? 13.474  -1.456 47.163 1.00 19.08 ? 59  PHE A C     1 
ATOM   469  O  O     . PHE A 1 67  ? 13.226  -1.286 45.989 1.00 18.30 ? 59  PHE A O     1 
ATOM   470  C  CB    . PHE A 1 67  ? 11.571  -0.110 48.108 1.00 19.27 ? 59  PHE A CB    1 
ATOM   471  C  CG    . PHE A 1 67  ? 12.360  1.052  48.622 1.00 19.32 ? 59  PHE A CG    1 
ATOM   472  C  CD1   . PHE A 1 67  ? 13.215  1.753  47.789 1.00 19.41 ? 59  PHE A CD1   1 
ATOM   473  C  CD2   . PHE A 1 67  ? 12.248  1.446  49.938 1.00 20.03 ? 59  PHE A CD2   1 
ATOM   474  C  CE1   . PHE A 1 67  ? 13.952  2.821  48.259 1.00 19.10 ? 59  PHE A CE1   1 
ATOM   475  C  CE2   . PHE A 1 67  ? 12.985  2.510  50.421 1.00 20.07 ? 59  PHE A CE2   1 
ATOM   476  C  CZ    . PHE A 1 67  ? 13.839  3.201  49.586 1.00 19.63 ? 59  PHE A CZ    1 
ATOM   477  N  N     . TYR A 1 68  ? 14.712  -1.666 47.602 1.00 18.91 ? 60  TYR A N     1 
ATOM   478  C  CA    . TYR A 1 68  ? 15.897  -1.524 46.718 1.00 18.60 ? 60  TYR A CA    1 
ATOM   479  C  C     . TYR A 1 68  ? 15.891  -2.409 45.491 1.00 18.37 ? 60  TYR A C     1 
ATOM   480  O  O     . TYR A 1 68  ? 16.190  -1.917 44.415 1.00 17.50 ? 60  TYR A O     1 
ATOM   481  C  CB    . TYR A 1 68  ? 17.180  -1.787 47.506 1.00 18.89 ? 60  TYR A CB    1 
ATOM   482  C  CG    . TYR A 1 68  ? 18.516  -1.594 46.781 1.00 18.46 ? 60  TYR A CG    1 
ATOM   483  C  CD1   . TYR A 1 68  ? 19.019  -0.326 46.512 1.00 17.81 ? 60  TYR A CD1   1 
ATOM   484  C  CD2   . TYR A 1 68  ? 19.318  -2.695 46.467 1.00 18.55 ? 60  TYR A CD2   1 
ATOM   485  C  CE1   . TYR A 1 68  ? 20.264  -0.157 45.915 1.00 17.81 ? 60  TYR A CE1   1 
ATOM   486  C  CE2   . TYR A 1 68  ? 20.556  -2.537 45.865 1.00 18.31 ? 60  TYR A CE2   1 
ATOM   487  C  CZ    . TYR A 1 68  ? 21.033  -1.271 45.588 1.00 18.35 ? 60  TYR A CZ    1 
ATOM   488  O  OH    . TYR A 1 68  ? 22.287  -1.133 45.002 1.00 17.81 ? 60  TYR A OH    1 
ATOM   489  N  N     . SER A 1 69  ? 15.555  -3.693 45.639 1.00 18.84 ? 61  SER A N     1 
ATOM   490  C  CA    . SER A 1 69  ? 15.571  -4.597 44.493 1.00 19.64 ? 61  SER A CA    1 
ATOM   491  C  C     . SER A 1 69  ? 14.584  -4.167 43.450 1.00 18.81 ? 61  SER A C     1 
ATOM   492  O  O     . SER A 1 69  ? 14.905  -4.219 42.271 1.00 18.26 ? 61  SER A O     1 
ATOM   493  C  CB    . SER A 1 69  ? 15.264  -6.033 44.864 1.00 21.56 ? 61  SER A CB    1 
ATOM   494  O  OG    . SER A 1 69  ? 16.302  -6.513 45.672 1.00 25.18 ? 61  SER A OG    1 
ATOM   495  N  N     . GLY A 1 70  ? 13.383  -3.774 43.888 1.00 18.48 ? 62  GLY A N     1 
ATOM   496  C  CA    . GLY A 1 70  ? 12.351  -3.306 42.971 1.00 17.44 ? 62  GLY A CA    1 
ATOM   497  C  C     . GLY A 1 70  ? 12.743  -1.990 42.315 1.00 16.33 ? 62  GLY A C     1 
ATOM   498  O  O     . GLY A 1 70  ? 12.550  -1.818 41.115 1.00 15.46 ? 62  GLY A O     1 
ATOM   499  N  N     . LEU A 1 71  ? 13.309  -1.070 43.093 1.00 15.64 ? 63  LEU A N     1 
ATOM   500  C  CA    . LEU A 1 71  ? 13.809  0.203  42.544 1.00 15.00 ? 63  LEU A CA    1 
ATOM   501  C  C     . LEU A 1 71  ? 14.856  -0.001 41.444 1.00 14.70 ? 63  LEU A C     1 
ATOM   502  O  O     . LEU A 1 71  ? 14.813  0.628  40.379 1.00 14.05 ? 63  LEU A O     1 
ATOM   503  C  CB    . LEU A 1 71  ? 14.396  1.050  43.674 1.00 15.15 ? 63  LEU A CB    1 
ATOM   504  C  CG    . LEU A 1 71  ? 15.127  2.341  43.312 1.00 14.84 ? 63  LEU A CG    1 
ATOM   505  C  CD1   . LEU A 1 71  ? 14.192  3.348  42.622 1.00 13.98 ? 63  LEU A CD1   1 
ATOM   506  C  CD2   . LEU A 1 71  ? 15.735  2.944  44.562 1.00 14.82 ? 63  LEU A CD2   1 
ATOM   507  N  N     . VAL A 1 72  ? 15.806  -0.880 41.716 1.00 14.63 ? 64  VAL A N     1 
ATOM   508  C  CA    . VAL A 1 72  ? 16.931  -1.121 40.834 1.00 14.76 ? 64  VAL A CA    1 
ATOM   509  C  C     . VAL A 1 72  ? 16.466  -1.806 39.546 1.00 14.57 ? 64  VAL A C     1 
ATOM   510  O  O     . VAL A 1 72  ? 16.908  -1.440 38.444 1.00 14.02 ? 64  VAL A O     1 
ATOM   511  C  CB    . VAL A 1 72  ? 18.000  -1.949 41.617 1.00 15.64 ? 64  VAL A CB    1 
ATOM   512  C  CG1   . VAL A 1 72  ? 18.783  -2.876 40.726 1.00 16.45 ? 64  VAL A CG1   1 
ATOM   513  C  CG2   . VAL A 1 72  ? 18.893  -1.004 42.424 1.00 15.90 ? 64  VAL A CG2   1 
ATOM   514  N  N     . SER A 1 73  ? 15.553  -2.777 39.703 1.00 14.57 ? 65  SER A N     1 
ATOM   515  C  CA    A SER A 1 73  ? 14.914  -3.471 38.584 0.50 14.68 ? 65  SER A CA    1 
ATOM   516  C  CA    B SER A 1 73  ? 14.954  -3.454 38.560 0.50 14.57 ? 65  SER A CA    1 
ATOM   517  C  C     . SER A 1 73  ? 14.146  -2.507 37.672 1.00 14.04 ? 65  SER A C     1 
ATOM   518  O  O     . SER A 1 73  ? 14.336  -2.499 36.429 1.00 13.69 ? 65  SER A O     1 
ATOM   519  C  CB    A SER A 1 73  ? 13.941  -4.529 39.109 0.50 15.33 ? 65  SER A CB    1 
ATOM   520  C  CB    B SER A 1 73  ? 14.093  -4.615 39.028 0.50 15.11 ? 65  SER A CB    1 
ATOM   521  O  OG    A SER A 1 73  ? 13.348  -5.224 38.026 0.50 15.91 ? 65  SER A OG    1 
ATOM   522  O  OG    B SER A 1 73  ? 14.945  -5.687 39.355 0.50 15.56 ? 65  SER A OG    1 
ATOM   523  N  N     . TYR A 1 74  ? 13.280  -1.699 38.292 1.00 13.43 ? 66  TYR A N     1 
ATOM   524  C  CA    A TYR A 1 74  ? 12.484  -0.738 37.550 0.50 12.75 ? 66  TYR A CA    1 
ATOM   525  C  CA    B TYR A 1 74  ? 12.468  -0.703 37.572 0.50 13.15 ? 66  TYR A CA    1 
ATOM   526  C  C     . TYR A 1 74  ? 13.325  0.329  36.845 1.00 12.42 ? 66  TYR A C     1 
ATOM   527  O  O     . TYR A 1 74  ? 13.048  0.662  35.688 1.00 12.05 ? 66  TYR A O     1 
ATOM   528  C  CB    A TYR A 1 74  ? 11.425  -0.033 38.405 0.50 12.29 ? 66  TYR A CB    1 
ATOM   529  C  CB    B TYR A 1 74  ? 11.462  -0.042 38.543 0.50 13.25 ? 66  TYR A CB    1 
ATOM   530  C  CG    A TYR A 1 74  ? 10.512  0.689  37.470 0.50 11.60 ? 66  TYR A CG    1 
ATOM   531  C  CG    B TYR A 1 74  ? 11.173  1.463  38.477 0.50 13.07 ? 66  TYR A CG    1 
ATOM   532  C  CD1   A TYR A 1 74  ? 9.685   -0.031 36.636 0.50 11.65 ? 66  TYR A CD1   1 
ATOM   533  C  CD1   B TYR A 1 74  ? 10.306  2.009  37.541 0.50 12.93 ? 66  TYR A CD1   1 
ATOM   534  C  CD2   A TYR A 1 74  ? 10.550  2.080  37.326 0.50 11.27 ? 66  TYR A CD2   1 
ATOM   535  C  CD2   B TYR A 1 74  ? 11.702  2.322  39.441 0.50 13.29 ? 66  TYR A CD2   1 
ATOM   536  C  CE1   A TYR A 1 74  ? 8.864   0.589  35.731 0.50 11.37 ? 66  TYR A CE1   1 
ATOM   537  C  CE1   B TYR A 1 74  ? 10.015  3.369  37.535 0.50 12.31 ? 66  TYR A CE1   1 
ATOM   538  C  CE2   A TYR A 1 74  ? 9.719   2.718  36.412 0.50 10.85 ? 66  TYR A CE2   1 
ATOM   539  C  CE2   B TYR A 1 74  ? 11.420  3.680  39.456 0.50 12.83 ? 66  TYR A CE2   1 
ATOM   540  C  CZ    A TYR A 1 74  ? 8.881   1.958  35.611 0.50 10.99 ? 66  TYR A CZ    1 
ATOM   541  C  CZ    B TYR A 1 74  ? 10.569  4.209  38.507 0.50 12.44 ? 66  TYR A CZ    1 
ATOM   542  O  OH    A TYR A 1 74  ? 8.058   2.519  34.651 0.50 10.33 ? 66  TYR A OH    1 
ATOM   543  O  OH    B TYR A 1 74  ? 10.286  5.561  38.556 0.50 11.32 ? 66  TYR A OH    1 
ATOM   544  N  N     . PHE A 1 75  ? 14.351  0.831  37.529 1.00 12.15 ? 67  PHE A N     1 
ATOM   545  C  CA    . PHE A 1 75  ? 15.188  1.912  36.978 1.00 11.71 ? 67  PHE A CA    1 
ATOM   546  C  C     . PHE A 1 75  ? 15.934  1.447  35.721 1.00 11.72 ? 67  PHE A C     1 
ATOM   547  O  O     . PHE A 1 75  ? 16.246  2.260  34.843 1.00 11.60 ? 67  PHE A O     1 
ATOM   548  C  CB    . PHE A 1 75  ? 16.115  2.457  38.068 1.00 11.81 ? 67  PHE A CB    1 
ATOM   549  C  CG    . PHE A 1 75  ? 16.802  3.771  37.728 1.00 11.43 ? 67  PHE A CG    1 
ATOM   550  C  CD1   . PHE A 1 75  ? 18.054  3.786  37.126 1.00 11.59 ? 67  PHE A CD1   1 
ATOM   551  C  CD2   . PHE A 1 75  ? 16.213  4.969  38.025 1.00 11.41 ? 67  PHE A CD2   1 
ATOM   552  C  CE1   . PHE A 1 75  ? 18.697  5.001  36.819 1.00 11.29 ? 67  PHE A CE1   1 
ATOM   553  C  CE2   . PHE A 1 75  ? 16.829  6.189  37.727 1.00 11.31 ? 67  PHE A CE2   1 
ATOM   554  C  CZ    . PHE A 1 75  ? 18.071  6.198  37.113 1.00 11.16 ? 67  PHE A CZ    1 
ATOM   555  N  N     . SER A 1 76  ? 16.217  0.146  35.634 1.00 11.92 ? 68  SER A N     1 
ATOM   556  C  CA    . SER A 1 76  ? 16.919  -0.448 34.509 1.00 11.97 ? 68  SER A CA    1 
ATOM   557  C  C     . SER A 1 76  ? 15.974  -1.192 33.541 1.00 12.25 ? 68  SER A C     1 
ATOM   558  O  O     . SER A 1 76  ? 16.444  -1.868 32.628 1.00 13.00 ? 68  SER A O     1 
ATOM   559  C  CB    . SER A 1 76  ? 18.001  -1.410 35.039 1.00 12.51 ? 68  SER A CB    1 
ATOM   560  O  OG    . SER A 1 76  ? 17.406  -2.400 35.841 1.00 12.41 ? 68  SER A OG    1 
ATOM   561  N  N     . SER A 1 77  ? 14.659  -1.022 33.701 1.00 12.18 ? 69  SER A N     1 
ATOM   562  C  CA    . SER A 1 77  ? 13.657  -1.714 32.871 1.00 12.50 ? 69  SER A CA    1 
ATOM   563  C  C     . SER A 1 77  ? 13.431  -1.064 31.519 1.00 12.06 ? 69  SER A C     1 
ATOM   564  O  O     . SER A 1 77  ? 12.853  -1.666 30.645 1.00 12.26 ? 69  SER A O     1 
ATOM   565  C  CB    . SER A 1 77  ? 12.315  -1.789 33.617 1.00 12.86 ? 69  SER A CB    1 
ATOM   566  O  OG    . SER A 1 77  ? 11.689  -0.497 33.677 1.00 12.91 ? 69  SER A OG    1 
ATOM   567  N  N     . GLY A 1 78  ? 13.877  0.183  31.348 1.00 11.39 ? 70  GLY A N     1 
ATOM   568  C  CA    . GLY A 1 78  ? 13.564  0.948  30.155 1.00 10.74 ? 70  GLY A CA    1 
ATOM   569  C  C     . GLY A 1 78  ? 14.440  2.175  30.087 1.00 10.00 ? 70  GLY A C     1 
ATOM   570  O  O     . GLY A 1 78  ? 15.237  2.407  31.005 1.00 9.72  ? 70  GLY A O     1 
ATOM   571  N  N     . PRO A 1 79  ? 14.325  2.955  29.010 1.00 9.45  ? 71  PRO A N     1 
ATOM   572  C  CA    . PRO A 1 79  ? 15.199  4.113  28.894 1.00 9.06  ? 71  PRO A CA    1 
ATOM   573  C  C     . PRO A 1 79  ? 14.889  5.192  29.924 1.00 8.39  ? 71  PRO A C     1 
ATOM   574  O  O     . PRO A 1 79  ? 13.732  5.344  30.317 1.00 7.94  ? 71  PRO A O     1 
ATOM   575  C  CB    . PRO A 1 79  ? 14.850  4.698  27.531 1.00 9.20  ? 71  PRO A CB    1 
ATOM   576  C  CG    . PRO A 1 79  ? 13.547  4.097  27.172 1.00 9.69  ? 71  PRO A CG    1 
ATOM   577  C  CD    . PRO A 1 79  ? 13.574  2.728  27.768 1.00 9.70  ? 71  PRO A CD    1 
ATOM   578  N  N     . ILE A 1 80  ? 15.933  5.923  30.317 1.00 7.89  ? 72  ILE A N     1 
ATOM   579  C  CA    . ILE A 1 80  ? 15.805  7.186  31.012 1.00 7.59  ? 72  ILE A CA    1 
ATOM   580  C  C     . ILE A 1 80  ? 16.362  8.312  30.145 1.00 7.43  ? 72  ILE A C     1 
ATOM   581  O  O     . ILE A 1 80  ? 17.082  8.064  29.157 1.00 7.62  ? 72  ILE A O     1 
ATOM   582  C  CB    . ILE A 1 80  ? 16.559  7.155  32.369 1.00 7.65  ? 72  ILE A CB    1 
ATOM   583  C  CG1   . ILE A 1 80  ? 18.082  7.131  32.142 1.00 7.68  ? 72  ILE A CG1   1 
ATOM   584  C  CG2   . ILE A 1 80  ? 16.106  5.926  33.179 1.00 7.96  ? 72  ILE A CG2   1 
ATOM   585  C  CD1   . ILE A 1 80  ? 18.914  7.287  33.389 1.00 7.86  ? 72  ILE A CD1   1 
ATOM   586  N  N     . VAL A 1 81  ? 16.041  9.543  30.509 1.00 7.18  ? 73  VAL A N     1 
ATOM   587  C  CA    . VAL A 1 81  ? 16.710  10.699 29.930 1.00 7.28  ? 73  VAL A CA    1 
ATOM   588  C  C     . VAL A 1 81  ? 17.536  11.323 31.045 1.00 7.35  ? 73  VAL A C     1 
ATOM   589  O  O     . VAL A 1 81  ? 16.993  11.789 32.074 1.00 7.17  ? 73  VAL A O     1 
ATOM   590  C  CB    . VAL A 1 81  ? 15.710  11.705 29.310 1.00 7.20  ? 73  VAL A CB    1 
ATOM   591  C  CG1   . VAL A 1 81  ? 16.410  13.019 28.936 1.00 6.91  ? 73  VAL A CG1   1 
ATOM   592  C  CG2   . VAL A 1 81  ? 15.063  11.074 28.066 1.00 7.06  ? 73  VAL A CG2   1 
ATOM   593  N  N     . GLY A 1 82  ? 18.846  11.293 30.869 1.00 7.48  ? 74  GLY A N     1 
ATOM   594  C  CA    . GLY A 1 82  ? 19.764  11.906 31.845 1.00 7.80  ? 74  GLY A CA    1 
ATOM   595  C  C     . GLY A 1 82  ? 20.077  13.322 31.416 1.00 7.74  ? 74  GLY A C     1 
ATOM   596  O  O     . GLY A 1 82  ? 20.222  13.597 30.223 1.00 7.83  ? 74  GLY A O     1 
ATOM   597  N  N     . MET A 1 83  ? 20.224  14.219 32.381 1.00 7.99  ? 75  MET A N     1 
ATOM   598  C  CA    . MET A 1 83  ? 20.488  15.622 32.102 1.00 8.13  ? 75  MET A CA    1 
ATOM   599  C  C     . MET A 1 83  ? 21.448  16.195 33.130 1.00 8.16  ? 75  MET A C     1 
ATOM   600  O  O     . MET A 1 83  ? 21.454  15.770 34.280 1.00 8.04  ? 75  MET A O     1 
ATOM   601  C  CB    . MET A 1 83  ? 19.212  16.457 32.205 1.00 8.37  ? 75  MET A CB    1 
ATOM   602  C  CG    . MET A 1 83  ? 18.037  15.923 31.428 1.00 8.75  ? 75  MET A CG    1 
ATOM   603  S  SD    . MET A 1 83  ? 16.488  16.815 31.653 1.00 9.12  ? 75  MET A SD    1 
ATOM   604  C  CE    . MET A 1 83  ? 15.625  15.475 32.445 1.00 10.11 ? 75  MET A CE    1 
ATOM   605  N  N     . VAL A 1 84  ? 22.225  17.185 32.697 1.00 7.97  ? 76  VAL A N     1 
ATOM   606  C  CA    . VAL A 1 84  ? 23.002  18.009 33.605 1.00 8.08  ? 76  VAL A CA    1 
ATOM   607  C  C     . VAL A 1 84  ? 22.576  19.463 33.371 1.00 7.80  ? 76  VAL A C     1 
ATOM   608  O  O     . VAL A 1 84  ? 22.530  19.928 32.225 1.00 7.53  ? 76  VAL A O     1 
ATOM   609  C  CB    . VAL A 1 84  ? 24.517  17.809 33.400 1.00 8.31  ? 76  VAL A CB    1 
ATOM   610  C  CG1   . VAL A 1 84  ? 25.294  18.584 34.450 1.00 8.56  ? 76  VAL A CG1   1 
ATOM   611  C  CG2   . VAL A 1 84  ? 24.860  16.313 33.438 1.00 8.33  ? 76  VAL A CG2   1 
ATOM   612  N  N     . TRP A 1 85  ? 22.235  20.140 34.460 1.00 7.86  ? 77  TRP A N     1 
ATOM   613  C  CA    . TRP A 1 85  ? 21.746  21.525 34.456 1.00 7.96  ? 77  TRP A CA    1 
ATOM   614  C  C     . TRP A 1 85  ? 22.669  22.353 35.262 1.00 8.59  ? 77  TRP A C     1 
ATOM   615  O  O     . TRP A 1 85  ? 23.192  21.894 36.290 1.00 8.84  ? 77  TRP A O     1 
ATOM   616  C  CB    . TRP A 1 85  ? 20.346  21.619 35.050 1.00 7.63  ? 77  TRP A CB    1 
ATOM   617  C  CG    . TRP A 1 85  ? 19.292  21.014 34.187 1.00 7.18  ? 77  TRP A CG    1 
ATOM   618  C  CD1   . TRP A 1 85  ? 18.780  19.731 34.270 1.00 7.19  ? 77  TRP A CD1   1 
ATOM   619  C  CD2   . TRP A 1 85  ? 18.603  21.633 33.056 1.00 7.03  ? 77  TRP A CD2   1 
ATOM   620  N  NE1   . TRP A 1 85  ? 17.860  19.513 33.279 1.00 7.03  ? 77  TRP A NE1   1 
ATOM   621  C  CE2   . TRP A 1 85  ? 17.688  20.628 32.538 1.00 6.91  ? 77  TRP A CE2   1 
ATOM   622  C  CE3   . TRP A 1 85  ? 18.646  22.883 32.445 1.00 6.89  ? 77  TRP A CE3   1 
ATOM   623  C  CZ2   . TRP A 1 85  ? 16.876  20.877 31.454 1.00 6.73  ? 77  TRP A CZ2   1 
ATOM   624  C  CZ3   . TRP A 1 85  ? 17.803  23.126 31.379 1.00 6.86  ? 77  TRP A CZ3   1 
ATOM   625  C  CH2   . TRP A 1 85  ? 16.956  22.132 30.878 1.00 6.72  ? 77  TRP A CH2   1 
ATOM   626  N  N     . GLU A 1 86  ? 22.932  23.567 34.791 1.00 9.05  ? 78  GLU A N     1 
ATOM   627  C  CA    . GLU A 1 86  ? 23.866  24.451 35.450 1.00 9.63  ? 78  GLU A CA    1 
ATOM   628  C  C     . GLU A 1 86  ? 23.167  25.728 35.867 1.00 9.63  ? 78  GLU A C     1 
ATOM   629  O  O     . GLU A 1 86  ? 22.415  26.292 35.095 1.00 9.41  ? 78  GLU A O     1 
ATOM   630  C  CB    . GLU A 1 86  ? 25.043  24.771 34.520 1.00 10.28 ? 78  GLU A CB    1 
ATOM   631  C  CG    . GLU A 1 86  ? 26.080  25.712 35.120 1.00 11.15 ? 78  GLU A CG    1 
ATOM   632  C  CD    . GLU A 1 86  ? 27.224  26.021 34.159 1.00 12.01 ? 78  GLU A CD    1 
ATOM   633  O  OE1   . GLU A 1 86  ? 27.462  27.205 33.840 1.00 13.02 ? 78  GLU A OE1   1 
ATOM   634  O  OE2   . GLU A 1 86  ? 27.842  25.082 33.691 1.00 11.93 ? 78  GLU A OE2   1 
ATOM   635  N  N     . GLY A 1 87  ? 23.427  26.188 37.091 1.00 9.94  ? 79  GLY A N     1 
ATOM   636  C  CA    . GLY A 1 87  ? 22.871  27.448 37.554 1.00 10.22 ? 79  GLY A CA    1 
ATOM   637  C  C     . GLY A 1 87  ? 23.076  27.665 39.030 1.00 10.62 ? 79  GLY A C     1 
ATOM   638  O  O     . GLY A 1 87  ? 23.357  26.724 39.774 1.00 10.21 ? 79  GLY A O     1 
ATOM   639  N  N     . LEU A 1 88  ? 22.907  28.914 39.446 1.00 11.27 ? 80  LEU A N     1 
ATOM   640  C  CA    . LEU A 1 88  ? 22.965  29.279 40.865 1.00 11.81 ? 80  LEU A CA    1 
ATOM   641  C  C     . LEU A 1 88  ? 21.949  28.475 41.669 1.00 11.55 ? 80  LEU A C     1 
ATOM   642  O  O     . LEU A 1 88  ? 20.739  28.539 41.405 1.00 11.32 ? 80  LEU A O     1 
ATOM   643  C  CB    . LEU A 1 88  ? 22.687  30.764 41.047 1.00 12.50 ? 80  LEU A CB    1 
ATOM   644  C  CG    . LEU A 1 88  ? 22.814  31.369 42.453 1.00 13.54 ? 80  LEU A CG    1 
ATOM   645  C  CD1   . LEU A 1 88  ? 24.270  31.281 42.900 1.00 14.42 ? 80  LEU A CD1   1 
ATOM   646  C  CD2   . LEU A 1 88  ? 22.301  32.829 42.496 1.00 13.99 ? 80  LEU A CD2   1 
ATOM   647  N  N     . GLY A 1 89  ? 22.451  27.723 42.649 1.00 11.69 ? 81  GLY A N     1 
ATOM   648  C  CA    . GLY A 1 89  ? 21.618  26.937 43.549 1.00 11.66 ? 81  GLY A CA    1 
ATOM   649  C  C     . GLY A 1 89  ? 20.800  25.856 42.852 1.00 11.17 ? 81  GLY A C     1 
ATOM   650  O  O     . GLY A 1 89  ? 19.725  25.473 43.342 1.00 11.47 ? 81  GLY A O     1 
ATOM   651  N  N     . VAL A 1 90  ? 21.296  25.361 41.721 1.00 10.81 ? 82  VAL A N     1 
ATOM   652  C  CA    . VAL A 1 90  ? 20.543  24.445 40.867 1.00 10.23 ? 82  VAL A CA    1 
ATOM   653  C  C     . VAL A 1 90  ? 20.303  23.053 41.509 1.00 10.34 ? 82  VAL A C     1 
ATOM   654  O  O     . VAL A 1 90  ? 19.293  22.405 41.209 1.00 10.04 ? 82  VAL A O     1 
ATOM   655  C  CB    . VAL A 1 90  ? 21.184  24.312 39.461 1.00 9.84  ? 82  VAL A CB    1 
ATOM   656  C  CG1   . VAL A 1 90  ? 22.478  23.486 39.510 1.00 9.86  ? 82  VAL A CG1   1 
ATOM   657  C  CG2   . VAL A 1 90  ? 20.179  23.721 38.473 1.00 9.24  ? 82  VAL A CG2   1 
ATOM   658  N  N     . VAL A 1 91  ? 21.152  22.618 42.432 1.00 10.71 ? 83  VAL A N     1 
ATOM   659  C  CA    . VAL A 1 91  ? 20.865  21.351 43.127 1.00 11.18 ? 83  VAL A CA    1 
ATOM   660  C  C     . VAL A 1 91  ? 19.580  21.470 43.950 1.00 11.59 ? 83  VAL A C     1 
ATOM   661  O  O     . VAL A 1 91  ? 18.620  20.694 43.736 1.00 11.29 ? 83  VAL A O     1 
ATOM   662  C  CB    . VAL A 1 91  ? 22.024  20.869 44.002 1.00 11.49 ? 83  VAL A CB    1 
ATOM   663  C  CG1   . VAL A 1 91  ? 21.623  19.604 44.772 1.00 11.65 ? 83  VAL A CG1   1 
ATOM   664  C  CG2   . VAL A 1 91  ? 23.236  20.600 43.117 1.00 11.43 ? 83  VAL A CG2   1 
ATOM   665  N  N     . LYS A 1 92  ? 19.538  22.466 44.842 1.00 12.40 ? 84  LYS A N     1 
ATOM   666  C  CA    . LYS A 1 92  ? 18.316  22.745 45.637 1.00 13.27 ? 84  LYS A CA    1 
ATOM   667  C  C     . LYS A 1 92  ? 17.157  23.120 44.704 1.00 11.93 ? 84  LYS A C     1 
ATOM   668  O  O     . LYS A 1 92  ? 16.070  22.571 44.820 1.00 11.29 ? 84  LYS A O     1 
ATOM   669  C  CB    . LYS A 1 92  ? 18.550  23.846 46.675 1.00 15.22 ? 84  LYS A CB    1 
ATOM   670  C  CG    . LYS A 1 92  ? 17.303  24.273 47.451 1.00 17.46 ? 84  LYS A CG    1 
ATOM   671  C  CD    . LYS A 1 92  ? 17.639  25.401 48.427 1.00 19.43 ? 84  LYS A CD    1 
ATOM   672  C  CE    . LYS A 1 92  ? 16.441  25.836 49.250 1.00 21.26 ? 84  LYS A CE    1 
ATOM   673  N  NZ    . LYS A 1 92  ? 15.458  26.570 48.421 1.00 22.44 ? 84  LYS A NZ    1 
ATOM   674  N  N     . GLY A 1 93  ? 17.406  24.005 43.745 1.00 11.22 ? 85  GLY A N     1 
ATOM   675  C  CA    . GLY A 1 93  ? 16.338  24.443 42.835 1.00 10.76 ? 85  GLY A CA    1 
ATOM   676  C  C     . GLY A 1 93  ? 15.716  23.306 42.035 1.00 10.36 ? 85  GLY A C     1 
ATOM   677  O  O     . GLY A 1 93  ? 14.505  23.259 41.845 1.00 10.22 ? 85  GLY A O     1 
ATOM   678  N  N     . GLY A 1 94  ? 16.541  22.380 41.557 1.00 10.31 ? 86  GLY A N     1 
ATOM   679  C  CA    . GLY A 1 94  ? 16.064  21.204 40.835 1.00 10.41 ? 86  GLY A CA    1 
ATOM   680  C  C     . GLY A 1 94  ? 15.116  20.362 41.657 1.00 11.06 ? 86  GLY A C     1 
ATOM   681  O  O     . GLY A 1 94  ? 14.026  19.984 41.193 1.00 10.98 ? 86  GLY A O     1 
ATOM   682  N  N     . ARG A 1 95  ? 15.479  20.154 42.910 1.00 11.71 ? 87  ARG A N     1 
ATOM   683  C  CA    . ARG A 1 95  ? 14.633  19.409 43.853 1.00 12.75 ? 87  ARG A CA    1 
ATOM   684  C  C     . ARG A 1 95  ? 13.309  20.123 44.111 1.00 12.09 ? 87  ARG A C     1 
ATOM   685  O  O     . ARG A 1 95  ? 12.227  19.484 44.179 1.00 11.82 ? 87  ARG A O     1 
ATOM   686  C  CB    . ARG A 1 95  ? 15.368  19.228 45.167 1.00 14.54 ? 87  ARG A CB    1 
ATOM   687  C  CG    . ARG A 1 95  ? 16.674  18.495 45.013 1.00 16.53 ? 87  ARG A CG    1 
ATOM   688  C  CD    . ARG A 1 95  ? 16.436  17.024 44.884 1.00 18.14 ? 87  ARG A CD    1 
ATOM   689  N  NE    . ARG A 1 95  ? 16.086  16.491 46.189 1.00 20.40 ? 87  ARG A NE    1 
ATOM   690  C  CZ    . ARG A 1 95  ? 16.093  15.198 46.496 1.00 22.22 ? 87  ARG A CZ    1 
ATOM   691  N  NH1   . ARG A 1 95  ? 16.415  14.284 45.584 1.00 21.71 ? 87  ARG A NH1   1 
ATOM   692  N  NH2   . ARG A 1 95  ? 15.758  14.820 47.730 1.00 23.21 ? 87  ARG A NH2   1 
ATOM   693  N  N     . VAL A 1 96  ? 13.380  21.442 44.237 1.00 10.95 ? 88  VAL A N     1 
ATOM   694  C  CA    . VAL A 1 96  ? 12.174  22.241 44.381 1.00 10.54 ? 88  VAL A CA    1 
ATOM   695  C  C     . VAL A 1 96  ? 11.245  22.008 43.191 1.00 9.92  ? 88  VAL A C     1 
ATOM   696  O  O     . VAL A 1 96  ? 10.031  21.837 43.381 1.00 9.49  ? 88  VAL A O     1 
ATOM   697  C  CB    . VAL A 1 96  ? 12.500  23.732 44.588 1.00 10.48 ? 88  VAL A CB    1 
ATOM   698  C  CG1   . VAL A 1 96  ? 11.249  24.618 44.535 1.00 10.31 ? 88  VAL A CG1   1 
ATOM   699  C  CG2   . VAL A 1 96  ? 13.209  23.917 45.923 1.00 10.95 ? 88  VAL A CG2   1 
ATOM   700  N  N     . LEU A 1 97  ? 11.800  22.006 41.975 1.00 9.68  ? 89  LEU A N     1 
ATOM   701  C  CA    . LEU A 1 97  ? 10.992  21.794 40.762 1.00 9.65  ? 89  LEU A CA    1 
ATOM   702  C  C     . LEU A 1 97  ? 10.390  20.389 40.759 1.00 9.91  ? 89  LEU A C     1 
ATOM   703  O  O     . LEU A 1 97  ? 9.265   20.191 40.316 1.00 9.92  ? 89  LEU A O     1 
ATOM   704  C  CB    . LEU A 1 97  ? 11.806  22.036 39.480 1.00 9.41  ? 89  LEU A CB    1 
ATOM   705  C  CG    . LEU A 1 97  ? 12.293  23.457 39.159 1.00 9.50  ? 89  LEU A CG    1 
ATOM   706  C  CD1   . LEU A 1 97  ? 13.118  23.450 37.888 1.00 9.31  ? 89  LEU A CD1   1 
ATOM   707  C  CD2   . LEU A 1 97  ? 11.143  24.421 39.026 1.00 9.60  ? 89  LEU A CD2   1 
ATOM   708  N  N     . LEU A 1 98  ? 11.133  19.419 41.263 1.00 10.17 ? 90  LEU A N     1 
ATOM   709  C  CA    . LEU A 1 98  ? 10.696  18.005 41.229 1.00 10.79 ? 90  LEU A CA    1 
ATOM   710  C  C     . LEU A 1 98  ? 9.557   17.710 42.199 1.00 11.13 ? 90  LEU A C     1 
ATOM   711  O  O     . LEU A 1 98  ? 8.653   16.956 41.872 1.00 11.06 ? 90  LEU A O     1 
ATOM   712  C  CB    . LEU A 1 98  ? 11.851  17.056 41.549 1.00 11.33 ? 90  LEU A CB    1 
ATOM   713  C  CG    . LEU A 1 98  ? 13.060  17.006 40.610 1.00 11.84 ? 90  LEU A CG    1 
ATOM   714  C  CD1   . LEU A 1 98  ? 13.826  15.697 40.888 1.00 12.49 ? 90  LEU A CD1   1 
ATOM   715  C  CD2   . LEU A 1 98  ? 12.707  17.078 39.122 1.00 11.71 ? 90  LEU A CD2   1 
ATOM   716  N  N     . GLY A 1 99  ? 9.632   18.289 43.395 1.00 11.77 ? 91  GLY A N     1 
ATOM   717  C  CA    . GLY A 1 99  ? 8.668   18.054 44.447 1.00 12.39 ? 91  GLY A CA    1 
ATOM   718  C  C     . GLY A 1 99  ? 9.169   16.992 45.382 1.00 13.24 ? 91  GLY A C     1 
ATOM   719  O  O     . GLY A 1 99  ? 10.274  16.494 45.212 1.00 13.71 ? 91  GLY A O     1 
ATOM   720  N  N     . ALA A 1 100 ? 8.354   16.645 46.383 1.00 14.10 ? 92  ALA A N     1 
ATOM   721  C  CA    . ALA A 1 100 ? 8.712   15.672 47.405 1.00 14.74 ? 92  ALA A CA    1 
ATOM   722  C  C     . ALA A 1 100 ? 8.869   14.298 46.817 1.00 14.91 ? 92  ALA A C     1 
ATOM   723  O  O     . ALA A 1 100 ? 8.267   13.983 45.789 1.00 14.74 ? 92  ALA A O     1 
ATOM   724  C  CB    . ALA A 1 100 ? 7.633   15.616 48.485 1.00 15.45 ? 92  ALA A CB    1 
ATOM   725  N  N     . THR A 1 101 ? 9.619   13.460 47.514 1.00 15.62 ? 93  THR A N     1 
ATOM   726  C  CA    . THR A 1 101 ? 9.894   12.096 47.081 1.00 16.12 ? 93  THR A CA    1 
ATOM   727  C  C     . THR A 1 101 ? 8.631   11.305 46.814 1.00 15.73 ? 93  THR A C     1 
ATOM   728  O  O     . THR A 1 101 ? 8.462   10.702 45.742 1.00 15.49 ? 93  THR A O     1 
ATOM   729  C  CB    . THR A 1 101 ? 10.726  11.379 48.140 1.00 17.62 ? 93  THR A CB    1 
ATOM   730  O  OG1   . THR A 1 101 ? 11.944  12.115 48.339 1.00 18.43 ? 93  THR A OG1   1 
ATOM   731  C  CG2   . THR A 1 101 ? 11.036  9.972  47.695 1.00 18.19 ? 93  THR A CG2   1 
ATOM   732  N  N     . ASN A 1 102 ? 7.743   11.334 47.794 1.00 15.44 ? 94  ASN A N     1 
ATOM   733  C  CA    . ASN A 1 102 ? 6.441   10.725 47.677 1.00 15.24 ? 94  ASN A CA    1 
ATOM   734  C  C     . ASN A 1 102 ? 5.476   11.733 47.054 1.00 14.27 ? 94  ASN A C     1 
ATOM   735  O  O     . ASN A 1 102 ? 5.233   12.800 47.623 1.00 13.58 ? 94  ASN A O     1 
ATOM   736  C  CB    . ASN A 1 102 ? 5.958   10.255 49.036 1.00 16.16 ? 94  ASN A CB    1 
ATOM   737  C  CG    . ASN A 1 102 ? 4.619   9.533  48.962 1.00 17.10 ? 94  ASN A CG    1 
ATOM   738  O  OD1   . ASN A 1 102 ? 3.885   9.627  47.965 1.00 17.02 ? 94  ASN A OD1   1 
ATOM   739  N  ND2   . ASN A 1 102 ? 4.283   8.836  50.026 1.00 17.96 ? 94  ASN A ND2   1 
ATOM   740  N  N     . PRO A 1 103 ? 4.952   11.418 45.858 1.00 13.80 ? 95  PRO A N     1 
ATOM   741  C  CA    . PRO A 1 103 ? 4.062   12.352 45.187 1.00 13.46 ? 95  PRO A CA    1 
ATOM   742  C  C     . PRO A 1 103 ? 2.844   12.753 45.989 1.00 13.83 ? 95  PRO A C     1 
ATOM   743  O  O     . PRO A 1 103 ? 2.344   13.870 45.785 1.00 13.55 ? 95  PRO A O     1 
ATOM   744  C  CB    . PRO A 1 103 ? 3.646   11.606 43.906 1.00 13.35 ? 95  PRO A CB    1 
ATOM   745  C  CG    . PRO A 1 103 ? 4.780   10.658 43.664 1.00 13.26 ? 95  PRO A CG    1 
ATOM   746  C  CD    . PRO A 1 103 ? 5.169   10.210 45.037 1.00 13.72 ? 95  PRO A CD    1 
ATOM   747  N  N     . ALA A 1 104 ? 2.388   11.900 46.904 1.00 13.97 ? 96  ALA A N     1 
ATOM   748  C  CA    . ALA A 1 104 ? 1.279   12.267 47.778 1.00 15.06 ? 96  ALA A CA    1 
ATOM   749  C  C     . ALA A 1 104 ? 1.609   13.441 48.738 1.00 15.15 ? 96  ALA A C     1 
ATOM   750  O  O     . ALA A 1 104 ? 0.715   14.095 49.239 1.00 15.61 ? 96  ALA A O     1 
ATOM   751  C  CB    . ALA A 1 104 ? 0.773   11.057 48.562 1.00 15.51 ? 96  ALA A CB    1 
ATOM   752  N  N     . ASP A 1 105 ? 2.890   13.696 48.960 1.00 14.96 ? 97  ASP A N     1 
ATOM   753  C  CA    . ASP A 1 105 ? 3.347   14.838 49.737 1.00 15.38 ? 97  ASP A CA    1 
ATOM   754  C  C     . ASP A 1 105 ? 3.781   16.015 48.861 1.00 14.32 ? 97  ASP A C     1 
ATOM   755  O  O     . ASP A 1 105 ? 4.197   17.055 49.393 1.00 14.40 ? 97  ASP A O     1 
ATOM   756  C  CB    . ASP A 1 105 ? 4.572   14.424 50.554 1.00 16.35 ? 97  ASP A CB    1 
ATOM   757  C  CG    . ASP A 1 105 ? 4.279   13.323 51.523 1.00 17.62 ? 97  ASP A CG    1 
ATOM   758  O  OD1   . ASP A 1 105 ? 3.152   13.275 52.020 1.00 18.67 ? 97  ASP A OD1   1 
ATOM   759  O  OD2   . ASP A 1 105 ? 5.194   12.524 51.797 1.00 18.67 ? 97  ASP A OD2   1 
ATOM   760  N  N     . SER A 1 106 ? 3.702   15.871 47.534 1.00 13.00 ? 98  SER A N     1 
ATOM   761  C  CA    A SER A 1 106 ? 4.182   16.907 46.621 0.70 12.45 ? 98  SER A CA    1 
ATOM   762  C  CA    B SER A 1 106 ? 4.182   16.927 46.637 0.30 12.42 ? 98  SER A CA    1 
ATOM   763  C  C     . SER A 1 106 ? 3.063   17.901 46.298 1.00 12.23 ? 98  SER A C     1 
ATOM   764  O  O     . SER A 1 106 ? 1.898   17.532 46.245 1.00 12.54 ? 98  SER A O     1 
ATOM   765  C  CB    A SER A 1 106 ? 4.725   16.260 45.346 0.70 12.12 ? 98  SER A CB    1 
ATOM   766  C  CB    B SER A 1 106 ? 4.769   16.336 45.359 0.30 11.98 ? 98  SER A CB    1 
ATOM   767  O  OG    A SER A 1 106 ? 5.799   15.360 45.644 0.70 12.19 ? 98  SER A OG    1 
ATOM   768  O  OG    B SER A 1 106 ? 3.789   15.632 44.629 0.30 11.98 ? 98  SER A OG    1 
ATOM   769  N  N     . LEU A 1 107 ? 3.416   19.160 46.079 1.00 11.72 ? 99  LEU A N     1 
ATOM   770  C  CA    . LEU A 1 107 ? 2.405   20.173 45.821 1.00 11.44 ? 99  LEU A CA    1 
ATOM   771  C  C     . LEU A 1 107 ? 2.176   20.412 44.328 1.00 10.38 ? 99  LEU A C     1 
ATOM   772  O  O     . LEU A 1 107 ? 3.100   20.291 43.503 1.00 9.96  ? 99  LEU A O     1 
ATOM   773  C  CB    . LEU A 1 107 ? 2.736   21.489 46.504 1.00 11.90 ? 99  LEU A CB    1 
ATOM   774  C  CG    . LEU A 1 107 ? 2.950   21.476 48.025 1.00 12.66 ? 99  LEU A CG    1 
ATOM   775  C  CD1   . LEU A 1 107 ? 3.104   22.930 48.509 1.00 13.13 ? 99  LEU A CD1   1 
ATOM   776  C  CD2   . LEU A 1 107 ? 1.801   20.785 48.725 1.00 13.29 ? 99  LEU A CD2   1 
ATOM   777  N  N     . PRO A 1 108 ? 0.953   20.798 43.968 1.00 10.01 ? 100 PRO A N     1 
ATOM   778  C  CA    . PRO A 1 108 ? 0.736   21.159 42.569 1.00 9.68  ? 100 PRO A CA    1 
ATOM   779  C  C     . PRO A 1 108 ? 1.701   22.262 42.171 1.00 9.25  ? 100 PRO A C     1 
ATOM   780  O  O     . PRO A 1 108 ? 2.094   23.067 43.007 1.00 9.79  ? 100 PRO A O     1 
ATOM   781  C  CB    . PRO A 1 108 ? -0.726  21.625 42.540 1.00 10.00 ? 100 PRO A CB    1 
ATOM   782  C  CG    . PRO A 1 108 ? -1.349  20.946 43.713 1.00 10.45 ? 100 PRO A CG    1 
ATOM   783  C  CD    . PRO A 1 108 ? -0.285  20.870 44.765 1.00 10.53 ? 100 PRO A CD    1 
ATOM   784  N  N     . GLY A 1 109 ? 2.109   22.262 40.910 1.00 8.88  ? 101 GLY A N     1 
ATOM   785  C  CA    . GLY A 1 109 ? 3.181   23.101 40.446 1.00 8.69  ? 101 GLY A CA    1 
ATOM   786  C  C     . GLY A 1 109 ? 4.479   22.346 40.301 1.00 8.42  ? 101 GLY A C     1 
ATOM   787  O  O     . GLY A 1 109 ? 5.303   22.689 39.448 1.00 8.48  ? 101 GLY A O     1 
ATOM   788  N  N     . THR A 1 110 ? 4.720   21.357 41.147 1.00 8.33  ? 102 THR A N     1 
ATOM   789  C  CA    . THR A 1 110 ? 5.912   20.532 40.988 1.00 8.20  ? 102 THR A CA    1 
ATOM   790  C  C     . THR A 1 110 ? 5.684   19.377 40.012 1.00 8.35  ? 102 THR A C     1 
ATOM   791  O  O     . THR A 1 110 ? 4.541   19.022 39.678 1.00 8.29  ? 102 THR A O     1 
ATOM   792  C  CB    . THR A 1 110 ? 6.365   19.918 42.324 1.00 8.19  ? 102 THR A CB    1 
ATOM   793  O  OG1   . THR A 1 110 ? 5.371   19.001 42.779 1.00 8.09  ? 102 THR A OG1   1 
ATOM   794  C  CG2   . THR A 1 110 ? 6.590   20.989 43.386 1.00 8.48  ? 102 THR A CG2   1 
ATOM   795  N  N     . ILE A 1 111 ? 6.781   18.783 39.571 1.00 8.42  ? 103 ILE A N     1 
ATOM   796  C  CA    . ILE A 1 111 ? 6.706   17.681 38.601 1.00 8.77  ? 103 ILE A CA    1 
ATOM   797  C  C     . ILE A 1 111 ? 5.964   16.489 39.202 1.00 9.06  ? 103 ILE A C     1 
ATOM   798  O  O     . ILE A 1 111 ? 4.988   16.040 38.634 1.00 9.21  ? 103 ILE A O     1 
ATOM   799  C  CB    . ILE A 1 111 ? 8.098   17.309 38.097 1.00 8.56  ? 103 ILE A CB    1 
ATOM   800  C  CG1   . ILE A 1 111 ? 8.599   18.422 37.162 1.00 8.53  ? 103 ILE A CG1   1 
ATOM   801  C  CG2   . ILE A 1 111 ? 8.105   15.957 37.386 1.00 8.82  ? 103 ILE A CG2   1 
ATOM   802  C  CD1   . ILE A 1 111 ? 10.103  18.509 37.102 1.00 8.32  ? 103 ILE A CD1   1 
ATOM   803  N  N     . ARG A 1 112 ? 6.387   16.025 40.371 1.00 9.34  ? 104 ARG A N     1 
ATOM   804  C  CA    . ARG A 1 112 ? 5.663   14.947 41.060 1.00 9.86  ? 104 ARG A CA    1 
ATOM   805  C  C     . ARG A 1 112 ? 4.266   15.336 41.534 1.00 10.21 ? 104 ARG A C     1 
ATOM   806  O  O     . ARG A 1 112 ? 3.330   14.533 41.455 1.00 10.61 ? 104 ARG A O     1 
ATOM   807  C  CB    . ARG A 1 112 ? 6.503   14.425 42.208 1.00 10.43 ? 104 ARG A CB    1 
ATOM   808  C  CG    . ARG A 1 112 ? 7.727   13.716 41.700 1.00 10.34 ? 104 ARG A CG    1 
ATOM   809  C  CD    . ARG A 1 112 ? 8.706   13.532 42.815 1.00 11.07 ? 104 ARG A CD    1 
ATOM   810  N  NE    . ARG A 1 112 ? 9.888   12.802 42.376 1.00 11.44 ? 104 ARG A NE    1 
ATOM   811  C  CZ    . ARG A 1 112 ? 11.063  12.846 42.992 1.00 12.43 ? 104 ARG A CZ    1 
ATOM   812  N  NH1   . ARG A 1 112 ? 11.232  13.605 44.073 1.00 13.81 ? 104 ARG A NH1   1 
ATOM   813  N  NH2   . ARG A 1 112 ? 12.072  12.113 42.551 1.00 12.93 ? 104 ARG A NH2   1 
ATOM   814  N  N     . GLY A 1 113 ? 4.088   16.575 41.975 1.00 10.26 ? 105 GLY A N     1 
ATOM   815  C  CA    . GLY A 1 113 ? 2.751   17.068 42.340 1.00 10.74 ? 105 GLY A CA    1 
ATOM   816  C  C     . GLY A 1 113 ? 1.733   17.065 41.195 1.00 10.78 ? 105 GLY A C     1 
ATOM   817  O  O     . GLY A 1 113 ? 0.550   16.739 41.398 1.00 11.62 ? 105 GLY A O     1 
ATOM   818  N  N     . ASP A 1 114 ? 2.180   17.400 39.992 1.00 9.99  ? 106 ASP A N     1 
ATOM   819  C  CA    . ASP A 1 114 ? 1.284   17.485 38.842 1.00 9.97  ? 106 ASP A CA    1 
ATOM   820  C  C     . ASP A 1 114 ? 1.043   16.167 38.112 1.00 9.68  ? 106 ASP A C     1 
ATOM   821  O  O     . ASP A 1 114 ? -0.001  15.993 37.467 1.00 9.65  ? 106 ASP A O     1 
ATOM   822  C  CB    . ASP A 1 114 ? 1.843   18.465 37.821 1.00 9.62  ? 106 ASP A CB    1 
ATOM   823  C  CG    . ASP A 1 114 ? 1.850   19.918 38.335 1.00 9.92  ? 106 ASP A CG    1 
ATOM   824  O  OD1   . ASP A 1 114 ? 1.103   20.218 39.289 1.00 10.09 ? 106 ASP A OD1   1 
ATOM   825  O  OD2   . ASP A 1 114 ? 2.631   20.747 37.788 1.00 9.83  ? 106 ASP A OD2   1 
ATOM   826  N  N     . PHE A 1 115 ? 2.011   15.268 38.168 1.00 9.59  ? 107 PHE A N     1 
ATOM   827  C  CA    . PHE A 1 115 ? 2.054   14.142 37.248 1.00 9.56  ? 107 PHE A CA    1 
ATOM   828  C  C     . PHE A 1 115 ? 2.211   12.749 37.872 1.00 9.68  ? 107 PHE A C     1 
ATOM   829  O  O     . PHE A 1 115 ? 2.256   11.800 37.141 1.00 9.41  ? 107 PHE A O     1 
ATOM   830  C  CB    . PHE A 1 115 ? 3.224   14.313 36.248 1.00 9.58  ? 107 PHE A CB    1 
ATOM   831  C  CG    . PHE A 1 115 ? 3.153   15.555 35.403 1.00 9.62  ? 107 PHE A CG    1 
ATOM   832  C  CD1   . PHE A 1 115 ? 2.056   15.823 34.619 1.00 9.87  ? 107 PHE A CD1   1 
ATOM   833  C  CD2   . PHE A 1 115 ? 4.253   16.430 35.341 1.00 9.66  ? 107 PHE A CD2   1 
ATOM   834  C  CE1   . PHE A 1 115 ? 2.008   16.961 33.812 1.00 9.97  ? 107 PHE A CE1   1 
ATOM   835  C  CE2   . PHE A 1 115 ? 4.216   17.544 34.518 1.00 9.64  ? 107 PHE A CE2   1 
ATOM   836  C  CZ    . PHE A 1 115 ? 3.079   17.827 33.784 1.00 9.72  ? 107 PHE A CZ    1 
ATOM   837  N  N     . ALA A 1 116 ? 2.327   12.617 39.188 1.00 10.06 ? 108 ALA A N     1 
ATOM   838  C  CA    . ALA A 1 116 ? 2.634   11.312 39.770 1.00 10.40 ? 108 ALA A CA    1 
ATOM   839  C  C     . ALA A 1 116 ? 1.822   11.047 41.011 1.00 10.83 ? 108 ALA A C     1 
ATOM   840  O  O     . ALA A 1 116 ? 1.376   11.968 41.698 1.00 10.61 ? 108 ALA A O     1 
ATOM   841  C  CB    . ALA A 1 116 ? 4.132   11.168 40.073 1.00 9.99  ? 108 ALA A CB    1 
ATOM   842  N  N     . VAL A 1 117 ? 1.626   9.761  41.278 1.00 11.45 ? 109 VAL A N     1 
ATOM   843  C  CA    . VAL A 1 117 ? 0.819   9.308  42.414 1.00 12.42 ? 109 VAL A CA    1 
ATOM   844  C  C     . VAL A 1 117 ? 1.578   8.473  43.431 1.00 13.11 ? 109 VAL A C     1 
ATOM   845  O  O     . VAL A 1 117 ? 1.377   8.634  44.645 1.00 13.88 ? 109 VAL A O     1 
ATOM   846  C  CB    . VAL A 1 117 ? -0.387  8.480  41.923 1.00 12.80 ? 109 VAL A CB    1 
ATOM   847  C  CG1   . VAL A 1 117 ? -1.121  7.885  43.113 1.00 13.48 ? 109 VAL A CG1   1 
ATOM   848  C  CG2   . VAL A 1 117 ? -1.308  9.392  41.122 1.00 13.03 ? 109 VAL A CG2   1 
ATOM   849  N  N     . ASP A 1 118 ? 2.436   7.583  42.933 1.00 13.17 ? 110 ASP A N     1 
ATOM   850  C  CA    . ASP A 1 118 ? 3.046   6.502  43.715 1.00 13.73 ? 110 ASP A CA    1 
ATOM   851  C  C     . ASP A 1 118 ? 4.554   6.775  43.889 1.00 13.07 ? 110 ASP A C     1 
ATOM   852  O  O     . ASP A 1 118 ? 5.260   7.065  42.916 1.00 11.92 ? 110 ASP A O     1 
ATOM   853  C  CB    . ASP A 1 118 ? 2.795   5.191  42.946 1.00 14.60 ? 110 ASP A CB    1 
ATOM   854  C  CG    . ASP A 1 118 ? 3.274   3.939  43.674 1.00 16.18 ? 110 ASP A CG    1 
ATOM   855  O  OD1   . ASP A 1 118 ? 4.135   4.043  44.568 1.00 18.33 ? 110 ASP A OD1   1 
ATOM   856  O  OD2   . ASP A 1 118 ? 2.832   2.825  43.299 1.00 16.45 ? 110 ASP A OD2   1 
ATOM   857  N  N     . VAL A 1 119 ? 5.040   6.657  45.126 1.00 12.95 ? 111 VAL A N     1 
ATOM   858  C  CA    . VAL A 1 119 ? 6.471   6.877  45.441 1.00 12.69 ? 111 VAL A CA    1 
ATOM   859  C  C     . VAL A 1 119 ? 7.400   6.032  44.572 1.00 12.14 ? 111 VAL A C     1 
ATOM   860  O  O     . VAL A 1 119 ? 8.472   6.485  44.191 1.00 12.12 ? 111 VAL A O     1 
ATOM   861  C  CB    . VAL A 1 119 ? 6.767   6.695  46.962 1.00 13.13 ? 111 VAL A CB    1 
ATOM   862  C  CG1   . VAL A 1 119 ? 6.566   5.241  47.418 1.00 13.51 ? 111 VAL A CG1   1 
ATOM   863  C  CG2   . VAL A 1 119 ? 8.177   7.196  47.274 1.00 13.34 ? 111 VAL A CG2   1 
ATOM   864  N  N     . GLY A 1 120 ? 6.970   4.827  44.207 1.00 12.05 ? 112 GLY A N     1 
ATOM   865  C  CA    . GLY A 1 120 ? 7.756   3.928  43.345 1.00 11.64 ? 112 GLY A CA    1 
ATOM   866  C  C     . GLY A 1 120 ? 7.698   4.211  41.831 1.00 11.33 ? 112 GLY A C     1 
ATOM   867  O  O     . GLY A 1 120 ? 8.421   3.597  41.059 1.00 11.09 ? 112 GLY A O     1 
ATOM   868  N  N     . ARG A 1 121 ? 6.843   5.153  41.429 1.00 10.99 ? 113 ARG A N     1 
ATOM   869  C  CA    . ARG A 1 121 ? 6.700   5.610  40.046 1.00 10.39 ? 113 ARG A CA    1 
ATOM   870  C  C     . ARG A 1 121 ? 6.595   7.132  40.080 1.00 9.82  ? 113 ARG A C     1 
ATOM   871  O  O     . ARG A 1 121 ? 5.539   7.705  39.794 1.00 9.67  ? 113 ARG A O     1 
ATOM   872  C  CB    . ARG A 1 121 ? 5.434   5.011  39.421 1.00 10.61 ? 113 ARG A CB    1 
ATOM   873  C  CG    . ARG A 1 121 ? 5.434   3.482  39.302 1.00 11.30 ? 113 ARG A CG    1 
ATOM   874  C  CD    . ARG A 1 121 ? 6.359   2.982  38.185 1.00 11.39 ? 113 ARG A CD    1 
ATOM   875  N  NE    . ARG A 1 121 ? 6.345   1.515  38.076 1.00 12.00 ? 113 ARG A NE    1 
ATOM   876  C  CZ    . ARG A 1 121 ? 7.109   0.689  38.799 1.00 12.44 ? 113 ARG A CZ    1 
ATOM   877  N  NH1   . ARG A 1 121 ? 7.949   1.133  39.732 1.00 12.32 ? 113 ARG A NH1   1 
ATOM   878  N  NH2   . ARG A 1 121 ? 7.011   -0.607 38.607 1.00 13.31 ? 113 ARG A NH2   1 
ATOM   879  N  N     . ASN A 1 122 ? 7.677   7.785  40.496 1.00 9.51  ? 114 ASN A N     1 
ATOM   880  C  CA    . ASN A 1 122 ? 7.636   9.223  40.753 1.00 9.32  ? 114 ASN A CA    1 
ATOM   881  C  C     . ASN A 1 122 ? 8.397   10.016 39.674 1.00 8.94  ? 114 ASN A C     1 
ATOM   882  O  O     . ASN A 1 122 ? 8.922   11.104 39.956 1.00 8.50  ? 114 ASN A O     1 
ATOM   883  C  CB    . ASN A 1 122 ? 8.116   9.543  42.189 1.00 9.42  ? 114 ASN A CB    1 
ATOM   884  C  CG    . ASN A 1 122 ? 9.582   9.184  42.413 1.00 9.56  ? 114 ASN A CG    1 
ATOM   885  O  OD1   . ASN A 1 122 ? 10.248  8.636  41.523 1.00 9.24  ? 114 ASN A OD1   1 
ATOM   886  N  ND2   . ASN A 1 122 ? 10.095  9.509  43.589 1.00 9.53  ? 114 ASN A ND2   1 
ATOM   887  N  N     . VAL A 1 123 ? 8.483   9.416  38.473 1.00 8.78  ? 115 VAL A N     1 
ATOM   888  C  CA    . VAL A 1 123 ? 8.702   10.102 37.213 1.00 8.82  ? 115 VAL A CA    1 
ATOM   889  C  C     . VAL A 1 123 ? 10.122  10.658 36.968 1.00 8.64  ? 115 VAL A C     1 
ATOM   890  O  O     . VAL A 1 123 ? 10.591  10.669 35.834 1.00 8.29  ? 115 VAL A O     1 
ATOM   891  C  CB    . VAL A 1 123 ? 7.589   11.193 37.038 1.00 9.29  ? 115 VAL A CB    1 
ATOM   892  C  CG1   . VAL A 1 123 ? 8.025   12.299 36.116 1.00 9.68  ? 115 VAL A CG1   1 
ATOM   893  C  CG2   . VAL A 1 123 ? 6.285   10.516 36.580 1.00 9.54  ? 115 VAL A CG2   1 
ATOM   894  N  N     . CYS A 1 124 ? 10.819  11.078 38.011 1.00 8.77  ? 116 CYS A N     1 
ATOM   895  C  CA    A CYS A 1 124 ? 12.050  11.841 37.850 0.50 8.71  ? 116 CYS A CA    1 
ATOM   896  C  CA    B CYS A 1 124 ? 12.055  11.828 37.835 0.50 8.89  ? 116 CYS A CA    1 
ATOM   897  C  C     . CYS A 1 124 ? 12.964  11.663 39.033 1.00 9.18  ? 116 CYS A C     1 
ATOM   898  O  O     . CYS A 1 124 ? 12.512  11.285 40.135 1.00 9.76  ? 116 CYS A O     1 
ATOM   899  C  CB    A CYS A 1 124 ? 11.716  13.331 37.713 0.50 8.51  ? 116 CYS A CB    1 
ATOM   900  C  CB    B CYS A 1 124 ? 11.717  13.315 37.624 0.50 8.91  ? 116 CYS A CB    1 
ATOM   901  S  SG    A CYS A 1 124 ? 10.782  13.992 39.125 0.50 8.54  ? 116 CYS A SG    1 
ATOM   902  S  SG    B CYS A 1 124 ? 12.945  14.311 36.753 0.50 9.16  ? 116 CYS A SG    1 
ATOM   903  N  N     . HIS A 1 125 ? 14.237  11.969 38.816 1.00 9.31  ? 117 HIS A N     1 
ATOM   904  C  CA    . HIS A 1 125 ? 15.258  11.952 39.855 1.00 9.88  ? 117 HIS A CA    1 
ATOM   905  C  C     . HIS A 1 125 ? 15.995  13.263 39.805 1.00 10.01 ? 117 HIS A C     1 
ATOM   906  O  O     . HIS A 1 125 ? 16.208  13.819 38.714 1.00 10.13 ? 117 HIS A O     1 
ATOM   907  C  CB    . HIS A 1 125 ? 16.257  10.807 39.633 1.00 10.01 ? 117 HIS A CB    1 
ATOM   908  C  CG    . HIS A 1 125 ? 17.559  11.006 40.366 1.00 10.24 ? 117 HIS A CG    1 
ATOM   909  N  ND1   . HIS A 1 125 ? 17.740  10.593 41.620 1.00 10.52 ? 117 HIS A ND1   1 
ATOM   910  C  CD2   . HIS A 1 125 ? 18.718  11.685 40.006 1.00 10.27 ? 117 HIS A CD2   1 
ATOM   911  C  CE1   . HIS A 1 125 ? 18.956  10.944 42.046 1.00 10.97 ? 117 HIS A CE1   1 
ATOM   912  N  NE2   . HIS A 1 125 ? 19.554  11.636 41.067 1.00 10.95 ? 117 HIS A NE2   1 
ATOM   913  N  N     . GLY A 1 126 ? 16.430  13.740 40.962 1.00 10.55 ? 118 GLY A N     1 
ATOM   914  C  CA    . GLY A 1 126 ? 17.375  14.881 41.053 1.00 10.75 ? 118 GLY A CA    1 
ATOM   915  C  C     . GLY A 1 126 ? 18.387  14.696 42.173 1.00 11.43 ? 118 GLY A C     1 
ATOM   916  O  O     . GLY A 1 126 ? 18.039  14.212 43.275 1.00 11.65 ? 118 GLY A O     1 
ATOM   917  N  N     . SER A 1 127 ? 19.657  15.038 41.906 1.00 11.68 ? 119 SER A N     1 
ATOM   918  C  CA    . SER A 1 127 ? 20.697  14.941 42.912 1.00 12.35 ? 119 SER A CA    1 
ATOM   919  C  C     . SER A 1 127 ? 20.268  15.695 44.178 1.00 13.50 ? 119 SER A C     1 
ATOM   920  O  O     . SER A 1 127 ? 19.656  16.750 44.076 1.00 13.28 ? 119 SER A O     1 
ATOM   921  C  CB    . SER A 1 127 ? 22.020  15.531 42.418 1.00 12.35 ? 119 SER A CB    1 
ATOM   922  O  OG    . SER A 1 127 ? 22.433  14.989 41.180 1.00 11.46 ? 119 SER A OG    1 
ATOM   923  N  N     . ASP A 1 128 ? 20.603  15.162 45.352 1.00 15.19 ? 120 ASP A N     1 
ATOM   924  C  CA    . ASP A 1 128 ? 20.160  15.782 46.612 1.00 16.50 ? 120 ASP A CA    1 
ATOM   925  C  C     . ASP A 1 128 ? 21.180  16.683 47.328 1.00 16.24 ? 120 ASP A C     1 
ATOM   926  O  O     . ASP A 1 128 ? 20.833  17.266 48.332 1.00 16.77 ? 120 ASP A O     1 
ATOM   927  C  CB    . ASP A 1 128 ? 19.643  14.718 47.593 1.00 18.43 ? 120 ASP A CB    1 
ATOM   928  C  CG    . ASP A 1 128 ? 20.723  13.799 48.084 1.00 19.53 ? 120 ASP A CG    1 
ATOM   929  O  OD1   . ASP A 1 128 ? 21.895  13.944 47.738 1.00 20.78 ? 120 ASP A OD1   1 
ATOM   930  O  OD2   . ASP A 1 128 ? 20.385  12.882 48.833 1.00 23.97 ? 120 ASP A OD2   1 
ATOM   931  N  N     . SER A 1 129 ? 22.400  16.794 46.818 1.00 15.38 ? 121 SER A N     1 
ATOM   932  C  CA    . SER A 1 129 ? 23.420  17.664 47.393 1.00 15.47 ? 121 SER A CA    1 
ATOM   933  C  C     . SER A 1 129 ? 24.464  17.999 46.346 1.00 15.07 ? 121 SER A C     1 
ATOM   934  O  O     . SER A 1 129 ? 24.576  17.324 45.320 1.00 14.18 ? 121 SER A O     1 
ATOM   935  C  CB    . SER A 1 129 ? 24.107  16.989 48.586 1.00 16.38 ? 121 SER A CB    1 
ATOM   936  O  OG    . SER A 1 129 ? 25.032  15.991 48.161 1.00 15.96 ? 121 SER A OG    1 
ATOM   937  N  N     . VAL A 1 130 ? 25.246  19.040 46.602 1.00 15.26 ? 122 VAL A N     1 
ATOM   938  C  CA    . VAL A 1 130 ? 26.303  19.418 45.688 1.00 15.01 ? 122 VAL A CA    1 
ATOM   939  C  C     . VAL A 1 130 ? 27.287  18.238 45.471 1.00 15.46 ? 122 VAL A C     1 
ATOM   940  O  O     . VAL A 1 130 ? 27.692  17.950 44.334 1.00 14.83 ? 122 VAL A O     1 
ATOM   941  C  CB    . VAL A 1 130 ? 27.026  20.686 46.191 1.00 15.60 ? 122 VAL A CB    1 
ATOM   942  C  CG1   . VAL A 1 130 ? 28.332  20.897 45.436 1.00 15.63 ? 122 VAL A CG1   1 
ATOM   943  C  CG2   . VAL A 1 130 ? 26.094  21.896 46.069 1.00 15.39 ? 122 VAL A CG2   1 
ATOM   944  N  N     . GLU A 1 131 ? 27.677  17.567 46.560 1.00 15.95 ? 123 GLU A N     1 
ATOM   945  C  CA    . GLU A 1 131 ? 28.640  16.451 46.478 1.00 16.25 ? 123 GLU A CA    1 
ATOM   946  C  C     . GLU A 1 131 ? 28.035  15.261 45.716 1.00 15.81 ? 123 GLU A C     1 
ATOM   947  O  O     . GLU A 1 131 ? 28.687  14.659 44.853 1.00 15.93 ? 123 GLU A O     1 
ATOM   948  C  CB    . GLU A 1 131 ? 29.123  16.030 47.895 1.00 17.44 ? 123 GLU A CB    1 
ATOM   949  N  N     . SER A 1 132 ? 26.786  14.919 46.001 1.00 15.50 ? 124 SER A N     1 
ATOM   950  C  CA    . SER A 1 132 ? 26.192  13.792 45.295 1.00 15.13 ? 124 SER A CA    1 
ATOM   951  C  C     . SER A 1 132 ? 25.938  14.145 43.819 1.00 14.25 ? 124 SER A C     1 
ATOM   952  O  O     . SER A 1 132 ? 26.078  13.299 42.955 1.00 13.78 ? 124 SER A O     1 
ATOM   953  C  CB    . SER A 1 132 ? 24.951  13.251 46.004 1.00 15.15 ? 124 SER A CB    1 
ATOM   954  O  OG    . SER A 1 132 ? 23.866  14.124 45.877 1.00 15.99 ? 124 SER A OG    1 
ATOM   955  N  N     . ALA A 1 133 ? 25.630  15.406 43.531 1.00 13.46 ? 125 ALA A N     1 
ATOM   956  C  CA    . ALA A 1 133 ? 25.466  15.837 42.143 1.00 13.05 ? 125 ALA A CA    1 
ATOM   957  C  C     . ALA A 1 133 ? 26.767  15.608 41.370 1.00 13.03 ? 125 ALA A C     1 
ATOM   958  O  O     . ALA A 1 133 ? 26.749  15.062 40.261 1.00 12.15 ? 125 ALA A O     1 
ATOM   959  C  CB    . ALA A 1 133 ? 25.010  17.291 42.062 1.00 12.31 ? 125 ALA A CB    1 
ATOM   960  N  N     . LYS A 1 134 ? 27.892  15.963 41.978 1.00 13.99 ? 126 LYS A N     1 
ATOM   961  C  CA    . LYS A 1 134 ? 29.186  15.751 41.321 1.00 15.30 ? 126 LYS A CA    1 
ATOM   962  C  C     . LYS A 1 134 ? 29.457  14.259 41.032 1.00 15.04 ? 126 LYS A C     1 
ATOM   963  O  O     . LYS A 1 134 ? 29.927  13.926 39.944 1.00 14.70 ? 126 LYS A O     1 
ATOM   964  C  CB    . LYS A 1 134 ? 30.330  16.360 42.139 1.00 16.82 ? 126 LYS A CB    1 
ATOM   965  C  CG    . LYS A 1 134 ? 30.330  17.876 42.120 1.00 17.63 ? 126 LYS A CG    1 
ATOM   966  C  CD    . LYS A 1 134 ? 31.391  18.495 43.026 1.00 19.41 ? 126 LYS A CD    1 
ATOM   967  C  CE    . LYS A 1 134 ? 31.348  20.013 42.876 1.00 20.08 ? 126 LYS A CE    1 
ATOM   968  N  NZ    . LYS A 1 134 ? 32.222  20.770 43.807 1.00 21.46 ? 126 LYS A NZ    1 
ATOM   969  N  N     . ARG A 1 135 ? 29.155  13.396 42.002 1.00 15.52 ? 127 ARG A N     1 
ATOM   970  C  CA    A ARG A 1 135 ? 29.303  11.940 41.848 0.50 15.93 ? 127 ARG A CA    1 
ATOM   971  C  CA    B ARG A 1 135 ? 29.347  11.959 41.826 0.50 15.87 ? 127 ARG A CA    1 
ATOM   972  C  C     . ARG A 1 135 ? 28.421  11.429 40.727 1.00 14.95 ? 127 ARG A C     1 
ATOM   973  O  O     . ARG A 1 135 ? 28.847  10.628 39.896 1.00 14.85 ? 127 ARG A O     1 
ATOM   974  C  CB    A ARG A 1 135 ? 28.914  11.187 43.129 0.50 16.94 ? 127 ARG A CB    1 
ATOM   975  C  CB    B ARG A 1 135 ? 29.164  11.196 43.155 0.50 16.84 ? 127 ARG A CB    1 
ATOM   976  C  CG    A ARG A 1 135 ? 29.941  11.222 44.250 0.50 18.50 ? 127 ARG A CG    1 
ATOM   977  C  CG    B ARG A 1 135 ? 30.229  11.544 44.206 0.50 18.22 ? 127 ARG A CG    1 
ATOM   978  C  CD    A ARG A 1 135 ? 29.630  10.208 45.356 0.50 19.57 ? 127 ARG A CD    1 
ATOM   979  C  CD    B ARG A 1 135 ? 30.229  10.666 45.474 0.50 19.13 ? 127 ARG A CD    1 
ATOM   980  N  NE    A ARG A 1 135 ? 28.329  10.437 45.998 0.50 19.95 ? 127 ARG A NE    1 
ATOM   981  N  NE    B ARG A 1 135 ? 29.090  10.917 46.372 0.50 19.57 ? 127 ARG A NE    1 
ATOM   982  C  CZ    A ARG A 1 135 ? 27.222  9.762  45.708 0.50 19.90 ? 127 ARG A CZ    1 
ATOM   983  C  CZ    B ARG A 1 135 ? 29.104  11.764 47.399 0.50 20.06 ? 127 ARG A CZ    1 
ATOM   984  N  NH1   A ARG A 1 135 ? 27.252  8.810  44.794 0.50 19.83 ? 127 ARG A NH1   1 
ATOM   985  N  NH1   B ARG A 1 135 ? 30.197  12.453 47.676 0.50 21.03 ? 127 ARG A NH1   1 
ATOM   986  N  NH2   A ARG A 1 135 ? 26.086  10.047 46.331 0.50 19.95 ? 127 ARG A NH2   1 
ATOM   987  N  NH2   B ARG A 1 135 ? 28.024  11.922 48.149 0.50 20.04 ? 127 ARG A NH2   1 
ATOM   988  N  N     . GLU A 1 136 ? 27.168  11.881 40.714 1.00 13.85 ? 128 GLU A N     1 
ATOM   989  C  CA    . GLU A 1 136 ? 26.187  11.408 39.714 1.00 12.92 ? 128 GLU A CA    1 
ATOM   990  C  C     . GLU A 1 136 ? 26.522  11.856 38.287 1.00 12.28 ? 128 GLU A C     1 
ATOM   991  O  O     . GLU A 1 136 ? 26.451  11.073 37.319 1.00 11.61 ? 128 GLU A O     1 
ATOM   992  C  CB    . GLU A 1 136 ? 24.767  11.845 40.109 1.00 12.49 ? 128 GLU A CB    1 
ATOM   993  C  CG    . GLU A 1 136 ? 24.241  11.050 41.307 1.00 13.19 ? 128 GLU A CG    1 
ATOM   994  C  CD    . GLU A 1 136 ? 22.889  11.508 41.834 1.00 12.93 ? 128 GLU A CD    1 
ATOM   995  O  OE1   . GLU A 1 136 ? 22.237  12.384 41.251 1.00 12.34 ? 128 GLU A OE1   1 
ATOM   996  O  OE2   . GLU A 1 136 ? 22.490  10.979 42.877 1.00 13.36 ? 128 GLU A OE2   1 
ATOM   997  N  N     . ILE A 1 137 ? 26.905  13.120 38.157 1.00 12.04 ? 129 ILE A N     1 
ATOM   998  C  CA    . ILE A 1 137 ? 27.295  13.641 36.859 1.00 11.92 ? 129 ILE A CA    1 
ATOM   999  C  C     . ILE A 1 137 ? 28.465  12.822 36.329 1.00 12.64 ? 129 ILE A C     1 
ATOM   1000 O  O     . ILE A 1 137 ? 28.457  12.409 35.177 1.00 12.32 ? 129 ILE A O     1 
ATOM   1001 C  CB    . ILE A 1 137 ? 27.644  15.137 36.930 1.00 11.95 ? 129 ILE A CB    1 
ATOM   1002 C  CG1   . ILE A 1 137 ? 26.374  15.973 37.227 1.00 11.62 ? 129 ILE A CG1   1 
ATOM   1003 C  CG2   . ILE A 1 137 ? 28.290  15.596 35.633 1.00 12.09 ? 129 ILE A CG2   1 
ATOM   1004 C  CD1   . ILE A 1 137 ? 26.665  17.397 37.688 1.00 11.59 ? 129 ILE A CD1   1 
ATOM   1005 N  N     . ALA A 1 138 ? 29.450  12.566 37.188 1.00 13.47 ? 130 ALA A N     1 
ATOM   1006 C  CA    . ALA A 1 138 ? 30.663  11.852 36.793 1.00 14.03 ? 130 ALA A CA    1 
ATOM   1007 C  C     . ALA A 1 138 ? 30.355  10.374 36.489 1.00 13.91 ? 130 ALA A C     1 
ATOM   1008 O  O     . ALA A 1 138 ? 30.988  9.768  35.629 1.00 14.71 ? 130 ALA A O     1 
ATOM   1009 C  CB    . ALA A 1 138 ? 31.757  11.983 37.876 1.00 14.46 ? 130 ALA A CB    1 
ATOM   1010 N  N     . PHE A 1 139 ? 29.335  9.828  37.130 1.00 13.72 ? 131 PHE A N     1 
ATOM   1011 C  CA    . PHE A 1 139 ? 28.946  8.458  36.904 1.00 13.37 ? 131 PHE A CA    1 
ATOM   1012 C  C     . PHE A 1 139 ? 28.223  8.241  35.559 1.00 13.11 ? 131 PHE A C     1 
ATOM   1013 O  O     . PHE A 1 139 ? 28.487  7.281  34.865 1.00 12.44 ? 131 PHE A O     1 
ATOM   1014 C  CB    . PHE A 1 139 ? 28.061  7.974  38.024 1.00 13.40 ? 131 PHE A CB    1 
ATOM   1015 C  CG    . PHE A 1 139 ? 27.720  6.533  37.909 1.00 13.80 ? 131 PHE A CG    1 
ATOM   1016 C  CD1   . PHE A 1 139 ? 28.674  5.567  38.200 1.00 14.78 ? 131 PHE A CD1   1 
ATOM   1017 C  CD2   . PHE A 1 139 ? 26.483  6.135  37.478 1.00 13.61 ? 131 PHE A CD2   1 
ATOM   1018 C  CE1   . PHE A 1 139 ? 28.378  4.214  38.072 1.00 15.05 ? 131 PHE A CE1   1 
ATOM   1019 C  CE2   . PHE A 1 139 ? 26.177  4.791  37.355 1.00 14.22 ? 131 PHE A CE2   1 
ATOM   1020 C  CZ    . PHE A 1 139 ? 27.134  3.830  37.653 1.00 14.42 ? 131 PHE A CZ    1 
ATOM   1021 N  N     . TRP A 1 140 ? 27.319  9.146  35.218 1.00 12.56 ? 132 TRP A N     1 
ATOM   1022 C  CA    . TRP A 1 140 ? 26.437  9.007  34.055 1.00 12.58 ? 132 TRP A CA    1 
ATOM   1023 C  C     . TRP A 1 140 ? 26.933  9.651  32.773 1.00 13.03 ? 132 TRP A C     1 
ATOM   1024 O  O     . TRP A 1 140 ? 26.511  9.258  31.695 1.00 12.89 ? 132 TRP A O     1 
ATOM   1025 C  CB    . TRP A 1 140 ? 25.074  9.599  34.399 1.00 11.80 ? 132 TRP A CB    1 
ATOM   1026 C  CG    . TRP A 1 140 ? 24.317  8.765  35.400 1.00 11.79 ? 132 TRP A CG    1 
ATOM   1027 C  CD1   . TRP A 1 140 ? 24.028  9.069  36.725 1.00 11.89 ? 132 TRP A CD1   1 
ATOM   1028 C  CD2   . TRP A 1 140 ? 23.690  7.459  35.155 1.00 11.58 ? 132 TRP A CD2   1 
ATOM   1029 N  NE1   . TRP A 1 140 ? 23.297  8.060  37.304 1.00 11.80 ? 132 TRP A NE1   1 
ATOM   1030 C  CE2   . TRP A 1 140 ? 23.065  7.064  36.407 1.00 11.60 ? 132 TRP A CE2   1 
ATOM   1031 C  CE3   . TRP A 1 140 ? 23.609  6.600  34.047 1.00 11.74 ? 132 TRP A CE3   1 
ATOM   1032 C  CZ2   . TRP A 1 140 ? 22.395  5.850  36.548 1.00 11.74 ? 132 TRP A CZ2   1 
ATOM   1033 C  CZ3   . TRP A 1 140 ? 22.920  5.398  34.188 1.00 11.88 ? 132 TRP A CZ3   1 
ATOM   1034 C  CH2   . TRP A 1 140 ? 22.316  5.031  35.405 1.00 11.90 ? 132 TRP A CH2   1 
ATOM   1035 N  N     . PHE A 1 141 ? 27.786  10.667 32.889 1.00 13.99 ? 133 PHE A N     1 
ATOM   1036 C  CA    . PHE A 1 141 ? 28.273  11.445 31.744 1.00 14.66 ? 133 PHE A CA    1 
ATOM   1037 C  C     . PHE A 1 141 ? 29.780  11.390 31.586 1.00 16.14 ? 133 PHE A C     1 
ATOM   1038 O  O     . PHE A 1 141 ? 30.508  11.483 32.564 1.00 16.88 ? 133 PHE A O     1 
ATOM   1039 C  CB    . PHE A 1 141 ? 27.879  12.906 31.896 1.00 14.12 ? 133 PHE A CB    1 
ATOM   1040 C  CG    . PHE A 1 141 ? 26.454  13.169 31.532 1.00 13.62 ? 133 PHE A CG    1 
ATOM   1041 C  CD1   . PHE A 1 141 ? 25.446  12.978 32.460 1.00 13.42 ? 133 PHE A CD1   1 
ATOM   1042 C  CD2   . PHE A 1 141 ? 26.117  13.538 30.231 1.00 13.67 ? 133 PHE A CD2   1 
ATOM   1043 C  CE1   . PHE A 1 141 ? 24.122  13.175 32.108 1.00 12.83 ? 133 PHE A CE1   1 
ATOM   1044 C  CE2   . PHE A 1 141 ? 24.792  13.735 29.886 1.00 13.23 ? 133 PHE A CE2   1 
ATOM   1045 C  CZ    . PHE A 1 141 ? 23.807  13.554 30.829 1.00 12.81 ? 133 PHE A CZ    1 
ATOM   1046 N  N     . LYS A 1 142 ? 30.227  11.254 30.340 1.00 17.24 ? 134 LYS A N     1 
ATOM   1047 C  CA    . LYS A 1 142 ? 31.625  11.431 29.996 1.00 18.67 ? 134 LYS A CA    1 
ATOM   1048 C  C     . LYS A 1 142 ? 31.869  12.907 29.777 1.00 18.44 ? 134 LYS A C     1 
ATOM   1049 O  O     . LYS A 1 142 ? 30.939  13.662 29.483 1.00 16.38 ? 134 LYS A O     1 
ATOM   1050 C  CB    . LYS A 1 142 ? 31.954  10.655 28.736 1.00 20.65 ? 134 LYS A CB    1 
ATOM   1051 C  CG    . LYS A 1 142 ? 31.758  9.161  28.883 1.00 22.99 ? 134 LYS A CG    1 
ATOM   1052 C  CD    . LYS A 1 142 ? 31.731  8.497  27.516 1.00 24.80 ? 134 LYS A CD    1 
ATOM   1053 C  CE    . LYS A 1 142 ? 31.351  7.033  27.618 1.00 26.32 ? 134 LYS A CE    1 
ATOM   1054 N  NZ    . LYS A 1 142 ? 32.060  6.261  26.546 1.00 27.95 ? 134 LYS A NZ    1 
ATOM   1055 N  N     . ALA A 1 143 ? 33.120  13.328 29.937 1.00 18.98 ? 135 ALA A N     1 
ATOM   1056 C  CA    . ALA A 1 143 ? 33.472  14.731 29.794 1.00 19.39 ? 135 ALA A CA    1 
ATOM   1057 C  C     . ALA A 1 143 ? 33.040  15.253 28.432 1.00 19.77 ? 135 ALA A C     1 
ATOM   1058 O  O     . ALA A 1 143 ? 32.520  16.366 28.323 1.00 20.28 ? 135 ALA A O     1 
ATOM   1059 C  CB    . ALA A 1 143 ? 34.964  14.947 30.035 1.00 19.58 ? 135 ALA A CB    1 
ATOM   1060 N  N     . GLU A 1 144 ? 33.171  14.430 27.398 1.00 20.92 ? 136 GLU A N     1 
ATOM   1061 C  CA    . GLU A 1 144 ? 32.833  14.892 26.042 1.00 22.35 ? 136 GLU A CA    1 
ATOM   1062 C  C     . GLU A 1 144 ? 31.333  15.008 25.798 1.00 20.91 ? 136 GLU A C     1 
ATOM   1063 O  O     . GLU A 1 144 ? 30.924  15.465 24.739 1.00 21.15 ? 136 GLU A O     1 
ATOM   1064 C  CB    . GLU A 1 144 ? 33.444  14.006 24.965 1.00 24.49 ? 136 GLU A CB    1 
ATOM   1065 C  CG    . GLU A 1 144 ? 32.853  12.626 24.916 1.00 26.34 ? 136 GLU A CG    1 
ATOM   1066 C  CD    . GLU A 1 144 ? 33.701  11.622 25.673 1.00 30.40 ? 136 GLU A CD    1 
ATOM   1067 O  OE1   . GLU A 1 144 ? 34.380  12.015 26.681 1.00 28.98 ? 136 GLU A OE1   1 
ATOM   1068 O  OE2   . GLU A 1 144 ? 33.686  10.433 25.228 1.00 35.87 ? 136 GLU A OE2   1 
ATOM   1069 N  N     . GLU A 1 145 ? 30.524  14.572 26.753 1.00 19.32 ? 137 GLU A N     1 
ATOM   1070 C  CA    . GLU A 1 145 ? 29.080  14.733 26.646 1.00 18.92 ? 137 GLU A CA    1 
ATOM   1071 C  C     . GLU A 1 145 ? 28.574  15.978 27.369 1.00 17.54 ? 137 GLU A C     1 
ATOM   1072 O  O     . GLU A 1 145 ? 27.381  16.246 27.356 1.00 18.28 ? 137 GLU A O     1 
ATOM   1073 C  CB    . GLU A 1 145 ? 28.379  13.488 27.176 1.00 19.71 ? 137 GLU A CB    1 
ATOM   1074 C  CG    . GLU A 1 145 ? 28.771  12.203 26.451 1.00 20.92 ? 137 GLU A CG    1 
ATOM   1075 C  CD    . GLU A 1 145 ? 28.257  10.953 27.139 1.00 22.14 ? 137 GLU A CD    1 
ATOM   1076 O  OE1   . GLU A 1 145 ? 27.748  10.074 26.435 1.00 26.07 ? 137 GLU A OE1   1 
ATOM   1077 O  OE2   . GLU A 1 145 ? 28.343  10.832 28.367 1.00 21.66 ? 137 GLU A OE2   1 
ATOM   1078 N  N     . LEU A 1 146 ? 29.451  16.730 28.023 1.00 16.39 ? 138 LEU A N     1 
ATOM   1079 C  CA    . LEU A 1 146 ? 29.041  17.949 28.683 1.00 15.52 ? 138 LEU A CA    1 
ATOM   1080 C  C     . LEU A 1 146 ? 29.494  19.069 27.763 1.00 16.09 ? 138 LEU A C     1 
ATOM   1081 O  O     . LEU A 1 146 ? 30.616  19.020 27.252 1.00 17.11 ? 138 LEU A O     1 
ATOM   1082 C  CB    . LEU A 1 146 ? 29.679  18.061 30.059 1.00 15.86 ? 138 LEU A CB    1 
ATOM   1083 C  CG    . LEU A 1 146 ? 29.387  16.849 30.939 1.00 15.79 ? 138 LEU A CG    1 
ATOM   1084 C  CD1   . LEU A 1 146 ? 30.184  16.896 32.232 1.00 16.67 ? 138 LEU A CD1   1 
ATOM   1085 C  CD2   . LEU A 1 146 ? 27.899  16.752 31.216 1.00 15.25 ? 138 LEU A CD2   1 
ATOM   1086 N  N     . VAL A 1 147 ? 28.619  20.034 27.498 1.00 14.09 ? 139 VAL A N     1 
ATOM   1087 C  CA    . VAL A 1 147 ? 28.965  21.116 26.614 1.00 14.35 ? 139 VAL A CA    1 
ATOM   1088 C  C     . VAL A 1 147 ? 29.117  22.384 27.423 1.00 14.20 ? 139 VAL A C     1 
ATOM   1089 O  O     . VAL A 1 147 ? 28.213  22.787 28.128 1.00 13.72 ? 139 VAL A O     1 
ATOM   1090 C  CB    . VAL A 1 147 ? 27.918  21.362 25.490 1.00 13.70 ? 139 VAL A CB    1 
ATOM   1091 C  CG1   . VAL A 1 147 ? 28.372  22.523 24.610 1.00 13.31 ? 139 VAL A CG1   1 
ATOM   1092 C  CG2   . VAL A 1 147 ? 27.733  20.106 24.662 1.00 13.44 ? 139 VAL A CG2   1 
ATOM   1093 N  N     . SER A 1 148 ? 30.288  22.981 27.314 1.00 15.07 ? 140 SER A N     1 
ATOM   1094 C  CA    . SER A 1 148 ? 30.548  24.306 27.836 1.00 15.99 ? 140 SER A CA    1 
ATOM   1095 C  C     . SER A 1 148 ? 30.018  25.370 26.858 1.00 14.97 ? 140 SER A C     1 
ATOM   1096 O  O     . SER A 1 148 ? 30.487  25.451 25.727 1.00 14.87 ? 140 SER A O     1 
ATOM   1097 C  CB    . SER A 1 148 ? 32.066  24.443 28.054 1.00 18.42 ? 140 SER A CB    1 
ATOM   1098 O  OG    . SER A 1 148 ? 32.429  25.793 28.240 1.00 21.13 ? 140 SER A OG    1 
ATOM   1099 N  N     . TRP A 1 149 ? 29.033  26.169 27.288 1.00 13.39 ? 141 TRP A N     1 
ATOM   1100 C  CA    . TRP A 1 149 ? 28.545  27.281 26.487 1.00 12.73 ? 141 TRP A CA    1 
ATOM   1101 C  C     . TRP A 1 149 ? 27.972  28.386 27.319 1.00 12.61 ? 141 TRP A C     1 
ATOM   1102 O  O     . TRP A 1 149 ? 27.760  28.240 28.544 1.00 13.19 ? 141 TRP A O     1 
ATOM   1103 C  CB    . TRP A 1 149 ? 27.505  26.815 25.487 1.00 11.72 ? 141 TRP A CB    1 
ATOM   1104 C  CG    . TRP A 1 149 ? 26.239  26.237 26.053 1.00 10.72 ? 141 TRP A CG    1 
ATOM   1105 C  CD1   . TRP A 1 149 ? 26.089  25.013 26.682 1.00 10.37 ? 141 TRP A CD1   1 
ATOM   1106 C  CD2   . TRP A 1 149 ? 24.873  26.806 26.004 1.00 10.05 ? 141 TRP A CD2   1 
ATOM   1107 N  NE1   . TRP A 1 149 ? 24.777  24.778 26.996 1.00 9.87  ? 141 TRP A NE1   1 
ATOM   1108 C  CE2   . TRP A 1 149 ? 23.999  25.810 26.627 1.00 9.66  ? 141 TRP A CE2   1 
ATOM   1109 C  CE3   . TRP A 1 149 ? 24.307  27.973 25.491 1.00 9.87  ? 141 TRP A CE3   1 
ATOM   1110 C  CZ2   . TRP A 1 149 ? 22.625  26.000 26.741 1.00 9.18  ? 141 TRP A CZ2   1 
ATOM   1111 C  CZ3   . TRP A 1 149 ? 22.927  28.167 25.629 1.00 9.45  ? 141 TRP A CZ3   1 
ATOM   1112 C  CH2   . TRP A 1 149 ? 22.110  27.210 26.261 1.00 9.23  ? 141 TRP A CH2   1 
ATOM   1113 N  N     . THR A 1 150 ? 27.730  29.517 26.680 1.00 12.14 ? 142 THR A N     1 
ATOM   1114 C  CA    . THR A 1 150 ? 27.244  30.701 27.399 1.00 12.00 ? 142 THR A CA    1 
ATOM   1115 C  C     . THR A 1 150 ? 25.868  31.079 26.936 1.00 11.22 ? 142 THR A C     1 
ATOM   1116 O  O     . THR A 1 150 ? 25.669  31.310 25.750 1.00 11.16 ? 142 THR A O     1 
ATOM   1117 C  CB    . THR A 1 150 ? 28.162  31.899 27.190 1.00 12.65 ? 142 THR A CB    1 
ATOM   1118 O  OG1   . THR A 1 150 ? 29.435  31.568 27.721 1.00 13.07 ? 142 THR A OG1   1 
ATOM   1119 C  CG2   . THR A 1 150 ? 27.616  33.126 27.947 1.00 12.73 ? 142 THR A CG2   1 
ATOM   1120 N  N     . SER A 1 151 ? 24.922  31.146 27.865 1.00 10.64 ? 143 SER A N     1 
ATOM   1121 C  CA    . SER A 1 151 ? 23.567  31.545 27.495 1.00 10.07 ? 143 SER A CA    1 
ATOM   1122 C  C     . SER A 1 151 ? 23.556  33.013 27.157 1.00 10.12 ? 143 SER A C     1 
ATOM   1123 O  O     . SER A 1 151 ? 24.123  33.839 27.908 1.00 10.06 ? 143 SER A O     1 
ATOM   1124 C  CB    . SER A 1 151 ? 22.546  31.296 28.596 1.00 9.89  ? 143 SER A CB    1 
ATOM   1125 O  OG    . SER A 1 151 ? 21.356  32.039 28.291 1.00 10.18 ? 143 SER A OG    1 
ATOM   1126 N  N     . HIS A 1 152 ? 22.919  33.345 26.028 1.00 9.80  ? 144 HIS A N     1 
ATOM   1127 C  CA    . HIS A 1 152 ? 22.769  34.730 25.638 1.00 9.86  ? 144 HIS A CA    1 
ATOM   1128 C  C     . HIS A 1 152 ? 21.935  35.516 26.611 1.00 9.83  ? 144 HIS A C     1 
ATOM   1129 O  O     . HIS A 1 152 ? 21.940  36.744 26.553 1.00 10.18 ? 144 HIS A O     1 
ATOM   1130 C  CB    . HIS A 1 152 ? 22.193  34.852 24.228 1.00 9.71  ? 144 HIS A CB    1 
ATOM   1131 C  CG    . HIS A 1 152 ? 20.680  34.720 24.159 1.00 9.26  ? 144 HIS A CG    1 
ATOM   1132 N  ND1   . HIS A 1 152 ? 20.042  33.534 24.249 1.00 8.68  ? 144 HIS A ND1   1 
ATOM   1133 C  CD2   . HIS A 1 152 ? 19.699  35.686 23.957 1.00 9.16  ? 144 HIS A CD2   1 
ATOM   1134 C  CE1   . HIS A 1 152 ? 18.706  33.750 24.123 1.00 8.63  ? 144 HIS A CE1   1 
ATOM   1135 N  NE2   . HIS A 1 152 ? 18.512  35.075 23.945 1.00 8.75  ? 144 HIS A NE2   1 
ATOM   1136 N  N     . SER A 1 153 ? 21.221  34.829 27.502 1.00 9.46  ? 145 SER A N     1 
ATOM   1137 C  CA    . SER A 1 153 ? 20.380  35.451 28.551 1.00 9.47  ? 145 SER A CA    1 
ATOM   1138 C  C     . SER A 1 153 ? 21.027  35.520 29.931 1.00 9.66  ? 145 SER A C     1 
ATOM   1139 O  O     . SER A 1 153 ? 20.403  35.953 30.891 1.00 9.67  ? 145 SER A O     1 
ATOM   1140 C  CB    . SER A 1 153 ? 19.061  34.665 28.671 1.00 9.15  ? 145 SER A CB    1 
ATOM   1141 O  OG    . SER A 1 153 ? 18.396  34.635 27.403 1.00 9.16  ? 145 SER A OG    1 
ATOM   1142 N  N     . VAL A 1 154 ? 22.291  35.148 30.051 1.00 10.07 ? 146 VAL A N     1 
ATOM   1143 C  CA    . VAL A 1 154 ? 22.913  35.128 31.366 1.00 10.53 ? 146 VAL A CA    1 
ATOM   1144 C  C     . VAL A 1 154 ? 22.827  36.446 32.149 1.00 11.09 ? 146 VAL A C     1 
ATOM   1145 O  O     . VAL A 1 154 ? 22.578  36.406 33.351 1.00 10.93 ? 146 VAL A O     1 
ATOM   1146 C  CB    . VAL A 1 154 ? 24.373  34.615 31.310 1.00 10.83 ? 146 VAL A CB    1 
ATOM   1147 C  CG1   . VAL A 1 154 ? 25.266  35.597 30.551 1.00 11.17 ? 146 VAL A CG1   1 
ATOM   1148 C  CG2   . VAL A 1 154 ? 24.888  34.383 32.735 1.00 11.17 ? 146 VAL A CG2   1 
ATOM   1149 N  N     . LYS A 1 155 ? 23.011  37.608 31.499 1.00 11.95 ? 147 LYS A N     1 
ATOM   1150 C  CA    . LYS A 1 155 ? 22.902  38.910 32.206 1.00 12.52 ? 147 LYS A CA    1 
ATOM   1151 C  C     . LYS A 1 155 ? 21.462  39.294 32.589 1.00 11.92 ? 147 LYS A C     1 
ATOM   1152 O  O     . LYS A 1 155 ? 21.243  40.168 33.445 1.00 11.57 ? 147 LYS A O     1 
ATOM   1153 C  CB    . LYS A 1 155 ? 23.511  40.065 31.400 1.00 14.47 ? 147 LYS A CB    1 
ATOM   1154 C  CG    . LYS A 1 155 ? 24.993  39.897 31.090 1.00 16.35 ? 147 LYS A CG    1 
ATOM   1155 C  CD    . LYS A 1 155 ? 25.500  41.158 30.394 1.00 18.63 ? 147 LYS A CD    1 
ATOM   1156 C  CE    . LYS A 1 155 ? 26.979  41.054 30.053 1.00 20.65 ? 147 LYS A CE    1 
ATOM   1157 N  NZ    . LYS A 1 155 ? 27.843  41.511 31.167 1.00 23.16 ? 147 LYS A NZ    1 
ATOM   1158 N  N     . GLN A 1 156 ? 20.500  38.646 31.943 1.00 11.02 ? 148 GLN A N     1 
ATOM   1159 C  CA    A GLN A 1 156 ? 19.088  38.843 32.210 0.50 10.72 ? 148 GLN A CA    1 
ATOM   1160 C  CA    B GLN A 1 156 ? 19.093  38.861 32.223 0.50 10.85 ? 148 GLN A CA    1 
ATOM   1161 C  C     . GLN A 1 156 ? 18.630  37.994 33.396 1.00 10.61 ? 148 GLN A C     1 
ATOM   1162 O  O     . GLN A 1 156 ? 17.656  38.345 34.071 1.00 10.43 ? 148 GLN A O     1 
ATOM   1163 C  CB    A GLN A 1 156 ? 18.259  38.468 30.980 0.50 10.44 ? 148 GLN A CB    1 
ATOM   1164 C  CB    B GLN A 1 156 ? 18.239  38.568 30.985 0.50 10.77 ? 148 GLN A CB    1 
ATOM   1165 C  CG    A GLN A 1 156 ? 18.681  39.138 29.681 0.50 10.62 ? 148 GLN A CG    1 
ATOM   1166 C  CG    B GLN A 1 156 ? 18.355  39.584 29.854 0.50 11.20 ? 148 GLN A CG    1 
ATOM   1167 C  CD    A GLN A 1 156 ? 18.468  40.632 29.728 0.50 10.99 ? 148 GLN A CD    1 
ATOM   1168 C  CD    B GLN A 1 156 ? 19.753  39.678 29.274 0.50 11.69 ? 148 GLN A CD    1 
ATOM   1169 O  OE1   A GLN A 1 156 ? 17.575  41.114 30.412 0.50 11.06 ? 148 GLN A OE1   1 
ATOM   1170 O  OE1   B GLN A 1 156 ? 20.382  38.666 28.948 0.50 11.74 ? 148 GLN A OE1   1 
ATOM   1171 N  NE2   A GLN A 1 156 ? 19.286  41.370 29.005 0.50 11.42 ? 148 GLN A NE2   1 
ATOM   1172 N  NE2   B GLN A 1 156 ? 20.261  40.906 29.160 0.50 12.18 ? 148 GLN A NE2   1 
ATOM   1173 N  N     . ILE A 1 157 ? 19.329  36.869 33.623 1.00 10.45 ? 149 ILE A N     1 
ATOM   1174 C  CA    . ILE A 1 157 ? 19.016  35.915 34.686 1.00 10.38 ? 149 ILE A CA    1 
ATOM   1175 C  C     . ILE A 1 157 ? 19.815  36.201 35.974 1.00 10.96 ? 149 ILE A C     1 
ATOM   1176 O  O     . ILE A 1 157 ? 19.293  35.992 37.071 1.00 10.63 ? 149 ILE A O     1 
ATOM   1177 C  CB    . ILE A 1 157 ? 19.228  34.458 34.190 1.00 10.11 ? 149 ILE A CB    1 
ATOM   1178 C  CG1   . ILE A 1 157 ? 18.222  34.169 33.061 1.00 9.93  ? 149 ILE A CG1   1 
ATOM   1179 C  CG2   . ILE A 1 157 ? 19.056  33.423 35.334 1.00 9.82  ? 149 ILE A CG2   1 
ATOM   1180 C  CD1   . ILE A 1 157 ? 18.538  32.949 32.213 1.00 10.02 ? 149 ILE A CD1   1 
ATOM   1181 N  N     . TYR A 1 158 ? 21.059  36.691 35.842 1.00 11.55 ? 150 TYR A N     1 
ATOM   1182 C  CA    . TYR A 1 158 ? 21.951  36.935 36.989 1.00 12.49 ? 150 TYR A CA    1 
ATOM   1183 C  C     . TYR A 1 158 ? 22.383  38.369 37.079 1.00 13.67 ? 150 TYR A C     1 
ATOM   1184 O  O     . TYR A 1 158 ? 22.779  38.967 36.085 1.00 12.85 ? 150 TYR A O     1 
ATOM   1185 C  CB    . TYR A 1 158 ? 23.202  36.071 36.898 1.00 12.81 ? 150 TYR A CB    1 
ATOM   1186 C  CG    . TYR A 1 158 ? 22.843  34.641 36.997 1.00 12.27 ? 150 TYR A CG    1 
ATOM   1187 C  CD1   . TYR A 1 158 ? 22.341  34.142 38.175 1.00 12.47 ? 150 TYR A CD1   1 
ATOM   1188 C  CD2   . TYR A 1 158 ? 22.913  33.800 35.899 1.00 12.04 ? 150 TYR A CD2   1 
ATOM   1189 C  CE1   . TYR A 1 158 ? 21.954  32.828 38.290 1.00 12.23 ? 150 TYR A CE1   1 
ATOM   1190 C  CE2   . TYR A 1 158 ? 22.530  32.476 36.005 1.00 12.02 ? 150 TYR A CE2   1 
ATOM   1191 C  CZ    . TYR A 1 158 ? 22.050  32.001 37.205 1.00 11.86 ? 150 TYR A CZ    1 
ATOM   1192 O  OH    . TYR A 1 158 ? 21.650  30.702 37.330 1.00 12.04 ? 150 TYR A OH    1 
ATOM   1193 N  N     . GLU A 1 159 ? 22.313  38.908 38.291 1.00 14.92 ? 151 GLU A N     1 
ATOM   1194 C  CA    . GLU A 1 159 ? 22.761  40.265 38.556 1.00 17.05 ? 151 GLU A CA    1 
ATOM   1195 C  C     . GLU A 1 159 ? 24.298  40.418 38.399 1.00 18.90 ? 151 GLU A C     1 
ATOM   1196 O  O     . GLU A 1 159 ? 24.766  41.381 37.795 1.00 20.32 ? 151 GLU A O     1 
ATOM   1197 C  CB    . GLU A 1 159 ? 22.299  40.686 39.970 1.00 17.87 ? 151 GLU A CB    1 
ATOM   1198 C  CG    . GLU A 1 159 ? 22.469  42.161 40.298 1.00 18.93 ? 151 GLU A CG    1 
ATOM   1199 C  CD    . GLU A 1 159 ? 21.653  42.590 41.519 1.00 19.47 ? 151 GLU A CD    1 
ATOM   1200 O  OE1   . GLU A 1 159 ? 21.281  41.752 42.357 1.00 18.91 ? 151 GLU A OE1   1 
ATOM   1201 O  OE2   . GLU A 1 159 ? 21.352  43.796 41.627 1.00 22.61 ? 151 GLU A OE2   1 
ATOM   1202 N  N     . ARG A 1 160 ? 25.084  39.479 38.913 1.00 20.81 ? 152 ARG A N     1 
ATOM   1203 C  CA    . ARG A 1 160 ? 26.578  39.626 38.882 1.00 23.50 ? 152 ARG A CA    1 
ATOM   1204 C  C     . ARG A 1 160 ? 27.245  39.237 37.551 1.00 24.50 ? 152 ARG A C     1 
ATOM   1205 O  O     . ARG A 1 160 ? 26.575  38.822 36.585 1.00 27.58 ? 152 ARG A O     1 
ATOM   1206 C  CB    . ARG A 1 160 ? 27.226  38.836 40.034 1.00 23.31 ? 152 ARG A CB    1 
ATOM   1207 N  N     . MET B 1 9   ? 5.093   1.628  7.437  1.00 36.09 ? 1   MET B N     1 
ATOM   1208 C  CA    . MET B 1 9   ? 5.480   0.843  8.650  1.00 35.76 ? 1   MET B CA    1 
ATOM   1209 C  C     . MET B 1 9   ? 5.805   1.784  9.824  1.00 34.97 ? 1   MET B C     1 
ATOM   1210 O  O     . MET B 1 9   ? 6.474   2.827  9.622  1.00 28.92 ? 1   MET B O     1 
ATOM   1211 C  CB    . MET B 1 9   ? 6.674   -0.083 8.357  1.00 37.62 ? 1   MET B CB    1 
ATOM   1212 N  N     . PRO B 1 10  ? 5.321   1.425  11.052 1.00 32.73 ? 2   PRO B N     1 
ATOM   1213 C  CA    . PRO B 1 10  ? 5.619   2.183  12.284 1.00 31.13 ? 2   PRO B CA    1 
ATOM   1214 C  C     . PRO B 1 10  ? 7.113   2.304  12.681 1.00 27.89 ? 2   PRO B C     1 
ATOM   1215 O  O     . PRO B 1 10  ? 7.452   3.148  13.533 1.00 26.87 ? 2   PRO B O     1 
ATOM   1216 C  CB    . PRO B 1 10  ? 4.835   1.410  13.376 1.00 32.43 ? 2   PRO B CB    1 
ATOM   1217 C  CG    . PRO B 1 10  ? 3.688   0.794  12.650 1.00 33.15 ? 2   PRO B CG    1 
ATOM   1218 C  CD    . PRO B 1 10  ? 4.270   0.405  11.300 1.00 34.64 ? 2   PRO B CD    1 
ATOM   1219 N  N     . SER B 1 11  ? 7.991   1.486  12.094 1.00 25.15 ? 3   SER B N     1 
ATOM   1220 C  CA    . SER B 1 11  ? 9.409   1.560  12.433 1.00 22.72 ? 3   SER B CA    1 
ATOM   1221 C  C     . SER B 1 11  ? 10.206  2.633  11.655 1.00 20.01 ? 3   SER B C     1 
ATOM   1222 O  O     . SER B 1 11  ? 11.409  2.787  11.885 1.00 20.30 ? 3   SER B O     1 
ATOM   1223 C  CB    . SER B 1 11  ? 10.062  0.195  12.297 1.00 23.97 ? 3   SER B CB    1 
ATOM   1224 O  OG    . SER B 1 11  ? 9.671   -0.429 11.113 1.00 25.36 ? 3   SER B OG    1 
ATOM   1225 N  N     . GLU B 1 12  ? 9.554   3.418  10.808 1.00 16.20 ? 4   GLU B N     1 
ATOM   1226 C  CA    . GLU B 1 12  ? 10.236  4.556  10.167 1.00 14.57 ? 4   GLU B CA    1 
ATOM   1227 C  C     . GLU B 1 12  ? 10.879  5.460  11.212 1.00 13.35 ? 4   GLU B C     1 
ATOM   1228 O  O     . GLU B 1 12  ? 10.330  5.642  12.312 1.00 12.34 ? 4   GLU B O     1 
ATOM   1229 C  CB    . GLU B 1 12  ? 9.247   5.359  9.334  1.00 14.15 ? 4   GLU B CB    1 
ATOM   1230 C  CG    . GLU B 1 12  ? 9.845   6.524  8.542  1.00 13.97 ? 4   GLU B CG    1 
ATOM   1231 C  CD    . GLU B 1 12  ? 8.834   7.102  7.559  1.00 13.63 ? 4   GLU B CD    1 
ATOM   1232 O  OE1   . GLU B 1 12  ? 8.343   6.331  6.725  1.00 13.47 ? 4   GLU B OE1   1 
ATOM   1233 O  OE2   . GLU B 1 12  ? 8.526   8.309  7.630  1.00 13.12 ? 4   GLU B OE2   1 
ATOM   1234 N  N     . ARG B 1 13  ? 12.034  6.014  10.871 1.00 12.73 ? 5   ARG B N     1 
ATOM   1235 C  CA    . ARG B 1 13  ? 12.724  6.926  11.772 1.00 12.33 ? 5   ARG B CA    1 
ATOM   1236 C  C     . ARG B 1 13  ? 13.139  8.199  11.061 1.00 11.42 ? 5   ARG B C     1 
ATOM   1237 O  O     . ARG B 1 13  ? 13.377  8.215  9.842  1.00 10.97 ? 5   ARG B O     1 
ATOM   1238 C  CB    . ARG B 1 13  ? 13.959  6.250  12.384 1.00 13.36 ? 5   ARG B CB    1 
ATOM   1239 C  CG    . ARG B 1 13  ? 13.603  5.094  13.325 1.00 14.99 ? 5   ARG B CG    1 
ATOM   1240 C  CD    . ARG B 1 13  ? 14.829  4.398  13.930 1.00 16.20 ? 5   ARG B CD    1 
ATOM   1241 N  NE    . ARG B 1 13  ? 14.459  3.573  15.094 1.00 18.04 ? 5   ARG B NE    1 
ATOM   1242 C  CZ    . ARG B 1 13  ? 15.289  2.714  15.697 1.00 19.65 ? 5   ARG B CZ    1 
ATOM   1243 N  NH1   . ARG B 1 13  ? 16.552  2.571  15.264 1.00 19.79 ? 5   ARG B NH1   1 
ATOM   1244 N  NH2   . ARG B 1 13  ? 14.861  1.996  16.739 1.00 20.25 ? 5   ARG B NH2   1 
ATOM   1245 N  N     . THR B 1 14  ? 13.220  9.274  11.833 1.00 10.25 ? 6   THR B N     1 
ATOM   1246 C  CA    . THR B 1 14  ? 13.725  10.541 11.313 1.00 9.90  ? 6   THR B CA    1 
ATOM   1247 C  C     . THR B 1 14  ? 14.665  11.195 12.313 1.00 9.20  ? 6   THR B C     1 
ATOM   1248 O  O     . THR B 1 14  ? 14.646  10.871 13.518 1.00 8.76  ? 6   THR B O     1 
ATOM   1249 C  CB    . THR B 1 14  ? 12.583  11.486 10.947 1.00 10.01 ? 6   THR B CB    1 
ATOM   1250 O  OG1   . THR B 1 14  ? 13.083  12.538 10.088 1.00 10.51 ? 6   THR B OG1   1 
ATOM   1251 C  CG2   . THR B 1 14  ? 11.931  12.059 12.202 1.00 9.57  ? 6   THR B CG2   1 
ATOM   1252 N  N     . PHE B 1 15  ? 15.496  12.109 11.804 1.00 9.00  ? 7   PHE B N     1 
ATOM   1253 C  CA    . PHE B 1 15  ? 16.443  12.871 12.607 1.00 8.59  ? 7   PHE B CA    1 
ATOM   1254 C  C     . PHE B 1 15  ? 15.947  14.305 12.688 1.00 8.30  ? 7   PHE B C     1 
ATOM   1255 O  O     . PHE B 1 15  ? 15.687  14.934 11.666 1.00 8.44  ? 7   PHE B O     1 
ATOM   1256 C  CB    . PHE B 1 15  ? 17.859  12.837 12.026 1.00 8.79  ? 7   PHE B CB    1 
ATOM   1257 C  CG    . PHE B 1 15  ? 18.844  13.775 12.727 1.00 8.58  ? 7   PHE B CG    1 
ATOM   1258 C  CD1   . PHE B 1 15  ? 19.351  13.465 13.972 1.00 8.46  ? 7   PHE B CD1   1 
ATOM   1259 C  CD2   . PHE B 1 15  ? 19.253  14.966 12.135 1.00 8.59  ? 7   PHE B CD2   1 
ATOM   1260 C  CE1   . PHE B 1 15  ? 20.248  14.310 14.621 1.00 8.49  ? 7   PHE B CE1   1 
ATOM   1261 C  CE2   . PHE B 1 15  ? 20.168  15.813 12.780 1.00 8.56  ? 7   PHE B CE2   1 
ATOM   1262 C  CZ    . PHE B 1 15  ? 20.657  15.495 14.022 1.00 8.36  ? 7   PHE B CZ    1 
ATOM   1263 N  N     . ILE B 1 16  ? 15.758  14.774 13.912 1.00 7.73  ? 8   ILE B N     1 
ATOM   1264 C  CA    . ILE B 1 16  ? 15.283  16.128 14.199 1.00 7.55  ? 8   ILE B CA    1 
ATOM   1265 C  C     . ILE B 1 16  ? 16.387  16.733 15.068 1.00 7.42  ? 8   ILE B C     1 
ATOM   1266 O  O     . ILE B 1 16  ? 16.914  16.047 15.966 1.00 7.50  ? 8   ILE B O     1 
ATOM   1267 C  CB    . ILE B 1 16  ? 13.950  16.121 14.994 1.00 7.24  ? 8   ILE B CB    1 
ATOM   1268 C  CG1   . ILE B 1 16  ? 12.858  15.341 14.234 1.00 7.29  ? 8   ILE B CG1   1 
ATOM   1269 C  CG2   . ILE B 1 16  ? 13.529  17.557 15.340 1.00 7.25  ? 8   ILE B CG2   1 
ATOM   1270 C  CD1   . ILE B 1 16  ? 12.450  15.882 12.855 1.00 7.39  ? 8   ILE B CD1   1 
ATOM   1271 N  N     . ALA B 1 17  ? 16.745  17.984 14.817 1.00 7.46  ? 9   ALA B N     1 
ATOM   1272 C  CA    . ALA B 1 17  ? 17.703  18.682 15.648 1.00 7.48  ? 9   ALA B CA    1 
ATOM   1273 C  C     . ALA B 1 17  ? 17.130  20.029 16.058 1.00 7.49  ? 9   ALA B C     1 
ATOM   1274 O  O     . ALA B 1 17  ? 16.557  20.741 15.222 1.00 7.92  ? 9   ALA B O     1 
ATOM   1275 C  CB    . ALA B 1 17  ? 19.029  18.883 14.911 1.00 7.64  ? 9   ALA B CB    1 
ATOM   1276 N  N     . VAL B 1 18  ? 17.275  20.383 17.322 1.00 7.17  ? 10  VAL B N     1 
ATOM   1277 C  CA    . VAL B 1 18  ? 17.077  21.762 17.744 1.00 7.19  ? 10  VAL B CA    1 
ATOM   1278 C  C     . VAL B 1 18  ? 18.402  22.484 17.412 1.00 7.41  ? 10  VAL B C     1 
ATOM   1279 O  O     . VAL B 1 18  ? 19.448  22.080 17.896 1.00 7.38  ? 10  VAL B O     1 
ATOM   1280 C  CB    . VAL B 1 18  ? 16.802  21.867 19.248 1.00 6.98  ? 10  VAL B CB    1 
ATOM   1281 C  CG1   . VAL B 1 18  ? 16.529  23.341 19.618 1.00 6.91  ? 10  VAL B CG1   1 
ATOM   1282 C  CG2   . VAL B 1 18  ? 15.656  20.920 19.654 1.00 6.69  ? 10  VAL B CG2   1 
ATOM   1283 N  N     . LYS B 1 19  ? 18.346  23.519 16.582 1.00 7.83  ? 11  LYS B N     1 
ATOM   1284 C  CA    . LYS B 1 19  ? 19.550  24.232 16.151 1.00 8.30  ? 11  LYS B CA    1 
ATOM   1285 C  C     . LYS B 1 19  ? 20.046  25.175 17.240 1.00 7.81  ? 11  LYS B C     1 
ATOM   1286 O  O     . LYS B 1 19  ? 19.361  25.374 18.235 1.00 7.56  ? 11  LYS B O     1 
ATOM   1287 C  CB    . LYS B 1 19  ? 19.270  24.972 14.837 1.00 9.28  ? 11  LYS B CB    1 
ATOM   1288 C  CG    . LYS B 1 19  ? 19.098  23.997 13.690 1.00 10.28 ? 11  LYS B CG    1 
ATOM   1289 C  CD    . LYS B 1 19  ? 18.213  24.530 12.587 1.00 11.48 ? 11  LYS B CD    1 
ATOM   1290 C  CE    . LYS B 1 19  ? 18.956  25.201 11.495 1.00 13.00 ? 11  LYS B CE    1 
ATOM   1291 N  NZ    . LYS B 1 19  ? 18.085  25.216 10.257 1.00 14.35 ? 11  LYS B NZ    1 
ATOM   1292 N  N     . PRO B 1 20  ? 21.234  25.770 17.062 1.00 7.65  ? 12  PRO B N     1 
ATOM   1293 C  CA    . PRO B 1 20  ? 21.739  26.520 18.213 1.00 7.58  ? 12  PRO B CA    1 
ATOM   1294 C  C     . PRO B 1 20  ? 20.849  27.635 18.704 1.00 7.47  ? 12  PRO B C     1 
ATOM   1295 O  O     . PRO B 1 20  ? 20.838  27.910 19.917 1.00 7.55  ? 12  PRO B O     1 
ATOM   1296 C  CB    . PRO B 1 20  ? 23.087  27.044 17.720 1.00 7.90  ? 12  PRO B CB    1 
ATOM   1297 C  CG    . PRO B 1 20  ? 23.528  25.967 16.734 1.00 7.91  ? 12  PRO B CG    1 
ATOM   1298 C  CD    . PRO B 1 20  ? 22.249  25.673 15.992 1.00 7.81  ? 12  PRO B CD    1 
ATOM   1299 N  N     . ASP B 1 21  ? 20.106  28.261 17.802 1.00 7.36  ? 13  ASP B N     1 
ATOM   1300 C  CA    . ASP B 1 21  ? 19.179  29.349 18.188 1.00 7.37  ? 13  ASP B CA    1 
ATOM   1301 C  C     . ASP B 1 21  ? 17.992  28.803 19.024 1.00 7.11  ? 13  ASP B C     1 
ATOM   1302 O  O     . ASP B 1 21  ? 17.479  29.469 19.925 1.00 7.02  ? 13  ASP B O     1 
ATOM   1303 C  CB    . ASP B 1 21  ? 18.662  30.141 16.968 1.00 7.51  ? 13  ASP B CB    1 
ATOM   1304 C  CG    . ASP B 1 21  ? 18.117  29.248 15.847 1.00 7.57  ? 13  ASP B CG    1 
ATOM   1305 O  OD1   . ASP B 1 21  ? 18.782  28.227 15.529 1.00 7.45  ? 13  ASP B OD1   1 
ATOM   1306 O  OD2   . ASP B 1 21  ? 17.038  29.570 15.275 1.00 7.70  ? 13  ASP B OD2   1 
ATOM   1307 N  N     . GLY B 1 22  ? 17.538  27.608 18.677 1.00 6.90  ? 14  GLY B N     1 
ATOM   1308 C  CA    . GLY B 1 22  ? 16.481  26.949 19.421 1.00 6.76  ? 14  GLY B CA    1 
ATOM   1309 C  C     . GLY B 1 22  ? 16.886  26.576 20.850 1.00 6.65  ? 14  GLY B C     1 
ATOM   1310 O  O     . GLY B 1 22  ? 16.083  26.702 21.801 1.00 6.55  ? 14  GLY B O     1 
ATOM   1311 N  N     . VAL B 1 23  ? 18.116  26.077 20.999 1.00 6.72  ? 15  VAL B N     1 
ATOM   1312 C  CA    . VAL B 1 23  ? 18.689  25.803 22.326 1.00 6.70  ? 15  VAL B CA    1 
ATOM   1313 C  C     . VAL B 1 23  ? 18.856  27.088 23.128 1.00 6.88  ? 15  VAL B C     1 
ATOM   1314 O  O     . VAL B 1 23  ? 18.470  27.156 24.285 1.00 7.03  ? 15  VAL B O     1 
ATOM   1315 C  CB    . VAL B 1 23  ? 20.033  25.032 22.226 1.00 6.68  ? 15  VAL B CB    1 
ATOM   1316 C  CG1   . VAL B 1 23  ? 20.619  24.782 23.629 1.00 6.76  ? 15  VAL B CG1   1 
ATOM   1317 C  CG2   . VAL B 1 23  ? 19.816  23.689 21.497 1.00 6.53  ? 15  VAL B CG2   1 
ATOM   1318 N  N     . GLN B 1 24  ? 19.464  28.099 22.523 1.00 7.14  ? 16  GLN B N     1 
ATOM   1319 C  CA    . GLN B 1 24  ? 19.654  29.387 23.175 1.00 7.27  ? 16  GLN B CA    1 
ATOM   1320 C  C     . GLN B 1 24  ? 18.337  30.001 23.590 1.00 7.45  ? 16  GLN B C     1 
ATOM   1321 O  O     . GLN B 1 24  ? 18.264  30.650 24.649 1.00 7.67  ? 16  GLN B O     1 
ATOM   1322 C  CB    . GLN B 1 24  ? 20.386  30.358 22.240 1.00 7.47  ? 16  GLN B CB    1 
ATOM   1323 C  CG    . GLN B 1 24  ? 21.883  30.170 22.154 1.00 7.58  ? 16  GLN B CG    1 
ATOM   1324 C  CD    . GLN B 1 24  ? 22.606  30.815 23.307 1.00 7.85  ? 16  GLN B CD    1 
ATOM   1325 O  OE1   . GLN B 1 24  ? 21.984  31.487 24.141 1.00 8.03  ? 16  GLN B OE1   1 
ATOM   1326 N  NE2   . GLN B 1 24  ? 23.944  30.641 23.363 1.00 7.94  ? 16  GLN B NE2   1 
ATOM   1327 N  N     . ARG B 1 25  ? 17.294  29.833 22.770 1.00 7.41  ? 17  ARG B N     1 
ATOM   1328 C  CA    . ARG B 1 25  ? 15.979  30.435 23.101 1.00 7.73  ? 17  ARG B CA    1 
ATOM   1329 C  C     . ARG B 1 25  ? 15.032  29.502 23.878 1.00 7.79  ? 17  ARG B C     1 
ATOM   1330 O  O     . ARG B 1 25  ? 13.792  29.689 23.886 1.00 7.84  ? 17  ARG B O     1 
ATOM   1331 C  CB    . ARG B 1 25  ? 15.312  30.963 21.817 1.00 7.88  ? 17  ARG B CB    1 
ATOM   1332 C  CG    . ARG B 1 25  ? 16.055  32.138 21.195 1.00 8.04  ? 17  ARG B CG    1 
ATOM   1333 C  CD    . ARG B 1 25  ? 15.482  32.512 19.839 1.00 8.22  ? 17  ARG B CD    1 
ATOM   1334 N  NE    . ARG B 1 25  ? 14.116  32.973 20.030 1.00 8.38  ? 17  ARG B NE    1 
ATOM   1335 C  CZ    . ARG B 1 25  ? 13.082  32.714 19.231 1.00 8.55  ? 17  ARG B CZ    1 
ATOM   1336 N  NH1   . ARG B 1 25  ? 13.230  32.045 18.087 1.00 8.65  ? 17  ARG B NH1   1 
ATOM   1337 N  NH2   . ARG B 1 25  ? 11.886  33.161 19.560 1.00 8.58  ? 17  ARG B NH2   1 
ATOM   1338 N  N     . ASN B 1 26  ? 15.596  28.467 24.491 1.00 7.71  ? 18  ASN B N     1 
ATOM   1339 C  CA    . ASN B 1 26  ? 14.839  27.637 25.445 1.00 7.82  ? 18  ASN B CA    1 
ATOM   1340 C  C     . ASN B 1 26  ? 13.611  26.934 24.822 1.00 7.50  ? 18  ASN B C     1 
ATOM   1341 O  O     . ASN B 1 26  ? 12.531  26.929 25.411 1.00 7.75  ? 18  ASN B O     1 
ATOM   1342 C  CB    . ASN B 1 26  ? 14.386  28.463 26.662 1.00 8.30  ? 18  ASN B CB    1 
ATOM   1343 C  CG    . ASN B 1 26  ? 15.526  28.933 27.566 1.00 9.02  ? 18  ASN B CG    1 
ATOM   1344 O  OD1   . ASN B 1 26  ? 16.604  28.312 27.672 1.00 9.58  ? 18  ASN B OD1   1 
ATOM   1345 N  ND2   . ASN B 1 26  ? 15.263  30.007 28.281 1.00 9.34  ? 18  ASN B ND2   1 
ATOM   1346 N  N     . LEU B 1 27  ? 13.778  26.352 23.642 1.00 7.09  ? 19  LEU B N     1 
ATOM   1347 C  CA    . LEU B 1 27  ? 12.708  25.685 22.927 1.00 6.90  ? 19  LEU B CA    1 
ATOM   1348 C  C     . LEU B 1 27  ? 12.874  24.156 22.877 1.00 6.77  ? 19  LEU B C     1 
ATOM   1349 O  O     . LEU B 1 27  ? 12.080  23.477 22.211 1.00 6.60  ? 19  LEU B O     1 
ATOM   1350 C  CB    . LEU B 1 27  ? 12.645  26.253 21.482 1.00 6.99  ? 19  LEU B CB    1 
ATOM   1351 C  CG    . LEU B 1 27  ? 12.185  27.708 21.417 1.00 7.18  ? 19  LEU B CG    1 
ATOM   1352 C  CD1   . LEU B 1 27  ? 12.336  28.292 20.010 1.00 7.30  ? 19  LEU B CD1   1 
ATOM   1353 C  CD2   . LEU B 1 27  ? 10.739  27.780 21.911 1.00 7.35  ? 19  LEU B CD2   1 
ATOM   1354 N  N     . VAL B 1 28  ? 13.876  23.615 23.589 1.00 6.67  ? 20  VAL B N     1 
ATOM   1355 C  CA    . VAL B 1 28  ? 14.170  22.174 23.514 1.00 6.44  ? 20  VAL B CA    1 
ATOM   1356 C  C     . VAL B 1 28  ? 12.993  21.369 24.044 1.00 6.64  ? 20  VAL B C     1 
ATOM   1357 O  O     . VAL B 1 28  ? 12.491  20.477 23.364 1.00 6.38  ? 20  VAL B O     1 
ATOM   1358 C  CB    . VAL B 1 28  ? 15.423  21.782 24.317 1.00 6.38  ? 20  VAL B CB    1 
ATOM   1359 C  CG1   . VAL B 1 28  ? 15.591  20.238 24.316 1.00 6.13  ? 20  VAL B CG1   1 
ATOM   1360 C  CG2   . VAL B 1 28  ? 16.654  22.517 23.765 1.00 6.36  ? 20  VAL B CG2   1 
ATOM   1361 N  N     . GLY B 1 29  ? 12.592  21.680 25.273 1.00 6.96  ? 21  GLY B N     1 
ATOM   1362 C  CA    . GLY B 1 29  ? 11.464  21.031 25.914 1.00 7.34  ? 21  GLY B CA    1 
ATOM   1363 C  C     . GLY B 1 29  ? 10.171  21.159 25.125 1.00 7.63  ? 21  GLY B C     1 
ATOM   1364 O  O     . GLY B 1 29  ? 9.480   20.168 24.917 1.00 7.68  ? 21  GLY B O     1 
ATOM   1365 N  N     . GLU B 1 30  ? 9.871   22.361 24.650 1.00 8.05  ? 22  GLU B N     1 
ATOM   1366 C  CA    . GLU B 1 30  ? 8.679   22.581 23.832 1.00 8.62  ? 22  GLU B CA    1 
ATOM   1367 C  C     . GLU B 1 30  ? 8.646   21.718 22.567 1.00 8.11  ? 22  GLU B C     1 
ATOM   1368 O  O     . GLU B 1 30  ? 7.601   21.124 22.243 1.00 8.00  ? 22  GLU B O     1 
ATOM   1369 C  CB    . GLU B 1 30  ? 8.561   24.049 23.440 1.00 9.60  ? 22  GLU B CB    1 
ATOM   1370 C  CG    . GLU B 1 30  ? 7.308   24.384 22.636 1.00 10.67 ? 22  GLU B CG    1 
ATOM   1371 C  CD    . GLU B 1 30  ? 6.013   24.079 23.359 1.00 12.21 ? 22  GLU B CD    1 
ATOM   1372 O  OE1   . GLU B 1 30  ? 5.980   24.204 24.614 1.00 12.65 ? 22  GLU B OE1   1 
ATOM   1373 O  OE2   . GLU B 1 30  ? 5.023   23.684 22.669 1.00 13.00 ? 22  GLU B OE2   1 
ATOM   1374 N  N     . ILE B 1 31  ? 9.793   21.625 21.885 1.00 7.52  ? 23  ILE B N     1 
ATOM   1375 C  CA    . ILE B 1 31  ? 9.901   20.844 20.686 1.00 7.23  ? 23  ILE B CA    1 
ATOM   1376 C  C     . ILE B 1 31  ? 9.715   19.365 20.989 1.00 7.08  ? 23  ILE B C     1 
ATOM   1377 O  O     . ILE B 1 31  ? 8.906   18.685 20.327 1.00 6.95  ? 23  ILE B O     1 
ATOM   1378 C  CB    . ILE B 1 31  ? 11.233  21.122 19.948 1.00 7.27  ? 23  ILE B CB    1 
ATOM   1379 C  CG1   . ILE B 1 31  ? 11.166  22.503 19.306 1.00 7.20  ? 23  ILE B CG1   1 
ATOM   1380 C  CG2   . ILE B 1 31  ? 11.495  20.057 18.886 1.00 7.19  ? 23  ILE B CG2   1 
ATOM   1381 C  CD1   . ILE B 1 31  ? 12.507  23.037 18.844 1.00 7.30  ? 23  ILE B CD1   1 
ATOM   1382 N  N     . ILE B 1 32  ? 10.425  18.868 22.000 1.00 6.85  ? 24  ILE B N     1 
ATOM   1383 C  CA    . ILE B 1 32  ? 10.279  17.469 22.407 1.00 6.89  ? 24  ILE B CA    1 
ATOM   1384 C  C     . ILE B 1 32  ? 8.818   17.143 22.776 1.00 7.07  ? 24  ILE B C     1 
ATOM   1385 O  O     . ILE B 1 32  ? 8.288   16.109 22.372 1.00 6.75  ? 24  ILE B O     1 
ATOM   1386 C  CB    . ILE B 1 32  ? 11.241  17.089 23.537 1.00 6.74  ? 24  ILE B CB    1 
ATOM   1387 C  CG1   . ILE B 1 32  ? 12.690  17.145 23.019 1.00 6.72  ? 24  ILE B CG1   1 
ATOM   1388 C  CG2   . ILE B 1 32  ? 10.960  15.676 24.073 1.00 6.76  ? 24  ILE B CG2   1 
ATOM   1389 C  CD1   . ILE B 1 32  ? 13.706  17.036 24.116 1.00 6.84  ? 24  ILE B CD1   1 
ATOM   1390 N  N     . LYS B 1 33  ? 8.191   18.015 23.555 1.00 7.41  ? 25  LYS B N     1 
ATOM   1391 C  CA    A LYS B 1 33  ? 6.796   17.841 23.958 0.50 7.71  ? 25  LYS B CA    1 
ATOM   1392 C  CA    B LYS B 1 33  ? 6.780   17.820 23.951 0.50 7.60  ? 25  LYS B CA    1 
ATOM   1393 C  C     . LYS B 1 33  ? 5.889   17.636 22.729 1.00 7.53  ? 25  LYS B C     1 
ATOM   1394 O  O     . LYS B 1 33  ? 4.992   16.762 22.718 1.00 7.52  ? 25  LYS B O     1 
ATOM   1395 C  CB    A LYS B 1 33  ? 6.409   19.070 24.787 0.50 8.11  ? 25  LYS B CB    1 
ATOM   1396 C  CB    B LYS B 1 33  ? 6.256   18.973 24.834 0.50 7.85  ? 25  LYS B CB    1 
ATOM   1397 C  CG    A LYS B 1 33  ? 5.087   19.093 25.485 0.50 8.65  ? 25  LYS B CG    1 
ATOM   1398 C  CG    B LYS B 1 33  ? 4.738   19.045 24.941 0.50 8.22  ? 25  LYS B CG    1 
ATOM   1399 C  CD    A LYS B 1 33  ? 4.990   20.462 26.182 0.50 9.07  ? 25  LYS B CD    1 
ATOM   1400 C  CD    B LYS B 1 33  ? 4.252   20.327 25.637 0.50 8.58  ? 25  LYS B CD    1 
ATOM   1401 C  CE    A LYS B 1 33  ? 3.767   20.538 27.050 0.50 9.50  ? 25  LYS B CE    1 
ATOM   1402 C  CE    B LYS B 1 33  ? 2.808   20.171 26.076 0.50 8.88  ? 25  LYS B CE    1 
ATOM   1403 N  NZ    A LYS B 1 33  ? 3.690   19.402 27.998 0.50 9.52  ? 25  LYS B NZ    1 
ATOM   1404 N  NZ    B LYS B 1 33  ? 1.863   20.381 24.950 0.50 9.03  ? 25  LYS B NZ    1 
ATOM   1405 N  N     . ARG B 1 34  ? 6.102   18.430 21.687 1.00 7.34  ? 26  ARG B N     1 
ATOM   1406 C  CA    . ARG B 1 34  ? 5.235   18.336 20.516 1.00 7.24  ? 26  ARG B CA    1 
ATOM   1407 C  C     . ARG B 1 34  ? 5.321   16.964 19.817 1.00 6.95  ? 26  ARG B C     1 
ATOM   1408 O  O     . ARG B 1 34  ? 4.301   16.403 19.375 1.00 6.81  ? 26  ARG B O     1 
ATOM   1409 C  CB    . ARG B 1 34  ? 5.492   19.483 19.564 1.00 7.46  ? 26  ARG B CB    1 
ATOM   1410 C  CG    . ARG B 1 34  ? 4.939   20.816 20.077 1.00 7.55  ? 26  ARG B CG    1 
ATOM   1411 C  CD    . ARG B 1 34  ? 5.520   21.997 19.338 1.00 7.72  ? 26  ARG B CD    1 
ATOM   1412 N  NE    . ARG B 1 34  ? 5.004   23.255 19.906 1.00 7.88  ? 26  ARG B NE    1 
ATOM   1413 C  CZ    . ARG B 1 34  ? 4.455   24.259 19.221 1.00 7.99  ? 26  ARG B CZ    1 
ATOM   1414 N  NH1   . ARG B 1 34  ? 4.351   24.228 17.897 1.00 8.14  ? 26  ARG B NH1   1 
ATOM   1415 N  NH2   . ARG B 1 34  ? 4.040   25.335 19.874 1.00 8.06  ? 26  ARG B NH2   1 
ATOM   1416 N  N     . PHE B 1 35  ? 6.535   16.424 19.742 1.00 6.68  ? 27  PHE B N     1 
ATOM   1417 C  CA    . PHE B 1 35  ? 6.761   15.119 19.141 1.00 6.63  ? 27  PHE B CA    1 
ATOM   1418 C  C     . PHE B 1 35  ? 6.200   14.034 20.066 1.00 6.60  ? 27  PHE B C     1 
ATOM   1419 O  O     . PHE B 1 35  ? 5.556   13.096 19.590 1.00 6.59  ? 27  PHE B O     1 
ATOM   1420 C  CB    . PHE B 1 35  ? 8.255   14.889 18.831 1.00 6.46  ? 27  PHE B CB    1 
ATOM   1421 C  CG    . PHE B 1 35  ? 8.706   15.499 17.533 1.00 6.42  ? 27  PHE B CG    1 
ATOM   1422 C  CD1   . PHE B 1 35  ? 8.920   16.869 17.441 1.00 6.38  ? 27  PHE B CD1   1 
ATOM   1423 C  CD2   . PHE B 1 35  ? 8.917   14.727 16.413 1.00 6.50  ? 27  PHE B CD2   1 
ATOM   1424 C  CE1   . PHE B 1 35  ? 9.290   17.455 16.243 1.00 6.46  ? 27  PHE B CE1   1 
ATOM   1425 C  CE2   . PHE B 1 35  ? 9.319   15.302 15.222 1.00 6.60  ? 27  PHE B CE2   1 
ATOM   1426 C  CZ    . PHE B 1 35  ? 9.505   16.669 15.134 1.00 6.54  ? 27  PHE B CZ    1 
ATOM   1427 N  N     . GLU B 1 36  ? 6.376   14.178 21.384 1.00 6.52  ? 28  GLU B N     1 
ATOM   1428 C  CA    . GLU B 1 36  ? 5.799   13.184 22.301 1.00 6.75  ? 28  GLU B CA    1 
ATOM   1429 C  C     . GLU B 1 36  ? 4.269   13.182 22.237 1.00 7.21  ? 28  GLU B C     1 
ATOM   1430 O  O     . GLU B 1 36  ? 3.650   12.125 22.197 1.00 7.20  ? 28  GLU B O     1 
ATOM   1431 C  CB    . GLU B 1 36  ? 6.211   13.451 23.749 1.00 6.68  ? 28  GLU B CB    1 
ATOM   1432 C  CG    . GLU B 1 36  ? 7.651   13.137 24.115 1.00 6.47  ? 28  GLU B CG    1 
ATOM   1433 C  CD    . GLU B 1 36  ? 7.975   13.542 25.555 1.00 6.56  ? 28  GLU B CD    1 
ATOM   1434 O  OE1   . GLU B 1 36  ? 7.950   14.771 25.831 1.00 6.50  ? 28  GLU B OE1   1 
ATOM   1435 O  OE2   . GLU B 1 36  ? 8.260   12.646 26.404 1.00 6.46  ? 28  GLU B OE2   1 
ATOM   1436 N  N     . ASN B 1 37  ? 3.674   14.383 22.237 1.00 7.44  ? 29  ASN B N     1 
ATOM   1437 C  CA    . ASN B 1 37  ? 2.229   14.529 22.218 1.00 7.95  ? 29  ASN B CA    1 
ATOM   1438 C  C     . ASN B 1 37  ? 1.601   13.862 20.993 1.00 8.06  ? 29  ASN B C     1 
ATOM   1439 O  O     . ASN B 1 37  ? 0.491   13.343 21.068 1.00 8.58  ? 29  ASN B O     1 
ATOM   1440 C  CB    . ASN B 1 37  ? 1.838   16.023 22.182 1.00 8.29  ? 29  ASN B CB    1 
ATOM   1441 C  CG    . ASN B 1 37  ? 2.014   16.752 23.509 1.00 8.66  ? 29  ASN B CG    1 
ATOM   1442 O  OD1   . ASN B 1 37  ? 1.974   17.999 23.533 1.00 9.63  ? 29  ASN B OD1   1 
ATOM   1443 N  ND2   . ASN B 1 37  ? 2.155   16.037 24.592 1.00 8.61  ? 29  ASN B ND2   1 
ATOM   1444 N  N     . LYS B 1 38  ? 2.275   13.957 19.845 1.00 7.88  ? 30  LYS B N     1 
ATOM   1445 C  CA    . LYS B 1 38  ? 1.805   13.384 18.587 1.00 8.07  ? 30  LYS B CA    1 
ATOM   1446 C  C     . LYS B 1 38  ? 1.743   11.830 18.612 1.00 8.12  ? 30  LYS B C     1 
ATOM   1447 O  O     . LYS B 1 38  ? 0.912   11.236 17.904 1.00 8.31  ? 30  LYS B O     1 
ATOM   1448 C  CB    . LYS B 1 38  ? 2.720   13.905 17.474 1.00 8.25  ? 30  LYS B CB    1 
ATOM   1449 C  CG    . LYS B 1 38  ? 2.449   13.438 16.072 1.00 8.67  ? 30  LYS B CG    1 
ATOM   1450 C  CD    . LYS B 1 38  ? 1.212   14.021 15.486 1.00 8.95  ? 30  LYS B CD    1 
ATOM   1451 C  CE    . LYS B 1 38  ? 1.086   13.674 13.994 1.00 9.18  ? 30  LYS B CE    1 
ATOM   1452 N  NZ    . LYS B 1 38  ? -0.253  14.156 13.567 1.00 9.14  ? 30  LYS B NZ    1 
ATOM   1453 N  N     . GLY B 1 39  ? 2.553   11.184 19.464 1.00 7.63  ? 31  GLY B N     1 
ATOM   1454 C  CA    . GLY B 1 39  ? 2.610   9.716  19.521 1.00 7.66  ? 31  GLY B CA    1 
ATOM   1455 C  C     . GLY B 1 39  ? 3.911   9.112  19.038 1.00 7.60  ? 31  GLY B C     1 
ATOM   1456 O  O     . GLY B 1 39  ? 4.068   7.870  18.998 1.00 7.85  ? 31  GLY B O     1 
ATOM   1457 N  N     . TYR B 1 40  ? 4.843   9.972  18.647 1.00 7.26  ? 32  TYR B N     1 
ATOM   1458 C  CA    . TYR B 1 40  ? 6.157   9.515  18.167 1.00 7.36  ? 32  TYR B CA    1 
ATOM   1459 C  C     . TYR B 1 40  ? 7.012   9.069  19.347 1.00 7.19  ? 32  TYR B C     1 
ATOM   1460 O  O     . TYR B 1 40  ? 6.836   9.540  20.483 1.00 7.01  ? 32  TYR B O     1 
ATOM   1461 C  CB    . TYR B 1 40  ? 6.872   10.625 17.381 1.00 7.20  ? 32  TYR B CB    1 
ATOM   1462 C  CG    . TYR B 1 40  ? 6.151   11.014 16.090 1.00 7.40  ? 32  TYR B CG    1 
ATOM   1463 C  CD1   . TYR B 1 40  ? 5.531   10.056 15.281 1.00 7.73  ? 32  TYR B CD1   1 
ATOM   1464 C  CD2   . TYR B 1 40  ? 6.140   12.329 15.655 1.00 7.36  ? 32  TYR B CD2   1 
ATOM   1465 C  CE1   . TYR B 1 40  ? 4.868   10.408 14.114 1.00 7.91  ? 32  TYR B CE1   1 
ATOM   1466 C  CE2   . TYR B 1 40  ? 5.502   12.688 14.469 1.00 7.58  ? 32  TYR B CE2   1 
ATOM   1467 C  CZ    . TYR B 1 40  ? 4.872   11.743 13.716 1.00 7.84  ? 32  TYR B CZ    1 
ATOM   1468 O  OH    . TYR B 1 40  ? 4.239   12.108 12.556 1.00 8.34  ? 32  TYR B OH    1 
ATOM   1469 N  N     . LYS B 1 41  ? 7.932   8.146  19.076 1.00 7.25  ? 33  LYS B N     1 
ATOM   1470 C  CA    . LYS B 1 41  ? 8.737   7.517  20.122 1.00 7.10  ? 33  LYS B CA    1 
ATOM   1471 C  C     . LYS B 1 41  ? 10.199  7.948  20.003 1.00 6.94  ? 33  LYS B C     1 
ATOM   1472 O  O     . LYS B 1 41  ? 10.802  7.809  18.954 1.00 7.02  ? 33  LYS B O     1 
ATOM   1473 C  CB    . LYS B 1 41  ? 8.646   6.009  19.997 1.00 7.41  ? 33  LYS B CB    1 
ATOM   1474 C  CG    . LYS B 1 41  ? 9.469   5.258  21.027 1.00 7.46  ? 33  LYS B CG    1 
ATOM   1475 C  CD    . LYS B 1 41  ? 9.247   3.747  20.975 1.00 7.85  ? 33  LYS B CD    1 
ATOM   1476 C  CE    . LYS B 1 41  ? 9.673   3.187  19.648 1.00 8.02  ? 33  LYS B CE    1 
ATOM   1477 N  NZ    . LYS B 1 41  ? 9.428   1.714  19.573 1.00 8.19  ? 33  LYS B NZ    1 
ATOM   1478 N  N     . LEU B 1 42  ? 10.749  8.477  21.093 1.00 6.71  ? 34  LEU B N     1 
ATOM   1479 C  CA    . LEU B 1 42  ? 12.118  8.968  21.135 1.00 6.75  ? 34  LEU B CA    1 
ATOM   1480 C  C     . LEU B 1 42  ? 13.047  7.785  21.325 1.00 6.99  ? 34  LEU B C     1 
ATOM   1481 O  O     . LEU B 1 42  ? 12.966  7.112  22.354 1.00 7.16  ? 34  LEU B O     1 
ATOM   1482 C  CB    . LEU B 1 42  ? 12.305  9.948  22.299 1.00 6.53  ? 34  LEU B CB    1 
ATOM   1483 C  CG    . LEU B 1 42  ? 13.669  10.625 22.454 1.00 6.56  ? 34  LEU B CG    1 
ATOM   1484 C  CD1   . LEU B 1 42  ? 13.897  11.564 21.294 1.00 6.31  ? 34  LEU B CD1   1 
ATOM   1485 C  CD2   . LEU B 1 42  ? 13.785  11.398 23.786 1.00 6.44  ? 34  LEU B CD2   1 
ATOM   1486 N  N     . VAL B 1 43  ? 13.931  7.558  20.350 1.00 7.12  ? 35  VAL B N     1 
ATOM   1487 C  CA    . VAL B 1 43  ? 14.895  6.446  20.385 1.00 7.37  ? 35  VAL B CA    1 
ATOM   1488 C  C     . VAL B 1 43  ? 16.377  6.896  20.373 1.00 7.53  ? 35  VAL B C     1 
ATOM   1489 O  O     . VAL B 1 43  ? 17.276  6.082  20.537 1.00 7.66  ? 35  VAL B O     1 
ATOM   1490 C  CB    . VAL B 1 43  ? 14.636  5.422  19.270 1.00 7.63  ? 35  VAL B CB    1 
ATOM   1491 C  CG1   . VAL B 1 43  ? 13.274  4.784  19.446 1.00 7.58  ? 35  VAL B CG1   1 
ATOM   1492 C  CG2   . VAL B 1 43  ? 14.830  6.027  17.856 1.00 7.64  ? 35  VAL B CG2   1 
ATOM   1493 N  N     . GLY B 1 44  ? 16.628  8.191  20.240 1.00 7.41  ? 36  GLY B N     1 
ATOM   1494 C  CA    . GLY B 1 44  ? 17.988  8.716  20.358 1.00 7.72  ? 36  GLY B CA    1 
ATOM   1495 C  C     . GLY B 1 44  ? 17.931  10.162 20.783 1.00 7.62  ? 36  GLY B C     1 
ATOM   1496 O  O     . GLY B 1 44  ? 17.079  10.903 20.304 1.00 7.54  ? 36  GLY B O     1 
ATOM   1497 N  N     . LEU B 1 45  ? 18.826  10.582 21.677 1.00 8.00  ? 37  LEU B N     1 
ATOM   1498 C  CA    . LEU B 1 45  ? 18.833  11.952 22.117 1.00 8.11  ? 37  LEU B CA    1 
ATOM   1499 C  C     . LEU B 1 45  ? 20.208  12.341 22.616 1.00 8.78  ? 37  LEU B C     1 
ATOM   1500 O  O     . LEU B 1 45  ? 20.831  11.614 23.403 1.00 9.34  ? 37  LEU B O     1 
ATOM   1501 C  CB    . LEU B 1 45  ? 17.790  12.162 23.218 1.00 8.00  ? 37  LEU B CB    1 
ATOM   1502 C  CG    . LEU B 1 45  ? 17.683  13.542 23.881 1.00 7.79  ? 37  LEU B CG    1 
ATOM   1503 C  CD1   . LEU B 1 45  ? 17.037  14.505 22.932 1.00 7.64  ? 37  LEU B CD1   1 
ATOM   1504 C  CD2   . LEU B 1 45  ? 16.921  13.467 25.217 1.00 7.76  ? 37  LEU B CD2   1 
ATOM   1505 N  N     . LYS B 1 46  ? 20.693  13.490 22.181 1.00 9.04  ? 38  LYS B N     1 
ATOM   1506 C  CA    . LYS B 1 46  ? 21.964  13.966 22.684 1.00 9.88  ? 38  LYS B CA    1 
ATOM   1507 C  C     . LYS B 1 46  ? 22.120  15.454 22.477 1.00 9.82  ? 38  LYS B C     1 
ATOM   1508 O  O     . LYS B 1 46  ? 21.604  16.029 21.520 1.00 9.36  ? 38  LYS B O     1 
ATOM   1509 C  CB    . LYS B 1 46  ? 23.158  13.228 22.026 1.00 10.67 ? 38  LYS B CB    1 
ATOM   1510 C  CG    . LYS B 1 46  ? 23.304  13.446 20.526 1.00 11.31 ? 38  LYS B CG    1 
ATOM   1511 C  CD    . LYS B 1 46  ? 24.684  13.018 19.965 1.00 12.16 ? 38  LYS B CD    1 
ATOM   1512 C  CE    . LYS B 1 46  ? 24.746  11.567 19.546 1.00 12.49 ? 38  LYS B CE    1 
ATOM   1513 N  NZ    . LYS B 1 46  ? 26.087  11.108 19.064 1.00 12.60 ? 38  LYS B NZ    1 
ATOM   1514 N  N     . LEU B 1 47  ? 22.928  16.044 23.340 1.00 10.21 ? 39  LEU B N     1 
ATOM   1515 C  CA    . LEU B 1 47  ? 23.306  17.447 23.226 1.00 10.45 ? 39  LEU B CA    1 
ATOM   1516 C  C     . LEU B 1 47  ? 24.772  17.458 22.854 1.00 10.89 ? 39  LEU B C     1 
ATOM   1517 O  O     . LEU B 1 47  ? 25.567  16.776 23.476 1.00 11.86 ? 39  LEU B O     1 
ATOM   1518 C  CB    . LEU B 1 47  ? 23.069  18.163 24.551 1.00 10.45 ? 39  LEU B CB    1 
ATOM   1519 C  CG    . LEU B 1 47  ? 23.507  19.630 24.668 1.00 10.76 ? 39  LEU B CG    1 
ATOM   1520 C  CD1   . LEU B 1 47  ? 22.348  20.578 24.385 1.00 10.67 ? 39  LEU B CD1   1 
ATOM   1521 C  CD2   . LEU B 1 47  ? 24.024  19.874 26.069 1.00 11.07 ? 39  LEU B CD2   1 
ATOM   1522 N  N     . LEU B 1 48  ? 25.136  18.237 21.847 1.00 11.17 ? 40  LEU B N     1 
ATOM   1523 C  CA    . LEU B 1 48  ? 26.524  18.310 21.380 1.00 11.45 ? 40  LEU B CA    1 
ATOM   1524 C  C     . LEU B 1 48  ? 26.723  19.585 20.574 1.00 11.47 ? 40  LEU B C     1 
ATOM   1525 O  O     . LEU B 1 48  ? 25.760  20.106 19.993 1.00 10.72 ? 40  LEU B O     1 
ATOM   1526 C  CB    . LEU B 1 48  ? 26.869  17.095 20.524 1.00 12.09 ? 40  LEU B CB    1 
ATOM   1527 C  CG    . LEU B 1 48  ? 26.424  16.977 19.054 1.00 12.16 ? 40  LEU B CG    1 
ATOM   1528 C  CD1   . LEU B 1 48  ? 27.261  15.864 18.400 1.00 13.18 ? 40  LEU B CD1   1 
ATOM   1529 C  CD2   . LEU B 1 48  ? 24.941  16.679 18.925 1.00 12.23 ? 40  LEU B CD2   1 
ATOM   1530 N  N     . GLN B 1 49  ? 27.957  20.097 20.553 1.00 11.90 ? 41  GLN B N     1 
ATOM   1531 C  CA    . GLN B 1 49  ? 28.299  21.209 19.683 1.00 12.36 ? 41  GLN B CA    1 
ATOM   1532 C  C     . GLN B 1 49  ? 28.902  20.668 18.408 1.00 12.61 ? 41  GLN B C     1 
ATOM   1533 O  O     . GLN B 1 49  ? 29.985  20.061 18.448 1.00 12.71 ? 41  GLN B O     1 
ATOM   1534 C  CB    . GLN B 1 49  ? 29.276  22.179 20.340 1.00 13.76 ? 41  GLN B CB    1 
ATOM   1535 C  CG    . GLN B 1 49  ? 29.682  23.324 19.415 1.00 14.54 ? 41  GLN B CG    1 
ATOM   1536 C  CD    . GLN B 1 49  ? 30.442  24.414 20.136 1.00 16.20 ? 41  GLN B CD    1 
ATOM   1537 O  OE1   . GLN B 1 49  ? 30.500  24.429 21.354 1.00 17.91 ? 41  GLN B OE1   1 
ATOM   1538 N  NE2   . GLN B 1 49  ? 31.012  25.354 19.373 1.00 16.71 ? 41  GLN B NE2   1 
ATOM   1539 N  N     . PRO B 1 50  ? 28.224  20.877 17.272 1.00 11.94 ? 42  PRO B N     1 
ATOM   1540 C  CA    . PRO B 1 50  ? 28.804  20.387 16.030 1.00 12.44 ? 42  PRO B CA    1 
ATOM   1541 C  C     . PRO B 1 50  ? 30.148  21.018 15.753 1.00 13.35 ? 42  PRO B C     1 
ATOM   1542 O  O     . PRO B 1 50  ? 30.348  22.195 16.062 1.00 13.72 ? 42  PRO B O     1 
ATOM   1543 C  CB    . PRO B 1 50  ? 27.804  20.851 14.964 1.00 12.25 ? 42  PRO B CB    1 
ATOM   1544 C  CG    . PRO B 1 50  ? 26.515  21.025 15.693 1.00 11.81 ? 42  PRO B CG    1 
ATOM   1545 C  CD    . PRO B 1 50  ? 26.915  21.533 17.051 1.00 11.67 ? 42  PRO B CD    1 
ATOM   1546 N  N     . THR B 1 51  ? 31.060  20.251 15.172 1.00 13.84 ? 43  THR B N     1 
ATOM   1547 C  CA    . THR B 1 51  ? 32.262  20.825 14.608 1.00 14.84 ? 43  THR B CA    1 
ATOM   1548 C  C     . THR B 1 51  ? 31.881  21.497 13.288 1.00 15.51 ? 43  THR B C     1 
ATOM   1549 O  O     . THR B 1 51  ? 30.825  21.221 12.721 1.00 14.44 ? 43  THR B O     1 
ATOM   1550 C  CB    . THR B 1 51  ? 33.346  19.753 14.350 1.00 15.23 ? 43  THR B CB    1 
ATOM   1551 O  OG1   . THR B 1 51  ? 32.884  18.852 13.336 1.00 15.29 ? 43  THR B OG1   1 
ATOM   1552 C  CG2   . THR B 1 51  ? 33.681  18.991 15.630 1.00 15.00 ? 43  THR B CG2   1 
ATOM   1553 N  N     . GLU B 1 52  ? 32.760  22.367 12.795 1.00 16.70 ? 44  GLU B N     1 
ATOM   1554 C  CA    . GLU B 1 52  ? 32.609  22.957 11.471 1.00 18.46 ? 44  GLU B CA    1 
ATOM   1555 C  C     . GLU B 1 52  ? 32.466  21.891 10.373 1.00 18.18 ? 44  GLU B C     1 
ATOM   1556 O  O     . GLU B 1 52  ? 31.664  22.059 9.461  1.00 16.62 ? 44  GLU B O     1 
ATOM   1557 C  CB    . GLU B 1 52  ? 33.810  23.863 11.147 1.00 21.41 ? 44  GLU B CB    1 
ATOM   1558 C  CG    . GLU B 1 52  ? 33.642  24.632 9.844  1.00 23.96 ? 44  GLU B CG    1 
ATOM   1559 C  CD    . GLU B 1 52  ? 34.853  25.486 9.451  1.00 26.43 ? 44  GLU B CD    1 
ATOM   1560 O  OE1   . GLU B 1 52  ? 36.005  24.987 9.449  1.00 28.80 ? 44  GLU B OE1   1 
ATOM   1561 O  OE2   . GLU B 1 52  ? 34.626  26.663 9.108  1.00 28.94 ? 44  GLU B OE2   1 
ATOM   1562 N  N     . GLU B 1 53  ? 33.241  20.806 10.460 1.00 18.51 ? 45  GLU B N     1 
ATOM   1563 C  CA    . GLU B 1 53  ? 33.145  19.723 9.461  1.00 19.45 ? 45  GLU B CA    1 
ATOM   1564 C  C     . GLU B 1 53  ? 31.810  18.985 9.521  1.00 17.78 ? 45  GLU B C     1 
ATOM   1565 O  O     . GLU B 1 53  ? 31.226  18.676 8.487  1.00 17.60 ? 45  GLU B O     1 
ATOM   1566 C  CB    . GLU B 1 53  ? 34.305  18.722 9.591  1.00 22.27 ? 45  GLU B CB    1 
ATOM   1567 C  CG    . GLU B 1 53  ? 35.674  19.300 9.205  1.00 25.39 ? 45  GLU B CG    1 
ATOM   1568 C  CD    . GLU B 1 53  ? 35.735  19.880 7.775  1.00 28.55 ? 45  GLU B CD    1 
ATOM   1569 O  OE1   . GLU B 1 53  ? 35.190  19.258 6.819  1.00 30.68 ? 45  GLU B OE1   1 
ATOM   1570 O  OE2   . GLU B 1 53  ? 36.353  20.967 7.599  1.00 32.72 ? 45  GLU B OE2   1 
ATOM   1571 N  N     . GLN B 1 54  ? 31.319  18.711 10.722 1.00 16.63 ? 46  GLN B N     1 
ATOM   1572 C  CA    . GLN B 1 54  ? 29.990  18.133 10.861 1.00 16.12 ? 46  GLN B CA    1 
ATOM   1573 C  C     . GLN B 1 54  ? 28.938  19.056 10.239 1.00 15.37 ? 46  GLN B C     1 
ATOM   1574 O  O     . GLN B 1 54  ? 28.056  18.597 9.506  1.00 15.02 ? 46  GLN B O     1 
ATOM   1575 C  CB    . GLN B 1 54  ? 29.667  17.834 12.321 1.00 16.15 ? 46  GLN B CB    1 
ATOM   1576 C  CG    . GLN B 1 54  ? 30.370  16.614 12.917 1.00 17.13 ? 46  GLN B CG    1 
ATOM   1577 C  CD    . GLN B 1 54  ? 30.130  16.495 14.416 1.00 17.14 ? 46  GLN B CD    1 
ATOM   1578 O  OE1   . GLN B 1 54  ? 30.272  17.481 15.151 1.00 16.84 ? 46  GLN B OE1   1 
ATOM   1579 N  NE2   . GLN B 1 54  ? 29.737  15.292 14.880 1.00 17.60 ? 46  GLN B NE2   1 
ATOM   1580 N  N     . ALA B 1 55  ? 29.048  20.359 10.491 1.00 15.11 ? 47  ALA B N     1 
ATOM   1581 C  CA    . ALA B 1 55  ? 28.082  21.332 9.940  1.00 14.87 ? 47  ALA B CA    1 
ATOM   1582 C  C     . ALA B 1 55  ? 28.127  21.298 8.419  1.00 15.49 ? 47  ALA B C     1 
ATOM   1583 O  O     . ALA B 1 55  ? 27.085  21.243 7.750  1.00 14.68 ? 47  ALA B O     1 
ATOM   1584 C  CB    . ALA B 1 55  ? 28.351  22.733 10.455 1.00 14.29 ? 47  ALA B CB    1 
ATOM   1585 N  N     . LYS B 1 56  ? 29.345  21.301 7.869  1.00 16.48 ? 48  LYS B N     1 
ATOM   1586 C  CA    . LYS B 1 56  ? 29.526  21.278 6.417  1.00 17.83 ? 48  LYS B CA    1 
ATOM   1587 C  C     . LYS B 1 56  ? 28.881  20.054 5.781  1.00 17.99 ? 48  LYS B C     1 
ATOM   1588 O  O     . LYS B 1 56  ? 28.254  20.151 4.730  1.00 17.81 ? 48  LYS B O     1 
ATOM   1589 C  CB    . LYS B 1 56  ? 31.018  21.304 6.051  1.00 19.29 ? 48  LYS B CB    1 
ATOM   1590 C  CG    . LYS B 1 56  ? 31.702  22.657 6.230  1.00 20.37 ? 48  LYS B CG    1 
ATOM   1591 C  CD    . LYS B 1 56  ? 33.215  22.500 6.037  1.00 22.33 ? 48  LYS B CD    1 
ATOM   1592 C  CE    . LYS B 1 56  ? 33.880  23.798 5.612  1.00 24.73 ? 48  LYS B CE    1 
ATOM   1593 N  NZ    . LYS B 1 56  ? 35.341  23.623 5.309  1.00 27.66 ? 48  LYS B NZ    1 
ATOM   1594 N  N     . GLN B 1 57  ? 29.076  18.904 6.414  1.00 18.95 ? 49  GLN B N     1 
ATOM   1595 C  CA    . GLN B 1 57  ? 28.592  17.636 5.891  1.00 20.44 ? 49  GLN B CA    1 
ATOM   1596 C  C     . GLN B 1 57  ? 27.074  17.537 6.030  1.00 20.24 ? 49  GLN B C     1 
ATOM   1597 O  O     . GLN B 1 57  ? 26.377  17.116 5.103  1.00 20.77 ? 49  GLN B O     1 
ATOM   1598 C  CB    . GLN B 1 57  ? 29.273  16.467 6.602  1.00 21.67 ? 49  GLN B CB    1 
ATOM   1599 C  CG    . GLN B 1 57  ? 28.852  15.089 6.077  1.00 23.35 ? 49  GLN B CG    1 
ATOM   1600 C  CD    . GLN B 1 57  ? 29.089  14.934 4.575  1.00 25.28 ? 49  GLN B CD    1 
ATOM   1601 O  OE1   . GLN B 1 57  ? 30.159  15.279 4.075  1.00 24.91 ? 49  GLN B OE1   1 
ATOM   1602 N  NE2   . GLN B 1 57  ? 28.080  14.424 3.853  1.00 25.40 ? 49  GLN B NE2   1 
ATOM   1603 N  N     . HIS B 1 58  ? 26.562  17.951 7.182  1.00 19.05 ? 50  HIS B N     1 
ATOM   1604 C  CA    . HIS B 1 58  ? 25.146  17.818 7.434  1.00 18.94 ? 50  HIS B CA    1 
ATOM   1605 C  C     . HIS B 1 58  ? 24.394  18.553 6.385  1.00 19.24 ? 50  HIS B C     1 
ATOM   1606 O  O     . HIS B 1 58  ? 23.352  18.066 5.914  1.00 19.18 ? 50  HIS B O     1 
ATOM   1607 C  CB    . HIS B 1 58  ? 24.793  18.334 8.811  1.00 17.76 ? 50  HIS B CB    1 
ATOM   1608 C  CG    . HIS B 1 58  ? 23.324  18.308 9.106  1.00 16.92 ? 50  HIS B CG    1 
ATOM   1609 N  ND1   . HIS B 1 58  ? 22.659  17.167 9.415  1.00 16.36 ? 50  HIS B ND1   1 
ATOM   1610 C  CD2   . HIS B 1 58  ? 22.394  19.335 9.141  1.00 16.16 ? 50  HIS B CD2   1 
ATOM   1611 C  CE1   . HIS B 1 58  ? 21.367  17.456 9.633  1.00 16.16 ? 50  HIS B CE1   1 
ATOM   1612 N  NE2   . HIS B 1 58  ? 21.201  18.789 9.468  1.00 16.33 ? 50  HIS B NE2   1 
ATOM   1613 N  N     . TYR B 1 59  ? 24.931  19.713 6.002  1.00 19.44 ? 51  TYR B N     1 
ATOM   1614 C  CA    . TYR B 1 59  ? 24.342  20.557 4.975  1.00 20.23 ? 51  TYR B CA    1 
ATOM   1615 C  C     . TYR B 1 59  ? 25.079  20.510 3.618  1.00 20.24 ? 51  TYR B C     1 
ATOM   1616 O  O     . TYR B 1 59  ? 25.109  21.493 2.904  1.00 19.23 ? 51  TYR B O     1 
ATOM   1617 C  CB    . TYR B 1 59  ? 24.277  21.987 5.489  1.00 20.30 ? 51  TYR B CB    1 
ATOM   1618 C  CG    . TYR B 1 59  ? 23.239  22.198 6.559  1.00 20.19 ? 51  TYR B CG    1 
ATOM   1619 C  CD1   . TYR B 1 59  ? 21.884  21.892 6.322  1.00 20.41 ? 51  TYR B CD1   1 
ATOM   1620 C  CD2   . TYR B 1 59  ? 23.589  22.721 7.805  1.00 20.13 ? 51  TYR B CD2   1 
ATOM   1621 C  CE1   . TYR B 1 59  ? 20.923  22.100 7.287  1.00 19.57 ? 51  TYR B CE1   1 
ATOM   1622 C  CE2   . TYR B 1 59  ? 22.630  22.921 8.792  1.00 19.99 ? 51  TYR B CE2   1 
ATOM   1623 C  CZ    . TYR B 1 59  ? 21.298  22.616 8.533  1.00 19.99 ? 51  TYR B CZ    1 
ATOM   1624 O  OH    . TYR B 1 59  ? 20.357  22.832 9.533  1.00 19.63 ? 51  TYR B OH    1 
ATOM   1625 N  N     . ILE B 1 60  ? 25.617  19.340 3.270  1.00 21.57 ? 52  ILE B N     1 
ATOM   1626 C  CA    . ILE B 1 60  ? 26.496  19.171 2.112  1.00 22.03 ? 52  ILE B CA    1 
ATOM   1627 C  C     . ILE B 1 60  ? 25.794  19.487 0.795  1.00 23.33 ? 52  ILE B C     1 
ATOM   1628 O  O     . ILE B 1 60  ? 26.397  20.076 -0.086 1.00 22.53 ? 52  ILE B O     1 
ATOM   1629 C  CB    . ILE B 1 60  ? 27.131  17.758 2.069  1.00 22.35 ? 52  ILE B CB    1 
ATOM   1630 C  CG1   . ILE B 1 60  ? 28.312  17.715 1.075  1.00 22.94 ? 52  ILE B CG1   1 
ATOM   1631 C  CG2   . ILE B 1 60  ? 26.078  16.685 1.766  1.00 22.50 ? 52  ILE B CG2   1 
ATOM   1632 C  CD1   . ILE B 1 60  ? 29.412  18.708 1.365  1.00 22.87 ? 52  ILE B CD1   1 
ATOM   1633 N  N     . ASP B 1 61  ? 24.505  19.163 0.695  1.00 23.47 ? 53  ASP B N     1 
ATOM   1634 C  CA    . ASP B 1 61  ? 23.716  19.528 -0.497 1.00 24.91 ? 53  ASP B CA    1 
ATOM   1635 C  C     . ASP B 1 61  ? 23.592  21.016 -0.761 1.00 22.88 ? 53  ASP B C     1 
ATOM   1636 O  O     . ASP B 1 61  ? 23.183  21.403 -1.840 1.00 23.70 ? 53  ASP B O     1 
ATOM   1637 C  CB    . ASP B 1 61  ? 22.301  18.970 -0.396 1.00 26.02 ? 53  ASP B CB    1 
ATOM   1638 C  CG    . ASP B 1 61  ? 22.261  17.482 -0.555 1.00 29.26 ? 53  ASP B CG    1 
ATOM   1639 O  OD1   . ASP B 1 61  ? 23.287  16.871 -0.939 1.00 30.46 ? 53  ASP B OD1   1 
ATOM   1640 O  OD2   . ASP B 1 61  ? 21.180  16.917 -0.292 1.00 34.13 ? 53  ASP B OD2   1 
ATOM   1641 N  N     . LEU B 1 62  ? 23.909  21.850 0.215  1.00 21.06 ? 54  LEU B N     1 
ATOM   1642 C  CA    . LEU B 1 62  ? 23.803  23.303 0.029  1.00 20.19 ? 54  LEU B CA    1 
ATOM   1643 C  C     . LEU B 1 62  ? 25.173  23.989 -0.128 1.00 19.33 ? 54  LEU B C     1 
ATOM   1644 O  O     . LEU B 1 62  ? 25.270  25.199 -0.064 1.00 18.06 ? 54  LEU B O     1 
ATOM   1645 C  CB    . LEU B 1 62  ? 23.055  23.902 1.222  1.00 20.38 ? 54  LEU B CB    1 
ATOM   1646 C  CG    . LEU B 1 62  ? 21.665  23.292 1.501  1.00 20.53 ? 54  LEU B CG    1 
ATOM   1647 C  CD1   . LEU B 1 62  ? 21.080  23.870 2.784  1.00 20.08 ? 54  LEU B CD1   1 
ATOM   1648 C  CD2   . LEU B 1 62  ? 20.720  23.533 0.331  1.00 20.83 ? 54  LEU B CD2   1 
ATOM   1649 N  N     . ALA B 1 63  ? 26.233  23.214 -0.344 1.00 19.44 ? 55  ALA B N     1 
ATOM   1650 C  CA    . ALA B 1 63  ? 27.593  23.795 -0.415 1.00 19.49 ? 55  ALA B CA    1 
ATOM   1651 C  C     . ALA B 1 63  ? 27.737  24.922 -1.443 1.00 20.26 ? 55  ALA B C     1 
ATOM   1652 O  O     . ALA B 1 63  ? 28.481  25.886 -1.219 1.00 20.06 ? 55  ALA B O     1 
ATOM   1653 C  CB    . ALA B 1 63  ? 28.620  22.703 -0.676 1.00 19.71 ? 55  ALA B CB    1 
ATOM   1654 N  N     . SER B 1 64  ? 27.027  24.814 -2.569 1.00 20.56 ? 56  SER B N     1 
ATOM   1655 C  CA    . SER B 1 64  ? 27.108  25.846 -3.610 1.00 21.57 ? 56  SER B CA    1 
ATOM   1656 C  C     . SER B 1 64  ? 26.220  27.071 -3.360 1.00 21.87 ? 56  SER B C     1 
ATOM   1657 O  O     . SER B 1 64  ? 26.270  28.006 -4.135 1.00 22.26 ? 56  SER B O     1 
ATOM   1658 C  CB    . SER B 1 64  ? 26.794  25.260 -4.996 1.00 21.76 ? 56  SER B CB    1 
ATOM   1659 O  OG    . SER B 1 64  ? 25.484  24.713 -5.013 1.00 21.78 ? 56  SER B OG    1 
ATOM   1660 N  N     . LYS B 1 65  ? 25.414  27.073 -2.295 1.00 21.58 ? 57  LYS B N     1 
ATOM   1661 C  CA    . LYS B 1 65  ? 24.493  28.195 -2.041 1.00 21.27 ? 57  LYS B CA    1 
ATOM   1662 C  C     . LYS B 1 65  ? 25.215  29.339 -1.369 1.00 21.54 ? 57  LYS B C     1 
ATOM   1663 O  O     . LYS B 1 65  ? 26.116  29.116 -0.571 1.00 21.35 ? 57  LYS B O     1 
ATOM   1664 C  CB    . LYS B 1 65  ? 23.335  27.773 -1.129 1.00 20.95 ? 57  LYS B CB    1 
ATOM   1665 C  CG    . LYS B 1 65  ? 22.414  26.725 -1.713 1.00 20.83 ? 57  LYS B CG    1 
ATOM   1666 C  CD    . LYS B 1 65  ? 21.482  27.340 -2.754 1.00 21.54 ? 57  LYS B CD    1 
ATOM   1667 C  CE    . LYS B 1 65  ? 20.556  26.272 -3.291 1.00 21.68 ? 57  LYS B CE    1 
ATOM   1668 N  NZ    . LYS B 1 65  ? 19.793  26.710 -4.485 1.00 22.34 ? 57  LYS B NZ    1 
ATOM   1669 N  N     . PRO B 1 66  ? 24.785  30.580 -1.629 1.00 22.32 ? 58  PRO B N     1 
ATOM   1670 C  CA    . PRO B 1 66  ? 25.503  31.715 -1.064 1.00 22.08 ? 58  PRO B CA    1 
ATOM   1671 C  C     . PRO B 1 66  ? 25.383  31.895 0.458  1.00 21.37 ? 58  PRO B C     1 
ATOM   1672 O  O     . PRO B 1 66  ? 26.191  32.571 1.036  1.00 20.97 ? 58  PRO B O     1 
ATOM   1673 C  CB    . PRO B 1 66  ? 24.896  32.917 -1.793 1.00 23.05 ? 58  PRO B CB    1 
ATOM   1674 C  CG    . PRO B 1 66  ? 23.566  32.477 -2.259 1.00 23.30 ? 58  PRO B CG    1 
ATOM   1675 C  CD    . PRO B 1 66  ? 23.650  30.992 -2.477 1.00 23.00 ? 58  PRO B CD    1 
ATOM   1676 N  N     . PHE B 1 67  ? 24.389  31.283 1.090  1.00 21.86 ? 59  PHE B N     1 
ATOM   1677 C  CA    . PHE B 1 67  ? 24.251  31.342 2.549  1.00 21.31 ? 59  PHE B CA    1 
ATOM   1678 C  C     . PHE B 1 67  ? 24.978  30.196 3.273  1.00 21.23 ? 59  PHE B C     1 
ATOM   1679 O  O     . PHE B 1 67  ? 24.872  30.062 4.496  1.00 20.24 ? 59  PHE B O     1 
ATOM   1680 C  CB    . PHE B 1 67  ? 22.760  31.347 2.921  1.00 21.22 ? 59  PHE B CB    1 
ATOM   1681 C  CG    . PHE B 1 67  ? 21.961  30.195 2.327  1.00 21.56 ? 59  PHE B CG    1 
ATOM   1682 C  CD1   . PHE B 1 67  ? 21.912  28.954 2.962  1.00 21.71 ? 59  PHE B CD1   1 
ATOM   1683 C  CD2   . PHE B 1 67  ? 21.234  30.363 1.144  1.00 22.04 ? 59  PHE B CD2   1 
ATOM   1684 C  CE1   . PHE B 1 67  ? 21.166  27.894 2.438  1.00 21.56 ? 59  PHE B CE1   1 
ATOM   1685 C  CE2   . PHE B 1 67  ? 20.505  29.317 0.604  1.00 22.29 ? 59  PHE B CE2   1 
ATOM   1686 C  CZ    . PHE B 1 67  ? 20.457  28.076 1.255  1.00 22.09 ? 59  PHE B CZ    1 
ATOM   1687 N  N     . TYR B 1 68  ? 25.707  29.357 2.539  1.00 20.90 ? 60  TYR B N     1 
ATOM   1688 C  CA    . TYR B 1 68  ? 26.327  28.172 3.155  1.00 20.03 ? 60  TYR B CA    1 
ATOM   1689 C  C     . TYR B 1 68  ? 27.311  28.497 4.263  1.00 19.88 ? 60  TYR B C     1 
ATOM   1690 O  O     . TYR B 1 68  ? 27.245  27.882 5.334  1.00 18.89 ? 60  TYR B O     1 
ATOM   1691 C  CB    . TYR B 1 68  ? 27.047  27.352 2.103  1.00 19.81 ? 60  TYR B CB    1 
ATOM   1692 C  CG    . TYR B 1 68  ? 27.645  26.016 2.537  1.00 19.07 ? 60  TYR B CG    1 
ATOM   1693 C  CD1   . TYR B 1 68  ? 26.843  24.957 2.905  1.00 18.28 ? 60  TYR B CD1   1 
ATOM   1694 C  CD2   . TYR B 1 68  ? 29.022  25.799 2.483  1.00 19.24 ? 60  TYR B CD2   1 
ATOM   1695 C  CE1   . TYR B 1 68  ? 27.396  23.716 3.223  1.00 18.12 ? 60  TYR B CE1   1 
ATOM   1696 C  CE2   . TYR B 1 68  ? 29.578  24.562 2.797  1.00 18.79 ? 60  TYR B CE2   1 
ATOM   1697 C  CZ    . TYR B 1 68  ? 28.767  23.529 3.171  1.00 18.17 ? 60  TYR B CZ    1 
ATOM   1698 O  OH    . TYR B 1 68  ? 29.303  22.298 3.475  1.00 17.63 ? 60  TYR B OH    1 
ATOM   1699 N  N     . SER B 1 69  ? 28.238  29.427 4.035  1.00 20.47 ? 61  SER B N     1 
ATOM   1700 C  CA    . SER B 1 69  ? 29.286  29.594 5.032  1.00 20.95 ? 61  SER B CA    1 
ATOM   1701 C  C     . SER B 1 69  ? 28.698  30.132 6.360  1.00 19.79 ? 61  SER B C     1 
ATOM   1702 O  O     . SER B 1 69  ? 29.085  29.669 7.435  1.00 18.38 ? 61  SER B O     1 
ATOM   1703 C  CB    . SER B 1 69  ? 30.476  30.404 4.523  1.00 22.68 ? 61  SER B CB    1 
ATOM   1704 O  OG    . SER B 1 69  ? 30.142  31.755 4.362  1.00 24.98 ? 61  SER B OG    1 
ATOM   1705 N  N     . GLY B 1 70  ? 27.727  31.046 6.265  1.00 19.34 ? 62  GLY B N     1 
ATOM   1706 C  CA    . GLY B 1 70  ? 26.992  31.536 7.439  1.00 18.75 ? 62  GLY B CA    1 
ATOM   1707 C  C     . GLY B 1 70  ? 26.219  30.429 8.148  1.00 18.11 ? 62  GLY B C     1 
ATOM   1708 O  O     . GLY B 1 70  ? 26.205  30.361 9.389  1.00 18.25 ? 62  GLY B O     1 
ATOM   1709 N  N     . LEU B 1 71  ? 25.564  29.568 7.373  1.00 17.15 ? 63  LEU B N     1 
ATOM   1710 C  CA    . LEU B 1 71  ? 24.804  28.463 7.919  1.00 16.33 ? 63  LEU B CA    1 
ATOM   1711 C  C     . LEU B 1 71  ? 25.723  27.523 8.726  1.00 15.76 ? 63  LEU B C     1 
ATOM   1712 O  O     . LEU B 1 71  ? 25.393  27.093 9.849  1.00 14.24 ? 63  LEU B O     1 
ATOM   1713 C  CB    . LEU B 1 71  ? 24.106  27.685 6.778  1.00 16.85 ? 63  LEU B CB    1 
ATOM   1714 C  CG    . LEU B 1 71  ? 23.469  26.308 7.089  1.00 16.78 ? 63  LEU B CG    1 
ATOM   1715 C  CD1   . LEU B 1 71  ? 22.315  26.423 8.096  1.00 16.29 ? 63  LEU B CD1   1 
ATOM   1716 C  CD2   . LEU B 1 71  ? 22.985  25.609 5.816  1.00 16.70 ? 63  LEU B CD2   1 
ATOM   1717 N  N     . VAL B 1 72  ? 26.859  27.187 8.116  1.00 15.36 ? 64  VAL B N     1 
ATOM   1718 C  CA    . VAL B 1 72  ? 27.830  26.267 8.687  1.00 14.90 ? 64  VAL B CA    1 
ATOM   1719 C  C     . VAL B 1 72  ? 28.454  26.837 9.964  1.00 14.48 ? 64  VAL B C     1 
ATOM   1720 O  O     . VAL B 1 72  ? 28.557  26.148 10.972 1.00 14.40 ? 64  VAL B O     1 
ATOM   1721 C  CB    . VAL B 1 72  ? 28.901  25.945 7.617  1.00 15.50 ? 64  VAL B CB    1 
ATOM   1722 C  CG1   . VAL B 1 72  ? 30.187  25.443 8.252  1.00 15.89 ? 64  VAL B CG1   1 
ATOM   1723 C  CG2   . VAL B 1 72  ? 28.315  24.993 6.578  1.00 15.68 ? 64  VAL B CG2   1 
ATOM   1724 N  N     . SER B 1 73  ? 28.868  28.095 9.914  1.00 14.42 ? 65  SER B N     1 
ATOM   1725 C  CA    A SER B 1 73  ? 29.453  28.763 11.069 0.50 14.32 ? 65  SER B CA    1 
ATOM   1726 C  CA    B SER B 1 73  ? 29.455  28.757 11.071 0.50 14.30 ? 65  SER B CA    1 
ATOM   1727 C  C     . SER B 1 73  ? 28.471  28.827 12.240 1.00 13.67 ? 65  SER B C     1 
ATOM   1728 O  O     . SER B 1 73  ? 28.826  28.537 13.395 1.00 13.59 ? 65  SER B O     1 
ATOM   1729 C  CB    A SER B 1 73  ? 29.919  30.171 10.680 0.50 14.78 ? 65  SER B CB    1 
ATOM   1730 C  CB    B SER B 1 73  ? 29.927  30.162 10.689 0.50 14.72 ? 65  SER B CB    1 
ATOM   1731 O  OG    A SER B 1 73  ? 30.376  30.886 11.812 0.50 15.14 ? 65  SER B OG    1 
ATOM   1732 O  OG    B SER B 1 73  ? 28.852  30.915 10.161 0.50 15.03 ? 65  SER B OG    1 
ATOM   1733 N  N     . TYR B 1 74  ? 27.235  29.196 11.952 1.00 13.09 ? 66  TYR B N     1 
ATOM   1734 C  CA    A TYR B 1 74  ? 26.240  29.294 12.994 0.60 12.33 ? 66  TYR B CA    1 
ATOM   1735 C  CA    B TYR B 1 74  ? 26.216  29.304 13.001 0.40 12.65 ? 66  TYR B CA    1 
ATOM   1736 C  C     . TYR B 1 74  ? 25.836  27.936 13.576 1.00 11.93 ? 66  TYR B C     1 
ATOM   1737 O  O     . TYR B 1 74  ? 25.672  27.801 14.766 1.00 11.30 ? 66  TYR B O     1 
ATOM   1738 C  CB    A TYR B 1 74  ? 24.996  29.992 12.487 0.60 12.19 ? 66  TYR B CB    1 
ATOM   1739 C  CB    B TYR B 1 74  ? 25.001  30.100 12.485 0.40 12.95 ? 66  TYR B CB    1 
ATOM   1740 C  CG    A TYR B 1 74  ? 24.078  30.263 13.632 0.60 11.68 ? 66  TYR B CG    1 
ATOM   1741 C  CG    B TYR B 1 74  ? 23.604  29.545 12.738 0.40 12.84 ? 66  TYR B CG    1 
ATOM   1742 C  CD1   A TYR B 1 74  ? 24.446  31.174 14.597 0.60 11.62 ? 66  TYR B CD1   1 
ATOM   1743 C  CD1   B TYR B 1 74  ? 22.895  29.860 13.896 0.40 12.64 ? 66  TYR B CD1   1 
ATOM   1744 C  CD2   A TYR B 1 74  ? 22.881  29.563 13.785 0.60 11.29 ? 66  TYR B CD2   1 
ATOM   1745 C  CD2   B TYR B 1 74  ? 22.970  28.767 11.779 0.40 13.18 ? 66  TYR B CD2   1 
ATOM   1746 C  CE1   A TYR B 1 74  ? 23.647  31.431 15.671 0.60 11.45 ? 66  TYR B CE1   1 
ATOM   1747 C  CE1   B TYR B 1 74  ? 21.613  29.379 14.102 0.40 12.41 ? 66  TYR B CE1   1 
ATOM   1748 C  CE2   A TYR B 1 74  ? 22.056  29.809 14.852 0.60 10.96 ? 66  TYR B CE2   1 
ATOM   1749 C  CE2   B TYR B 1 74  ? 21.692  28.280 11.977 0.40 13.07 ? 66  TYR B CE2   1 
ATOM   1750 C  CZ    A TYR B 1 74  ? 22.449  30.746 15.796 0.60 11.14 ? 66  TYR B CZ    1 
ATOM   1751 C  CZ    B TYR B 1 74  ? 21.009  28.587 13.132 0.40 12.46 ? 66  TYR B CZ    1 
ATOM   1752 O  OH    A TYR B 1 74  ? 21.651  31.018 16.869 0.60 10.62 ? 66  TYR B OH    1 
ATOM   1753 O  OH    B TYR B 1 74  ? 19.716  28.112 13.287 0.40 11.75 ? 66  TYR B OH    1 
ATOM   1754 N  N     . PHE B 1 75  ? 25.700  26.927 12.722 1.00 11.82 ? 67  PHE B N     1 
ATOM   1755 C  CA    . PHE B 1 75  ? 25.317  25.595 13.166 1.00 11.47 ? 67  PHE B CA    1 
ATOM   1756 C  C     . PHE B 1 75  ? 26.383  24.976 14.066 1.00 11.36 ? 67  PHE B C     1 
ATOM   1757 O  O     . PHE B 1 75  ? 26.076  24.133 14.920 1.00 10.73 ? 67  PHE B O     1 
ATOM   1758 C  CB    . PHE B 1 75  ? 25.049  24.704 11.942 1.00 11.65 ? 67  PHE B CB    1 
ATOM   1759 C  CG    . PHE B 1 75  ? 24.342  23.414 12.264 1.00 11.47 ? 67  PHE B CG    1 
ATOM   1760 C  CD1   . PHE B 1 75  ? 22.983  23.368 12.371 1.00 11.42 ? 67  PHE B CD1   1 
ATOM   1761 C  CD2   . PHE B 1 75  ? 25.050  22.228 12.406 1.00 11.50 ? 67  PHE B CD2   1 
ATOM   1762 C  CE1   . PHE B 1 75  ? 22.326  22.172 12.657 1.00 11.31 ? 67  PHE B CE1   1 
ATOM   1763 C  CE2   . PHE B 1 75  ? 24.397  21.026 12.691 1.00 11.40 ? 67  PHE B CE2   1 
ATOM   1764 C  CZ    . PHE B 1 75  ? 23.036  21.005 12.829 1.00 11.16 ? 67  PHE B CZ    1 
ATOM   1765 N  N     . SER B 1 76  ? 27.633  25.423 13.900 1.00 11.95 ? 68  SER B N     1 
ATOM   1766 C  CA    . SER B 1 76  ? 28.757  24.929 14.704 1.00 12.29 ? 68  SER B CA    1 
ATOM   1767 C  C     . SER B 1 76  ? 29.152  25.914 15.826 1.00 12.06 ? 68  SER B C     1 
ATOM   1768 O  O     . SER B 1 76  ? 30.186  25.757 16.460 1.00 12.29 ? 68  SER B O     1 
ATOM   1769 C  CB    . SER B 1 76  ? 29.940  24.618 13.787 1.00 13.15 ? 68  SER B CB    1 
ATOM   1770 O  OG    . SER B 1 76  ? 30.322  25.791 13.077 1.00 14.23 ? 68  SER B OG    1 
ATOM   1771 N  N     . SER B 1 77  ? 28.322  26.928 16.072 1.00 11.54 ? 69  SER B N     1 
ATOM   1772 C  CA    . SER B 1 77  ? 28.638  27.988 17.050 1.00 11.10 ? 69  SER B CA    1 
ATOM   1773 C  C     . SER B 1 77  ? 28.267  27.656 18.488 1.00 10.70 ? 69  SER B C     1 
ATOM   1774 O  O     . SER B 1 77  ? 28.693  28.336 19.389 1.00 10.68 ? 69  SER B O     1 
ATOM   1775 C  CB    . SER B 1 77  ? 27.930  29.314 16.654 1.00 11.07 ? 69  SER B CB    1 
ATOM   1776 O  OG    . SER B 1 77  ? 26.520  29.253 16.830 1.00 10.32 ? 69  SER B OG    1 
ATOM   1777 N  N     . GLY B 1 78  ? 27.448  26.642 18.706 1.00 10.39 ? 70  GLY B N     1 
ATOM   1778 C  CA    . GLY B 1 78  ? 27.085  26.219 20.057 1.00 10.00 ? 70  GLY B CA    1 
ATOM   1779 C  C     . GLY B 1 78  ? 26.290  24.915 19.997 1.00 9.69  ? 70  GLY B C     1 
ATOM   1780 O  O     . GLY B 1 78  ? 26.158  24.326 18.942 1.00 9.51  ? 70  GLY B O     1 
ATOM   1781 N  N     . PRO B 1 79  ? 25.727  24.475 21.134 1.00 9.52  ? 71  PRO B N     1 
ATOM   1782 C  CA    . PRO B 1 79  ? 25.061  23.189 21.185 1.00 9.21  ? 71  PRO B CA    1 
ATOM   1783 C  C     . PRO B 1 79  ? 23.794  23.108 20.352 1.00 8.85  ? 71  PRO B C     1 
ATOM   1784 O  O     . PRO B 1 79  ? 23.045  24.083 20.226 1.00 8.49  ? 71  PRO B O     1 
ATOM   1785 C  CB    . PRO B 1 79  ? 24.743  23.000 22.676 1.00 9.33  ? 71  PRO B CB    1 
ATOM   1786 C  CG    . PRO B 1 79  ? 24.767  24.380 23.251 1.00 9.44  ? 71  PRO B CG    1 
ATOM   1787 C  CD    . PRO B 1 79  ? 25.810  25.102 22.462 1.00 9.71  ? 71  PRO B CD    1 
ATOM   1788 N  N     . ILE B 1 80  ? 23.578  21.914 19.810 1.00 8.55  ? 72  ILE B N     1 
ATOM   1789 C  CA    . ILE B 1 80  ? 22.316  21.515 19.261 1.00 8.34  ? 72  ILE B CA    1 
ATOM   1790 C  C     . ILE B 1 80  ? 21.806  20.354 20.104 1.00 8.12  ? 72  ILE B C     1 
ATOM   1791 O  O     . ILE B 1 80  ? 22.567  19.712 20.836 1.00 8.16  ? 72  ILE B O     1 
ATOM   1792 C  CB    . ILE B 1 80  ? 22.445  21.068 17.782 1.00 8.43  ? 72  ILE B CB    1 
ATOM   1793 C  CG1   . ILE B 1 80  ? 23.289  19.790 17.647 1.00 8.49  ? 72  ILE B CG1   1 
ATOM   1794 C  CG2   . ILE B 1 80  ? 22.972  22.204 16.901 1.00 8.57  ? 72  ILE B CG2   1 
ATOM   1795 C  CD1   . ILE B 1 80  ? 23.213  19.198 16.244 1.00 8.59  ? 72  ILE B CD1   1 
ATOM   1796 N  N     . VAL B 1 81  ? 20.512  20.065 20.013 1.00 8.10  ? 73  VAL B N     1 
ATOM   1797 C  CA    . VAL B 1 81  ? 20.001  18.786 20.519 1.00 8.03  ? 73  VAL B CA    1 
ATOM   1798 C  C     . VAL B 1 81  ? 19.607  17.907 19.343 1.00 8.24  ? 73  VAL B C     1 
ATOM   1799 O  O     . VAL B 1 81  ? 18.720  18.266 18.554 1.00 8.50  ? 73  VAL B O     1 
ATOM   1800 C  CB    . VAL B 1 81  ? 18.786  18.979 21.453 1.00 8.02  ? 73  VAL B CB    1 
ATOM   1801 C  CG1   . VAL B 1 81  ? 18.180  17.620 21.809 1.00 7.83  ? 73  VAL B CG1   1 
ATOM   1802 C  CG2   . VAL B 1 81  ? 19.180  19.783 22.698 1.00 7.91  ? 73  VAL B CG2   1 
ATOM   1803 N  N     . GLY B 1 82  ? 20.255  16.756 19.213 1.00 8.31  ? 74  GLY B N     1 
ATOM   1804 C  CA    . GLY B 1 82  ? 19.981  15.811 18.144 1.00 8.43  ? 74  GLY B CA    1 
ATOM   1805 C  C     . GLY B 1 82  ? 19.057  14.741 18.653 1.00 8.49  ? 74  GLY B C     1 
ATOM   1806 O  O     . GLY B 1 82  ? 19.221  14.282 19.791 1.00 8.46  ? 74  GLY B O     1 
ATOM   1807 N  N     . MET B 1 83  ? 18.105  14.331 17.808 1.00 8.47  ? 75  MET B N     1 
ATOM   1808 C  CA    . MET B 1 83  ? 17.062  13.373 18.204 1.00 8.36  ? 75  MET B CA    1 
ATOM   1809 C  C     . MET B 1 83  ? 16.754  12.406 17.092 1.00 8.01  ? 75  MET B C     1 
ATOM   1810 O  O     . MET B 1 83  ? 16.829  12.743 15.902 1.00 8.16  ? 75  MET B O     1 
ATOM   1811 C  CB    . MET B 1 83  ? 15.764  14.085 18.576 1.00 8.73  ? 75  MET B CB    1 
ATOM   1812 C  CG    . MET B 1 83  ? 15.845  15.070 19.719 1.00 9.31  ? 75  MET B CG    1 
ATOM   1813 S  SD    . MET B 1 83  ? 14.394  16.133 19.824 1.00 9.68  ? 75  MET B SD    1 
ATOM   1814 C  CE    . MET B 1 83  ? 14.868  17.493 18.750 1.00 10.40 ? 75  MET B CE    1 
ATOM   1815 N  N     . VAL B 1 84  ? 16.387  11.192 17.472 1.00 7.60  ? 76  VAL B N     1 
ATOM   1816 C  CA    . VAL B 1 84  ? 15.855  10.259 16.535 1.00 7.49  ? 76  VAL B CA    1 
ATOM   1817 C  C     . VAL B 1 84  ? 14.463  9.881  17.022 1.00 7.40  ? 76  VAL B C     1 
ATOM   1818 O  O     . VAL B 1 84  ? 14.276  9.463  18.196 1.00 7.15  ? 76  VAL B O     1 
ATOM   1819 C  CB    . VAL B 1 84  ? 16.760  8.995  16.389 1.00 7.71  ? 76  VAL B CB    1 
ATOM   1820 C  CG1   . VAL B 1 84  ? 16.172  8.063  15.359 1.00 7.80  ? 76  VAL B CG1   1 
ATOM   1821 C  CG2   . VAL B 1 84  ? 18.188  9.399  16.014 1.00 7.76  ? 76  VAL B CG2   1 
ATOM   1822 N  N     . TRP B 1 85  ? 13.485  10.048 16.139 1.00 7.48  ? 77  TRP B N     1 
ATOM   1823 C  CA    . TRP B 1 85  ? 12.092  9.706  16.430 1.00 7.47  ? 77  TRP B CA    1 
ATOM   1824 C  C     . TRP B 1 85  ? 11.601  8.600  15.556 1.00 8.17  ? 77  TRP B C     1 
ATOM   1825 O  O     . TRP B 1 85  ? 11.895  8.568  14.361 1.00 8.40  ? 77  TRP B O     1 
ATOM   1826 C  CB    . TRP B 1 85  ? 11.191  10.929 16.261 1.00 7.11  ? 77  TRP B CB    1 
ATOM   1827 C  CG    . TRP B 1 85  ? 11.465  12.032 17.272 1.00 6.70  ? 77  TRP B CG    1 
ATOM   1828 C  CD1   . TRP B 1 85  ? 12.299  13.139 17.131 1.00 6.62  ? 77  TRP B CD1   1 
ATOM   1829 C  CD2   . TRP B 1 85  ? 10.886  12.157 18.608 1.00 6.44  ? 77  TRP B CD2   1 
ATOM   1830 N  NE1   . TRP B 1 85  ? 12.281  13.900 18.273 1.00 6.41  ? 77  TRP B NE1   1 
ATOM   1831 C  CE2   . TRP B 1 85  ? 11.440  13.362 19.191 1.00 6.31  ? 77  TRP B CE2   1 
ATOM   1832 C  CE3   . TRP B 1 85  ? 9.964   11.427 19.329 1.00 6.46  ? 77  TRP B CE3   1 
ATOM   1833 C  CZ2   . TRP B 1 85  ? 11.091  13.786 20.456 1.00 6.22  ? 77  TRP B CZ2   1 
ATOM   1834 C  CZ3   . TRP B 1 85  ? 9.623   11.852 20.600 1.00 6.38  ? 77  TRP B CZ3   1 
ATOM   1835 C  CH2   . TRP B 1 85  ? 10.169  13.013 21.152 1.00 6.22  ? 77  TRP B CH2   1 
ATOM   1836 N  N     . GLU B 1 86  ? 10.801  7.713  16.138 1.00 8.74  ? 78  GLU B N     1 
ATOM   1837 C  CA    . GLU B 1 86  ? 10.244  6.566  15.433 1.00 9.62  ? 78  GLU B CA    1 
ATOM   1838 C  C     . GLU B 1 86  ? 8.719   6.612  15.411 1.00 9.35  ? 78  GLU B C     1 
ATOM   1839 O  O     . GLU B 1 86  ? 8.085   6.903  16.415 1.00 9.01  ? 78  GLU B O     1 
ATOM   1840 C  CB    . GLU B 1 86  ? 10.735  5.269  16.104 1.00 10.73 ? 78  GLU B CB    1 
ATOM   1841 C  CG    . GLU B 1 86  ? 10.160  3.990  15.506 1.00 11.86 ? 78  GLU B CG    1 
ATOM   1842 C  CD    . GLU B 1 86  ? 10.680  2.741  16.217 1.00 13.45 ? 78  GLU B CD    1 
ATOM   1843 O  OE1   . GLU B 1 86  ? 11.925  2.592  16.333 1.00 14.35 ? 78  GLU B OE1   1 
ATOM   1844 O  OE2   . GLU B 1 86  ? 9.830   1.933  16.662 1.00 14.74 ? 78  GLU B OE2   1 
ATOM   1845 N  N     . GLY B 1 87  ? 8.135   6.331  14.252 1.00 9.56  ? 79  GLY B N     1 
ATOM   1846 C  CA    . GLY B 1 87  ? 6.687   6.202  14.148 1.00 9.70  ? 79  GLY B CA    1 
ATOM   1847 C  C     . GLY B 1 87  ? 6.260   6.120  12.688 1.00 10.01 ? 79  GLY B C     1 
ATOM   1848 O  O     . GLY B 1 87  ? 7.050   6.416  11.776 1.00 9.93  ? 79  GLY B O     1 
ATOM   1849 N  N     . LEU B 1 88  ? 5.004   5.732  12.475 1.00 10.34 ? 80  LEU B N     1 
ATOM   1850 C  CA    . LEU B 1 88  ? 4.420   5.703  11.130 1.00 10.75 ? 80  LEU B CA    1 
ATOM   1851 C  C     . LEU B 1 88  ? 4.462   7.082  10.516 1.00 10.38 ? 80  LEU B C     1 
ATOM   1852 O  O     . LEU B 1 88  ? 4.002   8.051  11.119 1.00 10.04 ? 80  LEU B O     1 
ATOM   1853 C  CB    . LEU B 1 88  ? 2.967   5.234  11.196 1.00 11.40 ? 80  LEU B CB    1 
ATOM   1854 C  CG    . LEU B 1 88  ? 2.235   5.051  9.858  1.00 12.05 ? 80  LEU B CG    1 
ATOM   1855 C  CD1   . LEU B 1 88  ? 2.856   3.868  9.131  1.00 12.66 ? 80  LEU B CD1   1 
ATOM   1856 C  CD2   . LEU B 1 88  ? 0.736   4.848  10.117 1.00 12.37 ? 80  LEU B CD2   1 
ATOM   1857 N  N     . GLY B 1 89  ? 5.012   7.168  9.303  1.00 10.49 ? 81  GLY B N     1 
ATOM   1858 C  CA    . GLY B 1 89  ? 5.122   8.450  8.581  1.00 10.30 ? 81  GLY B CA    1 
ATOM   1859 C  C     . GLY B 1 89  ? 5.878   9.573  9.285  1.00 9.70  ? 81  GLY B C     1 
ATOM   1860 O  O     . GLY B 1 89  ? 5.629   10.763 9.034  1.00 9.54  ? 81  GLY B O     1 
ATOM   1861 N  N     . VAL B 1 90  ? 6.805   9.217  10.164 1.00 9.50  ? 82  VAL B N     1 
ATOM   1862 C  CA    . VAL B 1 90  ? 7.455   10.199 11.029 1.00 8.99  ? 82  VAL B CA    1 
ATOM   1863 C  C     . VAL B 1 90  ? 8.373   11.188 10.298 1.00 9.20  ? 82  VAL B C     1 
ATOM   1864 O  O     . VAL B 1 90  ? 8.536   12.333 10.749 1.00 8.55  ? 82  VAL B O     1 
ATOM   1865 C  CB    . VAL B 1 90  ? 8.235   9.552  12.205 1.00 8.77  ? 82  VAL B CB    1 
ATOM   1866 C  CG1   . VAL B 1 90  ? 9.527   8.846  11.711 1.00 8.64  ? 82  VAL B CG1   1 
ATOM   1867 C  CG2   . VAL B 1 90  ? 8.532   10.610 13.271 1.00 8.22  ? 82  VAL B CG2   1 
ATOM   1868 N  N     . VAL B 1 91  ? 8.914   10.800 9.148  1.00 9.88  ? 83  VAL B N     1 
ATOM   1869 C  CA    . VAL B 1 91  ? 9.714   11.766 8.376  1.00 10.10 ? 83  VAL B CA    1 
ATOM   1870 C  C     . VAL B 1 91  ? 8.827   12.935 7.928  1.00 10.51 ? 83  VAL B C     1 
ATOM   1871 O  O     . VAL B 1 91  ? 9.126   14.100 8.222  1.00 10.06 ? 83  VAL B O     1 
ATOM   1872 C  CB    . VAL B 1 91  ? 10.432  11.111 7.188  1.00 10.49 ? 83  VAL B CB    1 
ATOM   1873 C  CG1   . VAL B 1 91  ? 11.046  12.167 6.249  1.00 10.57 ? 83  VAL B CG1   1 
ATOM   1874 C  CG2   . VAL B 1 91  ? 11.489  10.148 7.700  1.00 10.38 ? 83  VAL B CG2   1 
ATOM   1875 N  N     . LYS B 1 92  ? 7.727   12.614 7.246  1.00 11.26 ? 84  LYS B N     1 
ATOM   1876 C  CA    . LYS B 1 92  ? 6.808   13.638 6.770  1.00 12.06 ? 84  LYS B CA    1 
ATOM   1877 C  C     . LYS B 1 92  ? 6.178   14.355 7.949  1.00 11.28 ? 84  LYS B C     1 
ATOM   1878 O  O     . LYS B 1 92  ? 6.064   15.584 7.967  1.00 11.39 ? 84  LYS B O     1 
ATOM   1879 C  CB    . LYS B 1 92  ? 5.712   13.022 5.895  1.00 13.43 ? 84  LYS B CB    1 
ATOM   1880 C  CG    . LYS B 1 92  ? 4.584   13.998 5.570  1.00 14.78 ? 84  LYS B CG    1 
ATOM   1881 C  CD    . LYS B 1 92  ? 3.564   13.346 4.657  1.00 16.43 ? 84  LYS B CD    1 
ATOM   1882 C  CE    . LYS B 1 92  ? 2.457   14.311 4.270  1.00 17.52 ? 84  LYS B CE    1 
ATOM   1883 N  NZ    . LYS B 1 92  ? 1.362   14.259 5.260  1.00 18.46 ? 84  LYS B NZ    1 
ATOM   1884 N  N     . GLY B 1 93  ? 5.803   13.581 8.958  1.00 10.76 ? 85  GLY B N     1 
ATOM   1885 C  CA    . GLY B 1 93  ? 5.128   14.139 10.146 1.00 10.52 ? 85  GLY B CA    1 
ATOM   1886 C  C     . GLY B 1 93  ? 5.995   15.098 10.946 1.00 10.03 ? 85  GLY B C     1 
ATOM   1887 O  O     . GLY B 1 93  ? 5.522   16.136 11.460 1.00 9.80  ? 85  GLY B O     1 
ATOM   1888 N  N     . GLY B 1 94  ? 7.264   14.760 11.068 1.00 9.87  ? 86  GLY B N     1 
ATOM   1889 C  CA    . GLY B 1 94  ? 8.204   15.650 11.708 1.00 9.84  ? 86  GLY B CA    1 
ATOM   1890 C  C     . GLY B 1 94  ? 8.242   16.980 10.972 1.00 10.20 ? 86  GLY B C     1 
ATOM   1891 O  O     . GLY B 1 94  ? 8.239   18.032 11.609 1.00 10.30 ? 86  GLY B O     1 
ATOM   1892 N  N     . ARG B 1 95  ? 8.284   16.949 9.643  1.00 10.55 ? 87  ARG B N     1 
ATOM   1893 C  CA    . ARG B 1 95  ? 8.354   18.194 8.861  1.00 11.08 ? 87  ARG B CA    1 
ATOM   1894 C  C     . ARG B 1 95  ? 7.071   19.007 8.943  1.00 10.72 ? 87  ARG B C     1 
ATOM   1895 O  O     . ARG B 1 95  ? 7.108   20.248 9.033  1.00 10.55 ? 87  ARG B O     1 
ATOM   1896 C  CB    . ARG B 1 95  ? 8.779   17.910 7.430  1.00 12.27 ? 87  ARG B CB    1 
ATOM   1897 C  CG    . ARG B 1 95  ? 10.266  17.572 7.480  1.00 13.24 ? 87  ARG B CG    1 
ATOM   1898 C  CD    . ARG B 1 95  ? 10.951  17.383 6.187  1.00 14.59 ? 87  ARG B CD    1 
ATOM   1899 N  NE    . ARG B 1 95  ? 10.987  18.531 5.296  1.00 15.71 ? 87  ARG B NE    1 
ATOM   1900 C  CZ    . ARG B 1 95  ? 12.032  19.327 5.074  1.00 16.81 ? 87  ARG B CZ    1 
ATOM   1901 N  NH1   . ARG B 1 95  ? 13.172  19.230 5.771  1.00 16.42 ? 87  ARG B NH1   1 
ATOM   1902 N  NH2   . ARG B 1 95  ? 11.897  20.291 4.166  1.00 17.45 ? 87  ARG B NH2   1 
ATOM   1903 N  N     . VAL B 1 96  ? 5.952   18.304 8.985  1.00 10.30 ? 88  VAL B N     1 
ATOM   1904 C  CA    . VAL B 1 96  ? 4.669   18.976 9.252  1.00 10.18 ? 88  VAL B CA    1 
ATOM   1905 C  C     . VAL B 1 96  ? 4.678   19.701 10.613 1.00 9.85  ? 88  VAL B C     1 
ATOM   1906 O  O     . VAL B 1 96  ? 4.269   20.858 10.676 1.00 9.67  ? 88  VAL B O     1 
ATOM   1907 C  CB    . VAL B 1 96  ? 3.488   18.013 9.093  1.00 10.18 ? 88  VAL B CB    1 
ATOM   1908 C  CG1   . VAL B 1 96  ? 2.180   18.639 9.610  1.00 9.98  ? 88  VAL B CG1   1 
ATOM   1909 C  CG2   . VAL B 1 96  ? 3.372   17.593 7.622  1.00 10.64 ? 88  VAL B CG2   1 
ATOM   1910 N  N     . LEU B 1 97  ? 5.183   19.045 11.660 1.00 9.63  ? 89  LEU B N     1 
ATOM   1911 C  CA    . LEU B 1 97  ? 5.351   19.674 12.986 1.00 9.74  ? 89  LEU B CA    1 
ATOM   1912 C  C     . LEU B 1 97  ? 6.296   20.881 12.939 1.00 9.87  ? 89  LEU B C     1 
ATOM   1913 O  O     . LEU B 1 97  ? 6.047   21.868 13.610 1.00 9.64  ? 89  LEU B O     1 
ATOM   1914 C  CB    . LEU B 1 97  ? 5.879   18.682 14.034 1.00 9.46  ? 89  LEU B CB    1 
ATOM   1915 C  CG    . LEU B 1 97  ? 4.981   17.545 14.511 1.00 9.59  ? 89  LEU B CG    1 
ATOM   1916 C  CD1   . LEU B 1 97  ? 5.661   16.691 15.584 1.00 9.42  ? 89  LEU B CD1   1 
ATOM   1917 C  CD2   . LEU B 1 97  ? 3.700   18.118 15.093 1.00 9.83  ? 89  LEU B CD2   1 
ATOM   1918 N  N     . LEU B 1 98  ? 7.384   20.782 12.183 1.00 10.25 ? 90  LEU B N     1 
ATOM   1919 C  CA    . LEU B 1 98  ? 8.369   21.877 12.100 1.00 10.69 ? 90  LEU B CA    1 
ATOM   1920 C  C     . LEU B 1 98  ? 7.837   23.133 11.399 1.00 11.22 ? 90  LEU B C     1 
ATOM   1921 O  O     . LEU B 1 98  ? 8.164   24.271 11.835 1.00 10.93 ? 90  LEU B O     1 
ATOM   1922 C  CB    . LEU B 1 98  ? 9.666   21.450 11.392 1.00 11.07 ? 90  LEU B CB    1 
ATOM   1923 C  CG    . LEU B 1 98  ? 10.516  20.327 12.009 1.00 11.32 ? 90  LEU B CG    1 
ATOM   1924 C  CD1   . LEU B 1 98  ? 11.962  20.399 11.490 1.00 11.52 ? 90  LEU B CD1   1 
ATOM   1925 C  CD2   . LEU B 1 98  ? 10.545  20.332 13.531 1.00 11.13 ? 90  LEU B CD2   1 
ATOM   1926 N  N     . GLY B 1 99  ? 7.036   22.930 10.337 1.00 11.38 ? 91  GLY B N     1 
ATOM   1927 C  CA    . GLY B 1 99  ? 6.537   24.020 9.485  1.00 12.03 ? 91  GLY B CA    1 
ATOM   1928 C  C     . GLY B 1 99  ? 7.472   24.325 8.338  1.00 12.44 ? 91  GLY B C     1 
ATOM   1929 O  O     . GLY B 1 99  ? 8.538   23.721 8.208  1.00 12.43 ? 91  GLY B O     1 
ATOM   1930 N  N     . ALA B 1 100 ? 7.069   25.267 7.498  1.00 13.41 ? 92  ALA B N     1 
ATOM   1931 C  CA    . ALA B 1 100 ? 7.828   25.644 6.317  1.00 13.88 ? 92  ALA B CA    1 
ATOM   1932 C  C     . ALA B 1 100 ? 9.222   26.157 6.687  1.00 13.97 ? 92  ALA B C     1 
ATOM   1933 O  O     . ALA B 1 100 ? 9.425   26.787 7.737  1.00 13.14 ? 92  ALA B O     1 
ATOM   1934 C  CB    . ALA B 1 100 ? 7.060   26.689 5.518  1.00 14.62 ? 92  ALA B CB    1 
ATOM   1935 N  N     . THR B 1 101 ? 10.177  25.894 5.793  1.00 14.28 ? 93  THR B N     1 
ATOM   1936 C  CA    . THR B 1 101 ? 11.573  26.294 5.967  1.00 14.37 ? 93  THR B CA    1 
ATOM   1937 C  C     . THR B 1 101 ? 11.756  27.763 6.343  1.00 14.25 ? 93  THR B C     1 
ATOM   1938 O  O     . THR B 1 101 ? 12.530  28.093 7.244  1.00 13.65 ? 93  THR B O     1 
ATOM   1939 C  CB    . THR B 1 101 ? 12.349  26.050 4.680  1.00 15.44 ? 93  THR B CB    1 
ATOM   1940 O  OG1   . THR B 1 101 ? 12.213  24.662 4.317  1.00 15.59 ? 93  THR B OG1   1 
ATOM   1941 C  CG2   . THR B 1 101 ? 13.799  26.414 4.883  1.00 15.65 ? 93  THR B CG2   1 
ATOM   1942 N  N     . ASN B 1 102 ? 11.070  28.634 5.610  1.00 14.40 ? 94  ASN B N     1 
ATOM   1943 C  CA    . ASN B 1 102 ? 11.012  30.044 5.920  1.00 14.56 ? 94  ASN B CA    1 
ATOM   1944 C  C     . ASN B 1 102 ? 9.836   30.288 6.887  1.00 14.07 ? 94  ASN B C     1 
ATOM   1945 O  O     . ASN B 1 102 ? 8.666   30.087 6.537  1.00 13.79 ? 94  ASN B O     1 
ATOM   1946 C  CB    . ASN B 1 102 ? 10.842  30.858 4.638  1.00 15.24 ? 94  ASN B CB    1 
ATOM   1947 C  CG    . ASN B 1 102 ? 10.892  32.363 4.876  1.00 15.87 ? 94  ASN B CG    1 
ATOM   1948 O  OD1   . ASN B 1 102 ? 10.773  32.853 6.010  1.00 16.05 ? 94  ASN B OD1   1 
ATOM   1949 N  ND2   . ASN B 1 102 ? 11.058  33.111 3.794  1.00 16.89 ? 94  ASN B ND2   1 
ATOM   1950 N  N     . PRO B 1 103 ? 10.151  30.733 8.099  1.00 13.66 ? 95  PRO B N     1 
ATOM   1951 C  CA    . PRO B 1 103 ? 9.129   30.967 9.095  1.00 13.58 ? 95  PRO B CA    1 
ATOM   1952 C  C     . PRO B 1 103 ? 8.049   31.949 8.655  1.00 14.31 ? 95  PRO B C     1 
ATOM   1953 O  O     . PRO B 1 103 ? 6.924   31.882 9.163  1.00 14.13 ? 95  PRO B O     1 
ATOM   1954 C  CB    . PRO B 1 103 ? 9.926   31.516 10.288 1.00 13.30 ? 95  PRO B CB    1 
ATOM   1955 C  CG    . PRO B 1 103 ? 11.287  30.940 10.100 1.00 13.17 ? 95  PRO B CG    1 
ATOM   1956 C  CD    . PRO B 1 103 ? 11.506  30.993 8.635  1.00 13.33 ? 95  PRO B CD    1 
ATOM   1957 N  N     . ALA B 1 104 ? 8.376   32.813 7.698  1.00 14.78 ? 96  ALA B N     1 
ATOM   1958 C  CA    . ALA B 1 104 ? 7.403   33.717 7.101  1.00 16.14 ? 96  ALA B CA    1 
ATOM   1959 C  C     . ALA B 1 104 ? 6.275   32.966 6.400  1.00 16.62 ? 96  ALA B C     1 
ATOM   1960 O  O     . ALA B 1 104 ? 5.139   33.462 6.346  1.00 17.32 ? 96  ALA B O     1 
ATOM   1961 C  CB    . ALA B 1 104 ? 8.094   34.654 6.111  1.00 16.73 ? 96  ALA B CB    1 
ATOM   1962 N  N     . ASP B 1 105 ? 6.596   31.778 5.877  1.00 16.35 ? 97  ASP B N     1 
ATOM   1963 C  CA    . ASP B 1 105 ? 5.641   30.911 5.211  1.00 16.66 ? 97  ASP B CA    1 
ATOM   1964 C  C     . ASP B 1 105 ? 5.010   29.884 6.170  1.00 15.38 ? 97  ASP B C     1 
ATOM   1965 O  O     . ASP B 1 105 ? 4.122   29.155 5.750  1.00 15.63 ? 97  ASP B O     1 
ATOM   1966 C  CB    . ASP B 1 105 ? 6.304   30.127 4.044  1.00 17.46 ? 97  ASP B CB    1 
ATOM   1967 C  CG    . ASP B 1 105 ? 7.005   31.028 3.013  1.00 18.93 ? 97  ASP B CG    1 
ATOM   1968 O  OD1   . ASP B 1 105 ? 6.568   32.160 2.777  1.00 19.76 ? 97  ASP B OD1   1 
ATOM   1969 O  OD2   . ASP B 1 105 ? 8.032   30.594 2.453  1.00 20.53 ? 97  ASP B OD2   1 
ATOM   1970 N  N     . SER B 1 106 ? 5.484   29.793 7.413  1.00 14.50 ? 98  SER B N     1 
ATOM   1971 C  CA    A SER B 1 106 ? 5.028   28.750 8.337  0.50 14.11 ? 98  SER B CA    1 
ATOM   1972 C  CA    B SER B 1 106 ? 5.026   28.761 8.351  0.50 13.86 ? 98  SER B CA    1 
ATOM   1973 C  C     . SER B 1 106 ? 3.739   29.204 9.049  1.00 13.73 ? 98  SER B C     1 
ATOM   1974 O  O     . SER B 1 106 ? 3.546   30.382 9.295  1.00 13.89 ? 98  SER B O     1 
ATOM   1975 C  CB    A SER B 1 106 ? 6.107   28.409 9.369  0.50 14.05 ? 98  SER B CB    1 
ATOM   1976 C  CB    B SER B 1 106 ? 6.079   28.493 9.415  0.50 13.52 ? 98  SER B CB    1 
ATOM   1977 O  OG    A SER B 1 106 ? 7.389   28.232 8.766  0.50 14.32 ? 98  SER B OG    1 
ATOM   1978 O  OG    B SER B 1 106 ? 6.358   29.676 10.143 0.50 13.15 ? 98  SER B OG    1 
ATOM   1979 N  N     . LEU B 1 107 ? 2.880   28.249 9.373  1.00 12.93 ? 99  LEU B N     1 
ATOM   1980 C  CA    . LEU B 1 107 ? 1.590   28.548 9.955  1.00 12.64 ? 99  LEU B CA    1 
ATOM   1981 C  C     . LEU B 1 107 ? 1.647   28.414 11.452 1.00 11.40 ? 99  LEU B C     1 
ATOM   1982 O  O     . LEU B 1 107 ? 2.361   27.541 11.961 1.00 10.51 ? 99  LEU B O     1 
ATOM   1983 C  CB    . LEU B 1 107 ? 0.512   27.588 9.409  1.00 13.22 ? 99  LEU B CB    1 
ATOM   1984 C  CG    . LEU B 1 107 ? 0.200   27.705 7.900  1.00 14.16 ? 99  LEU B CG    1 
ATOM   1985 C  CD1   . LEU B 1 107 ? -1.050  26.878 7.555  1.00 14.66 ? 99  LEU B CD1   1 
ATOM   1986 C  CD2   . LEU B 1 107 ? 0.054   29.159 7.441  1.00 15.00 ? 99  LEU B CD2   1 
ATOM   1987 N  N     . PRO B 1 108 ? 0.843   29.222 12.161 1.00 10.99 ? 100 PRO B N     1 
ATOM   1988 C  CA    . PRO B 1 108 ? 0.664   29.017 13.597 1.00 10.55 ? 100 PRO B CA    1 
ATOM   1989 C  C     . PRO B 1 108 ? 0.275   27.571 13.893 1.00 10.17 ? 100 PRO B C     1 
ATOM   1990 O  O     . PRO B 1 108 ? -0.469  26.960 13.129 1.00 10.35 ? 100 PRO B O     1 
ATOM   1991 C  CB    . PRO B 1 108 ? -0.450  29.994 13.953 1.00 10.92 ? 100 PRO B CB    1 
ATOM   1992 C  CG    . PRO B 1 108 ? -0.261  31.113 12.980 1.00 11.38 ? 100 PRO B CG    1 
ATOM   1993 C  CD    . PRO B 1 108 ? 0.051   30.378 11.696 1.00 11.53 ? 100 PRO B CD    1 
ATOM   1994 N  N     . GLY B 1 109 ? 0.796   27.041 14.987 1.00 9.43  ? 101 GLY B N     1 
ATOM   1995 C  CA    . GLY B 1 109 ? 0.649   25.637 15.328 1.00 9.06  ? 101 GLY B CA    1 
ATOM   1996 C  C     . GLY B 1 109 ? 1.931   24.862 15.074 1.00 8.48  ? 101 GLY B C     1 
ATOM   1997 O  O     . GLY B 1 109 ? 2.213   23.935 15.778 1.00 8.42  ? 101 GLY B O     1 
ATOM   1998 N  N     . THR B 1 110 ? 2.697   25.244 14.073 1.00 8.34  ? 102 THR B N     1 
ATOM   1999 C  CA    . THR B 1 110 ? 3.999   24.631 13.807 1.00 8.12  ? 102 THR B CA    1 
ATOM   2000 C  C     . THR B 1 110 ? 5.094   25.272 14.653 1.00 7.98  ? 102 THR B C     1 
ATOM   2001 O  O     . THR B 1 110 ? 4.920   26.386 15.155 1.00 7.87  ? 102 THR B O     1 
ATOM   2002 C  CB    . THR B 1 110 ? 4.390   24.786 12.327 1.00 8.22  ? 102 THR B CB    1 
ATOM   2003 O  OG1   . THR B 1 110 ? 4.618   26.178 12.008 1.00 8.32  ? 102 THR B OG1   1 
ATOM   2004 C  CG2   . THR B 1 110 ? 3.320   24.194 11.411 1.00 8.34  ? 102 THR B CG2   1 
ATOM   2005 N  N     . ILE B 1 111 ? 6.226   24.591 14.766 1.00 7.83  ? 103 ILE B N     1 
ATOM   2006 C  CA    . ILE B 1 111 ? 7.359   25.119 15.542 1.00 7.94  ? 103 ILE B CA    1 
ATOM   2007 C  C     . ILE B 1 111 ? 7.891   26.450 14.985 1.00 8.20  ? 103 ILE B C     1 
ATOM   2008 O  O     . ILE B 1 111 ? 7.990   27.433 15.721 1.00 8.10  ? 103 ILE B O     1 
ATOM   2009 C  CB    . ILE B 1 111 ? 8.489   24.090 15.658 1.00 7.78  ? 103 ILE B CB    1 
ATOM   2010 C  CG1   . ILE B 1 111 ? 8.047   22.952 16.573 1.00 7.72  ? 103 ILE B CG1   1 
ATOM   2011 C  CG2   . ILE B 1 111 ? 9.762   24.746 16.236 1.00 7.66  ? 103 ILE B CG2   1 
ATOM   2012 C  CD1   . ILE B 1 111 ? 8.866   21.648 16.396 1.00 7.61  ? 103 ILE B CD1   1 
ATOM   2013 N  N     . ARG B 1 112 ? 8.156   26.510 13.679 1.00 8.51  ? 104 ARG B N     1 
ATOM   2014 C  CA    . ARG B 1 112 ? 8.605   27.735 13.075 1.00 9.00  ? 104 ARG B CA    1 
ATOM   2015 C  C     . ARG B 1 112 ? 7.515   28.788 13.023 1.00 9.10  ? 104 ARG B C     1 
ATOM   2016 O  O     . ARG B 1 112 ? 7.809   29.978 13.112 1.00 9.14  ? 104 ARG B O     1 
ATOM   2017 C  CB    . ARG B 1 112 ? 9.178   27.482 11.680 1.00 9.52  ? 104 ARG B CB    1 
ATOM   2018 C  CG    . ARG B 1 112 ? 10.426  26.631 11.786 1.00 9.57  ? 104 ARG B CG    1 
ATOM   2019 C  CD    . ARG B 1 112 ? 10.814  26.153 10.439 1.00 10.14 ? 104 ARG B CD    1 
ATOM   2020 N  NE    . ARG B 1 112 ? 12.058  25.389 10.484 1.00 10.21 ? 104 ARG B NE    1 
ATOM   2021 C  CZ    . ARG B 1 112 ? 12.346  24.419 9.629  1.00 10.83 ? 104 ARG B CZ    1 
ATOM   2022 N  NH1   . ARG B 1 112 ? 11.491  24.104 8.668  1.00 11.66 ? 104 ARG B NH1   1 
ATOM   2023 N  NH2   . ARG B 1 112 ? 13.516  23.793 9.678  1.00 11.00 ? 104 ARG B NH2   1 
ATOM   2024 N  N     . GLY B 1 113 ? 6.268   28.356 12.891 1.00 9.03  ? 105 GLY B N     1 
ATOM   2025 C  CA    . GLY B 1 113 ? 5.147   29.306 12.849 1.00 9.31  ? 105 GLY B CA    1 
ATOM   2026 C  C     . GLY B 1 113 ? 4.920   30.000 14.176 1.00 9.29  ? 105 GLY B C     1 
ATOM   2027 O  O     . GLY B 1 113 ? 4.556   31.167 14.202 1.00 9.50  ? 105 GLY B O     1 
ATOM   2028 N  N     . ASP B 1 114 ? 5.136   29.272 15.274 1.00 8.92  ? 106 ASP B N     1 
ATOM   2029 C  CA    . ASP B 1 114 ? 4.945   29.823 16.613 1.00 8.90  ? 106 ASP B CA    1 
ATOM   2030 C  C     . ASP B 1 114 ? 6.127   30.583 17.175 1.00 8.95  ? 106 ASP B C     1 
ATOM   2031 O  O     . ASP B 1 114 ? 5.918   31.479 17.998 1.00 9.07  ? 106 ASP B O     1 
ATOM   2032 C  CB    . ASP B 1 114 ? 4.551   28.745 17.627 1.00 8.58  ? 106 ASP B CB    1 
ATOM   2033 C  CG    . ASP B 1 114 ? 3.204   28.079 17.297 1.00 8.64  ? 106 ASP B CG    1 
ATOM   2034 O  OD1   . ASP B 1 114 ? 2.388   28.681 16.587 1.00 8.74  ? 106 ASP B OD1   1 
ATOM   2035 O  OD2   . ASP B 1 114 ? 2.987   26.939 17.742 1.00 8.43  ? 106 ASP B OD2   1 
ATOM   2036 N  N     . PHE B 1 115 ? 7.339   30.218 16.769 1.00 9.03  ? 107 PHE B N     1 
ATOM   2037 C  CA    . PHE B 1 115 ? 8.554   30.640 17.442 1.00 9.18  ? 107 PHE B CA    1 
ATOM   2038 C  C     . PHE B 1 115 ? 9.671   31.290 16.618 1.00 9.37  ? 107 PHE B C     1 
ATOM   2039 O  O     . PHE B 1 115 ? 10.655  31.750 17.211 1.00 9.37  ? 107 PHE B O     1 
ATOM   2040 C  CB    . PHE B 1 115 ? 9.173   29.452 18.202 1.00 9.17  ? 107 PHE B CB    1 
ATOM   2041 C  CG    . PHE B 1 115 ? 8.240   28.780 19.159 1.00 9.08  ? 107 PHE B CG    1 
ATOM   2042 C  CD1   . PHE B 1 115 ? 7.641   29.491 20.177 1.00 9.60  ? 107 PHE B CD1   1 
ATOM   2043 C  CD2   . PHE B 1 115 ? 7.981   27.424 19.055 1.00 9.23  ? 107 PHE B CD2   1 
ATOM   2044 C  CE1   . PHE B 1 115 ? 6.787   28.855 21.084 1.00 9.59  ? 107 PHE B CE1   1 
ATOM   2045 C  CE2   . PHE B 1 115 ? 7.148   26.785 19.965 1.00 9.14  ? 107 PHE B CE2   1 
ATOM   2046 C  CZ    . PHE B 1 115 ? 6.535   27.508 20.966 1.00 9.37  ? 107 PHE B CZ    1 
ATOM   2047 N  N     . ALA B 1 116 ? 9.547   31.379 15.292 1.00 9.53  ? 108 ALA B N     1 
ATOM   2048 C  CA    . ALA B 1 116 ? 10.669  31.931 14.496 1.00 9.71  ? 108 ALA B CA    1 
ATOM   2049 C  C     . ALA B 1 116 ? 10.208  32.936 13.452 1.00 10.04 ? 108 ALA B C     1 
ATOM   2050 O  O     . ALA B 1 116 ? 9.072   32.915 13.014 1.00 9.76  ? 108 ALA B O     1 
ATOM   2051 C  CB    . ALA B 1 116 ? 11.471  30.801 13.835 1.00 9.57  ? 108 ALA B CB    1 
ATOM   2052 N  N     . VAL B 1 117 ? 11.137  33.811 13.060 1.00 10.59 ? 109 VAL B N     1 
ATOM   2053 C  CA    . VAL B 1 117 ? 10.889  34.849 12.101 1.00 11.33 ? 109 VAL B CA    1 
ATOM   2054 C  C     . VAL B 1 117 ? 11.757  34.732 10.853 1.00 11.76 ? 109 VAL B C     1 
ATOM   2055 O  O     . VAL B 1 117 ? 11.278  35.034 9.759  1.00 12.54 ? 109 VAL B O     1 
ATOM   2056 C  CB    . VAL B 1 117 ? 11.162  36.237 12.726 1.00 11.96 ? 109 VAL B CB    1 
ATOM   2057 C  CG1   . VAL B 1 117 ? 10.875  37.326 11.706 1.00 12.83 ? 109 VAL B CG1   1 
ATOM   2058 C  CG2   . VAL B 1 117 ? 10.307  36.452 13.982 1.00 12.24 ? 109 VAL B CG2   1 
ATOM   2059 N  N     . ASP B 1 118 ? 13.020  34.304 11.001 1.00 11.51 ? 110 ASP B N     1 
ATOM   2060 C  CA    . ASP B 1 118 ? 14.032  34.475 9.960  1.00 11.77 ? 110 ASP B CA    1 
ATOM   2061 C  C     . ASP B 1 118 ? 14.468  33.096 9.443  1.00 11.18 ? 110 ASP B C     1 
ATOM   2062 O  O     . ASP B 1 118 ? 14.666  32.160 10.218 1.00 9.86  ? 110 ASP B O     1 
ATOM   2063 C  CB    . ASP B 1 118 ? 15.209  35.249 10.569 1.00 12.37 ? 110 ASP B CB    1 
ATOM   2064 C  CG    . ASP B 1 118 ? 16.310  35.563 9.580  1.00 13.57 ? 110 ASP B CG    1 
ATOM   2065 O  OD1   . ASP B 1 118 ? 16.418  34.885 8.534  1.00 15.78 ? 110 ASP B OD1   1 
ATOM   2066 O  OD2   . ASP B 1 118 ? 17.127  36.470 9.853  1.00 13.77 ? 110 ASP B OD2   1 
ATOM   2067 N  N     . VAL B 1 119 ? 14.612  32.981 8.127  1.00 11.17 ? 111 VAL B N     1 
ATOM   2068 C  CA    . VAL B 1 119 ? 14.939  31.676 7.514  1.00 10.77 ? 111 VAL B CA    1 
ATOM   2069 C  C     . VAL B 1 119 ? 16.272  31.134 8.025  1.00 10.39 ? 111 VAL B C     1 
ATOM   2070 O  O     . VAL B 1 119 ? 16.419  29.935 8.265  1.00 9.80  ? 111 VAL B O     1 
ATOM   2071 C  CB    . VAL B 1 119 ? 14.916  31.738 5.963  1.00 11.31 ? 111 VAL B CB    1 
ATOM   2072 C  CG1   . VAL B 1 119 ? 15.980  32.691 5.421  1.00 11.59 ? 111 VAL B CG1   1 
ATOM   2073 C  CG2   . VAL B 1 119 ? 15.099  30.334 5.395  1.00 11.20 ? 111 VAL B CG2   1 
ATOM   2074 N  N     . GLY B 1 120 ? 17.230  32.022 8.253  1.00 10.57 ? 112 GLY B N     1 
ATOM   2075 C  CA    . GLY B 1 120 ? 18.528  31.622 8.828  1.00 10.50 ? 112 GLY B CA    1 
ATOM   2076 C  C     . GLY B 1 120 ? 18.564  31.376 10.341 1.00 10.30 ? 112 GLY B C     1 
ATOM   2077 O  O     . GLY B 1 120 ? 19.604  30.949 10.877 1.00 10.77 ? 112 GLY B O     1 
ATOM   2078 N  N     . ARG B 1 121 ? 17.474  31.679 11.040 1.00 9.94  ? 113 ARG B N     1 
ATOM   2079 C  CA    . ARG B 1 121 ? 17.333  31.380 12.470 1.00 9.68  ? 113 ARG B CA    1 
ATOM   2080 C  C     . ARG B 1 121 ? 15.994  30.683 12.685 1.00 9.49  ? 113 ARG B C     1 
ATOM   2081 O  O     . ARG B 1 121 ? 15.055  31.241 13.283 1.00 9.19  ? 113 ARG B O     1 
ATOM   2082 C  CB    . ARG B 1 121 ? 17.432  32.663 13.321 1.00 9.93  ? 113 ARG B CB    1 
ATOM   2083 C  CG    . ARG B 1 121 ? 18.789  33.399 13.220 1.00 10.21 ? 113 ARG B CG    1 
ATOM   2084 C  CD    . ARG B 1 121 ? 19.894  32.629 13.944 1.00 10.22 ? 113 ARG B CD    1 
ATOM   2085 N  NE    . ARG B 1 121 ? 21.182  33.310 13.902 1.00 10.39 ? 113 ARG B NE    1 
ATOM   2086 C  CZ    . ARG B 1 121 ? 22.067  33.187 12.911 1.00 10.73 ? 113 ARG B CZ    1 
ATOM   2087 N  NH1   . ARG B 1 121 ? 21.828  32.409 11.858 1.00 10.66 ? 113 ARG B NH1   1 
ATOM   2088 N  NH2   . ARG B 1 121 ? 23.207  33.861 12.973 1.00 10.98 ? 113 ARG B NH2   1 
ATOM   2089 N  N     . ASN B 1 122 ? 15.892  29.462 12.181 1.00 9.42  ? 114 ASN B N     1 
ATOM   2090 C  CA    . ASN B 1 122 ? 14.578  28.820 12.117 1.00 9.37  ? 114 ASN B CA    1 
ATOM   2091 C  C     . ASN B 1 122 ? 14.489  27.621 13.044 1.00 9.18  ? 114 ASN B C     1 
ATOM   2092 O  O     . ASN B 1 122 ? 13.734  26.673 12.801 1.00 9.30  ? 114 ASN B O     1 
ATOM   2093 C  CB    . ASN B 1 122 ? 14.194  28.510 10.654 1.00 9.58  ? 114 ASN B CB    1 
ATOM   2094 C  CG    . ASN B 1 122 ? 15.063  27.432 10.031 1.00 9.51  ? 114 ASN B CG    1 
ATOM   2095 O  OD1   . ASN B 1 122 ? 15.984  26.961 10.664 1.00 9.55  ? 114 ASN B OD1   1 
ATOM   2096 N  ND2   . ASN B 1 122 ? 14.756  27.035 8.781  1.00 9.45  ? 114 ASN B ND2   1 
ATOM   2097 N  N     . VAL B 1 123 ? 15.287  27.689 14.115 1.00 9.21  ? 115 VAL B N     1 
ATOM   2098 C  CA    . VAL B 1 123 ? 15.104  26.945 15.371 1.00 9.17  ? 115 VAL B CA    1 
ATOM   2099 C  C     . VAL B 1 123 ? 15.395  25.423 15.348 1.00 9.02  ? 115 VAL B C     1 
ATOM   2100 O  O     . VAL B 1 123 ? 15.899  24.869 16.352 1.00 8.67  ? 115 VAL B O     1 
ATOM   2101 C  CB    . VAL B 1 123 ? 13.690  27.260 15.955 1.00 9.63  ? 115 VAL B CB    1 
ATOM   2102 C  CG1   . VAL B 1 123 ? 13.333  26.311 17.093 1.00 10.15 ? 115 VAL B CG1   1 
ATOM   2103 C  CG2   . VAL B 1 123 ? 13.677  28.702 16.450 1.00 9.81  ? 115 VAL B CG2   1 
ATOM   2104 N  N     . CYS B 1 124 ? 15.152  24.769 14.219 1.00 9.13  ? 116 CYS B N     1 
ATOM   2105 C  CA    A CYS B 1 124 ? 15.087  23.310 14.178 0.50 9.06  ? 116 CYS B CA    1 
ATOM   2106 C  CA    B CYS B 1 124 ? 15.062  23.300 14.187 0.50 9.41  ? 116 CYS B CA    1 
ATOM   2107 C  C     . CYS B 1 124 ? 15.343  22.780 12.773 1.00 9.51  ? 116 CYS B C     1 
ATOM   2108 O  O     . CYS B 1 124 ? 15.200  23.516 11.796 1.00 10.59 ? 116 CYS B O     1 
ATOM   2109 C  CB    A CYS B 1 124 ? 13.703  22.862 14.639 0.50 8.77  ? 116 CYS B CB    1 
ATOM   2110 C  CB    B CYS B 1 124 ? 13.659  22.859 14.670 0.50 9.53  ? 116 CYS B CB    1 
ATOM   2111 S  SG    A CYS B 1 124 ? 12.377  23.455 13.564 0.50 8.42  ? 116 CYS B SG    1 
ATOM   2112 S  SG    B CYS B 1 124 ? 13.489  21.186 15.376 0.50 9.83  ? 116 CYS B SG    1 
ATOM   2113 N  N     . HIS B 1 125 ? 15.753  21.511 12.675 1.00 9.34  ? 117 HIS B N     1 
ATOM   2114 C  CA    . HIS B 1 125 ? 15.968  20.804 11.429 1.00 9.34  ? 117 HIS B CA    1 
ATOM   2115 C  C     . HIS B 1 125 ? 15.207  19.498 11.472 1.00 9.25  ? 117 HIS B C     1 
ATOM   2116 O  O     . HIS B 1 125 ? 15.084  18.898 12.524 1.00 8.69  ? 117 HIS B O     1 
ATOM   2117 C  CB    . HIS B 1 125 ? 17.459  20.482 11.246 1.00 9.44  ? 117 HIS B CB    1 
ATOM   2118 C  CG    . HIS B 1 125 ? 17.714  19.340 10.306 1.00 9.41  ? 117 HIS B CG    1 
ATOM   2119 N  ND1   . HIS B 1 125 ? 17.932  19.512 8.978  1.00 9.61  ? 117 HIS B ND1   1 
ATOM   2120 C  CD2   . HIS B 1 125 ? 17.754  17.971 10.535 1.00 9.24  ? 117 HIS B CD2   1 
ATOM   2121 C  CE1   . HIS B 1 125 ? 18.110  18.312 8.407  1.00 9.76  ? 117 HIS B CE1   1 
ATOM   2122 N  NE2   . HIS B 1 125 ? 17.984  17.373 9.348  1.00 9.50  ? 117 HIS B NE2   1 
ATOM   2123 N  N     . GLY B 1 126 ? 14.732  19.028 10.324 1.00 9.47  ? 118 GLY B N     1 
ATOM   2124 C  CA    . GLY B 1 126 ? 14.254  17.644 10.194 1.00 9.78  ? 118 GLY B CA    1 
ATOM   2125 C  C     . GLY B 1 126 ? 14.635  17.043 8.853  1.00 10.28 ? 118 GLY B C     1 
ATOM   2126 O  O     . GLY B 1 126 ? 14.688  17.748 7.841  1.00 10.30 ? 118 GLY B O     1 
ATOM   2127 N  N     . SER B 1 127 ? 14.921  15.742 8.844  1.00 10.51 ? 119 SER B N     1 
ATOM   2128 C  CA    . SER B 1 127 ? 15.262  15.055 7.620  1.00 11.18 ? 119 SER B CA    1 
ATOM   2129 C  C     . SER B 1 127 ? 14.142  15.197 6.574  1.00 11.96 ? 119 SER B C     1 
ATOM   2130 O  O     . SER B 1 127 ? 12.955  15.215 6.908  1.00 11.63 ? 119 SER B O     1 
ATOM   2131 C  CB    . SER B 1 127 ? 15.481  13.573 7.872  1.00 11.31 ? 119 SER B CB    1 
ATOM   2132 O  OG    . SER B 1 127 ? 16.311  13.342 8.980  1.00 11.10 ? 119 SER B OG    1 
ATOM   2133 N  N     . ASP B 1 128 ? 14.538  15.279 5.309  1.00 12.68 ? 120 ASP B N     1 
ATOM   2134 C  CA    . ASP B 1 128 ? 13.578  15.573 4.261  1.00 13.84 ? 120 ASP B CA    1 
ATOM   2135 C  C     . ASP B 1 128 ? 13.039  14.333 3.540  1.00 13.49 ? 120 ASP B C     1 
ATOM   2136 O  O     . ASP B 1 128 ? 12.134  14.463 2.756  1.00 13.78 ? 120 ASP B O     1 
ATOM   2137 C  CB    . ASP B 1 128 ? 14.131  16.612 3.270  1.00 14.59 ? 120 ASP B CB    1 
ATOM   2138 C  CG    . ASP B 1 128 ? 15.282  16.111 2.480  1.00 16.17 ? 120 ASP B CG    1 
ATOM   2139 O  OD1   . ASP B 1 128 ? 15.519  14.880 2.370  1.00 17.63 ? 120 ASP B OD1   1 
ATOM   2140 O  OD2   . ASP B 1 128 ? 15.992  16.959 1.920  1.00 18.30 ? 120 ASP B OD2   1 
ATOM   2141 N  N     . SER B 1 129 ? 13.588  13.154 3.818  1.00 13.26 ? 121 SER B N     1 
ATOM   2142 C  CA    . SER B 1 129 ? 13.134  11.921 3.200  1.00 13.13 ? 121 SER B CA    1 
ATOM   2143 C  C     . SER B 1 129 ? 13.549  10.718 4.023  1.00 12.60 ? 121 SER B C     1 
ATOM   2144 O  O     . SER B 1 129 ? 14.427  10.810 4.874  1.00 12.26 ? 121 SER B O     1 
ATOM   2145 C  CB    . SER B 1 129 ? 13.724  11.781 1.798  1.00 13.65 ? 121 SER B CB    1 
ATOM   2146 O  OG    . SER B 1 129 ? 15.088  11.435 1.883  1.00 13.76 ? 121 SER B OG    1 
ATOM   2147 N  N     . VAL B 1 130 ? 12.941  9.571  3.745  1.00 12.54 ? 122 VAL B N     1 
ATOM   2148 C  CA    . VAL B 1 130 ? 13.300  8.337  4.459  1.00 12.14 ? 122 VAL B CA    1 
ATOM   2149 C  C     . VAL B 1 130 ? 14.801  8.043  4.311  1.00 12.43 ? 122 VAL B C     1 
ATOM   2150 O  O     . VAL B 1 130 ? 15.480  7.732  5.291  1.00 11.83 ? 122 VAL B O     1 
ATOM   2151 C  CB    . VAL B 1 130 ? 12.440  7.135  3.971  1.00 12.40 ? 122 VAL B CB    1 
ATOM   2152 C  CG1   . VAL B 1 130 ? 13.023  5.821  4.459  1.00 12.16 ? 122 VAL B CG1   1 
ATOM   2153 C  CG2   . VAL B 1 130 ? 10.991  7.301  4.414  1.00 12.05 ? 122 VAL B CG2   1 
ATOM   2154 N  N     . GLU B 1 131 ? 15.325  8.176  3.084  1.00 12.86 ? 123 GLU B N     1 
ATOM   2155 C  CA    . GLU B 1 131 ? 16.743  7.925  2.846  1.00 13.40 ? 123 GLU B CA    1 
ATOM   2156 C  C     . GLU B 1 131 ? 17.638  8.961  3.519  1.00 12.77 ? 123 GLU B C     1 
ATOM   2157 O  O     . GLU B 1 131 ? 18.646  8.593  4.091  1.00 12.71 ? 123 GLU B O     1 
ATOM   2158 C  CB    . GLU B 1 131 ? 17.045  7.897  1.339  1.00 14.52 ? 123 GLU B CB    1 
ATOM   2159 C  CG    . GLU B 1 131 ? 18.509  7.678  0.983  1.00 15.23 ? 123 GLU B CG    1 
ATOM   2160 C  CD    . GLU B 1 131 ? 19.078  6.347  1.466  1.00 15.97 ? 123 GLU B CD    1 
ATOM   2161 O  OE1   . GLU B 1 131 ? 18.306  5.393  1.732  1.00 16.21 ? 123 GLU B OE1   1 
ATOM   2162 O  OE2   . GLU B 1 131 ? 20.327  6.252  1.548  1.00 16.80 ? 123 GLU B OE2   1 
ATOM   2163 N  N     . SER B 1 132 ? 17.304  10.248 3.440  1.00 12.40 ? 124 SER B N     1 
ATOM   2164 C  CA    A SER B 1 132 ? 18.177  11.241 4.068  0.50 12.23 ? 124 SER B CA    1 
ATOM   2165 C  CA    B SER B 1 132 ? 18.105  11.303 4.079  0.50 12.24 ? 124 SER B CA    1 
ATOM   2166 C  C     . SER B 1 132 ? 18.138  11.086 5.576  1.00 11.75 ? 124 SER B C     1 
ATOM   2167 O  O     . SER B 1 132 ? 19.159  11.296 6.223  1.00 11.55 ? 124 SER B O     1 
ATOM   2168 C  CB    A SER B 1 132 ? 17.844  12.681 3.650  0.50 12.12 ? 124 SER B CB    1 
ATOM   2169 C  CB    B SER B 1 132 ? 17.528  12.706 3.790  0.50 12.10 ? 124 SER B CB    1 
ATOM   2170 O  OG    A SER B 1 132 ? 16.475  12.955 3.817  0.50 11.91 ? 124 SER B OG    1 
ATOM   2171 O  OG    B SER B 1 132 ? 17.829  13.151 2.477  0.50 12.59 ? 124 SER B OG    1 
ATOM   2172 N  N     . ALA B 1 133 ? 16.979  10.703 6.118  1.00 11.56 ? 125 ALA B N     1 
ATOM   2173 C  CA    . ALA B 1 133 ? 16.865  10.384 7.546  1.00 11.52 ? 125 ALA B CA    1 
ATOM   2174 C  C     . ALA B 1 133 ? 17.846  9.269  7.961  1.00 11.93 ? 125 ALA B C     1 
ATOM   2175 O  O     . ALA B 1 133 ? 18.559  9.397  8.958  1.00 11.81 ? 125 ALA B O     1 
ATOM   2176 C  CB    . ALA B 1 133 ? 15.421  10.000 7.900  1.00 11.04 ? 125 ALA B CB    1 
ATOM   2177 N  N     . LYS B 1 134 ? 17.894  8.180  7.191  1.00 12.87 ? 126 LYS B N     1 
ATOM   2178 C  CA    . LYS B 1 134 ? 18.802  7.078  7.495  1.00 13.71 ? 126 LYS B CA    1 
ATOM   2179 C  C     . LYS B 1 134 ? 20.236  7.588  7.477  1.00 13.91 ? 126 LYS B C     1 
ATOM   2180 O  O     . LYS B 1 134 ? 21.049  7.234  8.341  1.00 13.74 ? 126 LYS B O     1 
ATOM   2181 C  CB    . LYS B 1 134 ? 18.626  5.910  6.516  1.00 14.98 ? 126 LYS B CB    1 
ATOM   2182 C  CG    . LYS B 1 134 ? 17.287  5.192  6.641  1.00 15.87 ? 126 LYS B CG    1 
ATOM   2183 C  CD    . LYS B 1 134 ? 17.134  4.116  5.561  1.00 17.31 ? 126 LYS B CD    1 
ATOM   2184 C  CE    . LYS B 1 134 ? 15.762  3.460  5.564  1.00 17.93 ? 126 LYS B CE    1 
ATOM   2185 N  NZ    . LYS B 1 134 ? 15.494  2.682  4.321  1.00 19.53 ? 126 LYS B NZ    1 
ATOM   2186 N  N     . ARG B 1 135 ? 20.559  8.451  6.519  1.00 14.12 ? 127 ARG B N     1 
ATOM   2187 C  CA    . ARG B 1 135 ? 21.947  8.948  6.439  1.00 14.31 ? 127 ARG B CA    1 
ATOM   2188 C  C     . ARG B 1 135 ? 22.302  9.886  7.596  1.00 13.13 ? 127 ARG B C     1 
ATOM   2189 O  O     . ARG B 1 135 ? 23.381  9.796  8.166  1.00 12.75 ? 127 ARG B O     1 
ATOM   2190 C  CB    . ARG B 1 135 ? 22.202  9.624  5.085  1.00 15.45 ? 127 ARG B CB    1 
ATOM   2191 C  CG    . ARG B 1 135 ? 22.048  8.646  3.936  1.00 16.70 ? 127 ARG B CG    1 
ATOM   2192 C  CD    . ARG B 1 135 ? 22.490  9.256  2.622  1.00 18.14 ? 127 ARG B CD    1 
ATOM   2193 N  NE    . ARG B 1 135 ? 22.019  8.470  1.483  1.00 19.35 ? 127 ARG B NE    1 
ATOM   2194 C  CZ    . ARG B 1 135 ? 22.493  8.594  0.244  1.00 20.74 ? 127 ARG B CZ    1 
ATOM   2195 N  NH1   . ARG B 1 135 ? 23.452  9.472  -0.021 1.00 21.55 ? 127 ARG B NH1   1 
ATOM   2196 N  NH2   . ARG B 1 135 ? 22.009  7.843  -0.739 1.00 22.01 ? 127 ARG B NH2   1 
ATOM   2197 N  N     . GLU B 1 136 ? 21.384  10.789 7.939  1.00 12.38 ? 128 GLU B N     1 
ATOM   2198 C  CA    . GLU B 1 136 ? 21.566  11.675 9.072  1.00 11.74 ? 128 GLU B CA    1 
ATOM   2199 C  C     . GLU B 1 136 ? 21.705  10.919 10.414 1.00 11.44 ? 128 GLU B C     1 
ATOM   2200 O  O     . GLU B 1 136 ? 22.594  11.220 11.220 1.00 11.10 ? 128 GLU B O     1 
ATOM   2201 C  CB    . GLU B 1 136 ? 20.451  12.744 9.105  1.00 11.44 ? 128 GLU B CB    1 
ATOM   2202 C  CG    . GLU B 1 136 ? 20.550  13.736 7.940  1.00 11.56 ? 128 GLU B CG    1 
ATOM   2203 C  CD    . GLU B 1 136 ? 19.407  14.738 7.849  1.00 11.61 ? 128 GLU B CD    1 
ATOM   2204 O  OE1   . GLU B 1 136 ? 18.502  14.732 8.704  1.00 11.16 ? 128 GLU B OE1   1 
ATOM   2205 O  OE2   . GLU B 1 136 ? 19.418  15.524 6.874  1.00 12.16 ? 128 GLU B OE2   1 
ATOM   2206 N  N     . ILE B 1 137 ? 20.847  9.932  10.634 1.00 11.36 ? 129 ILE B N     1 
ATOM   2207 C  CA    . ILE B 1 137 ? 20.869  9.139  11.836 1.00 11.32 ? 129 ILE B CA    1 
ATOM   2208 C  C     . ILE B 1 137 ? 22.236  8.479  11.962 1.00 11.95 ? 129 ILE B C     1 
ATOM   2209 O  O     . ILE B 1 137 ? 22.887  8.574  13.006 1.00 11.89 ? 129 ILE B O     1 
ATOM   2210 C  CB    . ILE B 1 137 ? 19.711  8.104  11.836 1.00 11.38 ? 129 ILE B CB    1 
ATOM   2211 C  CG1   . ILE B 1 137 ? 18.368  8.818  12.048 1.00 10.94 ? 129 ILE B CG1   1 
ATOM   2212 C  CG2   . ILE B 1 137 ? 19.929  7.041  12.914 1.00 11.57 ? 129 ILE B CG2   1 
ATOM   2213 C  CD1   . ILE B 1 137 ? 17.168  7.960  11.710 1.00 10.72 ? 129 ILE B CD1   1 
ATOM   2214 N  N     . ALA B 1 138 ? 22.681  7.867  10.865 1.00 12.88 ? 130 ALA B N     1 
ATOM   2215 C  CA    . ALA B 1 138 ? 23.966  7.171  10.772 1.00 13.76 ? 130 ALA B CA    1 
ATOM   2216 C  C     . ALA B 1 138 ? 25.120  8.143  10.982 1.00 14.05 ? 130 ALA B C     1 
ATOM   2217 O  O     . ALA B 1 138 ? 26.123  7.785  11.552 1.00 15.21 ? 130 ALA B O     1 
ATOM   2218 C  CB    . ALA B 1 138 ? 24.099  6.457  9.420  1.00 14.10 ? 130 ALA B CB    1 
ATOM   2219 N  N     . PHE B 1 139 ? 24.963  9.390  10.570 1.00 14.10 ? 131 PHE B N     1 
ATOM   2220 C  CA    . PHE B 1 139 ? 26.050  10.366 10.724 1.00 14.05 ? 131 PHE B CA    1 
ATOM   2221 C  C     . PHE B 1 139 ? 26.188  10.880 12.164 1.00 13.57 ? 131 PHE B C     1 
ATOM   2222 O  O     . PHE B 1 139 ? 27.304  11.088 12.643 1.00 13.39 ? 131 PHE B O     1 
ATOM   2223 C  CB    . PHE B 1 139 ? 25.841  11.535 9.762  1.00 14.05 ? 131 PHE B CB    1 
ATOM   2224 C  CG    . PHE B 1 139 ? 26.925  12.573 9.811  1.00 14.30 ? 131 PHE B CG    1 
ATOM   2225 C  CD1   . PHE B 1 139 ? 28.167  12.329 9.222  1.00 15.16 ? 131 PHE B CD1   1 
ATOM   2226 C  CD2   . PHE B 1 139 ? 26.693  13.814 10.405 1.00 14.28 ? 131 PHE B CD2   1 
ATOM   2227 C  CE1   . PHE B 1 139 ? 29.172  13.287 9.248  1.00 15.44 ? 131 PHE B CE1   1 
ATOM   2228 C  CE2   . PHE B 1 139 ? 27.693  14.782 10.434 1.00 14.53 ? 131 PHE B CE2   1 
ATOM   2229 C  CZ    . PHE B 1 139 ? 28.935  14.511 9.857  1.00 15.01 ? 131 PHE B CZ    1 
ATOM   2230 N  N     . TRP B 1 140 ? 25.064  11.097 12.834 1.00 12.87 ? 132 TRP B N     1 
ATOM   2231 C  CA    . TRP B 1 140 ? 25.021  11.751 14.160 1.00 12.69 ? 132 TRP B CA    1 
ATOM   2232 C  C     . TRP B 1 140 ? 25.032  10.828 15.351 1.00 12.86 ? 132 TRP B C     1 
ATOM   2233 O  O     . TRP B 1 140 ? 25.408  11.239 16.438 1.00 12.88 ? 132 TRP B O     1 
ATOM   2234 C  CB    . TRP B 1 140 ? 23.793  12.646 14.251 1.00 12.14 ? 132 TRP B CB    1 
ATOM   2235 C  CG    . TRP B 1 140 ? 23.899  13.888 13.414 1.00 12.01 ? 132 TRP B CG    1 
ATOM   2236 C  CD1   . TRP B 1 140 ? 23.261  14.154 12.226 1.00 12.02 ? 132 TRP B CD1   1 
ATOM   2237 C  CD2   . TRP B 1 140 ? 24.710  15.074 13.678 1.00 11.85 ? 132 TRP B CD2   1 
ATOM   2238 N  NE1   . TRP B 1 140 ? 23.620  15.380 11.742 1.00 12.12 ? 132 TRP B NE1   1 
ATOM   2239 C  CE2   . TRP B 1 140 ? 24.454  15.995 12.578 1.00 12.13 ? 132 TRP B CE2   1 
ATOM   2240 C  CE3   . TRP B 1 140 ? 25.583  15.456 14.683 1.00 12.10 ? 132 TRP B CE3   1 
ATOM   2241 C  CZ2   . TRP B 1 140 ? 25.070  17.237 12.493 1.00 12.25 ? 132 TRP B CZ2   1 
ATOM   2242 C  CZ3   . TRP B 1 140 ? 26.182  16.727 14.598 1.00 12.14 ? 132 TRP B CZ3   1 
ATOM   2243 C  CH2   . TRP B 1 140 ? 25.932  17.583 13.523 1.00 12.17 ? 132 TRP B CH2   1 
ATOM   2244 N  N     . PHE B 1 141 ? 24.641  9.574  15.160 1.00 13.16 ? 133 PHE B N     1 
ATOM   2245 C  CA    . PHE B 1 141 ? 24.537  8.606  16.239 1.00 13.69 ? 133 PHE B CA    1 
ATOM   2246 C  C     . PHE B 1 141 ? 25.331  7.316  15.967 1.00 15.08 ? 133 PHE B C     1 
ATOM   2247 O  O     . PHE B 1 141 ? 25.281  6.773  14.884 1.00 16.25 ? 133 PHE B O     1 
ATOM   2248 C  CB    . PHE B 1 141 ? 23.070  8.217  16.435 1.00 12.98 ? 133 PHE B CB    1 
ATOM   2249 C  CG    . PHE B 1 141 ? 22.248  9.262  17.120 1.00 12.28 ? 133 PHE B CG    1 
ATOM   2250 C  CD1   . PHE B 1 141 ? 21.638  10.281 16.400 1.00 11.90 ? 133 PHE B CD1   1 
ATOM   2251 C  CD2   . PHE B 1 141 ? 22.093  9.230  18.499 1.00 12.23 ? 133 PHE B CD2   1 
ATOM   2252 C  CE1   . PHE B 1 141 ? 20.876  11.236 17.046 1.00 11.64 ? 133 PHE B CE1   1 
ATOM   2253 C  CE2   . PHE B 1 141 ? 21.358  10.200 19.148 1.00 11.85 ? 133 PHE B CE2   1 
ATOM   2254 C  CZ    . PHE B 1 141 ? 20.741  11.204 18.419 1.00 11.63 ? 133 PHE B CZ    1 
ATOM   2255 N  N     . LYS B 1 142 ? 26.032  6.819  16.975 1.00 15.96 ? 134 LYS B N     1 
ATOM   2256 C  CA    . LYS B 1 142 ? 26.626  5.489  16.911 1.00 17.38 ? 134 LYS B CA    1 
ATOM   2257 C  C     . LYS B 1 142 ? 25.547  4.459  17.194 1.00 16.80 ? 134 LYS B C     1 
ATOM   2258 O  O     . LYS B 1 142 ? 24.548  4.771  17.878 1.00 15.76 ? 134 LYS B O     1 
ATOM   2259 C  CB    . LYS B 1 142 ? 27.760  5.352  17.932 1.00 18.96 ? 134 LYS B CB    1 
ATOM   2260 C  CG    . LYS B 1 142 ? 28.871  6.381  17.776 1.00 20.89 ? 134 LYS B CG    1 
ATOM   2261 C  CD    . LYS B 1 142 ? 29.653  6.572  19.080 1.00 22.62 ? 134 LYS B CD    1 
ATOM   2262 C  CE    . LYS B 1 142 ? 30.362  7.937  19.126 1.00 24.43 ? 134 LYS B CE    1 
ATOM   2263 N  NZ    . LYS B 1 142 ? 29.454  9.143  19.321 1.00 25.97 ? 134 LYS B NZ    1 
ATOM   2264 N  N     . ALA B 1 143 ? 25.757  3.240  16.698 1.00 16.65 ? 135 ALA B N     1 
ATOM   2265 C  CA    . ALA B 1 143 ? 24.787  2.146  16.862 1.00 17.09 ? 135 ALA B CA    1 
ATOM   2266 C  C     . ALA B 1 143 ? 24.395  2.001  18.328 1.00 16.88 ? 135 ALA B C     1 
ATOM   2267 O  O     . ALA B 1 143 ? 23.224  1.832  18.668 1.00 16.74 ? 135 ALA B O     1 
ATOM   2268 C  CB    . ALA B 1 143 ? 25.364  0.820  16.336 1.00 17.15 ? 135 ALA B CB    1 
ATOM   2269 N  N     . GLU B 1 144 ? 25.391  2.084  19.197 1.00 17.61 ? 136 GLU B N     1 
ATOM   2270 C  CA    . GLU B 1 144 ? 25.172  1.833  20.613 1.00 18.34 ? 136 GLU B CA    1 
ATOM   2271 C  C     . GLU B 1 144 ? 24.449  2.986  21.303 1.00 17.18 ? 136 GLU B C     1 
ATOM   2272 O  O     . GLU B 1 144 ? 24.074  2.842  22.439 1.00 16.54 ? 136 GLU B O     1 
ATOM   2273 C  CB    . GLU B 1 144 ? 26.486  1.515  21.340 1.00 19.92 ? 136 GLU B CB    1 
ATOM   2274 C  CG    . GLU B 1 144 ? 27.435  2.682  21.500 1.00 21.71 ? 136 GLU B CG    1 
ATOM   2275 C  CD    . GLU B 1 144 ? 28.406  2.826  20.335 1.00 24.16 ? 136 GLU B CD    1 
ATOM   2276 O  OE1   . GLU B 1 144 ? 28.173  2.226  19.252 1.00 24.87 ? 136 GLU B OE1   1 
ATOM   2277 O  OE2   . GLU B 1 144 ? 29.425  3.539  20.509 1.00 26.99 ? 136 GLU B OE2   1 
ATOM   2278 N  N     . GLU B 1 145 ? 24.291  4.128  20.631 1.00 16.53 ? 137 GLU B N     1 
ATOM   2279 C  CA    . GLU B 1 145 ? 23.576  5.269  21.201 1.00 16.59 ? 137 GLU B CA    1 
ATOM   2280 C  C     . GLU B 1 145 ? 22.048  5.297  21.001 1.00 16.38 ? 137 GLU B C     1 
ATOM   2281 O  O     . GLU B 1 145 ? 21.366  6.150  21.592 1.00 17.12 ? 137 GLU B O     1 
ATOM   2282 C  CB    . GLU B 1 145 ? 24.157  6.571  20.669 1.00 17.35 ? 137 GLU B CB    1 
ATOM   2283 C  CG    . GLU B 1 145 ? 25.599  6.786  21.086 1.00 18.41 ? 137 GLU B CG    1 
ATOM   2284 C  CD    . GLU B 1 145 ? 26.176  8.066  20.491 1.00 19.70 ? 137 GLU B CD    1 
ATOM   2285 O  OE1   . GLU B 1 145 ? 25.894  8.398  19.319 1.00 18.02 ? 137 GLU B OE1   1 
ATOM   2286 O  OE2   . GLU B 1 145 ? 26.960  8.719  21.211 1.00 22.94 ? 137 GLU B OE2   1 
ATOM   2287 N  N     . LEU B 1 146 ? 21.510  4.399  20.180 1.00 15.21 ? 138 LEU B N     1 
ATOM   2288 C  CA    . LEU B 1 146 ? 20.081  4.325  19.980 1.00 14.51 ? 138 LEU B CA    1 
ATOM   2289 C  C     . LEU B 1 146 ? 19.519  3.357  21.023 1.00 14.91 ? 138 LEU B C     1 
ATOM   2290 O  O     . LEU B 1 146 ? 20.216  2.427  21.452 1.00 15.88 ? 138 LEU B O     1 
ATOM   2291 C  CB    . LEU B 1 146 ? 19.764  3.870  18.560 1.00 14.26 ? 138 LEU B CB    1 
ATOM   2292 C  CG    . LEU B 1 146 ? 20.260  4.817  17.467 1.00 14.06 ? 138 LEU B CG    1 
ATOM   2293 C  CD1   . LEU B 1 146 ? 19.792  4.371  16.103 1.00 14.32 ? 138 LEU B CD1   1 
ATOM   2294 C  CD2   . LEU B 1 146 ? 19.825  6.255  17.728 1.00 13.87 ? 138 LEU B CD2   1 
ATOM   2295 N  N     . VAL B 1 147 ? 18.289  3.594  21.463 1.00 13.32 ? 139 VAL B N     1 
ATOM   2296 C  CA    . VAL B 1 147 ? 17.646  2.723  22.421 1.00 13.49 ? 139 VAL B CA    1 
ATOM   2297 C  C     . VAL B 1 147 ? 16.372  2.182  21.809 1.00 13.21 ? 139 VAL B C     1 
ATOM   2298 O  O     . VAL B 1 147 ? 15.507  2.931  21.365 1.00 12.79 ? 139 VAL B O     1 
ATOM   2299 C  CB    . VAL B 1 147 ? 17.276  3.460  23.736 1.00 13.38 ? 139 VAL B CB    1 
ATOM   2300 C  CG1   . VAL B 1 147 ? 16.664  2.471  24.723 1.00 13.56 ? 139 VAL B CG1   1 
ATOM   2301 C  CG2   . VAL B 1 147 ? 18.490  4.154  24.324 1.00 13.48 ? 139 VAL B CG2   1 
ATOM   2302 N  N     . SER B 1 148 ? 16.264  0.873  21.783 1.00 13.48 ? 140 SER B N     1 
ATOM   2303 C  CA    A SER B 1 148 ? 15.067  0.225  21.293 0.50 13.52 ? 140 SER B CA    1 
ATOM   2304 C  CA    B SER B 1 148 ? 15.071  0.218  21.291 0.50 13.53 ? 140 SER B CA    1 
ATOM   2305 C  C     . SER B 1 148 ? 14.210  -0.122 22.504 1.00 13.30 ? 140 SER B C     1 
ATOM   2306 O  O     . SER B 1 148 ? 14.708  -0.663 23.495 1.00 13.65 ? 140 SER B O     1 
ATOM   2307 C  CB    A SER B 1 148 ? 15.426  -1.039 20.543 0.50 14.33 ? 140 SER B CB    1 
ATOM   2308 C  CB    B SER B 1 148 ? 15.438  -1.039 20.505 0.50 14.35 ? 140 SER B CB    1 
ATOM   2309 O  OG    A SER B 1 148 ? 15.683  -2.071 21.466 0.50 14.92 ? 140 SER B OG    1 
ATOM   2310 O  OG    B SER B 1 148 ? 16.114  -0.707 19.299 0.50 14.64 ? 140 SER B OG    1 
ATOM   2311 N  N     . TRP B 1 149 ? 12.941  0.233  22.442 1.00 12.08 ? 141 TRP B N     1 
ATOM   2312 C  CA    . TRP B 1 149 ? 12.020  -0.044 23.528 1.00 11.57 ? 141 TRP B CA    1 
ATOM   2313 C  C     . TRP B 1 149 ? 10.622  0.026  22.994 1.00 11.33 ? 141 TRP B C     1 
ATOM   2314 O  O     . TRP B 1 149 ? 10.399  0.523  21.899 1.00 11.07 ? 141 TRP B O     1 
ATOM   2315 C  CB    . TRP B 1 149 ? 12.191  0.968  24.661 1.00 10.78 ? 141 TRP B CB    1 
ATOM   2316 C  CG    . TRP B 1 149 ? 11.990  2.411  24.292 1.00 9.88  ? 141 TRP B CG    1 
ATOM   2317 C  CD1   . TRP B 1 149 ? 12.839  3.230  23.549 1.00 9.58  ? 141 TRP B CD1   1 
ATOM   2318 C  CD2   . TRP B 1 149 ? 10.888  3.289  24.708 1.00 9.23  ? 141 TRP B CD2   1 
ATOM   2319 N  NE1   . TRP B 1 149 ? 12.360  4.519  23.499 1.00 9.09  ? 141 TRP B NE1   1 
ATOM   2320 C  CE2   . TRP B 1 149 ? 11.194  4.620  24.170 1.00 8.90  ? 141 TRP B CE2   1 
ATOM   2321 C  CE3   . TRP B 1 149 ? 9.744   3.122  25.483 1.00 9.19  ? 141 TRP B CE3   1 
ATOM   2322 C  CZ2   . TRP B 1 149 ? 10.351  5.712  24.372 1.00 8.54  ? 141 TRP B CZ2   1 
ATOM   2323 C  CZ3   . TRP B 1 149 ? 8.896   4.230  25.681 1.00 8.84  ? 141 TRP B CZ3   1 
ATOM   2324 C  CH2   . TRP B 1 149 ? 9.187   5.490  25.132 1.00 8.53  ? 141 TRP B CH2   1 
ATOM   2325 N  N     . THR B 1 150 ? 9.686   -0.512 23.750 1.00 11.50 ? 142 THR B N     1 
ATOM   2326 C  CA    . THR B 1 150 ? 8.277   -0.553 23.336 1.00 11.48 ? 142 THR B CA    1 
ATOM   2327 C  C     . THR B 1 150 ? 7.469   0.396  24.210 1.00 10.66 ? 142 THR B C     1 
ATOM   2328 O  O     . THR B 1 150 ? 7.464   0.249  25.437 1.00 10.18 ? 142 THR B O     1 
ATOM   2329 C  CB    . THR B 1 150 ? 7.720   -1.948 23.483 1.00 12.52 ? 142 THR B CB    1 
ATOM   2330 O  OG1   . THR B 1 150 ? 8.442   -2.826 22.592 1.00 13.55 ? 142 THR B OG1   1 
ATOM   2331 C  CG2   . THR B 1 150 ? 6.209   -1.987 23.113 1.00 12.94 ? 142 THR B CG2   1 
ATOM   2332 N  N     . SER B 1 151 ? 6.816   1.359  23.571 1.00 9.86  ? 143 SER B N     1 
ATOM   2333 C  CA    . SER B 1 151 ? 5.881   2.216  24.256 1.00 9.61  ? 143 SER B CA    1 
ATOM   2334 C  C     . SER B 1 151 ? 4.746   1.364  24.765 1.00 9.71  ? 143 SER B C     1 
ATOM   2335 O  O     . SER B 1 151 ? 4.118   0.611  24.012 1.00 9.59  ? 143 SER B O     1 
ATOM   2336 C  CB    . SER B 1 151 ? 5.286   3.259  23.332 1.00 9.42  ? 143 SER B CB    1 
ATOM   2337 O  OG    . SER B 1 151 ? 4.240   3.971  23.994 1.00 9.65  ? 143 SER B OG    1 
ATOM   2338 N  N     . HIS B 1 152 ? 4.457   1.533  26.041 1.00 9.66  ? 144 HIS B N     1 
ATOM   2339 C  CA    . HIS B 1 152 ? 3.280   0.939  26.661 1.00 9.75  ? 144 HIS B CA    1 
ATOM   2340 C  C     . HIS B 1 152 ? 1.988   1.429  26.024 1.00 9.67  ? 144 HIS B C     1 
ATOM   2341 O  O     . HIS B 1 152 ? 0.961   0.820  26.225 1.00 9.69  ? 144 HIS B O     1 
ATOM   2342 C  CB    . HIS B 1 152 ? 3.295   1.244  28.178 1.00 9.55  ? 144 HIS B CB    1 
ATOM   2343 C  CG    . HIS B 1 152 ? 2.699   2.592  28.551 1.00 9.17  ? 144 HIS B CG    1 
ATOM   2344 N  ND1   . HIS B 1 152 ? 3.358   3.779  28.391 1.00 8.77  ? 144 HIS B ND1   1 
ATOM   2345 C  CD2   . HIS B 1 152 ? 1.460   2.911  29.128 1.00 9.10  ? 144 HIS B CD2   1 
ATOM   2346 C  CE1   . HIS B 1 152 ? 2.553   4.783  28.784 1.00 8.61  ? 144 HIS B CE1   1 
ATOM   2347 N  NE2   . HIS B 1 152 ? 1.403   4.253  29.243 1.00 8.81  ? 144 HIS B NE2   1 
ATOM   2348 N  N     . SER B 1 153 ? 2.031   2.525  25.259 1.00 9.62  ? 145 SER B N     1 
ATOM   2349 C  CA    . SER B 1 153 ? 0.861   3.052  24.548 1.00 9.65  ? 145 SER B CA    1 
ATOM   2350 C  C     . SER B 1 153 ? 0.764   2.639  23.060 1.00 10.03 ? 145 SER B C     1 
ATOM   2351 O  O     . SER B 1 153 ? -0.078  3.169  22.312 1.00 9.41  ? 145 SER B O     1 
ATOM   2352 C  CB    . SER B 1 153 ? 0.895   4.588  24.606 1.00 9.62  ? 145 SER B CB    1 
ATOM   2353 O  OG    . SER B 1 153 ? 0.895   5.053  25.944 1.00 9.40  ? 145 SER B OG    1 
ATOM   2354 N  N     . VAL B 1 154 ? 1.622   1.723  22.617 1.00 10.38 ? 146 VAL B N     1 
ATOM   2355 C  CA    . VAL B 1 154 ? 1.697   1.417  21.180 1.00 10.84 ? 146 VAL B CA    1 
ATOM   2356 C  C     . VAL B 1 154 ? 0.337   0.944  20.590 1.00 11.40 ? 146 VAL B C     1 
ATOM   2357 O  O     . VAL B 1 154 ? -0.035  1.347  19.502 1.00 11.32 ? 146 VAL B O     1 
ATOM   2358 C  CB    . VAL B 1 154 ? 2.838   0.418  20.879 1.00 11.10 ? 146 VAL B CB    1 
ATOM   2359 C  CG1   . VAL B 1 154 ? 2.526   -0.948 21.468 1.00 11.59 ? 146 VAL B CG1   1 
ATOM   2360 C  CG2   . VAL B 1 154 ? 3.107   0.347  19.373 1.00 11.30 ? 146 VAL B CG2   1 
ATOM   2361 N  N     . LYS B 1 155 ? -0.420  0.136  21.337 1.00 12.40 ? 147 LYS B N     1 
ATOM   2362 C  CA    . LYS B 1 155 ? -1.742  -0.328 20.876 1.00 13.29 ? 147 LYS B CA    1 
ATOM   2363 C  C     . LYS B 1 155 ? -2.833  0.734  20.925 1.00 12.79 ? 147 LYS B C     1 
ATOM   2364 O  O     . LYS B 1 155 ? -3.879  0.558  20.287 1.00 12.60 ? 147 LYS B O     1 
ATOM   2365 C  CB    . LYS B 1 155 ? -2.213  -1.566 21.651 1.00 14.77 ? 147 LYS B CB    1 
ATOM   2366 C  CG    . LYS B 1 155 ? -1.394  -2.799 21.292 1.00 16.54 ? 147 LYS B CG    1 
ATOM   2367 C  CD    . LYS B 1 155 ? -1.720  -3.978 22.193 1.00 18.53 ? 147 LYS B CD    1 
ATOM   2368 C  CE    . LYS B 1 155 ? -0.972  -5.198 21.685 1.00 20.36 ? 147 LYS B CE    1 
ATOM   2369 N  NZ    . LYS B 1 155 ? 0.271   -4.778 20.960 1.00 22.47 ? 147 LYS B NZ    1 
ATOM   2370 N  N     . GLN B 1 156 ? -2.596  1.818  21.670 1.00 12.01 ? 148 GLN B N     1 
ATOM   2371 C  CA    . GLN B 1 156 ? -3.498  2.952  21.708 1.00 11.83 ? 148 GLN B CA    1 
ATOM   2372 C  C     . GLN B 1 156 ? -3.211  3.880  20.536 1.00 11.36 ? 148 GLN B C     1 
ATOM   2373 O  O     . GLN B 1 156 ? -4.094  4.572  20.076 1.00 10.91 ? 148 GLN B O     1 
ATOM   2374 C  CB    . GLN B 1 156 ? -3.346  3.745  23.011 1.00 12.33 ? 148 GLN B CB    1 
ATOM   2375 C  CG    . GLN B 1 156 ? -3.435  2.905  24.273 1.00 13.29 ? 148 GLN B CG    1 
ATOM   2376 C  CD    . GLN B 1 156 ? -4.755  2.249  24.408 1.00 14.65 ? 148 GLN B CD    1 
ATOM   2377 O  OE1   . GLN B 1 156 ? -5.799  2.838  24.020 1.00 15.61 ? 148 GLN B OE1   1 
ATOM   2378 N  NE2   . GLN B 1 156 ? -4.756  0.999  24.930 1.00 15.66 ? 148 GLN B NE2   1 
ATOM   2379 N  N     . ILE B 1 157 ? -1.965  3.917  20.077 1.00 10.99 ? 149 ILE B N     1 
ATOM   2380 C  CA    . ILE B 1 157 ? -1.579  4.808  18.996 1.00 11.01 ? 149 ILE B CA    1 
ATOM   2381 C  C     . ILE B 1 157 ? -1.741  4.184  17.590 1.00 11.57 ? 149 ILE B C     1 
ATOM   2382 O  O     . ILE B 1 157 ? -2.026  4.896  16.649 1.00 11.38 ? 149 ILE B O     1 
ATOM   2383 C  CB    . ILE B 1 157 ? -0.147  5.327  19.220 1.00 10.68 ? 149 ILE B CB    1 
ATOM   2384 C  CG1   . ILE B 1 157 ? -0.138  6.214  20.487 1.00 10.47 ? 149 ILE B CG1   1 
ATOM   2385 C  CG2   . ILE B 1 157 ? 0.348   6.083  17.984 1.00 10.49 ? 149 ILE B CG2   1 
ATOM   2386 C  CD1   . ILE B 1 157 ? 1.225   6.368  21.100 1.00 10.55 ? 149 ILE B CD1   1 
ATOM   2387 N  N     . TYR B 1 158 ? -1.577  2.863  17.482 1.00 12.27 ? 150 TYR B N     1 
ATOM   2388 C  CA    . TYR B 1 158 ? -1.641  2.142  16.225 1.00 13.24 ? 150 TYR B CA    1 
ATOM   2389 C  C     . TYR B 1 158 ? -2.691  1.054  16.239 1.00 14.61 ? 150 TYR B C     1 
ATOM   2390 O  O     . TYR B 1 158 ? -2.787  0.280  17.201 1.00 14.66 ? 150 TYR B O     1 
ATOM   2391 C  CB    . TYR B 1 158 ? -0.304  1.500  15.910 1.00 13.17 ? 150 TYR B CB    1 
ATOM   2392 C  CG    . TYR B 1 158 ? 0.732   2.548  15.684 1.00 12.74 ? 150 TYR B CG    1 
ATOM   2393 C  CD1   . TYR B 1 158 ? 0.664   3.382  14.563 1.00 13.03 ? 150 TYR B CD1   1 
ATOM   2394 C  CD2   . TYR B 1 158 ? 1.763   2.732  16.569 1.00 12.58 ? 150 TYR B CD2   1 
ATOM   2395 C  CE1   . TYR B 1 158 ? 1.589   4.378  14.360 1.00 12.72 ? 150 TYR B CE1   1 
ATOM   2396 C  CE2   . TYR B 1 158 ? 2.718   3.718  16.348 1.00 12.44 ? 150 TYR B CE2   1 
ATOM   2397 C  CZ    . TYR B 1 158 ? 2.604   4.546  15.257 1.00 12.55 ? 150 TYR B CZ    1 
ATOM   2398 O  OH    . TYR B 1 158 ? 3.549   5.538  15.057 1.00 13.23 ? 150 TYR B OH    1 
ATOM   2399 N  N     . GLU B 1 159 ? -3.455  1.009  15.152 1.00 16.06 ? 151 GLU B N     1 
ATOM   2400 C  CA    . GLU B 1 159 ? -4.452  -0.028 14.936 1.00 18.43 ? 151 GLU B CA    1 
ATOM   2401 C  C     . GLU B 1 159 ? -3.798  -1.412 14.743 1.00 20.69 ? 151 GLU B C     1 
ATOM   2402 O  O     . GLU B 1 159 ? -4.212  -2.365 15.383 1.00 22.93 ? 151 GLU B O     1 
ATOM   2403 C  CB    . GLU B 1 159 ? -5.366  0.334  13.744 1.00 18.47 ? 151 GLU B CB    1 
ATOM   2404 C  CG    . GLU B 1 159 ? -6.576  -0.571 13.607 1.00 19.49 ? 151 GLU B CG    1 
ATOM   2405 C  CD    . GLU B 1 159 ? -7.615  -0.041 12.632 1.00 20.15 ? 151 GLU B CD    1 
ATOM   2406 O  OE1   . GLU B 1 159 ? -7.264  0.758  11.757 1.00 20.02 ? 151 GLU B OE1   1 
ATOM   2407 O  OE2   . GLU B 1 159 ? -8.800  -0.412 12.748 1.00 21.90 ? 151 GLU B OE2   1 
ATOM   2408 N  N     . ARG B 1 160 ? -2.764  -1.519 13.915 1.00 22.90 ? 152 ARG B N     1 
ATOM   2409 C  CA    . ARG B 1 160 ? -2.195  -2.836 13.513 1.00 25.79 ? 152 ARG B CA    1 
ATOM   2410 C  C     . ARG B 1 160 ? -1.080  -3.393 14.429 1.00 28.02 ? 152 ARG B C     1 
ATOM   2411 O  O     . ARG B 1 160 ? -0.903  -2.960 15.586 1.00 33.38 ? 152 ARG B O     1 
ATOM   2412 C  CB    . ARG B 1 160 ? -1.679  -2.753 12.057 1.00 25.44 ? 152 ARG B CB    1 
ATOM   2413 N  N     . MET C 1 9   ? -13.072 45.002 50.185 1.00 29.47 ? 1   MET C N     1 
ATOM   2414 C  CA    . MET C 1 9   ? -13.925 45.272 48.978 1.00 28.62 ? 1   MET C CA    1 
ATOM   2415 C  C     . MET C 1 9   ? -13.260 44.853 47.649 1.00 26.92 ? 1   MET C C     1 
ATOM   2416 O  O     . MET C 1 9   ? -12.015 44.932 47.489 1.00 24.42 ? 1   MET C O     1 
ATOM   2417 C  CB    . MET C 1 9   ? -14.335 46.751 48.920 1.00 29.50 ? 1   MET C CB    1 
ATOM   2418 N  N     . PRO C 1 10  ? -14.092 44.416 46.679 1.00 26.39 ? 2   PRO C N     1 
ATOM   2419 C  CA    . PRO C 1 10  ? -13.624 44.063 45.338 1.00 24.62 ? 2   PRO C CA    1 
ATOM   2420 C  C     . PRO C 1 10  ? -12.961 45.202 44.553 1.00 21.83 ? 2   PRO C C     1 
ATOM   2421 O  O     . PRO C 1 10  ? -12.350 44.937 43.536 1.00 21.18 ? 2   PRO C O     1 
ATOM   2422 C  CB    . PRO C 1 10  ? -14.909 43.617 44.610 1.00 25.74 ? 2   PRO C CB    1 
ATOM   2423 C  CG    . PRO C 1 10  ? -15.881 43.271 45.684 1.00 27.01 ? 2   PRO C CG    1 
ATOM   2424 C  CD    . PRO C 1 10  ? -15.546 44.171 46.835 1.00 28.07 ? 2   PRO C CD    1 
ATOM   2425 N  N     . SER C 1 11  ? -13.104 46.450 44.997 1.00 20.08 ? 3   SER C N     1 
ATOM   2426 C  CA    . SER C 1 11  ? -12.523 47.581 44.282 1.00 18.52 ? 3   SER C CA    1 
ATOM   2427 C  C     . SER C 1 11  ? -11.093 47.898 44.712 1.00 16.17 ? 3   SER C C     1 
ATOM   2428 O  O     . SER C 1 11  ? -10.499 48.831 44.200 1.00 16.94 ? 3   SER C O     1 
ATOM   2429 C  CB    . SER C 1 11  ? -13.390 48.818 44.481 1.00 18.97 ? 3   SER C CB    1 
ATOM   2430 O  OG    . SER C 1 11  ? -13.522 49.082 45.863 1.00 19.65 ? 3   SER C OG    1 
ATOM   2431 N  N     . GLU C 1 12  ? -10.533 47.135 45.632 1.00 13.52 ? 4   GLU C N     1 
ATOM   2432 C  CA    . GLU C 1 12  ? -9.104  47.258 45.952 1.00 11.94 ? 4   GLU C CA    1 
ATOM   2433 C  C     . GLU C 1 12  ? -8.240  47.180 44.689 1.00 10.95 ? 4   GLU C C     1 
ATOM   2434 O  O     . GLU C 1 12  ? -8.526  46.396 43.774 1.00 9.43  ? 4   GLU C O     1 
ATOM   2435 C  CB    . GLU C 1 12  ? -8.691  46.158 46.940 1.00 11.57 ? 4   GLU C CB    1 
ATOM   2436 C  CG    . GLU C 1 12  ? -7.223  46.190 47.385 1.00 11.50 ? 4   GLU C CG    1 
ATOM   2437 C  CD    . GLU C 1 12  ? -6.935  45.151 48.471 1.00 11.53 ? 4   GLU C CD    1 
ATOM   2438 O  OE1   . GLU C 1 12  ? -7.629  45.197 49.517 1.00 11.30 ? 4   GLU C OE1   1 
ATOM   2439 O  OE2   . GLU C 1 12  ? -6.020  44.318 48.290 1.00 10.84 ? 4   GLU C OE2   1 
ATOM   2440 N  N     . ARG C 1 13  ? -7.187  48.003 44.643 1.00 10.49 ? 5   ARG C N     1 
ATOM   2441 C  CA    . ARG C 1 13  ? -6.245  47.977 43.528 1.00 10.26 ? 5   ARG C CA    1 
ATOM   2442 C  C     . ARG C 1 13  ? -4.781  47.813 43.954 1.00 9.48  ? 5   ARG C C     1 
ATOM   2443 O  O     . ARG C 1 13  ? -4.397  48.232 45.041 1.00 9.55  ? 5   ARG C O     1 
ATOM   2444 C  CB    . ARG C 1 13  ? -6.382  49.239 42.678 1.00 11.16 ? 5   ARG C CB    1 
ATOM   2445 C  CG    . ARG C 1 13  ? -7.699  49.318 41.915 1.00 12.16 ? 5   ARG C CG    1 
ATOM   2446 C  CD    . ARG C 1 13  ? -7.958  50.672 41.288 1.00 13.61 ? 5   ARG C CD    1 
ATOM   2447 N  NE    . ARG C 1 13  ? -9.193  50.656 40.497 1.00 14.37 ? 5   ARG C NE    1 
ATOM   2448 C  CZ    . ARG C 1 13  ? -9.701  51.732 39.897 1.00 16.53 ? 5   ARG C CZ    1 
ATOM   2449 N  NH1   . ARG C 1 13  ? -9.078  52.922 39.995 1.00 17.03 ? 5   ARG C NH1   1 
ATOM   2450 N  NH2   . ARG C 1 13  ? -10.841 51.625 39.203 1.00 17.00 ? 5   ARG C NH2   1 
ATOM   2451 N  N     . THR C 1 14  ? -3.976  47.239 43.059 1.00 8.45  ? 6   THR C N     1 
ATOM   2452 C  CA    . THR C 1 14  ? -2.545  47.129 43.255 1.00 7.96  ? 6   THR C CA    1 
ATOM   2453 C  C     . THR C 1 14  ? -1.777  47.515 42.007 1.00 7.62  ? 6   THR C C     1 
ATOM   2454 O  O     . THR C 1 14  ? -2.299  47.475 40.881 1.00 7.41  ? 6   THR C O     1 
ATOM   2455 C  CB    . THR C 1 14  ? -2.151  45.723 43.737 1.00 7.70  ? 6   THR C CB    1 
ATOM   2456 O  OG1   . THR C 1 14  ? -0.869  45.768 44.376 1.00 7.66  ? 6   THR C OG1   1 
ATOM   2457 C  CG2   . THR C 1 14  ? -2.129  44.675 42.590 1.00 7.48  ? 6   THR C CG2   1 
ATOM   2458 N  N     . PHE C 1 15  ? -0.518  47.871 42.206 1.00 7.53  ? 7   PHE C N     1 
ATOM   2459 C  CA    . PHE C 1 15  ? 0.401   48.099 41.108 1.00 7.34  ? 7   PHE C CA    1 
ATOM   2460 C  C     . PHE C 1 15  ? 1.324   46.899 40.970 1.00 7.13  ? 7   PHE C C     1 
ATOM   2461 O  O     . PHE C 1 15  ? 2.020   46.533 41.931 1.00 6.99  ? 7   PHE C O     1 
ATOM   2462 C  CB    . PHE C 1 15  ? 1.216   49.375 41.336 1.00 7.65  ? 7   PHE C CB    1 
ATOM   2463 C  CG    . PHE C 1 15  ? 2.277   49.643 40.288 1.00 7.70  ? 7   PHE C CG    1 
ATOM   2464 C  CD1   . PHE C 1 15  ? 1.935   50.171 39.030 1.00 7.69  ? 7   PHE C CD1   1 
ATOM   2465 C  CD2   . PHE C 1 15  ? 3.628   49.421 40.571 1.00 7.71  ? 7   PHE C CD2   1 
ATOM   2466 C  CE1   . PHE C 1 15  ? 2.908   50.417 38.084 1.00 7.56  ? 7   PHE C CE1   1 
ATOM   2467 C  CE2   . PHE C 1 15  ? 4.597   49.678 39.616 1.00 7.64  ? 7   PHE C CE2   1 
ATOM   2468 C  CZ    . PHE C 1 15  ? 4.232   50.157 38.376 1.00 7.56  ? 7   PHE C CZ    1 
ATOM   2469 N  N     . ILE C 1 16  ? 1.385   46.354 39.747 1.00 6.73  ? 8   ILE C N     1 
ATOM   2470 C  CA    . ILE C 1 16  ? 2.301   45.262 39.408 1.00 6.76  ? 8   ILE C CA    1 
ATOM   2471 C  C     . ILE C 1 16  ? 3.115   45.756 38.237 1.00 6.75  ? 8   ILE C C     1 
ATOM   2472 O  O     . ILE C 1 16  ? 2.575   46.395 37.353 1.00 6.70  ? 8   ILE C O     1 
ATOM   2473 C  CB    . ILE C 1 16  ? 1.541   43.978 38.991 1.00 6.65  ? 8   ILE C CB    1 
ATOM   2474 C  CG1   . ILE C 1 16  ? 0.556   43.538 40.064 1.00 6.86  ? 8   ILE C CG1   1 
ATOM   2475 C  CG2   . ILE C 1 16  ? 2.499   42.832 38.651 1.00 6.85  ? 8   ILE C CG2   1 
ATOM   2476 C  CD1   . ILE C 1 16  ? 1.166   43.164 41.427 1.00 6.80  ? 8   ILE C CD1   1 
ATOM   2477 N  N     . ALA C 1 17  ? 4.410   45.447 38.218 1.00 6.80  ? 9   ALA C N     1 
ATOM   2478 C  CA    . ALA C 1 17  ? 5.264   45.803 37.101 1.00 6.79  ? 9   ALA C CA    1 
ATOM   2479 C  C     . ALA C 1 17  ? 6.003   44.556 36.660 1.00 6.83  ? 9   ALA C C     1 
ATOM   2480 O  O     . ALA C 1 17  ? 6.398   43.728 37.491 1.00 7.09  ? 9   ALA C O     1 
ATOM   2481 C  CB    . ALA C 1 17  ? 6.253   46.916 37.493 1.00 7.02  ? 9   ALA C CB    1 
ATOM   2482 N  N     . VAL C 1 18  ? 6.160   44.398 35.350 1.00 6.86  ? 10  VAL C N     1 
ATOM   2483 C  CA    . VAL C 1 18  ? 7.139   43.463 34.791 1.00 6.86  ? 10  VAL C CA    1 
ATOM   2484 C  C     . VAL C 1 18  ? 8.423   44.284 34.701 1.00 7.32  ? 10  VAL C C     1 
ATOM   2485 O  O     . VAL C 1 18  ? 8.473   45.368 34.047 1.00 7.24  ? 10  VAL C O     1 
ATOM   2486 C  CB    . VAL C 1 18  ? 6.741   42.902 33.413 1.00 6.71  ? 10  VAL C CB    1 
ATOM   2487 C  CG1   . VAL C 1 18  ? 7.734   41.821 32.930 1.00 6.53  ? 10  VAL C CG1   1 
ATOM   2488 C  CG2   . VAL C 1 18  ? 5.307   42.374 33.426 1.00 6.30  ? 10  VAL C CG2   1 
ATOM   2489 N  N     . LYS C 1 19  ? 9.448   43.817 35.418 1.00 7.64  ? 11  LYS C N     1 
ATOM   2490 C  CA    . LYS C 1 19  ? 10.719  44.545 35.455 1.00 8.06  ? 11  LYS C CA    1 
ATOM   2491 C  C     . LYS C 1 19  ? 11.497  44.335 34.149 1.00 7.73  ? 11  LYS C C     1 
ATOM   2492 O  O     . LYS C 1 19  ? 11.138  43.484 33.327 1.00 7.73  ? 11  LYS C O     1 
ATOM   2493 C  CB    . LYS C 1 19  ? 11.552  44.132 36.685 1.00 8.83  ? 11  LYS C CB    1 
ATOM   2494 C  CG    . LYS C 1 19  ? 10.974  44.617 38.009 1.00 9.87  ? 11  LYS C CG    1 
ATOM   2495 C  CD    . LYS C 1 19  ? 11.485  43.824 39.230 1.00 10.99 ? 11  LYS C CD    1 
ATOM   2496 C  CE    . LYS C 1 19  ? 12.812  44.273 39.791 1.00 12.74 ? 11  LYS C CE    1 
ATOM   2497 N  NZ    . LYS C 1 19  ? 13.088  43.617 41.148 1.00 13.46 ? 11  LYS C NZ    1 
ATOM   2498 N  N     . PRO C 1 20  ? 12.594  45.084 33.952 1.00 7.61  ? 12  PRO C N     1 
ATOM   2499 C  CA    . PRO C 1 20  ? 13.237  45.001 32.647 1.00 7.64  ? 12  PRO C CA    1 
ATOM   2500 C  C     . PRO C 1 20  ? 13.675  43.595 32.225 1.00 7.59  ? 12  PRO C C     1 
ATOM   2501 O  O     . PRO C 1 20  ? 13.634  43.283 31.021 1.00 7.42  ? 12  PRO C O     1 
ATOM   2502 C  CB    . PRO C 1 20  ? 14.425  45.950 32.785 1.00 7.74  ? 12  PRO C CB    1 
ATOM   2503 C  CG    . PRO C 1 20  ? 13.919  46.981 33.743 1.00 7.74  ? 12  PRO C CG    1 
ATOM   2504 C  CD    . PRO C 1 20  ? 13.122  46.201 34.740 1.00 7.65  ? 12  PRO C CD    1 
ATOM   2505 N  N     . ASP C 1 21  ? 14.021  42.752 33.197 1.00 7.45  ? 13  ASP C N     1 
ATOM   2506 C  CA    . ASP C 1 21  ? 14.411  41.372 32.898 1.00 7.46  ? 13  ASP C CA    1 
ATOM   2507 C  C     . ASP C 1 21  ? 13.218  40.540 32.412 1.00 7.24  ? 13  ASP C C     1 
ATOM   2508 O  O     . ASP C 1 21  ? 13.345  39.716 31.506 1.00 7.17  ? 13  ASP C O     1 
ATOM   2509 C  CB    . ASP C 1 21  ? 15.156  40.702 34.065 1.00 7.71  ? 13  ASP C CB    1 
ATOM   2510 C  CG    . ASP C 1 21  ? 14.406  40.771 35.393 1.00 7.64  ? 13  ASP C CG    1 
ATOM   2511 O  OD1   . ASP C 1 21  ? 13.912  41.873 35.737 1.00 8.03  ? 13  ASP C OD1   1 
ATOM   2512 O  OD2   . ASP C 1 21  ? 14.312  39.725 36.104 1.00 7.50  ? 13  ASP C OD2   1 
ATOM   2513 N  N     . GLY C 1 22  ? 12.055  40.809 32.994 1.00 6.94  ? 14  GLY C N     1 
ATOM   2514 C  CA    . GLY C 1 22  ? 10.788  40.208 32.585 1.00 6.81  ? 14  GLY C CA    1 
ATOM   2515 C  C     . GLY C 1 22  ? 10.392  40.562 31.160 1.00 6.72  ? 14  GLY C C     1 
ATOM   2516 O  O     . GLY C 1 22  ? 9.924   39.712 30.425 1.00 6.81  ? 14  GLY C O     1 
ATOM   2517 N  N     . VAL C 1 23  ? 10.608  41.811 30.761 1.00 6.63  ? 15  VAL C N     1 
ATOM   2518 C  CA    . VAL C 1 23  ? 10.306  42.217 29.408 1.00 6.69  ? 15  VAL C CA    1 
ATOM   2519 C  C     . VAL C 1 23  ? 11.306  41.569 28.461 1.00 6.94  ? 15  VAL C C     1 
ATOM   2520 O  O     . VAL C 1 23  ? 10.946  40.970 27.438 1.00 7.16  ? 15  VAL C O     1 
ATOM   2521 C  CB    . VAL C 1 23  ? 10.339  43.756 29.301 1.00 6.72  ? 15  VAL C CB    1 
ATOM   2522 C  CG1   . VAL C 1 23  ? 9.992   44.184 27.882 1.00 6.70  ? 15  VAL C CG1   1 
ATOM   2523 C  CG2   . VAL C 1 23  ? 9.328   44.339 30.298 1.00 6.45  ? 15  VAL C CG2   1 
ATOM   2524 N  N     . GLN C 1 24  ? 12.581  41.677 28.809 1.00 7.06  ? 16  GLN C N     1 
ATOM   2525 C  CA    . GLN C 1 24  ? 13.650  41.090 27.992 1.00 7.27  ? 16  GLN C CA    1 
ATOM   2526 C  C     . GLN C 1 24  ? 13.442  39.603 27.782 1.00 7.43  ? 16  GLN C C     1 
ATOM   2527 O  O     . GLN C 1 24  ? 13.727  39.073 26.684 1.00 7.57  ? 16  GLN C O     1 
ATOM   2528 C  CB    . GLN C 1 24  ? 15.026  41.312 28.640 1.00 7.29  ? 16  GLN C CB    1 
ATOM   2529 C  CG    . GLN C 1 24  ? 15.668  42.662 28.385 1.00 7.41  ? 16  GLN C CG    1 
ATOM   2530 C  CD    . GLN C 1 24  ? 16.180  42.843 26.971 1.00 7.61  ? 16  GLN C CD    1 
ATOM   2531 O  OE1   . GLN C 1 24  ? 16.168  41.901 26.161 1.00 7.78  ? 16  GLN C OE1   1 
ATOM   2532 N  NE2   . GLN C 1 24  ? 16.655  44.049 26.659 1.00 7.62  ? 16  GLN C NE2   1 
ATOM   2533 N  N     . ARG C 1 25  ? 12.982  38.910 28.825 1.00 7.22  ? 17  ARG C N     1 
ATOM   2534 C  CA    . ARG C 1 25  ? 12.804  37.442 28.742 1.00 7.51  ? 17  ARG C CA    1 
ATOM   2535 C  C     . ARG C 1 25  ? 11.406  36.972 28.296 1.00 7.63  ? 17  ARG C C     1 
ATOM   2536 O  O     . ARG C 1 25  ? 11.037  35.796 28.497 1.00 7.74  ? 17  ARG C O     1 
ATOM   2537 C  CB    . ARG C 1 25  ? 13.181  36.788 30.093 1.00 7.41  ? 17  ARG C CB    1 
ATOM   2538 C  CG    . ARG C 1 25  ? 14.681  36.903 30.365 1.00 7.56  ? 17  ARG C CG    1 
ATOM   2539 C  CD    . ARG C 1 25  ? 15.122  36.312 31.699 1.00 7.53  ? 17  ARG C CD    1 
ATOM   2540 N  NE    . ARG C 1 25  ? 14.771  34.898 31.751 1.00 7.52  ? 17  ARG C NE    1 
ATOM   2541 C  CZ    . ARG C 1 25  ? 14.252  34.269 32.811 1.00 7.56  ? 17  ARG C CZ    1 
ATOM   2542 N  NH1   . ARG C 1 25  ? 13.990  34.902 33.960 1.00 7.28  ? 17  ARG C NH1   1 
ATOM   2543 N  NH2   . ARG C 1 25  ? 13.968  32.978 32.728 1.00 7.65  ? 17  ARG C NH2   1 
ATOM   2544 N  N     . ASN C 1 26  ? 10.636  37.868 27.688 1.00 7.63  ? 18  ASN C N     1 
ATOM   2545 C  CA    . ASN C 1 26  ? 9.341   37.497 27.075 1.00 7.82  ? 18  ASN C CA    1 
ATOM   2546 C  C     . ASN C 1 26  ? 8.324   36.923 28.074 1.00 7.41  ? 18  ASN C C     1 
ATOM   2547 O  O     . ASN C 1 26  ? 7.645   35.958 27.784 1.00 7.58  ? 18  ASN C O     1 
ATOM   2548 C  CB    . ASN C 1 26  ? 9.534   36.495 25.921 1.00 8.58  ? 18  ASN C CB    1 
ATOM   2549 C  CG    . ASN C 1 26  ? 10.283  37.076 24.723 1.00 9.59  ? 18  ASN C CG    1 
ATOM   2550 O  OD1   . ASN C 1 26  ? 10.876  36.303 23.965 1.00 11.59 ? 18  ASN C OD1   1 
ATOM   2551 N  ND2   . ASN C 1 26  ? 10.166  38.383 24.469 1.00 9.29  ? 18  ASN C ND2   1 
ATOM   2552 N  N     . LEU C 1 27  ? 8.210   37.543 29.238 1.00 6.95  ? 19  LEU C N     1 
ATOM   2553 C  CA    . LEU C 1 27  ? 7.289   37.106 30.275 1.00 6.70  ? 19  LEU C CA    1 
ATOM   2554 C  C     . LEU C 1 27  ? 6.085   38.065 30.452 1.00 6.46  ? 19  LEU C C     1 
ATOM   2555 O  O     . LEU C 1 27  ? 5.294   37.882 31.365 1.00 6.26  ? 19  LEU C O     1 
ATOM   2556 C  CB    . LEU C 1 27  ? 8.054   36.951 31.609 1.00 6.57  ? 19  LEU C CB    1 
ATOM   2557 C  CG    . LEU C 1 27  ? 9.066   35.796 31.609 1.00 6.78  ? 19  LEU C CG    1 
ATOM   2558 C  CD1   . LEU C 1 27  ? 9.974   35.919 32.850 1.00 6.84  ? 19  LEU C CD1   1 
ATOM   2559 C  CD2   . LEU C 1 27  ? 8.360   34.425 31.567 1.00 6.81  ? 19  LEU C CD2   1 
ATOM   2560 N  N     . VAL C 1 28  ? 5.905   39.043 29.566 1.00 6.47  ? 20  VAL C N     1 
ATOM   2561 C  CA    . VAL C 1 28  ? 4.817   40.031 29.779 1.00 6.35  ? 20  VAL C CA    1 
ATOM   2562 C  C     . VAL C 1 28  ? 3.469   39.324 29.664 1.00 6.52  ? 20  VAL C C     1 
ATOM   2563 O  O     . VAL C 1 28  ? 2.567   39.435 30.533 1.00 6.31  ? 20  VAL C O     1 
ATOM   2564 C  CB    . VAL C 1 28  ? 4.903   41.191 28.780 1.00 6.43  ? 20  VAL C CB    1 
ATOM   2565 C  CG1   . VAL C 1 28  ? 3.665   42.125 28.895 1.00 6.35  ? 20  VAL C CG1   1 
ATOM   2566 C  CG2   . VAL C 1 28  ? 6.210   41.968 28.992 1.00 6.47  ? 20  VAL C CG2   1 
ATOM   2567 N  N     . GLY C 1 29  ? 3.308   38.593 28.579 1.00 6.93  ? 21  GLY C N     1 
ATOM   2568 C  CA    . GLY C 1 29  ? 2.025   37.933 28.332 1.00 7.12  ? 21  GLY C CA    1 
ATOM   2569 C  C     . GLY C 1 29  ? 1.711   36.876 29.378 1.00 7.38  ? 21  GLY C C     1 
ATOM   2570 O  O     . GLY C 1 29  ? 0.547   36.744 29.836 1.00 7.05  ? 21  GLY C O     1 
ATOM   2571 N  N     . GLU C 1 30  ? 2.734   36.111 29.744 1.00 7.79  ? 22  GLU C N     1 
ATOM   2572 C  CA    . GLU C 1 30  ? 2.557   35.077 30.745 1.00 8.35  ? 22  GLU C CA    1 
ATOM   2573 C  C     . GLU C 1 30  ? 2.119   35.673 32.089 1.00 7.84  ? 22  GLU C C     1 
ATOM   2574 O  O     . GLU C 1 30  ? 1.231   35.144 32.724 1.00 7.42  ? 22  GLU C O     1 
ATOM   2575 C  CB    . GLU C 1 30  ? 3.836   34.275 30.896 1.00 9.54  ? 22  GLU C CB    1 
ATOM   2576 C  CG    . GLU C 1 30  ? 3.753   33.155 31.884 1.00 10.53 ? 22  GLU C CG    1 
ATOM   2577 C  CD    . GLU C 1 30  ? 2.709   32.109 31.532 1.00 11.56 ? 22  GLU C CD    1 
ATOM   2578 O  OE1   . GLU C 1 30  ? 2.491   31.819 30.312 1.00 11.13 ? 22  GLU C OE1   1 
ATOM   2579 O  OE2   . GLU C 1 30  ? 2.070   31.628 32.508 1.00 13.29 ? 22  GLU C OE2   1 
ATOM   2580 N  N     . ILE C 1 31  ? 2.716   36.795 32.496 1.00 7.39  ? 23  ILE C N     1 
ATOM   2581 C  CA    . ILE C 1 31  ? 2.375   37.400 33.782 1.00 7.13  ? 23  ILE C CA    1 
ATOM   2582 C  C     . ILE C 1 31  ? 0.925   37.927 33.734 1.00 7.19  ? 23  ILE C C     1 
ATOM   2583 O  O     . ILE C 1 31  ? 0.127   37.711 34.657 1.00 7.01  ? 23  ILE C O     1 
ATOM   2584 C  CB    . ILE C 1 31  ? 3.409   38.505 34.148 1.00 6.96  ? 23  ILE C CB    1 
ATOM   2585 C  CG1   . ILE C 1 31  ? 4.731   37.843 34.556 1.00 6.92  ? 23  ILE C CG1   1 
ATOM   2586 C  CG2   . ILE C 1 31  ? 2.893   39.445 35.244 1.00 6.79  ? 23  ILE C CG2   1 
ATOM   2587 C  CD1   . ILE C 1 31  ? 5.924   38.744 34.685 1.00 6.82  ? 23  ILE C CD1   1 
ATOM   2588 N  N     . ILE C 1 32  ? 0.573   38.602 32.643 1.00 7.21  ? 24  ILE C N     1 
ATOM   2589 C  CA    . ILE C 1 32  ? -0.779  39.151 32.483 1.00 7.36  ? 24  ILE C CA    1 
ATOM   2590 C  C     . ILE C 1 32  ? -1.802  38.019 32.481 1.00 7.86  ? 24  ILE C C     1 
ATOM   2591 O  O     . ILE C 1 32  ? -2.852  38.131 33.128 1.00 7.50  ? 24  ILE C O     1 
ATOM   2592 C  CB    . ILE C 1 32  ? -0.918  40.040 31.224 1.00 7.20  ? 24  ILE C CB    1 
ATOM   2593 C  CG1   . ILE C 1 32  ? -0.061  41.294 31.385 1.00 6.98  ? 24  ILE C CG1   1 
ATOM   2594 C  CG2   . ILE C 1 32  ? -2.385  40.418 30.973 1.00 6.90  ? 24  ILE C CG2   1 
ATOM   2595 C  CD1   . ILE C 1 32  ? -0.029  42.170 30.165 1.00 7.18  ? 24  ILE C CD1   1 
ATOM   2596 N  N     . LYS C 1 33  ? -1.478  36.915 31.803 1.00 8.63  ? 25  LYS C N     1 
ATOM   2597 C  CA    . LYS C 1 33  ? -2.375  35.762 31.765 1.00 9.87  ? 25  LYS C CA    1 
ATOM   2598 C  C     . LYS C 1 33  ? -2.691  35.255 33.168 1.00 9.28  ? 25  LYS C C     1 
ATOM   2599 O  O     . LYS C 1 33  ? -3.842  34.988 33.501 1.00 9.27  ? 25  LYS C O     1 
ATOM   2600 C  CB    . LYS C 1 33  ? -1.742  34.643 30.930 1.00 11.53 ? 25  LYS C CB    1 
ATOM   2601 C  CG    . LYS C 1 33  ? -2.550  33.383 30.772 1.00 14.11 ? 25  LYS C CG    1 
ATOM   2602 C  CD    . LYS C 1 33  ? -1.814  32.434 29.800 1.00 16.16 ? 25  LYS C CD    1 
ATOM   2603 C  CE    . LYS C 1 33  ? -2.678  31.288 29.345 1.00 18.48 ? 25  LYS C CE    1 
ATOM   2604 N  NZ    . LYS C 1 33  ? -3.577  31.604 28.181 1.00 20.70 ? 25  LYS C NZ    1 
ATOM   2605 N  N     . ARG C 1 34  ? -1.674  35.128 34.005 1.00 9.02  ? 26  ARG C N     1 
ATOM   2606 C  CA    . ARG C 1 34  ? -1.893  34.644 35.362 1.00 8.59  ? 26  ARG C CA    1 
ATOM   2607 C  C     . ARG C 1 34  ? -2.849  35.514 36.173 1.00 8.10  ? 26  ARG C C     1 
ATOM   2608 O  O     . ARG C 1 34  ? -3.699  34.982 36.887 1.00 8.07  ? 26  ARG C O     1 
ATOM   2609 C  CB    . ARG C 1 34  ? -0.573  34.459 36.069 1.00 8.98  ? 26  ARG C CB    1 
ATOM   2610 C  CG    . ARG C 1 34  ? 0.071   33.128 35.654 1.00 9.47  ? 26  ARG C CG    1 
ATOM   2611 C  CD    . ARG C 1 34  ? 1.542   33.175 35.816 1.00 9.78  ? 26  ARG C CD    1 
ATOM   2612 N  NE    . ARG C 1 34  ? 2.207   31.975 35.256 1.00 10.07 ? 26  ARG C NE    1 
ATOM   2613 C  CZ    . ARG C 1 34  ? 2.963   31.128 35.951 1.00 10.28 ? 26  ARG C CZ    1 
ATOM   2614 N  NH1   . ARG C 1 34  ? 3.165   31.316 37.249 1.00 10.21 ? 26  ARG C NH1   1 
ATOM   2615 N  NH2   . ARG C 1 34  ? 3.537   30.097 35.333 1.00 10.47 ? 26  ARG C NH2   1 
ATOM   2616 N  N     . PHE C 1 35  ? -2.711  36.831 36.065 1.00 7.21  ? 27  PHE C N     1 
ATOM   2617 C  CA    . PHE C 1 35  ? -3.635  37.753 36.714 1.00 6.94  ? 27  PHE C CA    1 
ATOM   2618 C  C     . PHE C 1 35  ? -5.064  37.679 36.136 1.00 6.98  ? 27  PHE C C     1 
ATOM   2619 O  O     . PHE C 1 35  ? -6.032  37.645 36.912 1.00 6.99  ? 27  PHE C O     1 
ATOM   2620 C  CB    . PHE C 1 35  ? -3.098  39.189 36.705 1.00 6.77  ? 27  PHE C CB    1 
ATOM   2621 C  CG    . PHE C 1 35  ? -2.044  39.433 37.761 1.00 6.71  ? 27  PHE C CG    1 
ATOM   2622 C  CD1   . PHE C 1 35  ? -0.780  38.933 37.605 1.00 6.60  ? 27  PHE C CD1   1 
ATOM   2623 C  CD2   . PHE C 1 35  ? -2.340  40.151 38.916 1.00 6.62  ? 27  PHE C CD2   1 
ATOM   2624 C  CE1   . PHE C 1 35  ? 0.184   39.124 38.598 1.00 6.70  ? 27  PHE C CE1   1 
ATOM   2625 C  CE2   . PHE C 1 35  ? -1.402  40.332 39.900 1.00 6.78  ? 27  PHE C CE2   1 
ATOM   2626 C  CZ    . PHE C 1 35  ? -0.123  39.847 39.735 1.00 6.66  ? 27  PHE C CZ    1 
ATOM   2627 N  N     . GLU C 1 36  ? -5.201  37.617 34.809 1.00 6.85  ? 28  GLU C N     1 
ATOM   2628 C  CA    . GLU C 1 36  ? -6.518  37.445 34.173 1.00 7.11  ? 28  GLU C CA    1 
ATOM   2629 C  C     . GLU C 1 36  ? -7.161  36.139 34.592 1.00 7.17  ? 28  GLU C C     1 
ATOM   2630 O  O     . GLU C 1 36  ? -8.338  36.110 34.951 1.00 6.91  ? 28  GLU C O     1 
ATOM   2631 C  CB    . GLU C 1 36  ? -6.436  37.458 32.641 1.00 7.13  ? 28  GLU C CB    1 
ATOM   2632 C  CG    . GLU C 1 36  ? -6.099  38.818 32.032 1.00 7.17  ? 28  GLU C CG    1 
ATOM   2633 C  CD    . GLU C 1 36  ? -5.877  38.696 30.530 1.00 7.18  ? 28  GLU C CD    1 
ATOM   2634 O  OE1   . GLU C 1 36  ? -4.941  37.987 30.112 1.00 7.21  ? 28  GLU C OE1   1 
ATOM   2635 O  OE2   . GLU C 1 36  ? -6.682  39.276 29.775 1.00 7.17  ? 28  GLU C OE2   1 
ATOM   2636 N  N     . ASN C 1 37  ? -6.370  35.067 34.589 1.00 7.49  ? 29  ASN C N     1 
ATOM   2637 C  CA    . ASN C 1 37  ? -6.878  33.732 34.923 1.00 7.79  ? 29  ASN C CA    1 
ATOM   2638 C  C     . ASN C 1 37  ? -7.466  33.679 36.351 1.00 7.79  ? 29  ASN C C     1 
ATOM   2639 O  O     . ASN C 1 37  ? -8.444  32.991 36.619 1.00 7.88  ? 29  ASN C O     1 
ATOM   2640 C  CB    . ASN C 1 37  ? -5.767  32.692 34.783 1.00 8.11  ? 29  ASN C CB    1 
ATOM   2641 C  CG    . ASN C 1 37  ? -5.447  32.325 33.341 1.00 8.52  ? 29  ASN C CG    1 
ATOM   2642 O  OD1   . ASN C 1 37  ? -6.108  32.758 32.385 1.00 9.22  ? 29  ASN C OD1   1 
ATOM   2643 N  ND2   . ASN C 1 37  ? -4.412  31.528 33.178 1.00 8.22  ? 29  ASN C ND2   1 
ATOM   2644 N  N     . LYS C 1 38  ? -6.856  34.415 37.261 1.00 7.93  ? 30  LYS C N     1 
ATOM   2645 C  CA    . LYS C 1 38  ? -7.264  34.459 38.669 1.00 8.11  ? 30  LYS C CA    1 
ATOM   2646 C  C     . LYS C 1 38  ? -8.612  35.171 38.881 1.00 8.19  ? 30  LYS C C     1 
ATOM   2647 O  O     . LYS C 1 38  ? -9.307  34.907 39.856 1.00 8.46  ? 30  LYS C O     1 
ATOM   2648 C  CB    . LYS C 1 38  ? -6.180  35.148 39.461 1.00 8.22  ? 30  LYS C CB    1 
ATOM   2649 C  CG    . LYS C 1 38  ? -6.387  35.301 40.963 1.00 8.54  ? 30  LYS C CG    1 
ATOM   2650 C  CD    . LYS C 1 38  ? -6.425  33.986 41.693 1.00 8.70  ? 30  LYS C CD    1 
ATOM   2651 C  CE    . LYS C 1 38  ? -6.309  34.248 43.200 1.00 9.05  ? 30  LYS C CE    1 
ATOM   2652 N  NZ    . LYS C 1 38  ? -6.535  33.016 43.993 1.00 9.25  ? 30  LYS C NZ    1 
ATOM   2653 N  N     . GLY C 1 39  ? -8.989  36.027 37.945 1.00 7.90  ? 31  GLY C N     1 
ATOM   2654 C  CA    . GLY C 1 39  ? -10.209 36.806 38.070 1.00 7.81  ? 31  GLY C CA    1 
ATOM   2655 C  C     . GLY C 1 39  ? -10.005 38.269 38.368 1.00 7.63  ? 31  GLY C C     1 
ATOM   2656 O  O     . GLY C 1 39  ? -10.980 39.029 38.527 1.00 7.84  ? 31  GLY C O     1 
ATOM   2657 N  N     . TYR C 1 40  ? -8.759  38.703 38.406 1.00 7.35  ? 32  TYR C N     1 
ATOM   2658 C  CA    . TYR C 1 40  ? -8.479  40.120 38.611 1.00 7.12  ? 32  TYR C CA    1 
ATOM   2659 C  C     . TYR C 1 40  ? -8.728  40.951 37.341 1.00 7.12  ? 32  TYR C C     1 
ATOM   2660 O  O     . TYR C 1 40  ? -8.636  40.458 36.221 1.00 6.98  ? 32  TYR C O     1 
ATOM   2661 C  CB    . TYR C 1 40  ? -7.037  40.310 39.086 1.00 7.05  ? 32  TYR C CB    1 
ATOM   2662 C  CG    . TYR C 1 40  ? -6.695  39.671 40.430 1.00 6.92  ? 32  TYR C CG    1 
ATOM   2663 C  CD1   . TYR C 1 40  ? -7.544  39.788 41.518 1.00 7.11  ? 32  TYR C CD1   1 
ATOM   2664 C  CD2   . TYR C 1 40  ? -5.472  39.030 40.624 1.00 6.81  ? 32  TYR C CD2   1 
ATOM   2665 C  CE1   . TYR C 1 40  ? -7.216  39.235 42.748 1.00 7.26  ? 32  TYR C CE1   1 
ATOM   2666 C  CE2   . TYR C 1 40  ? -5.129  38.488 41.849 1.00 6.99  ? 32  TYR C CE2   1 
ATOM   2667 C  CZ    . TYR C 1 40  ? -6.013  38.589 42.909 1.00 7.20  ? 32  TYR C CZ    1 
ATOM   2668 O  OH    . TYR C 1 40  ? -5.712  38.049 44.134 1.00 7.58  ? 32  TYR C OH    1 
ATOM   2669 N  N     . LYS C 1 41  ? -9.061  42.231 37.520 1.00 7.19  ? 33  LYS C N     1 
ATOM   2670 C  CA    . LYS C 1 41  ? -9.445  43.080 36.404 1.00 7.22  ? 33  LYS C CA    1 
ATOM   2671 C  C     . LYS C 1 41  ? -8.370  44.112 36.122 1.00 7.15  ? 33  LYS C C     1 
ATOM   2672 O  O     . LYS C 1 41  ? -7.986  44.835 37.019 1.00 7.25  ? 33  LYS C O     1 
ATOM   2673 C  CB    . LYS C 1 41  ? -10.769 43.792 36.715 1.00 7.46  ? 33  LYS C CB    1 
ATOM   2674 C  CG    . LYS C 1 41  ? -11.274 44.729 35.625 1.00 7.67  ? 33  LYS C CG    1 
ATOM   2675 C  CD    . LYS C 1 41  ? -12.700 45.239 35.926 1.00 7.91  ? 33  LYS C CD    1 
ATOM   2676 C  CE    . LYS C 1 41  ? -12.741 46.082 37.193 1.00 8.05  ? 33  LYS C CE    1 
ATOM   2677 N  NZ    . LYS C 1 41  ? -14.131 46.532 37.537 1.00 8.23  ? 33  LYS C NZ    1 
ATOM   2678 N  N     . LEU C 1 42  ? -7.928  44.186 34.860 1.00 6.93  ? 34  LEU C N     1 
ATOM   2679 C  CA    . LEU C 1 42  ? -6.917  45.109 34.408 1.00 6.99  ? 34  LEU C CA    1 
ATOM   2680 C  C     . LEU C 1 42  ? -7.538  46.478 34.168 1.00 7.15  ? 34  LEU C C     1 
ATOM   2681 O  O     . LEU C 1 42  ? -8.420  46.610 33.335 1.00 7.22  ? 34  LEU C O     1 
ATOM   2682 C  CB    . LEU C 1 42  ? -6.300  44.611 33.098 1.00 7.08  ? 34  LEU C CB    1 
ATOM   2683 C  CG    . LEU C 1 42  ? -5.104  45.374 32.529 1.00 7.20  ? 34  LEU C CG    1 
ATOM   2684 C  CD1   . LEU C 1 42  ? -3.889  45.305 33.459 1.00 7.25  ? 34  LEU C CD1   1 
ATOM   2685 C  CD2   . LEU C 1 42  ? -4.745  44.822 31.154 1.00 7.28  ? 34  LEU C CD2   1 
ATOM   2686 N  N     . VAL C 1 43  ? -7.102  47.480 34.931 1.00 7.35  ? 35  VAL C N     1 
ATOM   2687 C  CA    . VAL C 1 43  ? -7.626  48.847 34.799 1.00 7.49  ? 35  VAL C CA    1 
ATOM   2688 C  C     . VAL C 1 43  ? -6.558  49.895 34.406 1.00 7.78  ? 35  VAL C C     1 
ATOM   2689 O  O     . VAL C 1 43  ? -6.880  51.076 34.149 1.00 8.05  ? 35  VAL C O     1 
ATOM   2690 C  CB    . VAL C 1 43  ? -8.391  49.278 36.059 1.00 7.80  ? 35  VAL C CB    1 
ATOM   2691 C  CG1   . VAL C 1 43  ? -9.536  48.323 36.357 1.00 7.55  ? 35  VAL C CG1   1 
ATOM   2692 C  CG2   . VAL C 1 43  ? -7.450  49.426 37.265 1.00 7.72  ? 35  VAL C CG2   1 
ATOM   2693 N  N     . GLY C 1 44  ? -5.301  49.482 34.323 1.00 7.61  ? 36  GLY C N     1 
ATOM   2694 C  CA    . GLY C 1 44  ? -4.229  50.342 33.802 1.00 7.96  ? 36  GLY C CA    1 
ATOM   2695 C  C     . GLY C 1 44  ? -3.104  49.493 33.247 1.00 7.91  ? 36  GLY C C     1 
ATOM   2696 O  O     . GLY C 1 44  ? -2.767  48.469 33.810 1.00 7.74  ? 36  GLY C O     1 
ATOM   2697 N  N     . LEU C 1 45  ? -2.509  49.924 32.145 1.00 8.24  ? 37  LEU C N     1 
ATOM   2698 C  CA    . LEU C 1 45  ? -1.456  49.173 31.495 1.00 8.25  ? 37  LEU C CA    1 
ATOM   2699 C  C     . LEU C 1 45  ? -0.631  50.108 30.613 1.00 8.81  ? 37  LEU C C     1 
ATOM   2700 O  O     . LEU C 1 45  ? -1.176  50.845 29.792 1.00 8.58  ? 37  LEU C O     1 
ATOM   2701 C  CB    . LEU C 1 45  ? -2.077  48.095 30.606 1.00 8.14  ? 37  LEU C CB    1 
ATOM   2702 C  CG    . LEU C 1 45  ? -1.125  47.132 29.887 1.00 8.00  ? 37  LEU C CG    1 
ATOM   2703 C  CD1   . LEU C 1 45  ? -0.433  46.194 30.871 1.00 7.72  ? 37  LEU C CD1   1 
ATOM   2704 C  CD2   . LEU C 1 45  ? -1.869  46.370 28.795 1.00 8.04  ? 37  LEU C CD2   1 
ATOM   2705 N  N     . LYS C 1 46  ? 0.681   50.045 30.756 1.00 9.23  ? 38  LYS C N     1 
ATOM   2706 C  CA    . LYS C 1 46  ? 1.541   50.721 29.827 1.00 10.15 ? 38  LYS C CA    1 
ATOM   2707 C  C     . LYS C 1 46  ? 2.962   50.214 29.894 1.00 10.20 ? 38  LYS C C     1 
ATOM   2708 O  O     . LYS C 1 46  ? 3.407   49.712 30.908 1.00 9.94  ? 38  LYS C O     1 
ATOM   2709 C  CB    . LYS C 1 46  ? 1.523   52.242 30.063 1.00 10.89 ? 38  LYS C CB    1 
ATOM   2710 C  CG    . LYS C 1 46  ? 1.878   52.674 31.457 1.00 11.38 ? 38  LYS C CG    1 
ATOM   2711 C  CD    . LYS C 1 46  ? 2.184   54.197 31.480 1.00 12.04 ? 38  LYS C CD    1 
ATOM   2712 C  CE    . LYS C 1 46  ? 1.808   54.835 32.787 1.00 11.94 ? 38  LYS C CE    1 
ATOM   2713 N  NZ    . LYS C 1 46  ? 1.885   56.336 32.857 1.00 11.73 ? 38  LYS C NZ    1 
ATOM   2714 N  N     . LEU C 1 47  ? 3.643   50.370 28.774 1.00 10.99 ? 39  LEU C N     1 
ATOM   2715 C  CA    . LEU C 1 47  ? 5.063   50.115 28.626 1.00 11.18 ? 39  LEU C CA    1 
ATOM   2716 C  C     . LEU C 1 47  ? 5.749   51.456 28.744 1.00 11.81 ? 39  LEU C C     1 
ATOM   2717 O  O     . LEU C 1 47  ? 5.363   52.407 28.073 1.00 12.09 ? 39  LEU C O     1 
ATOM   2718 C  CB    . LEU C 1 47  ? 5.341   49.519 27.248 1.00 11.46 ? 39  LEU C CB    1 
ATOM   2719 C  CG    . LEU C 1 47  ? 6.781   49.180 26.865 1.00 11.53 ? 39  LEU C CG    1 
ATOM   2720 C  CD1   . LEU C 1 47  ? 7.139   47.795 27.376 1.00 11.35 ? 39  LEU C CD1   1 
ATOM   2721 C  CD2   . LEU C 1 47  ? 6.913   49.239 25.354 1.00 11.55 ? 39  LEU C CD2   1 
ATOM   2722 N  N     . LEU C 1 48  ? 6.765   51.541 29.599 1.00 11.67 ? 40  LEU C N     1 
ATOM   2723 C  CA    . LEU C 1 48  ? 7.531   52.786 29.719 1.00 12.67 ? 40  LEU C CA    1 
ATOM   2724 C  C     . LEU C 1 48  ? 8.942   52.473 30.170 1.00 11.78 ? 40  LEU C C     1 
ATOM   2725 O  O     . LEU C 1 48  ? 9.213   51.378 30.624 1.00 10.97 ? 40  LEU C O     1 
ATOM   2726 C  CB    . LEU C 1 48  ? 6.846   53.777 30.669 1.00 13.57 ? 40  LEU C CB    1 
ATOM   2727 C  CG    . LEU C 1 48  ? 6.960   53.506 32.174 1.00 14.17 ? 40  LEU C CG    1 
ATOM   2728 C  CD1   . LEU C 1 48  ? 6.890   54.836 32.900 1.00 15.26 ? 40  LEU C CD1   1 
ATOM   2729 C  CD2   . LEU C 1 48  ? 5.906   52.558 32.683 1.00 14.65 ? 40  LEU C CD2   1 
ATOM   2730 N  N     . GLN C 1 49  ? 9.823   53.435 29.986 1.00 11.80 ? 41  GLN C N     1 
ATOM   2731 C  CA    A GLN C 1 49  ? 11.215  53.258 30.448 0.50 11.57 ? 41  GLN C CA    1 
ATOM   2732 C  CA    B GLN C 1 49  ? 11.205  53.364 30.336 0.50 11.84 ? 41  GLN C CA    1 
ATOM   2733 C  C     . GLN C 1 49  ? 11.394  54.175 31.618 1.00 11.58 ? 41  GLN C C     1 
ATOM   2734 O  O     . GLN C 1 49  ? 11.455  55.373 31.491 1.00 11.81 ? 41  GLN C O     1 
ATOM   2735 C  CB    A GLN C 1 49  ? 12.334  53.504 29.416 0.50 11.79 ? 41  GLN C CB    1 
ATOM   2736 C  CB    B GLN C 1 49  ? 11.930  54.065 29.166 0.50 12.42 ? 41  GLN C CB    1 
ATOM   2737 C  CG    A GLN C 1 49  ? 13.721  53.391 30.071 0.50 11.66 ? 41  GLN C CG    1 
ATOM   2738 C  CG    B GLN C 1 49  ? 13.420  54.139 29.314 0.50 12.68 ? 41  GLN C CG    1 
ATOM   2739 C  CD    A GLN C 1 49  ? 14.886  53.319 29.084 0.50 11.86 ? 41  GLN C CD    1 
ATOM   2740 C  CD    B GLN C 1 49  ? 13.979  52.782 29.592 0.50 12.67 ? 41  GLN C CD    1 
ATOM   2741 O  OE1   A GLN C 1 49  ? 14.686  53.321 27.873 0.50 11.84 ? 41  GLN C OE1   1 
ATOM   2742 O  OE1   B GLN C 1 49  ? 14.178  51.993 28.668 0.50 12.82 ? 41  GLN C OE1   1 
ATOM   2743 N  NE2   A GLN C 1 49  ? 16.107  53.239 29.611 0.50 11.74 ? 41  GLN C NE2   1 
ATOM   2744 N  NE2   B GLN C 1 49  ? 14.222  52.485 30.865 0.50 12.33 ? 41  GLN C NE2   1 
ATOM   2745 N  N     . PRO C 1 50  ? 11.457  53.564 32.820 1.00 10.96 ? 42  PRO C N     1 
ATOM   2746 C  CA    . PRO C 1 50  ? 11.689  54.423 33.971 1.00 11.15 ? 42  PRO C CA    1 
ATOM   2747 C  C     . PRO C 1 50  ? 12.997  55.207 33.874 1.00 11.37 ? 42  PRO C C     1 
ATOM   2748 O  O     . PRO C 1 50  ? 13.986  54.693 33.367 1.00 11.94 ? 42  PRO C O     1 
ATOM   2749 C  CB    . PRO C 1 50  ? 11.817  53.413 35.123 1.00 10.91 ? 42  PRO C CB    1 
ATOM   2750 C  CG    . PRO C 1 50  ? 11.020  52.239 34.656 1.00 10.72 ? 42  PRO C CG    1 
ATOM   2751 C  CD    . PRO C 1 50  ? 11.435  52.155 33.224 1.00 10.79 ? 42  PRO C CD    1 
ATOM   2752 N  N     . THR C 1 51  ? 13.006  56.418 34.388 1.00 11.71 ? 43  THR C N     1 
ATOM   2753 C  CA    . THR C 1 51  ? 14.233  57.122 34.629 1.00 11.87 ? 43  THR C CA    1 
ATOM   2754 C  C     . THR C 1 51  ? 14.862  56.638 35.951 1.00 12.10 ? 43  THR C C     1 
ATOM   2755 O  O     . THR C 1 51  ? 14.193  56.041 36.811 1.00 11.26 ? 43  THR C O     1 
ATOM   2756 C  CB    . THR C 1 51  ? 13.998  58.634 34.734 1.00 12.29 ? 43  THR C CB    1 
ATOM   2757 O  OG1   . THR C 1 51  ? 13.291  58.922 35.957 1.00 11.98 ? 43  THR C OG1   1 
ATOM   2758 C  CG2   . THR C 1 51  ? 13.249  59.179 33.469 1.00 12.55 ? 43  THR C CG2   1 
ATOM   2759 N  N     . GLU C 1 52  ? 16.145  56.921 36.129 1.00 12.44 ? 44  GLU C N     1 
ATOM   2760 C  CA    . GLU C 1 52  ? 16.795  56.517 37.363 1.00 13.00 ? 44  GLU C CA    1 
ATOM   2761 C  C     . GLU C 1 52  ? 16.125  57.171 38.569 1.00 12.43 ? 44  GLU C C     1 
ATOM   2762 O  O     . GLU C 1 52  ? 15.924  56.532 39.607 1.00 11.76 ? 44  GLU C O     1 
ATOM   2763 C  CB    . GLU C 1 52  ? 18.278  56.814 37.289 1.00 14.58 ? 44  GLU C CB    1 
ATOM   2764 C  CG    . GLU C 1 52  ? 19.017  56.559 38.580 1.00 15.98 ? 44  GLU C CG    1 
ATOM   2765 C  CD    . GLU C 1 52  ? 20.446  57.053 38.511 1.00 17.75 ? 44  GLU C CD    1 
ATOM   2766 O  OE1   . GLU C 1 52  ? 20.725  58.151 39.014 1.00 19.19 ? 44  GLU C OE1   1 
ATOM   2767 O  OE2   . GLU C 1 52  ? 21.255  56.352 37.914 1.00 19.85 ? 44  GLU C OE2   1 
ATOM   2768 N  N     . GLU C 1 53  ? 15.738  58.439 38.422 1.00 12.23 ? 45  GLU C N     1 
ATOM   2769 C  CA    . GLU C 1 53  ? 15.078  59.130 39.512 1.00 12.31 ? 45  GLU C CA    1 
ATOM   2770 C  C     . GLU C 1 53  ? 13.719  58.524 39.855 1.00 11.40 ? 45  GLU C C     1 
ATOM   2771 O  O     . GLU C 1 53  ? 13.384  58.423 41.018 1.00 10.94 ? 45  GLU C O     1 
ATOM   2772 C  CB    . GLU C 1 53  ? 14.943  60.617 39.228 1.00 13.41 ? 45  GLU C CB    1 
ATOM   2773 C  CG    . GLU C 1 53  ? 14.603  61.440 40.456 1.00 14.22 ? 45  GLU C CG    1 
ATOM   2774 C  CD    . GLU C 1 53  ? 15.736  61.548 41.454 1.00 15.14 ? 45  GLU C CD    1 
ATOM   2775 O  OE1   . GLU C 1 53  ? 16.923  61.439 41.090 1.00 16.02 ? 45  GLU C OE1   1 
ATOM   2776 O  OE2   . GLU C 1 53  ? 15.422  61.771 42.634 1.00 17.08 ? 45  GLU C OE2   1 
ATOM   2777 N  N     . GLN C 1 54  ? 12.962  58.104 38.847 1.00 10.74 ? 46  GLN C N     1 
ATOM   2778 C  CA    . GLN C 1 54  ? 11.700  57.414 39.089 1.00 10.66 ? 46  GLN C CA    1 
ATOM   2779 C  C     . GLN C 1 54  ? 11.954  56.123 39.849 1.00 10.37 ? 46  GLN C C     1 
ATOM   2780 O  O     . GLN C 1 54  ? 11.222  55.807 40.781 1.00 10.50 ? 46  GLN C O     1 
ATOM   2781 C  CB    . GLN C 1 54  ? 10.944  57.122 37.794 1.00 10.56 ? 46  GLN C CB    1 
ATOM   2782 C  CG    . GLN C 1 54  ? 10.330  58.357 37.148 1.00 10.90 ? 46  GLN C CG    1 
ATOM   2783 C  CD    . GLN C 1 54  ? 9.672   58.069 35.803 1.00 11.02 ? 46  GLN C CD    1 
ATOM   2784 O  OE1   . GLN C 1 54  ? 10.245  57.399 34.954 1.00 10.80 ? 46  GLN C OE1   1 
ATOM   2785 N  NE2   . GLN C 1 54  ? 8.446   58.582 35.614 1.00 11.36 ? 46  GLN C NE2   1 
ATOM   2786 N  N     . ALA C 1 55  ? 12.995  55.391 39.466 1.00 10.23 ? 47  ALA C N     1 
ATOM   2787 C  CA    . ALA C 1 55  ? 13.361  54.146 40.161 1.00 10.25 ? 47  ALA C CA    1 
ATOM   2788 C  C     . ALA C 1 55  ? 13.724  54.411 41.647 1.00 10.65 ? 47  ALA C C     1 
ATOM   2789 O  O     . ALA C 1 55  ? 13.240  53.709 42.563 1.00 10.48 ? 47  ALA C O     1 
ATOM   2790 C  CB    . ALA C 1 55  ? 14.511  53.466 39.443 1.00 9.71  ? 47  ALA C CB    1 
ATOM   2791 N  N     . LYS C 1 56  ? 14.569  55.423 41.871 1.00 11.12 ? 48  LYS C N     1 
ATOM   2792 C  CA    . LYS C 1 56  ? 14.972  55.832 43.206 1.00 11.91 ? 48  LYS C CA    1 
ATOM   2793 C  C     . LYS C 1 56  ? 13.761  56.123 44.089 1.00 12.33 ? 48  LYS C C     1 
ATOM   2794 O  O     . LYS C 1 56  ? 13.716  55.725 45.265 1.00 12.03 ? 48  LYS C O     1 
ATOM   2795 C  CB    . LYS C 1 56  ? 15.853  57.092 43.150 1.00 12.60 ? 48  LYS C CB    1 
ATOM   2796 C  CG    . LYS C 1 56  ? 17.315  56.825 42.790 1.00 13.07 ? 48  LYS C CG    1 
ATOM   2797 C  CD    . LYS C 1 56  ? 18.090  58.092 42.398 1.00 13.77 ? 48  LYS C CD    1 
ATOM   2798 C  CE    . LYS C 1 56  ? 18.203  59.100 43.521 1.00 14.69 ? 48  LYS C CE    1 
ATOM   2799 N  NZ    . LYS C 1 56  ? 18.724  60.435 43.023 1.00 15.76 ? 48  LYS C NZ    1 
ATOM   2800 N  N     . GLN C 1 57  ? 12.784  56.821 43.523 1.00 12.87 ? 49  GLN C N     1 
ATOM   2801 C  CA    . GLN C 1 57  ? 11.562  57.159 44.280 1.00 13.55 ? 49  GLN C CA    1 
ATOM   2802 C  C     . GLN C 1 57  ? 10.651  55.941 44.514 1.00 12.48 ? 49  GLN C C     1 
ATOM   2803 O  O     . GLN C 1 57  ? 10.133  55.754 45.612 1.00 12.22 ? 49  GLN C O     1 
ATOM   2804 C  CB    . GLN C 1 57  ? 10.791  58.276 43.587 1.00 15.22 ? 49  GLN C CB    1 
ATOM   2805 C  CG    . GLN C 1 57  ? 11.484  59.621 43.717 1.00 17.43 ? 49  GLN C CG    1 
ATOM   2806 C  CD    . GLN C 1 57  ? 11.822  59.935 45.167 1.00 19.33 ? 49  GLN C CD    1 
ATOM   2807 O  OE1   . GLN C 1 57  ? 12.990  60.095 45.521 1.00 23.02 ? 49  GLN C OE1   1 
ATOM   2808 N  NE2   . GLN C 1 57  ? 10.811  59.989 46.009 1.00 19.59 ? 49  GLN C NE2   1 
ATOM   2809 N  N     . HIS C 1 58  ? 10.465  55.124 43.488 1.00 11.26 ? 50  HIS C N     1 
ATOM   2810 C  CA    . HIS C 1 58  ? 9.645   53.910 43.603 1.00 10.76 ? 50  HIS C CA    1 
ATOM   2811 C  C     . HIS C 1 58  ? 10.152  53.015 44.738 1.00 10.95 ? 50  HIS C C     1 
ATOM   2812 O  O     . HIS C 1 58  ? 9.360   52.478 45.539 1.00 10.85 ? 50  HIS C O     1 
ATOM   2813 C  CB    . HIS C 1 58  ? 9.630   53.184 42.250 1.00 10.21 ? 50  HIS C CB    1 
ATOM   2814 C  CG    . HIS C 1 58  ? 8.896   51.888 42.272 1.00 9.79  ? 50  HIS C CG    1 
ATOM   2815 N  ND1   . HIS C 1 58  ? 7.544   51.812 42.266 1.00 9.45  ? 50  HIS C ND1   1 
ATOM   2816 C  CD2   . HIS C 1 58  ? 9.367   50.595 42.399 1.00 9.37  ? 50  HIS C CD2   1 
ATOM   2817 C  CE1   . HIS C 1 58  ? 7.176   50.522 42.345 1.00 9.28  ? 50  HIS C CE1   1 
ATOM   2818 N  NE2   . HIS C 1 58  ? 8.295   49.775 42.428 1.00 9.45  ? 50  HIS C NE2   1 
ATOM   2819 N  N     . TYR C 1 59  ? 11.471  52.894 44.846 1.00 11.03 ? 51  TYR C N     1 
ATOM   2820 C  CA    . TYR C 1 59  ? 12.121  52.088 45.882 1.00 11.28 ? 51  TYR C CA    1 
ATOM   2821 C  C     . TYR C 1 59  ? 12.742  52.948 47.016 1.00 11.69 ? 51  TYR C C     1 
ATOM   2822 O  O     . TYR C 1 59  ? 13.669  52.498 47.707 1.00 11.35 ? 51  TYR C O     1 
ATOM   2823 C  CB    . TYR C 1 59  ? 13.213  51.223 45.237 1.00 11.32 ? 51  TYR C CB    1 
ATOM   2824 C  CG    . TYR C 1 59  ? 12.710  50.102 44.374 1.00 11.34 ? 51  TYR C CG    1 
ATOM   2825 C  CD1   . TYR C 1 59  ? 11.892  49.110 44.896 1.00 11.28 ? 51  TYR C CD1   1 
ATOM   2826 C  CD2   . TYR C 1 59  ? 13.064  50.017 43.019 1.00 11.45 ? 51  TYR C CD2   1 
ATOM   2827 C  CE1   . TYR C 1 59  ? 11.465  48.057 44.107 1.00 11.28 ? 51  TYR C CE1   1 
ATOM   2828 C  CE2   . TYR C 1 59  ? 12.625  48.970 42.221 1.00 11.14 ? 51  TYR C CE2   1 
ATOM   2829 C  CZ    . TYR C 1 59  ? 11.838  47.989 42.768 1.00 11.10 ? 51  TYR C CZ    1 
ATOM   2830 O  OH    . TYR C 1 59  ? 11.408  46.937 41.973 1.00 11.36 ? 51  TYR C OH    1 
ATOM   2831 N  N     . ILE C 1 60  ? 12.191  54.138 47.265 1.00 11.92 ? 52  ILE C N     1 
ATOM   2832 C  CA    . ILE C 1 60  ? 12.783  55.080 48.242 1.00 12.54 ? 52  ILE C CA    1 
ATOM   2833 C  C     . ILE C 1 60  ? 13.030  54.476 49.640 1.00 13.09 ? 52  ILE C C     1 
ATOM   2834 O  O     . ILE C 1 60  ? 14.057  54.762 50.249 1.00 12.28 ? 52  ILE C O     1 
ATOM   2835 C  CB    . ILE C 1 60  ? 11.942  56.386 48.360 1.00 13.02 ? 52  ILE C CB    1 
ATOM   2836 C  CG1   . ILE C 1 60  ? 12.705  57.507 49.085 1.00 13.80 ? 52  ILE C CG1   1 
ATOM   2837 C  CG2   . ILE C 1 60  ? 10.568  56.109 48.983 1.00 13.08 ? 52  ILE C CG2   1 
ATOM   2838 C  CD1   . ILE C 1 60  ? 14.017  57.897 48.439 1.00 13.55 ? 52  ILE C CD1   1 
ATOM   2839 N  N     . ASP C 1 61  ? 12.126  53.614 50.114 1.00 13.44 ? 53  ASP C N     1 
ATOM   2840 C  CA    . ASP C 1 61  ? 12.264  53.006 51.435 1.00 14.71 ? 53  ASP C CA    1 
ATOM   2841 C  C     . ASP C 1 61  ? 13.543  52.183 51.566 1.00 14.13 ? 53  ASP C C     1 
ATOM   2842 O  O     . ASP C 1 61  ? 14.008  51.942 52.653 1.00 14.06 ? 53  ASP C O     1 
ATOM   2843 C  CB    . ASP C 1 61  ? 11.055  52.112 51.764 1.00 15.66 ? 53  ASP C CB    1 
ATOM   2844 C  CG    . ASP C 1 61  ? 11.052  51.649 53.204 1.00 17.17 ? 53  ASP C CG    1 
ATOM   2845 O  OD1   . ASP C 1 61  ? 11.087  52.525 54.093 1.00 18.59 ? 53  ASP C OD1   1 
ATOM   2846 O  OD2   . ASP C 1 61  ? 11.031  50.414 53.472 1.00 19.32 ? 53  ASP C OD2   1 
ATOM   2847 N  N     . LEU C 1 62  ? 14.111  51.779 50.448 1.00 14.05 ? 54  LEU C N     1 
ATOM   2848 C  CA    . LEU C 1 62  ? 15.269  50.895 50.428 1.00 14.22 ? 54  LEU C CA    1 
ATOM   2849 C  C     . LEU C 1 62  ? 16.592  51.631 50.148 1.00 14.63 ? 54  LEU C C     1 
ATOM   2850 O  O     . LEU C 1 62  ? 17.609  50.991 49.894 1.00 14.70 ? 54  LEU C O     1 
ATOM   2851 C  CB    . LEU C 1 62  ? 15.035  49.818 49.362 1.00 13.88 ? 54  LEU C CB    1 
ATOM   2852 C  CG    . LEU C 1 62  ? 13.783  48.948 49.505 1.00 14.13 ? 54  LEU C CG    1 
ATOM   2853 C  CD1   . LEU C 1 62  ? 13.715  47.924 48.387 1.00 14.01 ? 54  LEU C CD1   1 
ATOM   2854 C  CD2   . LEU C 1 62  ? 13.746  48.228 50.848 1.00 14.12 ? 54  LEU C CD2   1 
ATOM   2855 N  N     . ALA C 1 63  ? 16.575  52.968 50.191 1.00 15.17 ? 55  ALA C N     1 
ATOM   2856 C  CA    . ALA C 1 63  ? 17.753  53.813 49.889 1.00 15.79 ? 55  ALA C CA    1 
ATOM   2857 C  C     . ALA C 1 63  ? 19.023  53.451 50.663 1.00 16.61 ? 55  ALA C C     1 
ATOM   2858 O  O     . ALA C 1 63  ? 20.124  53.585 50.141 1.00 17.43 ? 55  ALA C O     1 
ATOM   2859 C  CB    . ALA C 1 63  ? 17.418  55.297 50.132 1.00 16.29 ? 55  ALA C CB    1 
ATOM   2860 N  N     . SER C 1 64  ? 18.888  52.987 51.897 1.00 17.18 ? 56  SER C N     1 
ATOM   2861 C  CA    . SER C 1 64  ? 20.073  52.647 52.700 1.00 18.00 ? 56  SER C CA    1 
ATOM   2862 C  C     . SER C 1 64  ? 20.651  51.253 52.398 1.00 18.60 ? 56  SER C C     1 
ATOM   2863 O  O     . SER C 1 64  ? 21.752  50.939 52.842 1.00 18.64 ? 56  SER C O     1 
ATOM   2864 C  CB    . SER C 1 64  ? 19.740  52.740 54.184 1.00 18.81 ? 56  SER C CB    1 
ATOM   2865 O  OG    . SER C 1 64  ? 18.918  51.651 54.592 1.00 19.90 ? 56  SER C OG    1 
ATOM   2866 N  N     . LYS C 1 65  ? 19.918  50.417 51.657 1.00 17.95 ? 57  LYS C N     1 
ATOM   2867 C  CA    . LYS C 1 65  ? 20.336  49.018 51.466 1.00 18.51 ? 57  LYS C CA    1 
ATOM   2868 C  C     . LYS C 1 65  ? 21.504  48.931 50.521 1.00 17.91 ? 57  LYS C C     1 
ATOM   2869 O  O     . LYS C 1 65  ? 21.606  49.737 49.598 1.00 17.40 ? 57  LYS C O     1 
ATOM   2870 C  CB    . LYS C 1 65  ? 19.200  48.176 50.901 1.00 18.98 ? 57  LYS C CB    1 
ATOM   2871 C  CG    . LYS C 1 65  ? 17.991  48.067 51.802 1.00 19.90 ? 57  LYS C CG    1 
ATOM   2872 C  CD    . LYS C 1 65  ? 18.306  47.171 52.971 1.00 21.60 ? 57  LYS C CD    1 
ATOM   2873 C  CE    . LYS C 1 65  ? 17.066  46.806 53.768 1.00 22.47 ? 57  LYS C CE    1 
ATOM   2874 N  NZ    . LYS C 1 65  ? 17.419  45.642 54.628 1.00 22.98 ? 57  LYS C NZ    1 
ATOM   2875 N  N     . PRO C 1 66  ? 22.368  47.922 50.714 1.00 17.65 ? 58  PRO C N     1 
ATOM   2876 C  CA    . PRO C 1 66  ? 23.560  47.886 49.865 1.00 17.92 ? 58  PRO C CA    1 
ATOM   2877 C  C     . PRO C 1 66  ? 23.266  47.609 48.376 1.00 16.98 ? 58  PRO C C     1 
ATOM   2878 O  O     . PRO C 1 66  ? 24.076  47.950 47.533 1.00 17.30 ? 58  PRO C O     1 
ATOM   2879 C  CB    . PRO C 1 66  ? 24.410  46.762 50.487 1.00 18.63 ? 58  PRO C CB    1 
ATOM   2880 C  CG    . PRO C 1 66  ? 23.423  45.861 51.169 1.00 19.12 ? 58  PRO C CG    1 
ATOM   2881 C  CD    . PRO C 1 66  ? 22.314  46.788 51.660 1.00 18.58 ? 58  PRO C CD    1 
ATOM   2882 N  N     . PHE C 1 67  ? 22.127  46.987 48.080 1.00 15.98 ? 59  PHE C N     1 
ATOM   2883 C  CA    . PHE C 1 67  ? 21.749  46.636 46.704 1.00 15.30 ? 59  PHE C CA    1 
ATOM   2884 C  C     . PHE C 1 67  ? 20.981  47.767 45.992 1.00 14.75 ? 59  PHE C C     1 
ATOM   2885 O  O     . PHE C 1 67  ? 20.622  47.628 44.820 1.00 14.11 ? 59  PHE C O     1 
ATOM   2886 C  CB    . PHE C 1 67  ? 20.920  45.335 46.675 1.00 15.34 ? 59  PHE C CB    1 
ATOM   2887 C  CG    . PHE C 1 67  ? 19.670  45.368 47.528 1.00 15.15 ? 59  PHE C CG    1 
ATOM   2888 C  CD1   . PHE C 1 67  ? 18.498  45.957 47.053 1.00 14.73 ? 59  PHE C CD1   1 
ATOM   2889 C  CD2   . PHE C 1 67  ? 19.669  44.822 48.821 1.00 15.39 ? 59  PHE C CD2   1 
ATOM   2890 C  CE1   . PHE C 1 67  ? 17.353  46.003 47.847 1.00 14.97 ? 59  PHE C CE1   1 
ATOM   2891 C  CE2   . PHE C 1 67  ? 18.523  44.853 49.616 1.00 15.12 ? 59  PHE C CE2   1 
ATOM   2892 C  CZ    . PHE C 1 67  ? 17.365  45.441 49.127 1.00 15.01 ? 59  PHE C CZ    1 
ATOM   2893 N  N     . TYR C 1 68  ? 20.766  48.897 46.667 1.00 14.17 ? 60  TYR C N     1 
ATOM   2894 C  CA    . TYR C 1 68  ? 19.884  49.942 46.106 1.00 13.55 ? 60  TYR C CA    1 
ATOM   2895 C  C     . TYR C 1 68  ? 20.392  50.533 44.799 1.00 13.56 ? 60  TYR C C     1 
ATOM   2896 O  O     . TYR C 1 68  ? 19.629  50.662 43.850 1.00 12.78 ? 60  TYR C O     1 
ATOM   2897 C  CB    . TYR C 1 68  ? 19.699  51.036 47.108 1.00 13.21 ? 60  TYR C CB    1 
ATOM   2898 C  CG    . TYR C 1 68  ? 18.802  52.218 46.737 1.00 12.58 ? 60  TYR C CG    1 
ATOM   2899 C  CD1   . TYR C 1 68  ? 17.419  52.104 46.728 1.00 12.13 ? 60  TYR C CD1   1 
ATOM   2900 C  CD2   . TYR C 1 68  ? 19.345  53.470 46.511 1.00 12.63 ? 60  TYR C CD2   1 
ATOM   2901 C  CE1   . TYR C 1 68  ? 16.611  53.194 46.449 1.00 11.66 ? 60  TYR C CE1   1 
ATOM   2902 C  CE2   . TYR C 1 68  ? 18.540  54.573 46.257 1.00 12.27 ? 60  TYR C CE2   1 
ATOM   2903 C  CZ    . TYR C 1 68  ? 17.177  54.425 46.228 1.00 11.83 ? 60  TYR C CZ    1 
ATOM   2904 O  OH    . TYR C 1 68  ? 16.396  55.527 45.994 1.00 11.47 ? 60  TYR C OH    1 
ATOM   2905 N  N     . SER C 1 69  ? 21.670  50.903 44.727 1.00 14.08 ? 61  SER C N     1 
ATOM   2906 C  CA    . SER C 1 69  ? 22.138  51.549 43.512 1.00 14.90 ? 61  SER C CA    1 
ATOM   2907 C  C     . SER C 1 69  ? 22.016  50.604 42.310 1.00 14.26 ? 61  SER C C     1 
ATOM   2908 O  O     . SER C 1 69  ? 21.601  51.038 41.218 1.00 14.00 ? 61  SER C O     1 
ATOM   2909 C  CB    . SER C 1 69  ? 23.550  52.139 43.659 1.00 16.37 ? 61  SER C CB    1 
ATOM   2910 O  OG    . SER C 1 69  ? 24.437  51.106 44.006 1.00 19.32 ? 61  SER C OG    1 
ATOM   2911 N  N     . GLY C 1 70  ? 22.299  49.315 42.504 1.00 13.80 ? 62  GLY C N     1 
ATOM   2912 C  CA    . GLY C 1 70  ? 22.152  48.347 41.394 1.00 13.69 ? 62  GLY C CA    1 
ATOM   2913 C  C     . GLY C 1 70  ? 20.678  48.121 41.017 1.00 13.10 ? 62  GLY C C     1 
ATOM   2914 O  O     . GLY C 1 70  ? 20.348  47.933 39.848 1.00 12.64 ? 62  GLY C O     1 
ATOM   2915 N  N     . LEU C 1 71  ? 19.807  48.109 42.024 1.00 12.46 ? 63  LEU C N     1 
ATOM   2916 C  CA    . LEU C 1 71  ? 18.370  47.939 41.822 1.00 12.28 ? 63  LEU C CA    1 
ATOM   2917 C  C     . LEU C 1 71  ? 17.829  49.090 40.964 1.00 12.26 ? 63  LEU C C     1 
ATOM   2918 O  O     . LEU C 1 71  ? 17.106  48.881 39.977 1.00 11.74 ? 63  LEU C O     1 
ATOM   2919 C  CB    . LEU C 1 71  ? 17.659  47.919 43.176 1.00 12.21 ? 63  LEU C CB    1 
ATOM   2920 C  CG    . LEU C 1 71  ? 16.139  47.958 43.189 1.00 12.01 ? 63  LEU C CG    1 
ATOM   2921 C  CD1   . LEU C 1 71  ? 15.542  46.745 42.451 1.00 11.26 ? 63  LEU C CD1   1 
ATOM   2922 C  CD2   . LEU C 1 71  ? 15.642  48.104 44.644 1.00 11.98 ? 63  LEU C CD2   1 
ATOM   2923 N  N     . VAL C 1 72  ? 18.184  50.301 41.371 1.00 12.44 ? 64  VAL C N     1 
ATOM   2924 C  CA    . VAL C 1 72  ? 17.699  51.515 40.751 1.00 13.04 ? 64  VAL C CA    1 
ATOM   2925 C  C     . VAL C 1 72  ? 18.244  51.649 39.310 1.00 13.08 ? 64  VAL C C     1 
ATOM   2926 O  O     . VAL C 1 72  ? 17.511  52.057 38.394 1.00 13.50 ? 64  VAL C O     1 
ATOM   2927 C  CB    . VAL C 1 72  ? 18.086  52.720 41.649 1.00 13.87 ? 64  VAL C CB    1 
ATOM   2928 C  CG1   . VAL C 1 72  ? 18.239  53.990 40.838 1.00 14.47 ? 64  VAL C CG1   1 
ATOM   2929 C  CG2   . VAL C 1 72  ? 17.078  52.864 42.776 1.00 13.78 ? 64  VAL C CG2   1 
ATOM   2930 N  N     . SER C 1 73  ? 19.515  51.294 39.122 1.00 13.30 ? 65  SER C N     1 
ATOM   2931 C  CA    A SER C 1 73  ? 20.170  51.298 37.813 0.50 13.50 ? 65  SER C CA    1 
ATOM   2932 C  CA    B SER C 1 73  ? 20.154  51.315 37.806 0.50 13.60 ? 65  SER C CA    1 
ATOM   2933 C  C     . SER C 1 73  ? 19.497  50.315 36.857 1.00 13.15 ? 65  SER C C     1 
ATOM   2934 O  O     . SER C 1 73  ? 19.196  50.640 35.712 1.00 12.66 ? 65  SER C O     1 
ATOM   2935 C  CB    A SER C 1 73  ? 21.642  50.905 37.974 0.50 14.05 ? 65  SER C CB    1 
ATOM   2936 C  CB    B SER C 1 73  ? 21.647  50.998 37.933 0.50 14.26 ? 65  SER C CB    1 
ATOM   2937 O  OG    A SER C 1 73  ? 22.272  50.760 36.713 0.50 14.42 ? 65  SER C OG    1 
ATOM   2938 O  OG    B SER C 1 73  ? 22.346  52.070 38.543 0.50 15.07 ? 65  SER C OG    1 
ATOM   2939 N  N     . TYR C 1 74  ? 19.270  49.104 37.342 1.00 12.99 ? 66  TYR C N     1 
ATOM   2940 C  CA    . TYR C 1 74  ? 18.677  48.069 36.515 1.00 12.70 ? 66  TYR C CA    1 
ATOM   2941 C  C     . TYR C 1 74  ? 17.234  48.384 36.150 1.00 11.76 ? 66  TYR C C     1 
ATOM   2942 O  O     . TYR C 1 74  ? 16.825  48.214 34.991 1.00 11.24 ? 66  TYR C O     1 
ATOM   2943 C  CB    . TYR C 1 74  ? 18.716  46.703 37.214 1.00 13.57 ? 66  TYR C CB    1 
ATOM   2944 C  CG    . TYR C 1 74  ? 18.358  45.624 36.231 1.00 13.96 ? 66  TYR C CG    1 
ATOM   2945 C  CD1   . TYR C 1 74  ? 19.177  45.401 35.129 1.00 14.75 ? 66  TYR C CD1   1 
ATOM   2946 C  CD2   . TYR C 1 74  ? 17.190  44.876 36.364 1.00 13.91 ? 66  TYR C CD2   1 
ATOM   2947 C  CE1   . TYR C 1 74  ? 18.845  44.478 34.158 1.00 15.29 ? 66  TYR C CE1   1 
ATOM   2948 C  CE2   . TYR C 1 74  ? 16.854  43.928 35.421 1.00 14.76 ? 66  TYR C CE2   1 
ATOM   2949 C  CZ    . TYR C 1 74  ? 17.694  43.730 34.312 1.00 15.10 ? 66  TYR C CZ    1 
ATOM   2950 O  OH    . TYR C 1 74  ? 17.419  42.823 33.323 1.00 15.57 ? 66  TYR C OH    1 
ATOM   2951 N  N     . PHE C 1 75  ? 16.463  48.819 37.146 1.00 10.91 ? 67  PHE C N     1 
ATOM   2952 C  CA    . PHE C 1 75  ? 15.045  49.121 36.957 1.00 10.45 ? 67  PHE C CA    1 
ATOM   2953 C  C     . PHE C 1 75  ? 14.867  50.210 35.898 1.00 10.41 ? 67  PHE C C     1 
ATOM   2954 O  O     . PHE C 1 75  ? 13.825  50.253 35.234 1.00 10.34 ? 67  PHE C O     1 
ATOM   2955 C  CB    . PHE C 1 75  ? 14.402  49.523 38.302 1.00 10.34 ? 67  PHE C CB    1 
ATOM   2956 C  CG    . PHE C 1 75  ? 12.897  49.590 38.300 1.00 9.87  ? 67  PHE C CG    1 
ATOM   2957 C  CD1   . PHE C 1 75  ? 12.137  48.479 38.663 1.00 9.91  ? 67  PHE C CD1   1 
ATOM   2958 C  CD2   . PHE C 1 75  ? 12.238  50.760 38.007 1.00 9.92  ? 67  PHE C CD2   1 
ATOM   2959 C  CE1   . PHE C 1 75  ? 10.747  48.534 38.709 1.00 9.57  ? 67  PHE C CE1   1 
ATOM   2960 C  CE2   . PHE C 1 75  ? 10.843  50.822 38.025 1.00 9.64  ? 67  PHE C CE2   1 
ATOM   2961 C  CZ    . PHE C 1 75  ? 10.098  49.697 38.382 1.00 9.51  ? 67  PHE C CZ    1 
ATOM   2962 N  N     . SER C 1 76  ? 15.871  51.072 35.740 1.00 10.51 ? 68  SER C N     1 
ATOM   2963 C  CA    . SER C 1 76  ? 15.820  52.133 34.750 1.00 10.69 ? 68  SER C CA    1 
ATOM   2964 C  C     . SER C 1 76  ? 16.608  51.814 33.473 1.00 10.94 ? 68  SER C C     1 
ATOM   2965 O  O     . SER C 1 76  ? 16.790  52.703 32.649 1.00 10.97 ? 68  SER C O     1 
ATOM   2966 C  CB    . SER C 1 76  ? 16.325  53.454 35.339 1.00 10.82 ? 68  SER C CB    1 
ATOM   2967 O  OG    . SER C 1 76  ? 17.596  53.330 35.961 1.00 10.98 ? 68  SER C OG    1 
ATOM   2968 N  N     . SER C 1 77  ? 17.044  50.557 33.311 1.00 10.85 ? 69  SER C N     1 
ATOM   2969 C  CA    . SER C 1 77  ? 17.914  50.172 32.181 1.00 11.20 ? 69  SER C CA    1 
ATOM   2970 C  C     . SER C 1 77  ? 17.174  49.886 30.882 1.00 10.97 ? 69  SER C C     1 
ATOM   2971 O  O     . SER C 1 77  ? 17.786  49.807 29.823 1.00 11.64 ? 69  SER C O     1 
ATOM   2972 C  CB    . SER C 1 77  ? 18.814  48.980 32.542 1.00 11.23 ? 69  SER C CB    1 
ATOM   2973 O  OG    . SER C 1 77  ? 18.050  47.800 32.770 1.00 11.40 ? 69  SER C OG    1 
ATOM   2974 N  N     . GLY C 1 78  ? 15.860  49.746 30.946 1.00 10.57 ? 70  GLY C N     1 
ATOM   2975 C  CA    . GLY C 1 78  ? 15.093  49.371 29.793 1.00 10.22 ? 70  GLY C CA    1 
ATOM   2976 C  C     . GLY C 1 78  ? 13.628  49.390 30.165 1.00 9.79  ? 70  GLY C C     1 
ATOM   2977 O  O     . GLY C 1 78  ? 13.260  49.803 31.261 1.00 9.75  ? 70  GLY C O     1 
ATOM   2978 N  N     . PRO C 1 79  ? 12.780  48.964 29.248 1.00 9.31  ? 71  PRO C N     1 
ATOM   2979 C  CA    . PRO C 1 79  ? 11.349  49.111 29.497 1.00 8.74  ? 71  PRO C CA    1 
ATOM   2980 C  C     . PRO C 1 79  ? 10.845  48.222 30.611 1.00 8.09  ? 71  PRO C C     1 
ATOM   2981 O  O     . PRO C 1 79  ? 11.365  47.115 30.809 1.00 8.08  ? 71  PRO C O     1 
ATOM   2982 C  CB    . PRO C 1 79  ? 10.698  48.702 28.160 1.00 8.85  ? 71  PRO C CB    1 
ATOM   2983 C  CG    . PRO C 1 79  ? 11.783  48.034 27.382 1.00 9.41  ? 71  PRO C CG    1 
ATOM   2984 C  CD    . PRO C 1 79  ? 13.079  48.605 27.853 1.00 9.53  ? 71  PRO C CD    1 
ATOM   2985 N  N     . ILE C 1 80  ? 9.830   48.712 31.307 1.00 7.58  ? 72  ILE C N     1 
ATOM   2986 C  CA    . ILE C 1 80  ? 8.983   47.908 32.182 1.00 7.11  ? 72  ILE C CA    1 
ATOM   2987 C  C     . ILE C 1 80  ? 7.564   47.914 31.641 1.00 6.97  ? 72  ILE C C     1 
ATOM   2988 O  O     . ILE C 1 80  ? 7.207   48.746 30.831 1.00 7.15  ? 72  ILE C O     1 
ATOM   2989 C  CB    . ILE C 1 80  ? 8.995   48.413 33.652 1.00 6.96  ? 72  ILE C CB    1 
ATOM   2990 C  CG1   . ILE C 1 80  ? 8.307   49.787 33.821 1.00 7.01  ? 72  ILE C CG1   1 
ATOM   2991 C  CG2   . ILE C 1 80  ? 10.418  48.488 34.192 1.00 7.11  ? 72  ILE C CG2   1 
ATOM   2992 C  CD1   . ILE C 1 80  ? 8.068   50.174 35.286 1.00 6.94  ? 72  ILE C CD1   1 
ATOM   2993 N  N     . VAL C 1 81  ? 6.744   46.978 32.076 1.00 6.79  ? 73  VAL C N     1 
ATOM   2994 C  CA    . VAL C 1 81  ? 5.291   47.087 31.847 1.00 6.75  ? 73  VAL C CA    1 
ATOM   2995 C  C     . VAL C 1 81  ? 4.630   47.365 33.189 1.00 6.95  ? 73  VAL C C     1 
ATOM   2996 O  O     . VAL C 1 81  ? 4.725   46.573 34.129 1.00 6.86  ? 73  VAL C O     1 
ATOM   2997 C  CB    . VAL C 1 81  ? 4.706   45.815 31.191 1.00 6.57  ? 73  VAL C CB    1 
ATOM   2998 C  CG1   . VAL C 1 81  ? 3.175   45.851 31.207 1.00 6.23  ? 73  VAL C CG1   1 
ATOM   2999 C  CG2   . VAL C 1 81  ? 5.260   45.648 29.760 1.00 6.53  ? 73  VAL C CG2   1 
ATOM   3000 N  N     . GLY C 1 82  ? 3.989   48.519 33.307 1.00 7.29  ? 74  GLY C N     1 
ATOM   3001 C  CA    . GLY C 1 82  ? 3.298   48.880 34.539 1.00 7.34  ? 74  GLY C CA    1 
ATOM   3002 C  C     . GLY C 1 82  ? 1.819   48.546 34.428 1.00 7.37  ? 74  GLY C C     1 
ATOM   3003 O  O     . GLY C 1 82  ? 1.229   48.744 33.373 1.00 7.69  ? 74  GLY C O     1 
ATOM   3004 N  N     . MET C 1 83  ? 1.236   48.012 35.495 1.00 7.42  ? 75  MET C N     1 
ATOM   3005 C  CA    . MET C 1 83  ? -0.163  47.556 35.514 1.00 7.48  ? 75  MET C CA    1 
ATOM   3006 C  C     . MET C 1 83  ? -0.880  47.944 36.803 1.00 7.48  ? 75  MET C C     1 
ATOM   3007 O  O     . MET C 1 83  ? -0.279  47.975 37.867 1.00 7.50  ? 75  MET C O     1 
ATOM   3008 C  CB    . MET C 1 83  ? -0.225  46.040 35.417 1.00 7.60  ? 75  MET C CB    1 
ATOM   3009 C  CG    . MET C 1 83  ? 0.400   45.457 34.178 1.00 7.78  ? 75  MET C CG    1 
ATOM   3010 S  SD    . MET C 1 83  ? 0.647   43.671 34.211 1.00 7.96  ? 75  MET C SD    1 
ATOM   3011 C  CE    . MET C 1 83  ? 2.232   43.626 35.038 1.00 8.26  ? 75  MET C CE    1 
ATOM   3012 N  N     . VAL C 1 84  ? -2.176  48.224 36.705 1.00 7.60  ? 76  VAL C N     1 
ATOM   3013 C  CA    . VAL C 1 84  ? -3.046  48.369 37.875 1.00 7.51  ? 76  VAL C CA    1 
ATOM   3014 C  C     . VAL C 1 84  ? -4.123  47.285 37.721 1.00 7.59  ? 76  VAL C C     1 
ATOM   3015 O  O     . VAL C 1 84  ? -4.772  47.197 36.660 1.00 7.52  ? 76  VAL C O     1 
ATOM   3016 C  CB    . VAL C 1 84  ? -3.694  49.751 37.975 1.00 7.77  ? 76  VAL C CB    1 
ATOM   3017 C  CG1   . VAL C 1 84  ? -4.515  49.868 39.260 1.00 7.96  ? 76  VAL C CG1   1 
ATOM   3018 C  CG2   . VAL C 1 84  ? -2.625  50.846 37.891 1.00 7.80  ? 76  VAL C CG2   1 
ATOM   3019 N  N     . TRP C 1 85  ? -4.219  46.425 38.730 1.00 7.55  ? 77  TRP C N     1 
ATOM   3020 C  CA    . TRP C 1 85  ? -5.183  45.332 38.785 1.00 7.76  ? 77  TRP C CA    1 
ATOM   3021 C  C     . TRP C 1 85  ? -6.140  45.615 39.902 1.00 8.16  ? 77  TRP C C     1 
ATOM   3022 O  O     . TRP C 1 85  ? -5.748  46.141 40.938 1.00 8.07  ? 77  TRP C O     1 
ATOM   3023 C  CB    . TRP C 1 85  ? -4.464  44.029 39.057 1.00 7.62  ? 77  TRP C CB    1 
ATOM   3024 C  CG    . TRP C 1 85  ? -3.636  43.549 37.880 1.00 7.55  ? 77  TRP C CG    1 
ATOM   3025 C  CD1   . TRP C 1 85  ? -2.261  43.711 37.663 1.00 7.57  ? 77  TRP C CD1   1 
ATOM   3026 C  CD2   . TRP C 1 85  ? -4.126  42.809 36.731 1.00 7.45  ? 77  TRP C CD2   1 
ATOM   3027 N  NE1   . TRP C 1 85  ? -1.882  43.119 36.464 1.00 7.47  ? 77  TRP C NE1   1 
ATOM   3028 C  CE2   . TRP C 1 85  ? -2.966  42.557 35.869 1.00 7.48  ? 77  TRP C CE2   1 
ATOM   3029 C  CE3   . TRP C 1 85  ? -5.372  42.333 36.343 1.00 7.46  ? 77  TRP C CE3   1 
ATOM   3030 C  CZ2   . TRP C 1 85  ? -3.086  41.888 34.665 1.00 7.46  ? 77  TRP C CZ2   1 
ATOM   3031 C  CZ3   . TRP C 1 85  ? -5.474  41.669 35.107 1.00 7.58  ? 77  TRP C CZ3   1 
ATOM   3032 C  CH2   . TRP C 1 85  ? -4.358  41.441 34.302 1.00 7.37  ? 77  TRP C CH2   1 
ATOM   3033 N  N     . GLU C 1 86  ? -7.393  45.224 39.726 1.00 8.67  ? 78  GLU C N     1 
ATOM   3034 C  CA    . GLU C 1 86  ? -8.419  45.492 40.710 1.00 9.29  ? 78  GLU C CA    1 
ATOM   3035 C  C     . GLU C 1 86  ? -9.077  44.172 41.055 1.00 9.19  ? 78  GLU C C     1 
ATOM   3036 O  O     . GLU C 1 86  ? -9.377  43.368 40.164 1.00 9.40  ? 78  GLU C O     1 
ATOM   3037 C  CB    . GLU C 1 86  ? -9.452  46.476 40.128 1.00 10.14 ? 78  GLU C CB    1 
ATOM   3038 C  CG    . GLU C 1 86  ? -10.649 46.769 41.039 1.00 10.89 ? 78  GLU C CG    1 
ATOM   3039 C  CD    . GLU C 1 86  ? -11.656 47.692 40.359 1.00 11.88 ? 78  GLU C CD    1 
ATOM   3040 O  OE1   . GLU C 1 86  ? -11.256 48.797 39.928 1.00 12.23 ? 78  GLU C OE1   1 
ATOM   3041 O  OE2   . GLU C 1 86  ? -12.828 47.279 40.200 1.00 12.53 ? 78  GLU C OE2   1 
ATOM   3042 N  N     . GLY C 1 87  ? -9.309  43.961 42.337 1.00 9.08  ? 79  GLY C N     1 
ATOM   3043 C  CA    . GLY C 1 87  ? -10.097 42.836 42.800 1.00 9.39  ? 79  GLY C CA    1 
ATOM   3044 C  C     . GLY C 1 87  ? -10.003 42.710 44.319 1.00 9.66  ? 79  GLY C C     1 
ATOM   3045 O  O     . GLY C 1 87  ? -9.168  43.376 44.975 1.00 9.38  ? 79  GLY C O     1 
ATOM   3046 N  N     . LEU C 1 88  ? -10.882 41.875 44.865 1.00 10.10 ? 80  LEU C N     1 
ATOM   3047 C  CA    . LEU C 1 88  ? -10.868 41.525 46.289 1.00 10.24 ? 80  LEU C CA    1 
ATOM   3048 C  C     . LEU C 1 88  ? -9.518  40.957 46.681 1.00 9.81  ? 80  LEU C C     1 
ATOM   3049 O  O     . LEU C 1 88  ? -9.058  39.945 46.149 1.00 9.70  ? 80  LEU C O     1 
ATOM   3050 C  CB    . LEU C 1 88  ? -11.939 40.488 46.591 1.00 10.69 ? 80  LEU C CB    1 
ATOM   3051 C  CG    . LEU C 1 88  ? -12.140 40.149 48.083 1.00 11.08 ? 80  LEU C CG    1 
ATOM   3052 C  CD1   . LEU C 1 88  ? -12.746 41.348 48.804 1.00 11.67 ? 80  LEU C CD1   1 
ATOM   3053 C  CD2   . LEU C 1 88  ? -12.995 38.900 48.228 1.00 11.64 ? 80  LEU C CD2   1 
ATOM   3054 N  N     . GLY C 1 89  ? -8.887  41.607 47.636 1.00 10.01 ? 81  GLY C N     1 
ATOM   3055 C  CA    . GLY C 1 89  ? -7.636  41.104 48.191 1.00 9.73  ? 81  GLY C CA    1 
ATOM   3056 C  C     . GLY C 1 89  ? -6.498  41.123 47.188 1.00 9.11  ? 81  GLY C C     1 
ATOM   3057 O  O     . GLY C 1 89  ? -5.552  40.363 47.332 1.00 9.36  ? 81  GLY C O     1 
ATOM   3058 N  N     . VAL C 1 90  ? -6.591  41.975 46.176 1.00 8.76  ? 82  VAL C N     1 
ATOM   3059 C  CA    . VAL C 1 90  ? -5.662  41.945 45.038 1.00 8.32  ? 82  VAL C CA    1 
ATOM   3060 C  C     . VAL C 1 90  ? -4.212  42.333 45.441 1.00 8.62  ? 82  VAL C C     1 
ATOM   3061 O  O     . VAL C 1 90  ? -3.264  41.847 44.840 1.00 8.11  ? 82  VAL C O     1 
ATOM   3062 C  CB    . VAL C 1 90  ? -6.170  42.767 43.831 1.00 8.08  ? 82  VAL C CB    1 
ATOM   3063 C  CG1   . VAL C 1 90  ? -6.085  44.274 44.096 1.00 8.00  ? 82  VAL C CG1   1 
ATOM   3064 C  CG2   . VAL C 1 90  ? -5.436  42.411 42.542 1.00 7.80  ? 82  VAL C CG2   1 
ATOM   3065 N  N     . VAL C 1 91  ? -4.036  43.161 46.475 1.00 9.19  ? 83  VAL C N     1 
ATOM   3066 C  CA    . VAL C 1 91  ? -2.660  43.515 46.914 1.00 9.51  ? 83  VAL C CA    1 
ATOM   3067 C  C     . VAL C 1 91  ? -1.921  42.279 47.411 1.00 9.78  ? 83  VAL C C     1 
ATOM   3068 O  O     . VAL C 1 91  ? -0.860  41.917 46.867 1.00 9.49  ? 83  VAL C O     1 
ATOM   3069 C  CB    . VAL C 1 91  ? -2.644  44.639 47.970 1.00 9.78  ? 83  VAL C CB    1 
ATOM   3070 C  CG1   . VAL C 1 91  ? -1.223  44.862 48.513 1.00 9.74  ? 83  VAL C CG1   1 
ATOM   3071 C  CG2   . VAL C 1 91  ? -3.191  45.915 47.354 1.00 9.42  ? 83  VAL C CG2   1 
ATOM   3072 N  N     . LYS C 1 92  ? -2.516  41.600 48.385 1.00 10.52 ? 84  LYS C N     1 
ATOM   3073 C  CA    . LYS C 1 92  ? -1.936  40.369 48.917 1.00 11.14 ? 84  LYS C CA    1 
ATOM   3074 C  C     . LYS C 1 92  ? -1.903  39.278 47.845 1.00 10.26 ? 84  LYS C C     1 
ATOM   3075 O  O     . LYS C 1 92  ? -0.885  38.580 47.673 1.00 9.79  ? 84  LYS C O     1 
ATOM   3076 C  CB    . LYS C 1 92  ? -2.717  39.888 50.129 1.00 12.72 ? 84  LYS C CB    1 
ATOM   3077 C  CG    . LYS C 1 92  ? -2.217  38.573 50.709 1.00 14.55 ? 84  LYS C CG    1 
ATOM   3078 C  CD    . LYS C 1 92  ? -3.155  38.040 51.796 1.00 16.70 ? 84  LYS C CD    1 
ATOM   3079 C  CE    . LYS C 1 92  ? -2.741  36.623 52.248 1.00 17.88 ? 84  LYS C CE    1 
ATOM   3080 N  NZ    . LYS C 1 92  ? -3.420  35.559 51.459 1.00 19.61 ? 84  LYS C NZ    1 
ATOM   3081 N  N     . GLY C 1 93  ? -3.012  39.149 47.125 1.00 9.63  ? 85  GLY C N     1 
ATOM   3082 C  CA    . GLY C 1 93  ? -3.164  38.081 46.141 1.00 9.42  ? 85  GLY C CA    1 
ATOM   3083 C  C     . GLY C 1 93  ? -2.174  38.208 44.983 1.00 8.90  ? 85  GLY C C     1 
ATOM   3084 O  O     . GLY C 1 93  ? -1.669  37.207 44.472 1.00 8.82  ? 85  GLY C O     1 
ATOM   3085 N  N     . GLY C 1 94  ? -1.915  39.427 44.548 1.00 8.48  ? 86  GLY C N     1 
ATOM   3086 C  CA    . GLY C 1 94  ? -0.947  39.652 43.498 1.00 8.43  ? 86  GLY C CA    1 
ATOM   3087 C  C     . GLY C 1 94  ? 0.428   39.187 43.917 1.00 8.45  ? 86  GLY C C     1 
ATOM   3088 O  O     . GLY C 1 94  ? 1.129   38.524 43.154 1.00 8.32  ? 86  GLY C O     1 
ATOM   3089 N  N     . ARG C 1 95  ? 0.805   39.512 45.146 1.00 8.77  ? 87  ARG C N     1 
ATOM   3090 C  CA    . ARG C 1 95  ? 2.092   39.083 45.686 1.00 9.04  ? 87  ARG C CA    1 
ATOM   3091 C  C     . ARG C 1 95  ? 2.183   37.572 45.800 1.00 8.65  ? 87  ARG C C     1 
ATOM   3092 O  O     . ARG C 1 95  ? 3.225   37.005 45.539 1.00 8.38  ? 87  ARG C O     1 
ATOM   3093 C  CB    . ARG C 1 95  ? 2.378   39.771 47.007 1.00 10.04 ? 87  ARG C CB    1 
ATOM   3094 C  CG    . ARG C 1 95  ? 2.755   41.220 46.750 1.00 10.87 ? 87  ARG C CG    1 
ATOM   3095 C  CD    . ARG C 1 95  ? 3.030   41.950 48.030 1.00 12.06 ? 87  ARG C CD    1 
ATOM   3096 N  NE    . ARG C 1 95  ? 4.243   41.512 48.733 1.00 12.58 ? 87  ARG C NE    1 
ATOM   3097 C  CZ    . ARG C 1 95  ? 5.461   42.047 48.591 1.00 13.19 ? 87  ARG C CZ    1 
ATOM   3098 N  NH1   . ARG C 1 95  ? 5.716   43.032 47.711 1.00 13.10 ? 87  ARG C NH1   1 
ATOM   3099 N  NH2   . ARG C 1 95  ? 6.454   41.572 49.337 1.00 13.43 ? 87  ARG C NH2   1 
ATOM   3100 N  N     . VAL C 1 96  ? 1.085   36.918 46.143 1.00 8.29  ? 88  VAL C N     1 
ATOM   3101 C  CA    . VAL C 1 96  ? 1.080   35.449 46.167 1.00 8.08  ? 88  VAL C CA    1 
ATOM   3102 C  C     . VAL C 1 96  ? 1.340   34.911 44.741 1.00 7.70  ? 88  VAL C C     1 
ATOM   3103 O  O     . VAL C 1 96  ? 2.122   33.977 44.555 1.00 7.54  ? 88  VAL C O     1 
ATOM   3104 C  CB    . VAL C 1 96  ? -0.219  34.931 46.797 1.00 8.30  ? 88  VAL C CB    1 
ATOM   3105 C  CG1   . VAL C 1 96  ? -0.373  33.423 46.561 1.00 8.26  ? 88  VAL C CG1   1 
ATOM   3106 C  CG2   . VAL C 1 96  ? -0.252  35.298 48.303 1.00 8.67  ? 88  VAL C CG2   1 
ATOM   3107 N  N     . LEU C 1 97  ? 0.758   35.554 43.737 1.00 7.25  ? 89  LEU C N     1 
ATOM   3108 C  CA    . LEU C 1 97  ? 0.949   35.118 42.359 1.00 7.20  ? 89  LEU C CA    1 
ATOM   3109 C  C     . LEU C 1 97  ? 2.404   35.313 41.956 1.00 7.11  ? 89  LEU C C     1 
ATOM   3110 O  O     . LEU C 1 97  ? 2.948   34.488 41.251 1.00 7.08  ? 89  LEU C O     1 
ATOM   3111 C  CB    . LEU C 1 97  ? 0.052   35.850 41.358 1.00 7.01  ? 89  LEU C CB    1 
ATOM   3112 C  CG    . LEU C 1 97  ? -1.459  35.595 41.375 1.00 7.14  ? 89  LEU C CG    1 
ATOM   3113 C  CD1   . LEU C 1 97  ? -2.117  36.420 40.258 1.00 6.88  ? 89  LEU C CD1   1 
ATOM   3114 C  CD2   . LEU C 1 97  ? -1.763  34.111 41.246 1.00 7.36  ? 89  LEU C CD2   1 
ATOM   3115 N  N     . LEU C 1 98  ? 3.023   36.386 42.440 1.00 7.05  ? 90  LEU C N     1 
ATOM   3116 C  CA    . LEU C 1 98  ? 4.421   36.647 42.109 1.00 7.20  ? 90  LEU C CA    1 
ATOM   3117 C  C     . LEU C 1 98  ? 5.387   35.657 42.740 1.00 7.58  ? 90  LEU C C     1 
ATOM   3118 O  O     . LEU C 1 98  ? 6.408   35.308 42.132 1.00 7.55  ? 90  LEU C O     1 
ATOM   3119 C  CB    . LEU C 1 98  ? 4.837   38.047 42.513 1.00 7.16  ? 90  LEU C CB    1 
ATOM   3120 C  CG    . LEU C 1 98  ? 4.060   39.267 42.024 1.00 6.99  ? 90  LEU C CG    1 
ATOM   3121 C  CD1   . LEU C 1 98  ? 4.856   40.540 42.407 1.00 6.91  ? 90  LEU C CD1   1 
ATOM   3122 C  CD2   . LEU C 1 98  ? 3.764   39.219 40.525 1.00 6.80  ? 90  LEU C CD2   1 
ATOM   3123 N  N     . GLY C 1 99  ? 5.088   35.255 43.980 1.00 7.87  ? 91  GLY C N     1 
ATOM   3124 C  CA    . GLY C 1 99  ? 5.968   34.393 44.755 1.00 8.39  ? 91  GLY C CA    1 
ATOM   3125 C  C     . GLY C 1 99  ? 6.975   35.181 45.571 1.00 8.79  ? 91  GLY C C     1 
ATOM   3126 O  O     . GLY C 1 99  ? 7.060   36.409 45.505 1.00 8.89  ? 91  GLY C O     1 
ATOM   3127 N  N     . ALA C 1 100 ? 7.728   34.459 46.374 1.00 9.48  ? 92  ALA C N     1 
ATOM   3128 C  CA    . ALA C 1 100 ? 8.687   35.048 47.303 1.00 9.83  ? 92  ALA C CA    1 
ATOM   3129 C  C     . ALA C 1 100 ? 9.675   35.965 46.581 1.00 10.04 ? 92  ALA C C     1 
ATOM   3130 O  O     . ALA C 1 100 ? 10.080  35.689 45.452 1.00 10.07 ? 92  ALA C O     1 
ATOM   3131 C  CB    . ALA C 1 100 ? 9.429   33.934 48.030 1.00 10.35 ? 92  ALA C CB    1 
ATOM   3132 N  N     . THR C 1 101 ? 10.074  37.034 47.254 1.00 10.10 ? 93  THR C N     1 
ATOM   3133 C  CA    . THR C 1 101 ? 10.989  38.042 46.706 1.00 10.22 ? 93  THR C CA    1 
ATOM   3134 C  C     . THR C 1 101 ? 12.226  37.438 46.089 1.00 10.22 ? 93  THR C C     1 
ATOM   3135 O  O     . THR C 1 101 ? 12.581  37.770 44.944 1.00 9.94  ? 93  THR C O     1 
ATOM   3136 C  CB    . THR C 1 101 ? 11.406  39.009 47.809 1.00 10.64 ? 93  THR C CB    1 
ATOM   3137 O  OG1   . THR C 1 101 ? 10.225  39.490 48.463 1.00 10.78 ? 93  THR C OG1   1 
ATOM   3138 C  CG2   . THR C 1 101 ? 12.208  40.189 47.250 1.00 10.68 ? 93  THR C CG2   1 
ATOM   3139 N  N     . ASN C 1 102 ? 12.879  36.575 46.854 1.00 10.57 ? 94  ASN C N     1 
ATOM   3140 C  CA    . ASN C 1 102 ? 14.007  35.795 46.371 1.00 10.85 ? 94  ASN C CA    1 
ATOM   3141 C  C     . ASN C 1 102 ? 13.492  34.520 45.727 1.00 10.61 ? 94  ASN C C     1 
ATOM   3142 O  O     . ASN C 1 102 ? 12.901  33.666 46.398 1.00 10.59 ? 94  ASN C O     1 
ATOM   3143 C  CB    . ASN C 1 102 ? 14.950  35.456 47.516 1.00 11.73 ? 94  ASN C CB    1 
ATOM   3144 C  CG    . ASN C 1 102 ? 16.207  34.752 47.046 1.00 12.10 ? 94  ASN C CG    1 
ATOM   3145 O  OD1   . ASN C 1 102 ? 16.253  34.191 45.954 1.00 12.01 ? 94  ASN C OD1   1 
ATOM   3146 N  ND2   . ASN C 1 102 ? 17.231  34.761 47.888 1.00 12.97 ? 94  ASN C ND2   1 
ATOM   3147 N  N     . PRO C 1 103 ? 13.696  34.379 44.410 1.00 10.26 ? 95  PRO C N     1 
ATOM   3148 C  CA    . PRO C 1 103 ? 13.182  33.212 43.720 1.00 10.29 ? 95  PRO C CA    1 
ATOM   3149 C  C     . PRO C 1 103 ? 13.642  31.886 44.285 1.00 10.72 ? 95  PRO C C     1 
ATOM   3150 O  O     . PRO C 1 103 ? 12.917  30.909 44.136 1.00 10.93 ? 95  PRO C O     1 
ATOM   3151 C  CB    . PRO C 1 103 ? 13.705  33.379 42.277 1.00 10.09 ? 95  PRO C CB    1 
ATOM   3152 C  CG    . PRO C 1 103 ? 13.883  34.857 42.134 1.00 9.86  ? 95  PRO C CG    1 
ATOM   3153 C  CD    . PRO C 1 103 ? 14.386  35.290 43.483 1.00 10.09 ? 95  PRO C CD    1 
ATOM   3154 N  N     . ALA C 1 104 ? 14.791  31.847 44.953 1.00 10.95 ? 96  ALA C N     1 
ATOM   3155 C  CA    . ALA C 1 104 ? 15.257  30.584 45.597 1.00 11.55 ? 96  ALA C CA    1 
ATOM   3156 C  C     . ALA C 1 104 ? 14.289  30.133 46.685 1.00 11.69 ? 96  ALA C C     1 
ATOM   3157 O  O     . ALA C 1 104 ? 14.230  28.949 47.006 1.00 12.19 ? 96  ALA C O     1 
ATOM   3158 C  CB    . ALA C 1 104 ? 16.652  30.733 46.166 1.00 11.93 ? 96  ALA C CB    1 
ATOM   3159 N  N     . ASP C 1 105 ? 13.516  31.084 47.216 1.00 11.31 ? 97  ASP C N     1 
ATOM   3160 C  CA    . ASP C 1 105 ? 12.495  30.813 48.233 1.00 11.21 ? 97  ASP C CA    1 
ATOM   3161 C  C     . ASP C 1 105 ? 11.084  30.651 47.659 1.00 10.73 ? 97  ASP C C     1 
ATOM   3162 O  O     . ASP C 1 105 ? 10.171  30.358 48.435 1.00 10.99 ? 97  ASP C O     1 
ATOM   3163 C  CB    . ASP C 1 105 ? 12.433  31.970 49.241 1.00 11.36 ? 97  ASP C CB    1 
ATOM   3164 C  CG    . ASP C 1 105 ? 13.762  32.206 49.973 1.00 11.87 ? 97  ASP C CG    1 
ATOM   3165 O  OD1   . ASP C 1 105 ? 14.437  31.225 50.287 1.00 12.74 ? 97  ASP C OD1   1 
ATOM   3166 O  OD2   . ASP C 1 105 ? 14.118  33.363 50.232 1.00 11.50 ? 97  ASP C OD2   1 
ATOM   3167 N  N     . SER C 1 106 ? 10.900  30.863 46.349 1.00 9.95  ? 98  SER C N     1 
ATOM   3168 C  CA    A SER C 1 106 ? 9.577   30.854 45.730 0.50 9.76  ? 98  SER C CA    1 
ATOM   3169 C  CA    B SER C 1 106 ? 9.567   30.847 45.750 0.50 9.64  ? 98  SER C CA    1 
ATOM   3170 C  C     . SER C 1 106 ? 9.208   29.437 45.349 1.00 9.81  ? 98  SER C C     1 
ATOM   3171 O  O     . SER C 1 106 ? 10.080  28.618 45.109 1.00 10.34 ? 98  SER C O     1 
ATOM   3172 C  CB    A SER C 1 106 ? 9.541   31.727 44.471 0.50 9.50  ? 98  SER C CB    1 
ATOM   3173 C  CB    B SER C 1 106 ? 9.483   31.739 44.513 0.50 9.21  ? 98  SER C CB    1 
ATOM   3174 O  OG    A SER C 1 106 ? 10.226  32.954 44.681 0.50 9.73  ? 98  SER C OG    1 
ATOM   3175 O  OG    B SER C 1 106 ? 10.358  31.275 43.504 0.50 9.20  ? 98  SER C OG    1 
ATOM   3176 N  N     . LEU C 1 107 ? 7.922   29.170 45.299 1.00 9.50  ? 99  LEU C N     1 
ATOM   3177 C  CA    . LEU C 1 107 ? 7.451   27.850 44.987 1.00 9.65  ? 99  LEU C CA    1 
ATOM   3178 C  C     . LEU C 1 107 ? 6.989   27.730 43.519 1.00 9.07  ? 99  LEU C C     1 
ATOM   3179 O  O     . LEU C 1 107 ? 6.443   28.684 42.931 1.00 8.55  ? 99  LEU C O     1 
ATOM   3180 C  CB    . LEU C 1 107 ? 6.334   27.472 45.947 1.00 9.97  ? 99  LEU C CB    1 
ATOM   3181 C  CG    . LEU C 1 107 ? 6.713   27.358 47.426 1.00 10.63 ? 99  LEU C CG    1 
ATOM   3182 C  CD1   . LEU C 1 107 ? 5.580   26.618 48.150 1.00 11.16 ? 99  LEU C CD1   1 
ATOM   3183 C  CD2   . LEU C 1 107 ? 8.046   26.621 47.645 1.00 11.40 ? 99  LEU C CD2   1 
ATOM   3184 N  N     . PRO C 1 108 ? 7.188   26.549 42.929 1.00 9.11  ? 100 PRO C N     1 
ATOM   3185 C  CA    . PRO C 1 108 ? 6.647   26.314 41.601 1.00 9.00  ? 100 PRO C CA    1 
ATOM   3186 C  C     . PRO C 1 108 ? 5.153   26.630 41.597 1.00 8.70  ? 100 PRO C C     1 
ATOM   3187 O  O     . PRO C 1 108 ? 4.486   26.386 42.604 1.00 8.77  ? 100 PRO C O     1 
ATOM   3188 C  CB    . PRO C 1 108 ? 6.909   24.810 41.368 1.00 9.35  ? 100 PRO C CB    1 
ATOM   3189 C  CG    . PRO C 1 108 ? 8.052   24.482 42.253 1.00 9.75  ? 100 PRO C CG    1 
ATOM   3190 C  CD    . PRO C 1 108 ? 7.860   25.344 43.469 1.00 9.71  ? 100 PRO C CD    1 
ATOM   3191 N  N     . GLY C 1 109 ? 4.636   27.164 40.486 1.00 8.34  ? 101 GLY C N     1 
ATOM   3192 C  CA    . GLY C 1 109 ? 3.285   27.703 40.462 1.00 8.10  ? 101 GLY C CA    1 
ATOM   3193 C  C     . GLY C 1 109 ? 3.265   29.215 40.439 1.00 7.75  ? 101 GLY C C     1 
ATOM   3194 O  O     . GLY C 1 109 ? 2.388   29.842 39.809 1.00 7.78  ? 101 GLY C O     1 
ATOM   3195 N  N     . THR C 1 110 ? 4.229   29.828 41.114 1.00 7.57  ? 102 THR C N     1 
ATOM   3196 C  CA    . THR C 1 110 ? 4.323   31.271 41.116 1.00 7.29  ? 102 THR C CA    1 
ATOM   3197 C  C     . THR C 1 110 ? 5.180   31.738 39.974 1.00 7.27  ? 102 THR C C     1 
ATOM   3198 O  O     . THR C 1 110 ? 5.938   30.961 39.396 1.00 7.71  ? 102 THR C O     1 
ATOM   3199 C  CB    . THR C 1 110 ? 4.946   31.785 42.418 1.00 7.20  ? 102 THR C CB    1 
ATOM   3200 O  OG1   . THR C 1 110 ? 6.308   31.360 42.467 1.00 7.22  ? 102 THR C OG1   1 
ATOM   3201 C  CG2   . THR C 1 110 ? 4.160   31.218 43.643 1.00 7.23  ? 102 THR C CG2   1 
ATOM   3202 N  N     . ILE C 1 111 ? 5.118   33.024 39.695 1.00 7.06  ? 103 ILE C N     1 
ATOM   3203 C  CA    . ILE C 1 111 ? 5.873   33.604 38.589 1.00 7.06  ? 103 ILE C CA    1 
ATOM   3204 C  C     . ILE C 1 111 ? 7.377   33.487 38.843 1.00 7.30  ? 103 ILE C C     1 
ATOM   3205 O  O     . ILE C 1 111 ? 8.104   33.055 37.986 1.00 7.33  ? 103 ILE C O     1 
ATOM   3206 C  CB    . ILE C 1 111 ? 5.467   35.084 38.388 1.00 6.82  ? 103 ILE C CB    1 
ATOM   3207 C  CG1   . ILE C 1 111 ? 4.063   35.155 37.778 1.00 6.67  ? 103 ILE C CG1   1 
ATOM   3208 C  CG2   . ILE C 1 111 ? 6.464   35.842 37.491 1.00 6.87  ? 103 ILE C CG2   1 
ATOM   3209 C  CD1   . ILE C 1 111 ? 3.308   36.473 38.027 1.00 6.27  ? 103 ILE C CD1   1 
ATOM   3210 N  N     . ARG C 1 112 ? 7.841   33.892 40.022 1.00 7.60  ? 104 ARG C N     1 
ATOM   3211 C  CA    . ARG C 1 112 ? 9.262   33.727 40.346 1.00 7.92  ? 104 ARG C CA    1 
ATOM   3212 C  C     . ARG C 1 112 ? 9.678   32.273 40.502 1.00 8.16  ? 104 ARG C C     1 
ATOM   3213 O  O     . ARG C 1 112 ? 10.775  31.866 40.088 1.00 8.37  ? 104 ARG C O     1 
ATOM   3214 C  CB    . ARG C 1 112 ? 9.607   34.498 41.593 1.00 8.15  ? 104 ARG C CB    1 
ATOM   3215 C  CG    . ARG C 1 112 ? 9.590   35.989 41.345 1.00 8.10  ? 104 ARG C CG    1 
ATOM   3216 C  CD    . ARG C 1 112 ? 9.550   36.733 42.642 1.00 8.28  ? 104 ARG C CD    1 
ATOM   3217 N  NE    . ARG C 1 112 ? 9.510   38.172 42.400 1.00 8.22  ? 104 ARG C NE    1 
ATOM   3218 C  CZ    . ARG C 1 112 ? 8.955   39.043 43.226 1.00 8.50  ? 104 ARG C CZ    1 
ATOM   3219 N  NH1   . ARG C 1 112 ? 8.391   38.646 44.372 1.00 8.80  ? 104 ARG C NH1   1 
ATOM   3220 N  NH2   . ARG C 1 112 ? 8.986   40.328 42.941 1.00 8.58  ? 104 ARG C NH2   1 
ATOM   3221 N  N     . GLY C 1 113 ? 8.808   31.471 41.087 1.00 8.18  ? 105 GLY C N     1 
ATOM   3222 C  CA    . GLY C 1 113 ? 9.058   30.025 41.158 1.00 8.44  ? 105 GLY C CA    1 
ATOM   3223 C  C     . GLY C 1 113 ? 9.255   29.342 39.819 1.00 8.59  ? 105 GLY C C     1 
ATOM   3224 O  O     . GLY C 1 113 ? 10.045  28.441 39.719 1.00 9.01  ? 105 GLY C O     1 
ATOM   3225 N  N     . ASP C 1 114 ? 8.526   29.788 38.797 1.00 8.32  ? 106 ASP C N     1 
ATOM   3226 C  CA    . ASP C 1 114 ? 8.530   29.144 37.505 1.00 8.33  ? 106 ASP C CA    1 
ATOM   3227 C  C     . ASP C 1 114 ? 9.578   29.728 36.607 1.00 8.18  ? 106 ASP C C     1 
ATOM   3228 O  O     . ASP C 1 114 ? 10.106  29.021 35.775 1.00 8.53  ? 106 ASP C O     1 
ATOM   3229 C  CB    . ASP C 1 114 ? 7.159   29.255 36.825 1.00 8.21  ? 106 ASP C CB    1 
ATOM   3230 C  CG    . ASP C 1 114 ? 6.083   28.435 37.521 1.00 8.38  ? 106 ASP C CG    1 
ATOM   3231 O  OD1   . ASP C 1 114 ? 6.431   27.523 38.315 1.00 8.75  ? 106 ASP C OD1   1 
ATOM   3232 O  OD2   . ASP C 1 114 ? 4.887   28.706 37.273 1.00 8.08  ? 106 ASP C OD2   1 
ATOM   3233 N  N     . PHE C 1 115 ? 9.908   31.005 36.780 1.00 8.11  ? 107 PHE C N     1 
ATOM   3234 C  CA    . PHE C 1 115 ? 10.673  31.739 35.762 1.00 8.04  ? 107 PHE C CA    1 
ATOM   3235 C  C     . PHE C 1 115 ? 11.930  32.474 36.201 1.00 8.25  ? 107 PHE C C     1 
ATOM   3236 O  O     . PHE C 1 115 ? 12.617  32.996 35.335 1.00 8.20  ? 107 PHE C O     1 
ATOM   3237 C  CB    . PHE C 1 115 ? 9.771   32.769 35.053 1.00 7.71  ? 107 PHE C CB    1 
ATOM   3238 C  CG    . PHE C 1 115 ? 8.546   32.181 34.425 1.00 7.60  ? 107 PHE C CG    1 
ATOM   3239 C  CD1   . PHE C 1 115 ? 8.648   31.216 33.444 1.00 7.80  ? 107 PHE C CD1   1 
ATOM   3240 C  CD2   . PHE C 1 115 ? 7.281   32.631 34.783 1.00 7.41  ? 107 PHE C CD2   1 
ATOM   3241 C  CE1   . PHE C 1 115 ? 7.499   30.683 32.847 1.00 7.70  ? 107 PHE C CE1   1 
ATOM   3242 C  CE2   . PHE C 1 115 ? 6.144   32.093 34.201 1.00 7.35  ? 107 PHE C CE2   1 
ATOM   3243 C  CZ    . PHE C 1 115 ? 6.258   31.123 33.224 1.00 7.49  ? 107 PHE C CZ    1 
ATOM   3244 N  N     . ALA C 1 116 ? 12.271  32.508 37.496 1.00 8.35  ? 108 ALA C N     1 
ATOM   3245 C  CA    . ALA C 1 116 ? 13.406  33.305 37.929 1.00 8.63  ? 108 ALA C CA    1 
ATOM   3246 C  C     . ALA C 1 116 ? 14.333  32.580 38.909 1.00 9.19  ? 108 ALA C C     1 
ATOM   3247 O  O     . ALA C 1 116 ? 13.942  31.600 39.575 1.00 9.26  ? 108 ALA C O     1 
ATOM   3248 C  CB    . ALA C 1 116 ? 12.925  34.661 38.489 1.00 8.32  ? 108 ALA C CB    1 
ATOM   3249 N  N     . VAL C 1 117 ? 15.590  33.033 38.952 1.00 9.71  ? 109 VAL C N     1 
ATOM   3250 C  CA    . VAL C 1 117 ? 16.628  32.395 39.792 1.00 10.32 ? 109 VAL C CA    1 
ATOM   3251 C  C     . VAL C 1 117 ? 17.173  33.312 40.886 1.00 10.78 ? 109 VAL C C     1 
ATOM   3252 O  O     . VAL C 1 117 ? 17.266  32.912 42.055 1.00 11.15 ? 109 VAL C O     1 
ATOM   3253 C  CB    . VAL C 1 117 ? 17.791  31.880 38.930 1.00 10.63 ? 109 VAL C CB    1 
ATOM   3254 C  CG1   . VAL C 1 117 ? 18.867  31.319 39.831 1.00 11.12 ? 109 VAL C CG1   1 
ATOM   3255 C  CG2   . VAL C 1 117 ? 17.266  30.801 37.972 1.00 10.76 ? 109 VAL C CG2   1 
ATOM   3256 N  N     . ASP C 1 118 ? 17.441  34.562 40.516 1.00 11.08 ? 110 ASP C N     1 
ATOM   3257 C  CA    . ASP C 1 118 ? 18.263  35.481 41.282 1.00 11.55 ? 110 ASP C CA    1 
ATOM   3258 C  C     . ASP C 1 118 ? 17.420  36.636 41.840 1.00 10.85 ? 110 ASP C C     1 
ATOM   3259 O  O     . ASP C 1 118 ? 16.563  37.195 41.140 1.00 9.71  ? 110 ASP C O     1 
ATOM   3260 C  CB    . ASP C 1 118 ? 19.318  36.029 40.320 1.00 12.78 ? 110 ASP C CB    1 
ATOM   3261 C  CG    . ASP C 1 118 ? 20.368  36.932 40.987 1.00 14.26 ? 110 ASP C CG    1 
ATOM   3262 O  OD1   . ASP C 1 118 ? 20.092  37.648 41.968 1.00 17.54 ? 110 ASP C OD1   1 
ATOM   3263 O  OD2   . ASP C 1 118 ? 21.482  36.978 40.479 1.00 15.25 ? 110 ASP C OD2   1 
ATOM   3264 N  N     . VAL C 1 119 ? 17.682  37.014 43.092 1.00 10.64 ? 111 VAL C N     1 
ATOM   3265 C  CA    . VAL C 1 119 ? 16.823  38.010 43.775 1.00 10.36 ? 111 VAL C CA    1 
ATOM   3266 C  C     . VAL C 1 119 ? 16.869  39.368 43.031 1.00 9.89  ? 111 VAL C C     1 
ATOM   3267 O  O     . VAL C 1 119 ? 15.878  40.104 42.969 1.00 9.56  ? 111 VAL C O     1 
ATOM   3268 C  CB    . VAL C 1 119 ? 17.172  38.133 45.281 1.00 10.55 ? 111 VAL C CB    1 
ATOM   3269 C  CG1   . VAL C 1 119 ? 18.598  38.648 45.475 1.00 10.89 ? 111 VAL C CG1   1 
ATOM   3270 C  CG2   . VAL C 1 119 ? 16.179  39.074 45.951 1.00 10.40 ? 111 VAL C CG2   1 
ATOM   3271 N  N     . GLY C 1 120 ? 18.005  39.655 42.390 1.00 10.00 ? 112 GLY C N     1 
ATOM   3272 C  CA    . GLY C 1 120 ? 18.183  40.876 41.590 1.00 9.85  ? 112 GLY C CA    1 
ATOM   3273 C  C     . GLY C 1 120 ? 17.649  40.804 40.166 1.00 9.61  ? 112 GLY C C     1 
ATOM   3274 O  O     . GLY C 1 120 ? 17.592  41.812 39.453 1.00 9.91  ? 112 GLY C O     1 
ATOM   3275 N  N     . ARG C 1 121 ? 17.233  39.613 39.753 1.00 9.50  ? 113 ARG C N     1 
ATOM   3276 C  CA    . ARG C 1 121 ? 16.609  39.411 38.446 1.00 9.23  ? 113 ARG C CA    1 
ATOM   3277 C  C     . ARG C 1 121 ? 15.345  38.589 38.664 1.00 8.79  ? 113 ARG C C     1 
ATOM   3278 O  O     . ARG C 1 121 ? 15.208  37.441 38.178 1.00 8.76  ? 113 ARG C O     1 
ATOM   3279 C  CB    . ARG C 1 121 ? 17.589  38.757 37.453 1.00 9.62  ? 113 ARG C CB    1 
ATOM   3280 C  CG    . ARG C 1 121 ? 18.864  39.569 37.179 1.00 10.17 ? 113 ARG C CG    1 
ATOM   3281 C  CD    . ARG C 1 121 ? 18.587  40.756 36.272 1.00 10.35 ? 113 ARG C CD    1 
ATOM   3282 N  NE    . ARG C 1 121 ? 19.819  41.460 35.922 1.00 11.14 ? 113 ARG C NE    1 
ATOM   3283 C  CZ    . ARG C 1 121 ? 20.362  42.440 36.662 1.00 11.26 ? 113 ARG C CZ    1 
ATOM   3284 N  NH1   . ARG C 1 121 ? 19.806  42.851 37.797 1.00 10.94 ? 113 ARG C NH1   1 
ATOM   3285 N  NH2   . ARG C 1 121 ? 21.469  43.013 36.260 1.00 11.90 ? 113 ARG C NH2   1 
ATOM   3286 N  N     . ASN C 1 122 ? 14.425  39.196 39.401 1.00 8.45  ? 114 ASN C N     1 
ATOM   3287 C  CA    . ASN C 1 122 ? 13.231  38.505 39.893 1.00 8.25  ? 114 ASN C CA    1 
ATOM   3288 C  C     . ASN C 1 122 ? 11.952  38.922 39.153 1.00 7.87  ? 114 ASN C C     1 
ATOM   3289 O  O     . ASN C 1 122 ? 10.817  38.762 39.684 1.00 7.57  ? 114 ASN C O     1 
ATOM   3290 C  CB    . ASN C 1 122 ? 13.125  38.627 41.436 1.00 8.32  ? 114 ASN C CB    1 
ATOM   3291 C  CG    . ASN C 1 122 ? 12.778  40.021 41.911 1.00 8.28  ? 114 ASN C CG    1 
ATOM   3292 O  OD1   . ASN C 1 122 ? 12.836  40.994 41.160 1.00 8.21  ? 114 ASN C OD1   1 
ATOM   3293 N  ND2   . ASN C 1 122 ? 12.373  40.118 43.169 1.00 8.14  ? 114 ASN C ND2   1 
ATOM   3294 N  N     . VAL C 1 123 ? 12.188  39.456 37.947 1.00 7.80  ? 115 VAL C N     1 
ATOM   3295 C  CA    A VAL C 1 123 ? 11.187  39.546 36.864 0.50 7.80  ? 115 VAL C CA    1 
ATOM   3296 C  CA    B VAL C 1 123 ? 11.221  39.626 36.842 0.50 7.77  ? 115 VAL C CA    1 
ATOM   3297 C  C     . VAL C 1 123 ? 10.019  40.534 37.082 1.00 7.73  ? 115 VAL C C     1 
ATOM   3298 O  O     . VAL C 1 123 ? 9.438   41.043 36.118 1.00 7.54  ? 115 VAL C O     1 
ATOM   3299 C  CB    A VAL C 1 123 ? 10.674  38.121 36.506 0.50 7.90  ? 115 VAL C CB    1 
ATOM   3300 C  CB    B VAL C 1 123 ? 10.736  38.280 36.258 0.50 7.84  ? 115 VAL C CB    1 
ATOM   3301 C  CG1   A VAL C 1 123 ? 9.290   38.142 35.876 0.50 7.72  ? 115 VAL C CG1   1 
ATOM   3302 C  CG1   B VAL C 1 123 ? 11.920  37.343 36.029 0.50 8.05  ? 115 VAL C CG1   1 
ATOM   3303 C  CG2   A VAL C 1 123 ? 11.668  37.437 35.560 0.50 8.03  ? 115 VAL C CG2   1 
ATOM   3304 C  CG2   B VAL C 1 123 ? 9.666   37.627 37.125 0.50 7.63  ? 115 VAL C CG2   1 
ATOM   3305 N  N     . CYS C 1 124 ? 9.674   40.805 38.331 1.00 7.98  ? 116 CYS C N     1 
ATOM   3306 C  CA    . CYS C 1 124 ? 8.434   41.553 38.594 1.00 8.23  ? 116 CYS C CA    1 
ATOM   3307 C  C     . CYS C 1 124 ? 8.439   42.294 39.937 1.00 8.14  ? 116 CYS C C     1 
ATOM   3308 O  O     . CYS C 1 124 ? 9.338   42.103 40.771 1.00 8.44  ? 116 CYS C O     1 
ATOM   3309 C  CB    . CYS C 1 124 ? 7.261   40.576 38.506 1.00 8.82  ? 116 CYS C CB    1 
ATOM   3310 S  SG    . CYS C 1 124 ? 7.364   39.219 39.699 1.00 9.48  ? 116 CYS C SG    1 
ATOM   3311 N  N     . HIS C 1 125 ? 7.466   43.192 40.105 1.00 7.85  ? 117 HIS C N     1 
ATOM   3312 C  CA    . HIS C 1 125 ? 7.243   43.950 41.343 1.00 7.86  ? 117 HIS C CA    1 
ATOM   3313 C  C     . HIS C 1 125 ? 5.777   43.919 41.656 1.00 7.80  ? 117 HIS C C     1 
ATOM   3314 O  O     . HIS C 1 125 ? 4.972   43.972 40.746 1.00 7.70  ? 117 HIS C O     1 
ATOM   3315 C  CB    . HIS C 1 125 ? 7.675   45.405 41.180 1.00 7.72  ? 117 HIS C CB    1 
ATOM   3316 C  CG    . HIS C 1 125 ? 7.043   46.331 42.172 1.00 7.85  ? 117 HIS C CG    1 
ATOM   3317 N  ND1   . HIS C 1 125 ? 7.579   46.572 43.399 1.00 7.75  ? 117 HIS C ND1   1 
ATOM   3318 C  CD2   . HIS C 1 125 ? 5.836   47.042 42.123 1.00 7.56  ? 117 HIS C CD2   1 
ATOM   3319 C  CE1   . HIS C 1 125 ? 6.775   47.398 44.078 1.00 7.90  ? 117 HIS C CE1   1 
ATOM   3320 N  NE2   . HIS C 1 125 ? 5.700   47.675 43.313 1.00 7.80  ? 117 HIS C NE2   1 
ATOM   3321 N  N     . GLY C 1 126 ? 5.428   43.857 42.941 1.00 8.10  ? 118 GLY C N     1 
ATOM   3322 C  CA    . GLY C 1 126 ? 4.061   44.118 43.397 1.00 8.23  ? 118 GLY C CA    1 
ATOM   3323 C  C     . GLY C 1 126 ? 4.000   44.950 44.661 1.00 8.45  ? 118 GLY C C     1 
ATOM   3324 O  O     . GLY C 1 126 ? 4.802   44.767 45.549 1.00 8.46  ? 118 GLY C O     1 
ATOM   3325 N  N     . SER C 1 127 ? 3.037   45.865 44.748 1.00 8.74  ? 119 SER C N     1 
ATOM   3326 C  CA    . SER C 1 127 ? 2.875   46.716 45.920 1.00 8.99  ? 119 SER C CA    1 
ATOM   3327 C  C     . SER C 1 127 ? 2.727   45.850 47.159 1.00 9.42  ? 119 SER C C     1 
ATOM   3328 O  O     . SER C 1 127 ? 2.106   44.807 47.124 1.00 9.28  ? 119 SER C O     1 
ATOM   3329 C  CB    . SER C 1 127 ? 1.640   47.634 45.772 1.00 9.00  ? 119 SER C CB    1 
ATOM   3330 O  OG    . SER C 1 127 ? 1.620   48.302 44.499 1.00 8.52  ? 119 SER C OG    1 
ATOM   3331 N  N     . ASP C 1 128 ? 3.286   46.308 48.268 1.00 10.37 ? 120 ASP C N     1 
ATOM   3332 C  CA    . ASP C 1 128 ? 3.282   45.495 49.470 1.00 10.82 ? 120 ASP C CA    1 
ATOM   3333 C  C     . ASP C 1 128 ? 2.158   45.767 50.445 1.00 10.99 ? 120 ASP C C     1 
ATOM   3334 O  O     . ASP C 1 128 ? 2.067   45.074 51.433 1.00 10.64 ? 120 ASP C O     1 
ATOM   3335 C  CB    . ASP C 1 128 ? 4.630   45.557 50.182 1.00 11.47 ? 120 ASP C CB    1 
ATOM   3336 C  CG    . ASP C 1 128 ? 4.945   46.910 50.740 1.00 12.24 ? 120 ASP C CG    1 
ATOM   3337 O  OD1   . ASP C 1 128 ? 4.034   47.736 50.962 1.00 12.65 ? 120 ASP C OD1   1 
ATOM   3338 O  OD2   . ASP C 1 128 ? 6.151   47.161 50.971 1.00 13.33 ? 120 ASP C OD2   1 
ATOM   3339 N  N     . SER C 1 129 ? 1.335   46.780 50.196 1.00 11.19 ? 121 SER C N     1 
ATOM   3340 C  CA    . SER C 1 129 ? 0.206   47.057 51.089 1.00 11.57 ? 121 SER C CA    1 
ATOM   3341 C  C     . SER C 1 129 ? -0.821  47.884 50.363 1.00 11.58 ? 121 SER C C     1 
ATOM   3342 O  O     . SER C 1 129 ? -0.529  48.419 49.296 1.00 11.02 ? 121 SER C O     1 
ATOM   3343 C  CB    . SER C 1 129 ? 0.656   47.809 52.354 1.00 12.23 ? 121 SER C CB    1 
ATOM   3344 O  OG    . SER C 1 129 ? 0.912   49.186 52.091 1.00 11.94 ? 121 SER C OG    1 
ATOM   3345 N  N     . VAL C 1 130 ? -2.015  48.013 50.951 1.00 12.05 ? 122 VAL C N     1 
ATOM   3346 C  CA    . VAL C 1 130 ? -3.059  48.834 50.361 1.00 12.31 ? 122 VAL C CA    1 
ATOM   3347 C  C     . VAL C 1 130 ? -2.557  50.283 50.210 1.00 12.99 ? 122 VAL C C     1 
ATOM   3348 O  O     . VAL C 1 130 ? -2.675  50.907 49.143 1.00 12.35 ? 122 VAL C O     1 
ATOM   3349 C  CB    . VAL C 1 130 ? -4.363  48.760 51.187 1.00 12.78 ? 122 VAL C CB    1 
ATOM   3350 C  CG1   . VAL C 1 130 ? -5.337  49.873 50.782 1.00 12.80 ? 122 VAL C CG1   1 
ATOM   3351 C  CG2   . VAL C 1 130 ? -4.998  47.386 51.030 1.00 12.57 ? 122 VAL C CG2   1 
ATOM   3352 N  N     . GLU C 1 131 ? -1.959  50.812 51.265 1.00 14.42 ? 123 GLU C N     1 
ATOM   3353 C  CA    . GLU C 1 131 ? -1.509  52.219 51.209 1.00 15.85 ? 123 GLU C CA    1 
ATOM   3354 C  C     . GLU C 1 131 ? -0.356  52.410 50.218 1.00 14.07 ? 123 GLU C C     1 
ATOM   3355 O  O     . GLU C 1 131 ? -0.380  53.365 49.478 1.00 13.54 ? 123 GLU C O     1 
ATOM   3356 C  CB    . GLU C 1 131 ? -1.176  52.776 52.588 1.00 18.59 ? 123 GLU C CB    1 
ATOM   3357 C  CG    . GLU C 1 131 ? -2.420  53.136 53.427 1.00 22.15 ? 123 GLU C CG    1 
ATOM   3358 C  CD    . GLU C 1 131 ? -3.523  53.889 52.646 1.00 24.87 ? 123 GLU C CD    1 
ATOM   3359 O  OE1   . GLU C 1 131 ? -3.351  55.091 52.314 1.00 28.13 ? 123 GLU C OE1   1 
ATOM   3360 O  OE2   . GLU C 1 131 ? -4.585  53.275 52.354 1.00 29.46 ? 123 GLU C OE2   1 
ATOM   3361 N  N     . SER C 1 132 ? 0.621   51.497 50.169 1.00 13.28 ? 124 SER C N     1 
ATOM   3362 C  CA    . SER C 1 132 ? 1.719   51.676 49.191 1.00 12.90 ? 124 SER C CA    1 
ATOM   3363 C  C     . SER C 1 132 ? 1.205   51.482 47.754 1.00 11.93 ? 124 SER C C     1 
ATOM   3364 O  O     . SER C 1 132 ? 1.717   52.119 46.818 1.00 11.60 ? 124 SER C O     1 
ATOM   3365 C  CB    . SER C 1 132 ? 2.928   50.773 49.476 1.00 13.22 ? 124 SER C CB    1 
ATOM   3366 O  OG    . SER C 1 132 ? 2.617   49.419 49.238 1.00 12.98 ? 124 SER C OG    1 
ATOM   3367 N  N     . ALA C 1 133 ? 0.187   50.638 47.567 1.00 11.13 ? 125 ALA C N     1 
ATOM   3368 C  CA    . ALA C 1 133 ? -0.392  50.444 46.214 1.00 10.83 ? 125 ALA C CA    1 
ATOM   3369 C  C     . ALA C 1 133 ? -1.018  51.735 45.732 1.00 10.87 ? 125 ALA C C     1 
ATOM   3370 O  O     . ALA C 1 133 ? -0.836  52.143 44.584 1.00 10.37 ? 125 ALA C O     1 
ATOM   3371 C  CB    . ALA C 1 133 ? -1.413  49.314 46.186 1.00 10.17 ? 125 ALA C CB    1 
ATOM   3372 N  N     . LYS C 1 134 ? -1.758  52.398 46.619 1.00 11.85 ? 126 LYS C N     1 
ATOM   3373 C  CA    . LYS C 1 134 ? -2.306  53.719 46.294 1.00 12.47 ? 126 LYS C CA    1 
ATOM   3374 C  C     . LYS C 1 134 ? -1.211  54.709 45.892 1.00 12.05 ? 126 LYS C C     1 
ATOM   3375 O  O     . LYS C 1 134 ? -1.349  55.478 44.909 1.00 11.92 ? 126 LYS C O     1 
ATOM   3376 C  CB    . LYS C 1 134 ? -3.125  54.271 47.474 1.00 14.00 ? 126 LYS C CB    1 
ATOM   3377 C  CG    . LYS C 1 134 ? -4.427  53.534 47.703 1.00 15.10 ? 126 LYS C CG    1 
ATOM   3378 C  CD    . LYS C 1 134 ? -5.250  54.110 48.846 1.00 16.97 ? 126 LYS C CD    1 
ATOM   3379 C  CE    . LYS C 1 134 ? -6.525  53.284 49.044 1.00 18.28 ? 126 LYS C CE    1 
ATOM   3380 N  NZ    . LYS C 1 134 ? -7.253  53.684 50.298 1.00 19.95 ? 126 LYS C NZ    1 
ATOM   3381 N  N     . ARG C 1 135 ? -0.116  54.707 46.643 1.00 11.70 ? 127 ARG C N     1 
ATOM   3382 C  CA    . ARG C 1 135 ? 0.979   55.638 46.362 1.00 11.22 ? 127 ARG C CA    1 
ATOM   3383 C  C     . ARG C 1 135 ? 1.608   55.293 45.003 1.00 10.62 ? 127 ARG C C     1 
ATOM   3384 O  O     . ARG C 1 135 ? 1.884   56.179 44.194 1.00 10.51 ? 127 ARG C O     1 
ATOM   3385 C  CB    . ARG C 1 135 ? 2.017   55.662 47.503 1.00 11.44 ? 127 ARG C CB    1 
ATOM   3386 N  N     . GLU C 1 136 ? 1.799   54.009 44.732 1.00 9.98  ? 128 GLU C N     1 
ATOM   3387 C  CA    . GLU C 1 136 ? 2.452   53.585 43.500 1.00 9.66  ? 128 GLU C CA    1 
ATOM   3388 C  C     . GLU C 1 136 ? 1.582   53.853 42.265 1.00 9.57  ? 128 GLU C C     1 
ATOM   3389 O  O     . GLU C 1 136 ? 2.083   54.315 41.245 1.00 9.45  ? 128 GLU C O     1 
ATOM   3390 C  CB    . GLU C 1 136 ? 2.905   52.127 43.597 1.00 9.18  ? 128 GLU C CB    1 
ATOM   3391 C  CG    . GLU C 1 136 ? 4.068   51.943 44.572 1.00 9.21  ? 128 GLU C CG    1 
ATOM   3392 C  CD    . GLU C 1 136 ? 4.439   50.492 44.802 1.00 8.89  ? 128 GLU C CD    1 
ATOM   3393 O  OE1   . GLU C 1 136 ? 3.878   49.601 44.156 1.00 8.52  ? 128 GLU C OE1   1 
ATOM   3394 O  OE2   . GLU C 1 136 ? 5.334   50.241 45.621 1.00 8.87  ? 128 GLU C OE2   1 
ATOM   3395 N  N     . ILE C 1 137 ? 0.282   53.582 42.369 1.00 9.61  ? 129 ILE C N     1 
ATOM   3396 C  CA    . ILE C 1 137 ? -0.645  53.838 41.289 1.00 9.64  ? 129 ILE C CA    1 
ATOM   3397 C  C     . ILE C 1 137 ? -0.598  55.327 40.935 1.00 10.32 ? 129 ILE C C     1 
ATOM   3398 O  O     . ILE C 1 137 ? -0.402  55.696 39.757 1.00 10.30 ? 129 ILE C O     1 
ATOM   3399 C  CB    . ILE C 1 137 ? -2.067  53.365 41.647 1.00 9.57  ? 129 ILE C CB    1 
ATOM   3400 C  CG1   . ILE C 1 137 ? -2.077  51.826 41.739 1.00 9.35  ? 129 ILE C CG1   1 
ATOM   3401 C  CG2   . ILE C 1 137 ? -3.074  53.860 40.622 1.00 9.68  ? 129 ILE C CG2   1 
ATOM   3402 C  CD1   . ILE C 1 137 ? -3.327  51.233 42.399 1.00 9.31  ? 129 ILE C CD1   1 
ATOM   3403 N  N     . ALA C 1 138 ? -0.696  56.175 41.949 1.00 10.65 ? 130 ALA C N     1 
ATOM   3404 C  CA    . ALA C 1 138 ? -0.675  57.635 41.741 1.00 11.31 ? 130 ALA C CA    1 
ATOM   3405 C  C     . ALA C 1 138 ? 0.671   58.107 41.190 1.00 11.69 ? 130 ALA C C     1 
ATOM   3406 O  O     . ALA C 1 138 ? 0.716   59.068 40.432 1.00 12.50 ? 130 ALA C O     1 
ATOM   3407 C  CB    . ALA C 1 138 ? -1.018  58.354 43.040 1.00 11.61 ? 130 ALA C CB    1 
ATOM   3408 N  N     . PHE C 1 139 ? 1.756   57.399 41.519 1.00 11.62 ? 131 PHE C N     1 
ATOM   3409 C  CA    . PHE C 1 139 ? 3.086   57.765 41.036 1.00 11.60 ? 131 PHE C CA    1 
ATOM   3410 C  C     . PHE C 1 139 ? 3.247   57.481 39.553 1.00 11.49 ? 131 PHE C C     1 
ATOM   3411 O  O     . PHE C 1 139 ? 3.742   58.318 38.831 1.00 11.95 ? 131 PHE C O     1 
ATOM   3412 C  CB    . PHE C 1 139 ? 4.163   57.060 41.834 1.00 11.75 ? 131 PHE C CB    1 
ATOM   3413 C  CG    . PHE C 1 139 ? 5.558   57.459 41.450 1.00 12.08 ? 131 PHE C CG    1 
ATOM   3414 C  CD1   . PHE C 1 139 ? 6.094   58.659 41.893 1.00 12.65 ? 131 PHE C CD1   1 
ATOM   3415 C  CD2   . PHE C 1 139 ? 6.327   56.644 40.626 1.00 11.82 ? 131 PHE C CD2   1 
ATOM   3416 C  CE1   . PHE C 1 139 ? 7.387   59.039 41.531 1.00 13.01 ? 131 PHE C CE1   1 
ATOM   3417 C  CE2   . PHE C 1 139 ? 7.613   57.025 40.250 1.00 12.20 ? 131 PHE C CE2   1 
ATOM   3418 C  CZ    . PHE C 1 139 ? 8.143   58.222 40.713 1.00 12.61 ? 131 PHE C CZ    1 
ATOM   3419 N  N     . TRP C 1 140 ? 2.811   56.312 39.099 1.00 10.76 ? 132 TRP C N     1 
ATOM   3420 C  CA    . TRP C 1 140 ? 3.005   55.847 37.732 1.00 10.62 ? 132 TRP C CA    1 
ATOM   3421 C  C     . TRP C 1 140 ? 1.903   56.149 36.731 1.00 10.64 ? 132 TRP C C     1 
ATOM   3422 O  O     . TRP C 1 140 ? 2.135   56.048 35.526 1.00 10.73 ? 132 TRP C O     1 
ATOM   3423 C  CB    . TRP C 1 140 ? 3.198   54.315 37.774 1.00 10.16 ? 132 TRP C CB    1 
ATOM   3424 C  CG    . TRP C 1 140 ? 4.527   53.919 38.401 1.00 9.92  ? 132 TRP C CG    1 
ATOM   3425 C  CD1   . TRP C 1 140 ? 4.750   53.305 39.614 1.00 9.75  ? 132 TRP C CD1   1 
ATOM   3426 C  CD2   . TRP C 1 140 ? 5.865   54.121 37.829 1.00 9.92  ? 132 TRP C CD2   1 
ATOM   3427 N  NE1   . TRP C 1 140 ? 6.100   53.117 39.822 1.00 9.95  ? 132 TRP C NE1   1 
ATOM   3428 C  CE2   . TRP C 1 140 ? 6.808   53.559 38.779 1.00 9.87  ? 132 TRP C CE2   1 
ATOM   3429 C  CE3   . TRP C 1 140 ? 6.347   54.658 36.642 1.00 10.05 ? 132 TRP C CE3   1 
ATOM   3430 C  CZ2   . TRP C 1 140 ? 8.182   53.585 38.563 1.00 10.11 ? 132 TRP C CZ2   1 
ATOM   3431 C  CZ3   . TRP C 1 140 ? 7.731   54.684 36.444 1.00 10.03 ? 132 TRP C CZ3   1 
ATOM   3432 C  CH2   . TRP C 1 140 ? 8.619   54.153 37.378 1.00 10.02 ? 132 TRP C CH2   1 
ATOM   3433 N  N     . PHE C 1 141 ? 0.690   56.419 37.207 1.00 10.69 ? 133 PHE C N     1 
ATOM   3434 C  CA    . PHE C 1 141 ? -0.474  56.626 36.355 1.00 10.81 ? 133 PHE C CA    1 
ATOM   3435 C  C     . PHE C 1 141 ? -1.155  57.952 36.678 1.00 11.56 ? 133 PHE C C     1 
ATOM   3436 O  O     . PHE C 1 141 ? -1.378  58.244 37.843 1.00 11.47 ? 133 PHE C O     1 
ATOM   3437 C  CB    . PHE C 1 141 ? -1.473  55.482 36.560 1.00 10.56 ? 133 PHE C CB    1 
ATOM   3438 C  CG    . PHE C 1 141 ? -1.061  54.181 35.911 1.00 10.27 ? 133 PHE C CG    1 
ATOM   3439 C  CD1   . PHE C 1 141 ? -0.270  53.270 36.582 1.00 10.10 ? 133 PHE C CD1   1 
ATOM   3440 C  CD2   . PHE C 1 141 ? -1.477  53.875 34.609 1.00 10.57 ? 133 PHE C CD2   1 
ATOM   3441 C  CE1   . PHE C 1 141 ? 0.112   52.098 35.987 1.00 9.71  ? 133 PHE C CE1   1 
ATOM   3442 C  CE2   . PHE C 1 141 ? -1.107  52.683 34.009 1.00 10.16 ? 133 PHE C CE2   1 
ATOM   3443 C  CZ    . PHE C 1 141 ? -0.327  51.783 34.710 1.00 9.84  ? 133 PHE C CZ    1 
ATOM   3444 N  N     . LYS C 1 142 ? -1.473  58.742 35.645 1.00 11.97 ? 134 LYS C N     1 
ATOM   3445 C  CA    . LYS C 1 142 ? -2.383  59.887 35.770 1.00 12.67 ? 134 LYS C CA    1 
ATOM   3446 C  C     . LYS C 1 142 ? -3.818  59.379 35.823 1.00 13.13 ? 134 LYS C C     1 
ATOM   3447 O  O     . LYS C 1 142 ? -4.134  58.280 35.324 1.00 12.07 ? 134 LYS C O     1 
ATOM   3448 C  CB    . LYS C 1 142 ? -2.222  60.880 34.579 1.00 13.04 ? 134 LYS C CB    1 
ATOM   3449 N  N     . ALA C 1 143 ? -4.696  60.198 36.403 1.00 13.96 ? 135 ALA C N     1 
ATOM   3450 C  CA    . ALA C 1 143 ? -6.089  59.826 36.616 1.00 14.37 ? 135 ALA C CA    1 
ATOM   3451 C  C     . ALA C 1 143 ? -6.719  59.383 35.306 1.00 14.90 ? 135 ALA C C     1 
ATOM   3452 O  O     . ALA C 1 143 ? -7.406  58.370 35.260 1.00 14.65 ? 135 ALA C O     1 
ATOM   3453 C  CB    . ALA C 1 143 ? -6.894  60.988 37.208 1.00 14.48 ? 135 ALA C CB    1 
ATOM   3454 N  N     . GLU C 1 144 ? -6.458  60.129 34.233 1.00 15.89 ? 136 GLU C N     1 
ATOM   3455 C  CA    . GLU C 1 144 ? -7.121  59.849 32.962 1.00 16.75 ? 136 GLU C CA    1 
ATOM   3456 C  C     . GLU C 1 144 ? -6.597  58.614 32.271 1.00 15.89 ? 136 GLU C C     1 
ATOM   3457 O  O     . GLU C 1 144 ? -7.169  58.220 31.259 1.00 15.21 ? 136 GLU C O     1 
ATOM   3458 C  CB    . GLU C 1 144 ? -7.007  61.034 31.988 1.00 18.24 ? 136 GLU C CB    1 
ATOM   3459 C  CG    . GLU C 1 144 ? -5.607  61.218 31.422 1.00 18.70 ? 136 GLU C CG    1 
ATOM   3460 C  CD    . GLU C 1 144 ? -4.799  62.234 32.191 1.00 20.35 ? 136 GLU C CD    1 
ATOM   3461 O  OE1   . GLU C 1 144 ? -4.995  62.395 33.433 1.00 21.31 ? 136 GLU C OE1   1 
ATOM   3462 O  OE2   . GLU C 1 144 ? -3.979  62.898 31.530 1.00 22.31 ? 136 GLU C OE2   1 
ATOM   3463 N  N     . GLU C 1 145 ? -5.512  58.010 32.780 1.00 15.82 ? 137 GLU C N     1 
ATOM   3464 C  CA    . GLU C 1 145 ? -4.956  56.785 32.175 1.00 15.98 ? 137 GLU C CA    1 
ATOM   3465 C  C     . GLU C 1 145 ? -5.602  55.498 32.665 1.00 15.79 ? 137 GLU C C     1 
ATOM   3466 O  O     . GLU C 1 145 ? -5.417  54.447 32.050 1.00 17.39 ? 137 GLU C O     1 
ATOM   3467 C  CB    . GLU C 1 145 ? -3.453  56.676 32.413 1.00 16.76 ? 137 GLU C CB    1 
ATOM   3468 C  CG    . GLU C 1 145 ? -2.635  57.708 31.684 1.00 18.23 ? 137 GLU C CG    1 
ATOM   3469 C  CD    . GLU C 1 145 ? -1.169  57.587 32.022 1.00 19.55 ? 137 GLU C CD    1 
ATOM   3470 O  OE1   . GLU C 1 145 ? -0.775  57.793 33.172 1.00 20.11 ? 137 GLU C OE1   1 
ATOM   3471 O  OE2   . GLU C 1 145 ? -0.399  57.290 31.124 1.00 22.48 ? 137 GLU C OE2   1 
ATOM   3472 N  N     . LEU C 1 146 ? -6.315  55.540 33.777 1.00 14.64 ? 138 LEU C N     1 
ATOM   3473 C  CA    . LEU C 1 146 ? -7.018  54.347 34.268 1.00 13.74 ? 138 LEU C CA    1 
ATOM   3474 C  C     . LEU C 1 146 ? -8.307  54.167 33.485 1.00 14.07 ? 138 LEU C C     1 
ATOM   3475 O  O     . LEU C 1 146 ? -8.848  55.139 32.966 1.00 14.21 ? 138 LEU C O     1 
ATOM   3476 C  CB    . LEU C 1 146 ? -7.304  54.458 35.758 1.00 13.55 ? 138 LEU C CB    1 
ATOM   3477 C  CG    . LEU C 1 146 ? -6.056  54.606 36.629 1.00 13.82 ? 138 LEU C CG    1 
ATOM   3478 C  CD1   . LEU C 1 146 ? -6.409  54.600 38.107 1.00 13.92 ? 138 LEU C CD1   1 
ATOM   3479 C  CD2   . LEU C 1 146 ? -5.071  53.492 36.305 1.00 13.46 ? 138 LEU C CD2   1 
ATOM   3480 N  N     . VAL C 1 147 ? -8.767  52.931 33.328 1.00 13.30 ? 139 VAL C N     1 
ATOM   3481 C  CA    . VAL C 1 147 ? -10.035 52.693 32.651 1.00 13.96 ? 139 VAL C CA    1 
ATOM   3482 C  C     . VAL C 1 147 ? -10.934 51.945 33.602 1.00 13.90 ? 139 VAL C C     1 
ATOM   3483 O  O     . VAL C 1 147 ? -10.593 50.840 34.045 1.00 13.65 ? 139 VAL C O     1 
ATOM   3484 C  CB    . VAL C 1 147 ? -9.910  51.905 31.328 1.00 14.11 ? 139 VAL C CB    1 
ATOM   3485 C  CG1   . VAL C 1 147 ? -11.295 51.729 30.721 1.00 14.94 ? 139 VAL C CG1   1 
ATOM   3486 C  CG2   . VAL C 1 147 ? -9.003  52.644 30.351 1.00 14.74 ? 139 VAL C CG2   1 
ATOM   3487 N  N     . SER C 1 148 ? -12.061 52.544 33.946 1.00 14.23 ? 140 SER C N     1 
ATOM   3488 C  CA    A SER C 1 148 ? -13.031 51.878 34.788 0.50 14.11 ? 140 SER C CA    1 
ATOM   3489 C  CA    B SER C 1 148 ? -13.030 51.858 34.790 0.50 14.15 ? 140 SER C CA    1 
ATOM   3490 C  C     . SER C 1 148 ? -14.067 51.172 33.906 1.00 13.96 ? 140 SER C C     1 
ATOM   3491 O  O     . SER C 1 148 ? -14.626 51.773 32.979 1.00 15.17 ? 140 SER C O     1 
ATOM   3492 C  CB    A SER C 1 148 ? -13.653 52.889 35.747 0.50 14.79 ? 140 SER C CB    1 
ATOM   3493 C  CB    B SER C 1 148 ? -13.689 52.808 35.788 0.50 14.87 ? 140 SER C CB    1 
ATOM   3494 O  OG    A SER C 1 148 ? -12.626 53.536 36.499 0.50 15.21 ? 140 SER C OG    1 
ATOM   3495 O  OG    B SER C 1 148 ? -14.943 53.255 35.319 0.50 15.77 ? 140 SER C OG    1 
ATOM   3496 N  N     . TRP C 1 149 ? -14.282 49.892 34.156 1.00 12.24 ? 141 TRP C N     1 
ATOM   3497 C  CA    . TRP C 1 149 ? -15.201 49.089 33.351 1.00 11.51 ? 141 TRP C CA    1 
ATOM   3498 C  C     . TRP C 1 149 ? -15.659 47.956 34.188 1.00 11.08 ? 141 TRP C C     1 
ATOM   3499 O  O     . TRP C 1 149 ? -15.068 47.673 35.230 1.00 11.08 ? 141 TRP C O     1 
ATOM   3500 C  CB    . TRP C 1 149 ? -14.540 48.569 32.063 1.00 10.72 ? 141 TRP C CB    1 
ATOM   3501 C  CG    . TRP C 1 149 ? -13.300 47.720 32.257 1.00 10.04 ? 141 TRP C CG    1 
ATOM   3502 C  CD1   . TRP C 1 149 ? -12.031 48.145 32.666 1.00 9.66  ? 141 TRP C CD1   1 
ATOM   3503 C  CD2   . TRP C 1 149 ? -13.155 46.284 32.009 1.00 9.37  ? 141 TRP C CD2   1 
ATOM   3504 N  NE1   . TRP C 1 149 ? -11.146 47.108 32.669 1.00 9.35  ? 141 TRP C NE1   1 
ATOM   3505 C  CE2   . TRP C 1 149 ? -11.754 45.959 32.290 1.00 9.30  ? 141 TRP C CE2   1 
ATOM   3506 C  CE3   . TRP C 1 149 ? -14.003 45.281 31.576 1.00 9.53  ? 141 TRP C CE3   1 
ATOM   3507 C  CZ2   . TRP C 1 149 ? -11.257 44.663 32.155 1.00 8.98  ? 141 TRP C CZ2   1 
ATOM   3508 C  CZ3   . TRP C 1 149 ? -13.495 43.977 31.439 1.00 9.12  ? 141 TRP C CZ3   1 
ATOM   3509 C  CH2   . TRP C 1 149 ? -12.151 43.683 31.733 1.00 8.97  ? 141 TRP C CH2   1 
ATOM   3510 N  N     . THR C 1 150 ? -16.742 47.326 33.769 1.00 11.09 ? 142 THR C N     1 
ATOM   3511 C  CA    . THR C 1 150 ? -17.323 46.240 34.527 1.00 10.86 ? 142 THR C CA    1 
ATOM   3512 C  C     . THR C 1 150 ? -17.064 44.968 33.790 1.00 10.22 ? 142 THR C C     1 
ATOM   3513 O  O     . THR C 1 150 ? -17.437 44.858 32.632 1.00 10.52 ? 142 THR C O     1 
ATOM   3514 C  CB    . THR C 1 150 ? -18.843 46.444 34.726 1.00 11.77 ? 142 THR C CB    1 
ATOM   3515 O  OG1   . THR C 1 150 ? -19.039 47.661 35.446 1.00 12.60 ? 142 THR C OG1   1 
ATOM   3516 C  CG2   . THR C 1 150 ? -19.419 45.343 35.547 1.00 12.00 ? 142 THR C CG2   1 
ATOM   3517 N  N     . SER C 1 151 ? -16.410 44.004 34.439 1.00 9.52  ? 143 SER C N     1 
ATOM   3518 C  CA    . SER C 1 151 ? -16.265 42.679 33.845 1.00 9.18  ? 143 SER C CA    1 
ATOM   3519 C  C     . SER C 1 151 ? -17.621 42.012 33.671 1.00 9.12  ? 143 SER C C     1 
ATOM   3520 O  O     . SER C 1 151 ? -18.439 41.989 34.594 1.00 9.17  ? 143 SER C O     1 
ATOM   3521 C  CB    . SER C 1 151 ? -15.371 41.770 34.677 1.00 8.90  ? 143 SER C CB    1 
ATOM   3522 O  OG    . SER C 1 151 ? -15.415 40.436 34.182 1.00 8.90  ? 143 SER C OG    1 
ATOM   3523 N  N     . HIS C 1 152 ? -17.856 41.477 32.479 1.00 9.04  ? 144 HIS C N     1 
ATOM   3524 C  CA    . HIS C 1 152 ? -19.056 40.683 32.223 1.00 9.23  ? 144 HIS C CA    1 
ATOM   3525 C  C     . HIS C 1 152 ? -19.128 39.460 33.110 1.00 9.21  ? 144 HIS C C     1 
ATOM   3526 O  O     . HIS C 1 152 ? -20.226 38.883 33.294 1.00 9.18  ? 144 HIS C O     1 
ATOM   3527 C  CB    . HIS C 1 152 ? -19.177 40.322 30.732 1.00 9.18  ? 144 HIS C CB    1 
ATOM   3528 C  CG    . HIS C 1 152 ? -18.354 39.126 30.329 1.00 8.76  ? 144 HIS C CG    1 
ATOM   3529 N  ND1   . HIS C 1 152 ? -17.015 39.172 30.197 1.00 8.41  ? 144 HIS C ND1   1 
ATOM   3530 C  CD2   . HIS C 1 152 ? -18.728 37.825 30.090 1.00 8.67  ? 144 HIS C CD2   1 
ATOM   3531 C  CE1   . HIS C 1 152 ? -16.561 37.952 29.871 1.00 8.38  ? 144 HIS C CE1   1 
ATOM   3532 N  NE2   . HIS C 1 152 ? -17.610 37.133 29.790 1.00 8.66  ? 144 HIS C NE2   1 
ATOM   3533 N  N     . SER C 1 153 ? -17.980 39.066 33.684 1.00 9.05  ? 145 SER C N     1 
ATOM   3534 C  CA    . SER C 1 153 ? -17.886 37.906 34.590 1.00 9.10  ? 145 SER C CA    1 
ATOM   3535 C  C     . SER C 1 153 ? -17.963 38.234 36.092 1.00 9.48  ? 145 SER C C     1 
ATOM   3536 O  O     . SER C 1 153 ? -17.847 37.339 36.921 1.00 9.14  ? 145 SER C O     1 
ATOM   3537 C  CB    . SER C 1 153 ? -16.606 37.121 34.294 1.00 9.13  ? 145 SER C CB    1 
ATOM   3538 O  OG    . SER C 1 153 ? -16.505 36.835 32.900 1.00 8.82  ? 145 SER C OG    1 
ATOM   3539 N  N     . VAL C 1 154 ? -18.237 39.490 36.448 1.00 9.89  ? 146 VAL C N     1 
ATOM   3540 C  CA    . VAL C 1 154 ? -18.182 39.897 37.873 1.00 10.42 ? 146 VAL C CA    1 
ATOM   3541 C  C     . VAL C 1 154 ? -19.074 39.046 38.820 1.00 10.86 ? 146 VAL C C     1 
ATOM   3542 O  O     . VAL C 1 154 ? -18.662 38.727 39.924 1.00 11.52 ? 146 VAL C O     1 
ATOM   3543 C  CB    . VAL C 1 154 ? -18.475 41.421 38.036 1.00 10.77 ? 146 VAL C CB    1 
ATOM   3544 C  CG1   . VAL C 1 154 ? -19.939 41.727 37.711 1.00 10.92 ? 146 VAL C CG1   1 
ATOM   3545 C  CG2   . VAL C 1 154 ? -18.067 41.908 39.435 1.00 10.61 ? 146 VAL C CG2   1 
ATOM   3546 N  N     . LYS C 1 155 ? -20.255 38.640 38.384 1.00 11.39 ? 147 LYS C N     1 
ATOM   3547 C  CA    . LYS C 1 155 ? -21.163 37.849 39.212 1.00 12.11 ? 147 LYS C CA    1 
ATOM   3548 C  C     . LYS C 1 155 ? -20.803 36.354 39.272 1.00 11.77 ? 147 LYS C C     1 
ATOM   3549 O  O     . LYS C 1 155 ? -21.317 35.639 40.129 1.00 10.93 ? 147 LYS C O     1 
ATOM   3550 C  CB    . LYS C 1 155 ? -22.605 38.024 38.748 1.00 13.65 ? 147 LYS C CB    1 
ATOM   3551 C  CG    . LYS C 1 155 ? -23.116 39.457 38.932 1.00 15.43 ? 147 LYS C CG    1 
ATOM   3552 C  CD    . LYS C 1 155 ? -24.523 39.574 38.348 1.00 17.49 ? 147 LYS C CD    1 
ATOM   3553 C  CE    . LYS C 1 155 ? -25.172 40.920 38.627 1.00 19.37 ? 147 LYS C CE    1 
ATOM   3554 N  NZ    . LYS C 1 155 ? -26.247 40.822 39.676 1.00 21.45 ? 147 LYS C NZ    1 
ATOM   3555 N  N     . GLN C 1 156 ? -19.933 35.914 38.352 1.00 11.06 ? 148 GLN C N     1 
ATOM   3556 C  CA    A GLN C 1 156 ? -19.377 34.568 38.366 0.50 10.94 ? 148 GLN C CA    1 
ATOM   3557 C  CA    B GLN C 1 156 ? -19.389 34.562 38.380 0.50 11.31 ? 148 GLN C CA    1 
ATOM   3558 C  C     . GLN C 1 156 ? -18.158 34.492 39.302 1.00 11.04 ? 148 GLN C C     1 
ATOM   3559 O  O     . GLN C 1 156 ? -17.843 33.436 39.827 1.00 11.02 ? 148 GLN C O     1 
ATOM   3560 C  CB    A GLN C 1 156 ? -18.948 34.154 36.948 0.50 10.75 ? 148 GLN C CB    1 
ATOM   3561 C  CB    B GLN C 1 156 ? -19.006 34.090 36.963 0.50 11.65 ? 148 GLN C CB    1 
ATOM   3562 C  CG    A GLN C 1 156 ? -20.060 34.235 35.908 0.50 10.80 ? 148 GLN C CG    1 
ATOM   3563 C  CG    B GLN C 1 156 ? -20.174 33.619 36.098 0.50 12.34 ? 148 GLN C CG    1 
ATOM   3564 C  CD    A GLN C 1 156 ? -21.138 33.204 36.169 0.50 11.12 ? 148 GLN C CD    1 
ATOM   3565 C  CD    B GLN C 1 156 ? -21.165 34.706 35.771 0.50 13.04 ? 148 GLN C CD    1 
ATOM   3566 O  OE1   A GLN C 1 156 ? -20.875 32.159 36.758 0.50 10.96 ? 148 GLN C OE1   1 
ATOM   3567 O  OE1   B GLN C 1 156 ? -22.385 34.477 35.798 0.50 13.96 ? 148 GLN C OE1   1 
ATOM   3568 N  NE2   A GLN C 1 156 ? -22.356 33.498 35.750 0.50 11.54 ? 148 GLN C NE2   1 
ATOM   3569 N  NE2   B GLN C 1 156 ? -20.661 35.911 35.469 0.50 13.37 ? 148 GLN C NE2   1 
ATOM   3570 N  N     . ILE C 1 157 ? -17.463 35.617 39.472 1.00 10.86 ? 149 ILE C N     1 
ATOM   3571 C  CA    . ILE C 1 157 ? -16.247 35.705 40.307 1.00 10.95 ? 149 ILE C CA    1 
ATOM   3572 C  C     . ILE C 1 157 ? -16.571 36.074 41.766 1.00 11.30 ? 149 ILE C C     1 
ATOM   3573 O  O     . ILE C 1 157 ? -15.899 35.621 42.694 1.00 11.30 ? 149 ILE C O     1 
ATOM   3574 C  CB    . ILE C 1 157 ? -15.236 36.691 39.652 1.00 10.77 ? 149 ILE C CB    1 
ATOM   3575 C  CG1   . ILE C 1 157 ? -14.773 36.106 38.318 1.00 10.63 ? 149 ILE C CG1   1 
ATOM   3576 C  CG2   . ILE C 1 157 ? -14.031 36.995 40.562 1.00 10.47 ? 149 ILE C CG2   1 
ATOM   3577 C  CD1   . ILE C 1 157 ? -14.105 37.118 37.420 1.00 10.99 ? 149 ILE C CD1   1 
ATOM   3578 N  N     . TYR C 1 158 ? -17.601 36.891 41.964 1.00 12.08 ? 150 TYR C N     1 
ATOM   3579 C  CA    . TYR C 1 158 ? -17.966 37.394 43.290 1.00 13.11 ? 150 TYR C CA    1 
ATOM   3580 C  C     . TYR C 1 158 ? -19.396 37.031 43.657 1.00 14.61 ? 150 TYR C C     1 
ATOM   3581 O  O     . TYR C 1 158 ? -20.322 37.225 42.874 1.00 14.46 ? 150 TYR C O     1 
ATOM   3582 C  CB    . TYR C 1 158 ? -17.814 38.912 43.353 1.00 13.18 ? 150 TYR C CB    1 
ATOM   3583 C  CG    . TYR C 1 158 ? -16.370 39.331 43.201 1.00 12.71 ? 150 TYR C CG    1 
ATOM   3584 C  CD1   . TYR C 1 158 ? -15.447 39.034 44.183 1.00 12.72 ? 150 TYR C CD1   1 
ATOM   3585 C  CD2   . TYR C 1 158 ? -15.928 39.969 42.071 1.00 12.59 ? 150 TYR C CD2   1 
ATOM   3586 C  CE1   . TYR C 1 158 ? -14.110 39.382 44.036 1.00 12.68 ? 150 TYR C CE1   1 
ATOM   3587 C  CE2   . TYR C 1 158 ? -14.604 40.337 41.926 1.00 12.51 ? 150 TYR C CE2   1 
ATOM   3588 C  CZ    . TYR C 1 158 ? -13.700 40.024 42.911 1.00 12.48 ? 150 TYR C CZ    1 
ATOM   3589 O  OH    . TYR C 1 158 ? -12.386 40.367 42.766 1.00 12.82 ? 150 TYR C OH    1 
ATOM   3590 N  N     . GLU C 1 159 ? -19.545 36.507 44.860 1.00 16.18 ? 151 GLU C N     1 
ATOM   3591 C  CA    . GLU C 1 159 ? -20.848 36.174 45.415 1.00 18.97 ? 151 GLU C CA    1 
ATOM   3592 C  C     . GLU C 1 159 ? -21.673 37.431 45.698 1.00 21.97 ? 151 GLU C C     1 
ATOM   3593 O  O     . GLU C 1 159 ? -22.836 37.499 45.327 1.00 23.07 ? 151 GLU C O     1 
ATOM   3594 C  CB    . GLU C 1 159 ? -20.676 35.369 46.708 1.00 18.62 ? 151 GLU C CB    1 
ATOM   3595 C  CG    . GLU C 1 159 ? -21.995 34.889 47.304 1.00 19.28 ? 151 GLU C CG    1 
ATOM   3596 C  CD    . GLU C 1 159 ? -21.796 33.824 48.370 1.00 20.13 ? 151 GLU C CD    1 
ATOM   3597 O  OE1   . GLU C 1 159 ? -20.737 33.818 49.036 1.00 19.57 ? 151 GLU C OE1   1 
ATOM   3598 O  OE2   . GLU C 1 159 ? -22.709 32.980 48.534 1.00 21.90 ? 151 GLU C OE2   1 
ATOM   3599 N  N     . ARG C 1 160 ? -21.046 38.415 46.335 1.00 26.09 ? 152 ARG C N     1 
ATOM   3600 C  CA    . ARG C 1 160 ? -21.701 39.679 46.721 1.00 32.84 ? 152 ARG C CA    1 
ATOM   3601 C  C     . ARG C 1 160 ? -22.197 40.495 45.529 1.00 36.30 ? 152 ARG C C     1 
ATOM   3602 O  O     . ARG C 1 160 ? -23.267 41.109 45.606 1.00 40.00 ? 152 ARG C O     1 
ATOM   3603 C  CB    . ARG C 1 160 ? -20.762 40.552 47.578 1.00 32.82 ? 152 ARG C CB    1 
ATOM   3604 N  N     . ALA C 1 161 ? -21.419 40.513 44.446 1.00 40.57 ? 153 ALA C N     1 
ATOM   3605 C  CA    . ALA C 1 161 ? -21.833 41.158 43.198 1.00 41.16 ? 153 ALA C CA    1 
ATOM   3606 C  C     . ALA C 1 161 ? -23.107 40.500 42.685 1.00 43.70 ? 153 ALA C C     1 
ATOM   3607 O  O     . ALA C 1 161 ? -23.931 41.154 42.050 1.00 49.79 ? 153 ALA C O     1 
ATOM   3608 C  CB    . ALA C 1 161 ? -20.733 41.072 42.146 1.00 39.93 ? 153 ALA C CB    1 
HETATM 3609 P  PB    . GDP D 2 .   ? 14.658  11.015 46.031 1.00 17.82 ? 201 GDP A PB    1 
HETATM 3610 O  O1B   . GDP D 2 .   ? 14.246  10.315 44.779 1.00 16.89 ? 201 GDP A O1B   1 
HETATM 3611 O  O2B   . GDP D 2 .   ? 13.630  12.048 46.478 1.00 18.68 ? 201 GDP A O2B   1 
HETATM 3612 O  O3B   . GDP D 2 .   ? 16.086  11.501 46.150 1.00 17.87 ? 201 GDP A O3B   1 
HETATM 3613 O  O3A   . GDP D 2 .   ? 14.429  9.881  47.191 1.00 17.37 ? 201 GDP A O3A   1 
HETATM 3614 P  PA    . GDP D 2 .   ? 15.465  8.750  47.749 1.00 17.44 ? 201 GDP A PA    1 
HETATM 3615 O  O1A   . GDP D 2 .   ? 16.860  8.946  47.227 1.00 16.88 ? 201 GDP A O1A   1 
HETATM 3616 O  O2A   . GDP D 2 .   ? 15.317  8.753  49.256 1.00 18.24 ? 201 GDP A O2A   1 
HETATM 3617 O  "O5'" . GDP D 2 .   ? 14.841  7.389  47.171 1.00 16.33 ? 201 GDP A "O5'" 1 
HETATM 3618 C  "C5'" . GDP D 2 .   ? 15.185  7.054  45.816 1.00 15.43 ? 201 GDP A "C5'" 1 
HETATM 3619 C  "C4'" . GDP D 2 .   ? 13.968  6.550  45.087 1.00 15.28 ? 201 GDP A "C4'" 1 
HETATM 3620 O  "O4'" . GDP D 2 .   ? 13.540  5.354  45.715 1.00 15.62 ? 201 GDP A "O4'" 1 
HETATM 3621 C  "C3'" . GDP D 2 .   ? 12.784  7.506  45.152 1.00 15.42 ? 201 GDP A "C3'" 1 
HETATM 3622 O  "O3'" . GDP D 2 .   ? 12.850  8.579  44.197 1.00 15.07 ? 201 GDP A "O3'" 1 
HETATM 3623 C  "C2'" . GDP D 2 .   ? 11.669  6.542  44.931 1.00 15.57 ? 201 GDP A "C2'" 1 
HETATM 3624 O  "O2'" . GDP D 2 .   ? 11.584  6.273  43.536 1.00 16.20 ? 201 GDP A "O2'" 1 
HETATM 3625 C  "C1'" . GDP D 2 .   ? 12.130  5.262  45.640 1.00 15.94 ? 201 GDP A "C1'" 1 
HETATM 3626 N  N9    . GDP D 2 .   ? 11.619  5.182  47.027 1.00 16.25 ? 201 GDP A N9    1 
HETATM 3627 C  C8    . GDP D 2 .   ? 11.978  5.977  48.058 1.00 16.39 ? 201 GDP A C8    1 
HETATM 3628 N  N7    . GDP D 2 .   ? 11.329  5.629  49.169 1.00 16.49 ? 201 GDP A N7    1 
HETATM 3629 C  C5    . GDP D 2 .   ? 10.530  4.595  48.860 1.00 17.04 ? 201 GDP A C5    1 
HETATM 3630 C  C6    . GDP D 2 .   ? 9.553   3.766  49.575 1.00 17.57 ? 201 GDP A C6    1 
HETATM 3631 O  O6    . GDP D 2 .   ? 9.308   3.935  50.792 1.00 18.76 ? 201 GDP A O6    1 
HETATM 3632 N  N1    . GDP D 2 .   ? 8.950   2.818  48.889 1.00 17.45 ? 201 GDP A N1    1 
HETATM 3633 C  C2    . GDP D 2 .   ? 9.180   2.591  47.579 1.00 17.09 ? 201 GDP A C2    1 
HETATM 3634 N  N2    . GDP D 2 .   ? 8.500   1.595  46.983 1.00 17.31 ? 201 GDP A N2    1 
HETATM 3635 N  N3    . GDP D 2 .   ? 10.041  3.299  46.836 1.00 16.31 ? 201 GDP A N3    1 
HETATM 3636 C  C4    . GDP D 2 .   ? 10.726  4.298  47.435 1.00 16.69 ? 201 GDP A C4    1 
HETATM 3637 MG MG    . MG  E 3 .   ? 17.892  10.502 46.229 1.00 25.87 ? 202 MG  A MG    1 
HETATM 3638 P  PB    . GDP F 2 .   ? 15.014  22.503 5.404  1.00 16.89 ? 201 GDP B PB    1 
HETATM 3639 O  O1B   . GDP F 2 .   ? 15.337  21.062 5.139  1.00 17.39 ? 201 GDP B O1B   1 
HETATM 3640 O  O2B   . GDP F 2 .   ? 13.527  22.763 5.240  1.00 18.05 ? 201 GDP B O2B   1 
HETATM 3641 O  O3B   . GDP F 2 .   ? 15.535  23.021 6.724  1.00 17.21 ? 201 GDP B O3B   1 
HETATM 3642 O  O3A   . GDP F 2 .   ? 15.675  23.450 4.257  1.00 16.41 ? 201 GDP B O3A   1 
HETATM 3643 P  PA    . GDP F 2 .   ? 17.047  23.260 3.431  1.00 16.09 ? 201 GDP B PA    1 
HETATM 3644 O  O1A   . GDP F 2 .   ? 16.831  23.692 2.019  1.00 16.64 ? 201 GDP B O1A   1 
HETATM 3645 O  O2A   . GDP F 2 .   ? 17.640  21.893 3.667  1.00 15.76 ? 201 GDP B O2A   1 
HETATM 3646 O  "O5'" . GDP F 2 .   ? 17.997  24.383 4.069  1.00 15.40 ? 201 GDP B "O5'" 1 
HETATM 3647 C  "C5'" . GDP F 2 .   ? 18.786  24.129 5.250  1.00 14.62 ? 201 GDP B "C5'" 1 
HETATM 3648 C  "C4'" . GDP F 2 .   ? 18.735  25.358 6.149  1.00 14.32 ? 201 GDP B "C4'" 1 
HETATM 3649 O  "O4'" . GDP F 2 .   ? 19.428  26.436 5.510  1.00 14.44 ? 201 GDP B "O4'" 1 
HETATM 3650 C  "C3'" . GDP F 2 .   ? 17.320  25.877 6.381  1.00 14.28 ? 201 GDP B "C3'" 1 
HETATM 3651 O  "O3'" . GDP F 2 .   ? 16.630  25.195 7.442  1.00 14.10 ? 201 GDP B "O3'" 1 
HETATM 3652 C  "C2'" . GDP F 2 .   ? 17.567  27.351 6.650  1.00 14.51 ? 201 GDP B "C2'" 1 
HETATM 3653 O  "O2'" . GDP F 2 .   ? 17.921  27.575 8.022  1.00 14.78 ? 201 GDP B "O2'" 1 
HETATM 3654 C  "C1'" . GDP F 2 .   ? 18.775  27.663 5.772  1.00 14.50 ? 201 GDP B "C1'" 1 
HETATM 3655 N  N9    . GDP F 2 .   ? 18.337  28.277 4.506  1.00 15.05 ? 201 GDP B N9    1 
HETATM 3656 C  C8    . GDP F 2 .   ? 17.606  27.724 3.524  1.00 15.26 ? 201 GDP B C8    1 
HETATM 3657 N  N7    . GDP F 2 .   ? 17.368  28.623 2.549  1.00 15.66 ? 201 GDP B N7    1 
HETATM 3658 C  C5    . GDP F 2 .   ? 17.954  29.768 2.922  1.00 15.80 ? 201 GDP B C5    1 
HETATM 3659 C  C6    . GDP F 2 .   ? 18.109  31.115 2.377  1.00 16.19 ? 201 GDP B C6    1 
HETATM 3660 O  O6    . GDP F 2 .   ? 17.615  31.415 1.273  1.00 16.65 ? 201 GDP B O6    1 
HETATM 3661 N  N1    . GDP F 2 .   ? 18.799  32.011 3.082  1.00 16.06 ? 201 GDP B N1    1 
HETATM 3662 C  C2    . GDP F 2 .   ? 19.357  31.741 4.265  1.00 15.77 ? 201 GDP B C2    1 
HETATM 3663 N  N2    . GDP F 2 .   ? 20.046  32.706 4.917  1.00 16.14 ? 201 GDP B N2    1 
HETATM 3664 N  N3    . GDP F 2 .   ? 19.260  30.532 4.844  1.00 15.37 ? 201 GDP B N3    1 
HETATM 3665 C  C4    . GDP F 2 .   ? 18.589  29.534 4.209  1.00 15.22 ? 201 GDP B C4    1 
HETATM 3666 MG MG    . MG  G 3 .   ? 16.913  20.118 4.633  1.00 16.98 ? 202 MG  B MG    1 
HETATM 3667 C  C1    . MPD H 4 .   ? 23.009  13.204 3.098  1.00 29.38 ? 203 MPD B C1    1 
HETATM 3668 C  C2    . MPD H 4 .   ? 22.701  14.183 4.231  1.00 31.15 ? 203 MPD B C2    1 
HETATM 3669 O  O2    . MPD H 4 .   ? 23.221  15.493 3.937  1.00 31.25 ? 203 MPD B O2    1 
HETATM 3670 C  CM    . MPD H 4 .   ? 21.186  14.301 4.443  1.00 28.41 ? 203 MPD B CM    1 
HETATM 3671 C  C3    . MPD H 4 .   ? 23.379  13.662 5.493  1.00 30.75 ? 203 MPD B C3    1 
HETATM 3672 C  C4    . MPD H 4 .   ? 24.907  13.757 5.499  1.00 31.99 ? 203 MPD B C4    1 
HETATM 3673 O  O4    . MPD H 4 .   ? 25.241  14.163 6.835  1.00 33.12 ? 203 MPD B O4    1 
HETATM 3674 C  C5    . MPD H 4 .   ? 25.609  12.432 5.207  1.00 32.01 ? 203 MPD B C5    1 
HETATM 3675 P  PB    . GDP I 2 .   ? 9.449   43.019 47.255 1.00 12.91 ? 201 GDP C PB    1 
HETATM 3676 O  O1B   . GDP I 2 .   ? 9.768   43.173 45.790 1.00 12.31 ? 201 GDP C O1B   1 
HETATM 3677 O  O2B   . GDP I 2 .   ? 9.034   41.614 47.663 1.00 13.03 ? 201 GDP C O2B   1 
HETATM 3678 O  O3B   . GDP I 2 .   ? 8.432   44.033 47.732 1.00 13.26 ? 201 GDP C O3B   1 
HETATM 3679 O  O3A   . GDP I 2 .   ? 10.805  43.214 48.116 1.00 12.55 ? 201 GDP C O3A   1 
HETATM 3680 P  PA    . GDP I 2 .   ? 11.508  44.598 48.516 1.00 12.60 ? 201 GDP C PA    1 
HETATM 3681 O  O1A   . GDP I 2 .   ? 10.611  45.756 48.234 1.00 12.69 ? 201 GDP C O1A   1 
HETATM 3682 O  O2A   . GDP I 2 .   ? 12.049  44.449 49.898 1.00 13.32 ? 201 GDP C O2A   1 
HETATM 3683 O  "O5'" . GDP I 2 .   ? 12.784  44.704 47.558 1.00 12.34 ? 201 GDP C "O5'" 1 
HETATM 3684 C  "C5'" . GDP I 2 .   ? 12.667  45.354 46.299 1.00 11.88 ? 201 GDP C "C5'" 1 
HETATM 3685 C  "C4'" . GDP I 2 .   ? 13.455  44.596 45.264 1.00 11.62 ? 201 GDP C "C4'" 1 
HETATM 3686 O  "O4'" . GDP I 2 .   ? 14.851  44.696 45.599 1.00 12.07 ? 201 GDP C "O4'" 1 
HETATM 3687 C  "C3'" . GDP I 2 .   ? 13.168  43.097 45.208 1.00 11.56 ? 201 GDP C "C3'" 1 
HETATM 3688 O  "O3'" . GDP I 2 .   ? 11.982  42.741 44.474 1.00 11.46 ? 201 GDP C "O3'" 1 
HETATM 3689 C  "C2'" . GDP I 2 .   ? 14.467  42.580 44.617 1.00 11.67 ? 201 GDP C "C2'" 1 
HETATM 3690 O  "O2'" . GDP I 2 .   ? 14.485  42.698 43.190 1.00 11.47 ? 201 GDP C "O2'" 1 
HETATM 3691 C  "C1'" . GDP I 2 .   ? 15.525  43.507 45.179 1.00 12.05 ? 201 GDP C "C1'" 1 
HETATM 3692 N  N9    . GDP I 2 .   ? 16.168  42.931 46.369 1.00 12.82 ? 201 GDP C N9    1 
HETATM 3693 C  C8    . GDP I 2 .   ? 15.562  42.719 47.558 1.00 13.01 ? 201 GDP C C8    1 
HETATM 3694 N  N7    . GDP I 2 .   ? 16.440  42.192 48.447 1.00 13.88 ? 201 GDP C N7    1 
HETATM 3695 C  C5    . GDP I 2 .   ? 17.617  42.073 47.801 1.00 13.63 ? 201 GDP C C5    1 
HETATM 3696 C  C6    . GDP I 2 .   ? 18.947  41.586 48.179 1.00 14.27 ? 201 GDP C C6    1 
HETATM 3697 O  O6    . GDP I 2 .   ? 19.168  41.141 49.315 1.00 14.58 ? 201 GDP C O6    1 
HETATM 3698 N  N1    . GDP I 2 .   ? 19.894  41.615 47.262 1.00 14.31 ? 201 GDP C N1    1 
HETATM 3699 C  C2    . GDP I 2 .   ? 19.666  42.065 46.030 1.00 13.72 ? 201 GDP C C2    1 
HETATM 3700 N  N2    . GDP I 2 .   ? 20.718  42.032 45.216 1.00 14.26 ? 201 GDP C N2    1 
HETATM 3701 N  N3    . GDP I 2 .   ? 18.474  42.548 45.574 1.00 13.28 ? 201 GDP C N3    1 
HETATM 3702 C  C4    . GDP I 2 .   ? 17.441  42.563 46.435 1.00 13.15 ? 201 GDP C C4    1 
HETATM 3703 MG MG    . MG  J 3 .   ? 8.659   46.036 47.673 1.00 12.55 ? 202 MG  C MG    1 
HETATM 3704 O  O     . HOH K 5 .   ? 8.199   21.962 38.097 1.00 8.77  ? 301 HOH A O     1 
HETATM 3705 O  O     . HOH K 5 .   ? 11.221  4.087  29.748 1.00 6.70  ? 302 HOH A O     1 
HETATM 3706 O  O     . HOH K 5 .   ? 25.573  30.960 30.831 1.00 7.95  ? 303 HOH A O     1 
HETATM 3707 O  O     . HOH K 5 .   ? 10.305  1.555  29.537 1.00 10.50 ? 304 HOH A O     1 
HETATM 3708 O  O     . HOH K 5 .   ? 11.048  24.660 26.007 1.00 5.93  ? 305 HOH A O     1 
HETATM 3709 O  O     . HOH K 5 .   ? 17.089  28.540 30.691 1.00 7.83  ? 306 HOH A O     1 
HETATM 3710 O  O     . HOH K 5 .   ? 0.436   24.521 44.826 1.00 12.22 ? 307 HOH A O     1 
HETATM 3711 O  O     . HOH K 5 .   ? 28.565  21.812 41.147 1.00 15.83 ? 308 HOH A O     1 
HETATM 3712 O  O     . HOH K 5 .   ? -1.797  19.983 39.297 1.00 13.74 ? 309 HOH A O     1 
HETATM 3713 O  O     . HOH K 5 .   ? 18.146  27.291 44.663 1.00 11.09 ? 310 HOH A O     1 
HETATM 3714 O  O     . HOH K 5 .   ? 20.261  30.149 31.151 1.00 10.19 ? 311 HOH A O     1 
HETATM 3715 O  O     . HOH K 5 .   ? 21.852  24.009 45.731 1.00 10.35 ? 312 HOH A O     1 
HETATM 3716 O  O     . HOH K 5 .   ? 19.360  25.641 28.488 1.00 9.18  ? 313 HOH A O     1 
HETATM 3717 O  O     . HOH K 5 .   ? 31.024  9.012  40.370 1.00 16.60 ? 314 HOH A O     1 
HETATM 3718 O  O     . HOH K 5 .   ? 25.070  15.565 26.221 1.00 13.95 ? 315 HOH A O     1 
HETATM 3719 O  O     . HOH K 5 .   ? 21.495  12.224 44.980 1.00 16.93 ? 316 HOH A O     1 
HETATM 3720 O  O     . HOH K 5 .   ? 25.737  29.333 34.983 1.00 19.95 ? 317 HOH A O     1 
HETATM 3721 O  O     . HOH K 5 .   ? 6.251   19.703 46.743 1.00 8.98  ? 318 HOH A O     1 
HETATM 3722 O  O     . HOH K 5 .   ? 22.366  38.585 24.793 1.00 10.08 ? 319 HOH A O     1 
HETATM 3723 O  O     . HOH K 5 .   ? 28.042  24.791 44.483 1.00 14.65 ? 320 HOH A O     1 
HETATM 3724 O  O     . HOH K 5 .   ? 8.765   21.964 45.738 1.00 12.28 ? 321 HOH A O     1 
HETATM 3725 O  O     . HOH K 5 .   ? 6.361   23.017 46.245 1.00 15.15 ? 322 HOH A O     1 
HETATM 3726 O  O     . HOH K 5 .   ? -1.977  17.761 37.467 1.00 6.74  ? 323 HOH A O     1 
HETATM 3727 O  O     . HOH K 5 .   ? 19.225  10.898 47.768 1.00 27.42 ? 324 HOH A O     1 
HETATM 3728 O  O     . HOH K 5 .   ? 23.061  38.372 28.682 1.00 14.54 ? 325 HOH A O     1 
HETATM 3729 O  O     . HOH K 5 .   ? 9.835   0.508  32.019 1.00 11.91 ? 326 HOH A O     1 
HETATM 3730 O  O     . HOH K 5 .   ? 5.356   24.182 37.229 1.00 16.87 ? 327 HOH A O     1 
HETATM 3731 O  O     . HOH K 5 .   ? -1.359  10.835 33.169 1.00 16.58 ? 328 HOH A O     1 
HETATM 3732 O  O     . HOH K 5 .   ? 25.207  27.785 43.536 1.00 11.24 ? 329 HOH A O     1 
HETATM 3733 O  O     . HOH K 5 .   ? 18.939  18.558 41.947 1.00 10.61 ? 330 HOH A O     1 
HETATM 3734 O  O     . HOH K 5 .   ? 24.902  25.292 46.846 1.00 18.17 ? 331 HOH A O     1 
HETATM 3735 O  O     . HOH K 5 .   ? 21.218  29.379 35.023 1.00 13.06 ? 332 HOH A O     1 
HETATM 3736 O  O     . HOH K 5 .   ? 18.227  28.310 42.168 1.00 10.41 ? 333 HOH A O     1 
HETATM 3737 O  O     . HOH K 5 .   ? 22.979  30.645 32.173 1.00 14.68 ? 334 HOH A O     1 
HETATM 3738 O  O     . HOH K 5 .   ? 13.354  25.893 41.823 1.00 15.81 ? 335 HOH A O     1 
HETATM 3739 O  O     . HOH K 5 .   ? 18.940  -2.974 31.636 1.00 18.33 ? 336 HOH A O     1 
HETATM 3740 O  O     . HOH K 5 .   ? 1.406   23.054 37.313 1.00 17.52 ? 337 HOH A O     1 
HETATM 3741 O  O     . HOH K 5 .   ? 32.261  22.102 25.349 1.00 25.46 ? 338 HOH A O     1 
HETATM 3742 O  O     . HOH K 5 .   ? 12.233  -4.429 46.638 1.00 22.29 ? 339 HOH A O     1 
HETATM 3743 O  O     . HOH K 5 .   ? 18.717  43.317 30.798 1.00 14.32 ? 340 HOH A O     1 
HETATM 3744 O  O     . HOH K 5 .   ? 20.974  8.824  43.854 1.00 16.66 ? 341 HOH A O     1 
HETATM 3745 O  O     . HOH K 5 .   ? 18.022  -0.535 56.439 0.50 17.55 ? 342 HOH A O     1 
HETATM 3746 O  O     . HOH K 5 .   ? 28.257  25.455 29.857 1.00 18.62 ? 343 HOH A O     1 
HETATM 3747 O  O     . HOH K 5 .   ? 15.553  26.705 45.436 1.00 21.19 ? 344 HOH A O     1 
HETATM 3748 O  O     . HOH K 5 .   ? 18.941  12.144 45.218 1.00 23.39 ? 345 HOH A O     1 
HETATM 3749 O  O     . HOH K 5 .   ? 7.492   26.355 33.745 1.00 11.30 ? 346 HOH A O     1 
HETATM 3750 O  O     . HOH K 5 .   ? 25.839  33.631 24.038 1.00 24.91 ? 347 HOH A O     1 
HETATM 3751 O  O     . HOH K 5 .   ? 1.691   7.939  47.054 1.00 18.74 ? 348 HOH A O     1 
HETATM 3752 O  O     . HOH K 5 .   ? 20.350  -4.660 33.211 1.00 15.09 ? 349 HOH A O     1 
HETATM 3753 O  O     . HOH K 5 .   ? 17.090  32.423 27.131 1.00 27.13 ? 350 HOH A O     1 
HETATM 3754 O  O     . HOH K 5 .   ? 30.456  18.878 35.369 1.00 20.36 ? 351 HOH A O     1 
HETATM 3755 O  O     . HOH K 5 .   ? 0.522   16.921 48.531 1.00 18.94 ? 352 HOH A O     1 
HETATM 3756 O  O     . HOH K 5 .   ? 3.219   7.514  23.475 1.00 13.88 ? 353 HOH A O     1 
HETATM 3757 O  O     . HOH K 5 .   ? 19.475  28.320 46.706 1.00 16.89 ? 354 HOH A O     1 
HETATM 3758 O  O     . HOH K 5 .   ? 25.202  0.922  50.687 1.00 26.96 ? 355 HOH A O     1 
HETATM 3759 O  O     . HOH K 5 .   ? 31.410  14.615 45.208 1.00 22.55 ? 356 HOH A O     1 
HETATM 3760 O  O     . HOH K 5 .   ? 10.724  1.943  44.507 1.00 23.37 ? 357 HOH A O     1 
HETATM 3761 O  O     . HOH K 5 .   ? 24.088  -3.227 45.927 1.00 20.67 ? 358 HOH A O     1 
HETATM 3762 O  O     . HOH K 5 .   ? 20.664  44.946 39.460 1.00 16.83 ? 359 HOH A O     1 
HETATM 3763 O  O     . HOH K 5 .   ? 23.800  2.005  30.127 1.00 24.38 ? 360 HOH A O     1 
HETATM 3764 O  O     . HOH K 5 .   ? 26.781  31.791 34.473 1.00 28.58 ? 361 HOH A O     1 
HETATM 3765 O  O     . HOH K 5 .   ? 28.863  29.879 24.200 1.00 21.13 ? 362 HOH A O     1 
HETATM 3766 O  O     . HOH K 5 .   ? 10.992  2.745  41.957 1.00 23.36 ? 363 HOH A O     1 
HETATM 3767 O  O     . HOH K 5 .   ? 12.697  17.015 46.406 1.00 21.89 ? 364 HOH A O     1 
HETATM 3768 O  O     . HOH K 5 .   ? 1.518   25.471 38.274 1.00 18.06 ? 365 HOH A O     1 
HETATM 3769 O  O     . HOH K 5 .   ? 8.030   12.585 50.412 1.00 17.05 ? 366 HOH A O     1 
HETATM 3770 O  O     . HOH K 5 .   ? 31.713  18.848 46.413 1.00 36.63 ? 367 HOH A O     1 
HETATM 3771 O  O     . HOH K 5 .   ? 35.087  11.637 31.005 1.00 21.78 ? 368 HOH A O     1 
HETATM 3772 O  O     . HOH K 5 .   ? 14.183  -4.743 34.872 1.00 32.43 ? 369 HOH A O     1 
HETATM 3773 O  O     . HOH K 5 .   ? 32.548  10.395 33.489 1.00 31.93 ? 370 HOH A O     1 
HETATM 3774 O  O     . HOH K 5 .   ? 33.286  18.465 29.807 1.00 24.74 ? 371 HOH A O     1 
HETATM 3775 O  O     . HOH K 5 .   ? 5.115   2.084  45.571 1.00 20.33 ? 372 HOH A O     1 
HETATM 3776 O  O     . HOH K 5 .   ? 1.395   9.587  27.268 1.00 35.82 ? 373 HOH A O     1 
HETATM 3777 O  O     . HOH K 5 .   ? 31.208  15.722 38.393 1.00 18.97 ? 374 HOH A O     1 
HETATM 3778 O  O     . HOH K 5 .   ? 24.375  20.590 48.718 1.00 18.27 ? 375 HOH A O     1 
HETATM 3779 O  O     . HOH K 5 .   ? 23.037  6.202  46.366 1.00 23.94 ? 376 HOH A O     1 
HETATM 3780 O  O     . HOH K 5 .   ? 15.402  -4.865 48.268 1.00 25.39 ? 377 HOH A O     1 
HETATM 3781 O  O     . HOH K 5 .   ? 2.429   21.248 32.696 1.00 20.12 ? 378 HOH A O     1 
HETATM 3782 O  O     . HOH K 5 .   ? 13.238  9.903  50.587 1.00 36.07 ? 379 HOH A O     1 
HETATM 3783 O  O     . HOH K 5 .   ? 31.758  13.791 33.790 1.00 27.56 ? 380 HOH A O     1 
HETATM 3784 O  O     . HOH K 5 .   ? 21.391  26.511 47.102 1.00 14.13 ? 381 HOH A O     1 
HETATM 3785 O  O     . HOH K 5 .   ? -0.071  8.390  31.765 1.00 20.61 ? 382 HOH A O     1 
HETATM 3786 O  O     . HOH K 5 .   ? 32.206  15.158 35.851 1.00 25.29 ? 383 HOH A O     1 
HETATM 3787 O  O     . HOH K 5 .   ? 15.233  9.017  42.421 1.00 18.74 ? 384 HOH A O     1 
HETATM 3788 O  O     . HOH K 5 .   ? 13.646  14.532 45.277 1.00 28.33 ? 385 HOH A O     1 
HETATM 3789 O  O     . HOH K 5 .   ? 14.763  6.667  50.947 1.00 27.24 ? 386 HOH A O     1 
HETATM 3790 O  O     . HOH K 5 .   ? 11.120  31.786 30.973 1.00 18.42 ? 387 HOH A O     1 
HETATM 3791 O  O     . HOH K 5 .   ? 26.501  7.586  41.807 1.00 37.77 ? 388 HOH A O     1 
HETATM 3792 O  O     . HOH K 5 .   ? 2.967   5.704  47.198 1.00 20.42 ? 389 HOH A O     1 
HETATM 3793 O  O     . HOH K 5 .   ? 27.200  20.183 42.422 1.00 26.10 ? 390 HOH A O     1 
HETATM 3794 O  O     . HOH K 5 .   ? 5.133   23.962 31.905 1.00 22.64 ? 391 HOH A O     1 
HETATM 3795 O  O     . HOH K 5 .   ? -0.264  11.127 45.021 1.00 19.53 ? 392 HOH A O     1 
HETATM 3796 O  O     . HOH K 5 .   ? 8.778   31.328 29.450 1.00 24.59 ? 393 HOH A O     1 
HETATM 3797 O  O     . HOH K 5 .   ? 27.594  18.363 49.193 1.00 25.61 ? 394 HOH A O     1 
HETATM 3798 O  O     . HOH K 5 .   ? 22.395  6.204  24.731 1.00 19.22 ? 395 HOH A O     1 
HETATM 3799 O  O     . HOH K 5 .   ? 28.433  3.407  34.251 1.00 24.65 ? 396 HOH A O     1 
HETATM 3800 O  O     . HOH K 5 .   ? 21.744  2.778  26.507 1.00 25.18 ? 397 HOH A O     1 
HETATM 3801 O  O     . HOH K 5 .   ? 3.294   22.492 29.484 1.00 24.56 ? 398 HOH A O     1 
HETATM 3802 O  O     . HOH K 5 .   ? 22.749  10.595 47.031 1.00 30.73 ? 399 HOH A O     1 
HETATM 3803 O  O     . HOH K 5 .   ? 12.127  29.828 28.962 1.00 30.92 ? 400 HOH A O     1 
HETATM 3804 O  O     . HOH K 5 .   ? 22.231  41.005 28.009 1.00 24.01 ? 401 HOH A O     1 
HETATM 3805 O  O     . HOH K 5 .   ? 25.388  6.751  27.676 1.00 36.42 ? 402 HOH A O     1 
HETATM 3806 O  O     . HOH K 5 .   ? 24.611  7.003  24.925 1.00 32.00 ? 403 HOH A O     1 
HETATM 3807 O  O     . HOH K 5 .   ? 17.567  -4.251 50.508 1.00 27.24 ? 404 HOH A O     1 
HETATM 3808 O  O     . HOH K 5 .   ? 15.183  -4.060 53.845 1.00 26.84 ? 405 HOH A O     1 
HETATM 3809 O  O     . HOH K 5 .   ? 21.212  -4.976 48.620 1.00 31.19 ? 406 HOH A O     1 
HETATM 3810 O  O     . HOH K 5 .   ? 32.880  17.686 34.811 1.00 28.68 ? 407 HOH A O     1 
HETATM 3811 O  O     . HOH K 5 .   ? 29.911  18.523 37.821 1.00 26.34 ? 408 HOH A O     1 
HETATM 3812 O  O     . HOH K 5 .   ? 31.592  23.129 44.645 1.00 33.00 ? 409 HOH A O     1 
HETATM 3813 O  O     . HOH K 5 .   ? 29.577  23.567 42.761 1.00 21.54 ? 410 HOH A O     1 
HETATM 3814 O  O     . HOH K 5 .   ? 10.770  -3.483 37.132 1.00 34.06 ? 411 HOH A O     1 
HETATM 3815 O  O     . HOH K 5 .   ? 23.508  28.942 34.201 1.00 27.44 ? 412 HOH A O     1 
HETATM 3816 O  O     . HOH K 5 .   ? 1.768   0.476  43.996 1.00 23.57 ? 413 HOH A O     1 
HETATM 3817 O  O     . HOH K 5 .   ? 33.173  18.622 26.335 1.00 38.15 ? 414 HOH A O     1 
HETATM 3818 O  O     . HOH K 5 .   ? 21.054  1.174  52.620 1.00 30.84 ? 415 HOH A O     1 
HETATM 3819 O  O     . HOH K 5 .   ? 9.184   26.052 27.392 1.00 21.47 ? 416 HOH A O     1 
HETATM 3820 O  O     . HOH K 5 .   ? 14.384  27.913 43.107 1.00 29.85 ? 417 HOH A O     1 
HETATM 3821 O  O     . HOH K 5 .   ? 15.261  21.289 47.474 1.00 27.53 ? 418 HOH A O     1 
HETATM 3822 O  O     . HOH K 5 .   ? 2.460   13.959 28.451 1.00 26.69 ? 419 HOH A O     1 
HETATM 3823 O  O     . HOH K 5 .   ? 25.401  13.247 25.072 1.00 23.18 ? 420 HOH A O     1 
HETATM 3824 O  O     . HOH K 5 .   ? 34.452  17.297 32.952 1.00 29.78 ? 421 HOH A O     1 
HETATM 3825 O  O     . HOH K 5 .   ? 2.336   2.653  47.274 1.00 28.68 ? 422 HOH A O     1 
HETATM 3826 O  O     . HOH K 5 .   ? 1.344   11.363 30.923 1.00 22.20 ? 423 HOH A O     1 
HETATM 3827 O  O     . HOH K 5 .   ? 1.103   14.985 30.776 1.00 36.32 ? 424 HOH A O     1 
HETATM 3828 O  O     . HOH K 5 .   ? 21.840  45.490 43.209 1.00 23.42 ? 425 HOH A O     1 
HETATM 3829 O  O     . HOH K 5 .   ? 30.351  25.740 40.854 1.00 34.49 ? 426 HOH A O     1 
HETATM 3830 O  O     . HOH K 5 .   ? 30.224  22.948 38.235 1.00 35.00 ? 427 HOH A O     1 
HETATM 3831 O  O     . HOH K 5 .   ? 31.336  24.256 35.619 1.00 46.24 ? 428 HOH A O     1 
HETATM 3832 O  O     . HOH K 5 .   ? 30.267  20.611 39.450 1.00 38.21 ? 429 HOH A O     1 
HETATM 3833 O  O     . HOH K 5 .   ? 25.297  10.776 24.132 1.00 30.71 ? 430 HOH A O     1 
HETATM 3834 O  O     . HOH K 5 .   ? 24.105  29.198 46.055 1.00 37.84 ? 431 HOH A O     1 
HETATM 3835 O  O     . HOH K 5 .   ? 14.838  12.824 43.306 1.00 20.20 ? 432 HOH A O     1 
HETATM 3836 O  O     . HOH K 5 .   ? 17.244  9.864  44.289 1.00 35.59 ? 433 HOH A O     1 
HETATM 3837 O  O     . HOH K 5 .   ? 19.370  9.118  45.857 1.00 33.94 ? 434 HOH A O     1 
HETATM 3838 O  O     . HOH K 5 .   ? 6.306   19.533 49.370 1.00 27.39 ? 435 HOH A O     1 
HETATM 3839 O  O     . HOH K 5 .   ? -0.353  15.041 45.320 1.00 44.50 ? 436 HOH A O     1 
HETATM 3840 O  O     . HOH K 5 .   ? -2.010  13.871 48.044 1.00 21.38 ? 437 HOH A O     1 
HETATM 3841 O  O     . HOH K 5 .   ? -0.563  17.358 43.860 1.00 31.18 ? 438 HOH A O     1 
HETATM 3842 O  O     . HOH K 5 .   ? 29.255  30.408 30.574 1.00 31.38 ? 439 HOH A O     1 
HETATM 3843 O  O     . HOH K 5 .   ? 27.750  32.080 31.841 1.00 28.18 ? 440 HOH A O     1 
HETATM 3844 O  O     . HOH K 5 .   ? 24.757  37.627 23.160 1.00 25.57 ? 441 HOH A O     1 
HETATM 3845 O  O     . HOH K 5 .   ? 26.196  36.009 24.923 1.00 24.43 ? 442 HOH A O     1 
HETATM 3846 O  O     . HOH K 5 .   ? 15.472  -0.809 26.237 1.00 38.94 ? 443 HOH A O     1 
HETATM 3847 O  O     . HOH K 5 .   ? 21.368  -1.293 29.009 1.00 29.28 ? 444 HOH A O     1 
HETATM 3848 O  O     . HOH K 5 .   ? 10.538  -1.432 45.136 1.00 32.09 ? 445 HOH A O     1 
HETATM 3849 O  O     . HOH K 5 .   ? 8.459   -2.591 39.989 1.00 37.42 ? 446 HOH A O     1 
HETATM 3850 O  O     . HOH K 5 .   ? 22.304  21.891 47.628 1.00 35.21 ? 447 HOH A O     1 
HETATM 3851 O  O     . HOH K 5 .   ? 1.381   15.297 52.717 1.00 34.64 ? 448 HOH A O     1 
HETATM 3852 O  O     . HOH K 5 .   ? 30.115  26.495 23.181 1.00 32.01 ? 449 HOH A O     1 
HETATM 3853 O  O     . HOH L 5 .   ? 11.046  -0.787 28.258 1.00 20.68 ? 301 HOH B O     1 
HETATM 3854 O  O     . HOH L 5 .   ? 6.521   1.232  20.387 1.00 6.83  ? 302 HOH B O     1 
HETATM 3855 O  O     . HOH L 5 .   ? 3.526   32.455 18.702 1.00 6.66  ? 303 HOH B O     1 
HETATM 3856 O  O     . HOH L 5 .   ? 3.708   25.598 7.899  1.00 8.04  ? 304 HOH B O     1 
HETATM 3857 O  O     . HOH L 5 .   ? -2.876  27.808 11.840 1.00 7.29  ? 305 HOH B O     1 
HETATM 3858 O  O     . HOH L 5 .   ? 3.133   11.457 8.374  1.00 14.30 ? 306 HOH B O     1 
HETATM 3859 O  O     . HOH L 5 .   ? 4.975   6.181  17.185 1.00 15.30 ? 307 HOH B O     1 
HETATM 3860 O  O     . HOH L 5 .   ? -2.722  7.482  16.477 1.00 5.16  ? 308 HOH B O     1 
HETATM 3861 O  O     . HOH L 5 .   ? 23.196  26.790 21.269 1.00 7.33  ? 309 HOH B O     1 
HETATM 3862 O  O     . HOH L 5 .   ? 8.360   35.222 10.000 1.00 22.93 ? 310 HOH B O     1 
HETATM 3863 O  O     . HOH L 5 .   ? 9.460   4.083  5.859  1.00 13.76 ? 311 HOH B O     1 
HETATM 3864 O  O     . HOH L 5 .   ? 4.695   9.605  22.072 1.00 7.84  ? 312 HOH B O     1 
HETATM 3865 O  O     . HOH L 5 .   ? 23.492  25.040 -6.743 1.00 14.04 ? 313 HOH B O     1 
HETATM 3866 O  O     . HOH L 5 .   ? 24.933  28.843 21.395 1.00 11.02 ? 314 HOH B O     1 
HETATM 3867 O  O     . HOH L 5 .   ? 8.879   8.868  23.249 1.00 9.46  ? 315 HOH B O     1 
HETATM 3868 O  O     . HOH L 5 .   ? 4.555   21.697 16.027 1.00 12.09 ? 316 HOH B O     1 
HETATM 3869 O  O     . HOH L 5 .   ? 6.365   16.085 27.511 1.00 6.62  ? 317 HOH B O     1 
HETATM 3870 O  O     . HOH L 5 .   ? 7.272   9.895  6.030  1.00 8.00  ? 318 HOH B O     1 
HETATM 3871 O  O     . HOH L 5 .   ? 8.437   10.124 25.750 1.00 6.94  ? 319 HOH B O     1 
HETATM 3872 O  O     . HOH L 5 .   ? 25.050  30.017 18.964 1.00 12.66 ? 320 HOH B O     1 
HETATM 3873 O  O     . HOH L 5 .   ? 35.773  20.692 12.024 1.00 19.78 ? 321 HOH B O     1 
HETATM 3874 O  O     . HOH L 5 .   ? 11.718  14.700 9.394  1.00 10.48 ? 322 HOH B O     1 
HETATM 3875 O  O     . HOH L 5 .   ? 20.625  8.374  22.619 1.00 10.51 ? 323 HOH B O     1 
HETATM 3876 O  O     . HOH L 5 .   ? 22.998  9.533  23.374 1.00 29.38 ? 324 HOH B O     1 
HETATM 3877 O  O     . HOH L 5 .   ? 5.230   6.114  25.379 1.00 12.83 ? 325 HOH B O     1 
HETATM 3878 O  O     . HOH L 5 .   ? 6.163   5.024  7.761  1.00 9.01  ? 326 HOH B O     1 
HETATM 3879 O  O     . HOH L 5 .   ? -4.598  7.364  19.791 1.00 7.83  ? 327 HOH B O     1 
HETATM 3880 O  O     . HOH L 5 .   ? 31.288  28.568 14.496 1.00 21.30 ? 328 HOH B O     1 
HETATM 3881 O  O     . HOH L 5 .   ? 1.251   31.371 17.315 1.00 12.38 ? 329 HOH B O     1 
HETATM 3882 O  O     . HOH L 5 .   ? 25.639  8.902  6.847  1.00 16.63 ? 330 HOH B O     1 
HETATM 3883 O  O     . HOH L 5 .   ? 20.129  28.338 28.829 1.00 14.04 ? 331 HOH B O     1 
HETATM 3884 O  O     . HOH L 5 .   ? 19.688  30.267 26.972 1.00 13.33 ? 332 HOH B O     1 
HETATM 3885 O  O     . HOH L 5 .   ? 4.658   9.393  5.115  1.00 17.16 ? 333 HOH B O     1 
HETATM 3886 O  O     . HOH L 5 .   ? 2.683   15.968 11.927 1.00 15.38 ? 334 HOH B O     1 
HETATM 3887 O  O     . HOH L 5 .   ? 14.279  21.267 8.436  1.00 14.67 ? 335 HOH B O     1 
HETATM 3888 O  O     . HOH L 5 .   ? 2.244   9.866  6.359  1.00 12.48 ? 336 HOH B O     1 
HETATM 3889 O  O     . HOH L 5 .   ? 3.157   22.145 8.579  1.00 13.82 ? 337 HOH B O     1 
HETATM 3890 O  O     . HOH L 5 .   ? 1.381   19.385 21.095 1.00 12.89 ? 338 HOH B O     1 
HETATM 3891 O  O     . HOH L 5 .   ? 13.565  34.478 22.517 1.00 19.81 ? 339 HOH B O     1 
HETATM 3892 O  O     . HOH L 5 .   ? -0.488  -0.437 24.172 1.00 13.89 ? 340 HOH B O     1 
HETATM 3893 O  O     . HOH L 5 .   ? 32.502  23.938 16.820 1.00 20.87 ? 341 HOH B O     1 
HETATM 3894 O  O     . HOH L 5 .   ? 17.895  31.139 29.509 1.00 12.01 ? 342 HOH B O     1 
HETATM 3895 O  O     . HOH L 5 .   ? 2.903   32.441 7.416  1.00 18.69 ? 343 HOH B O     1 
HETATM 3896 O  O     . HOH L 5 .   ? 7.243   6.891  4.328  1.00 24.53 ? 344 HOH B O     1 
HETATM 3897 O  O     . HOH L 5 .   ? 0.000   -0.776 28.207 0.50 16.25 ? 345 HOH B O     1 
HETATM 3898 O  O     . HOH L 5 .   ? 11.702  21.664 7.168  1.00 19.77 ? 346 HOH B O     1 
HETATM 3899 O  O     . HOH L 5 .   ? 14.110  6.773  7.536  1.00 15.19 ? 347 HOH B O     1 
HETATM 3900 O  O     . HOH L 5 .   ? 28.399  -0.418 18.744 1.00 28.59 ? 348 HOH B O     1 
HETATM 3901 O  O     . HOH L 5 .   ? 17.667  25.643 26.497 1.00 10.29 ? 349 HOH B O     1 
HETATM 3902 O  O     . HOH L 5 .   ? 20.498  4.942  9.802  1.00 18.74 ? 350 HOH B O     1 
HETATM 3903 O  O     . HOH L 5 .   ? -9.666  -0.577 15.211 1.00 23.11 ? 351 HOH B O     1 
HETATM 3904 O  O     . HOH L 5 .   ? 17.557  15.971 5.058  1.00 12.43 ? 352 HOH B O     1 
HETATM 3905 O  O     . HOH L 5 .   ? 30.698  17.406 17.821 1.00 18.47 ? 353 HOH B O     1 
HETATM 3906 O  O     . HOH L 5 .   ? 14.251  31.077 30.617 1.00 18.48 ? 354 HOH B O     1 
HETATM 3907 O  O     . HOH L 5 .   ? 19.522  34.707 2.368  1.00 36.56 ? 355 HOH B O     1 
HETATM 3908 O  O     . HOH L 5 .   ? 12.426  1.095  19.241 1.00 18.84 ? 356 HOH B O     1 
HETATM 3909 O  O     . HOH L 5 .   ? 10.806  34.661 21.626 1.00 18.94 ? 357 HOH B O     1 
HETATM 3910 O  O     . HOH L 5 .   ? 10.594  9.805  2.015  1.00 19.14 ? 358 HOH B O     1 
HETATM 3911 O  O     . HOH L 5 .   ? 29.935  18.662 21.923 1.00 15.79 ? 359 HOH B O     1 
HETATM 3912 O  O     . HOH L 5 .   ? 6.764   7.087  23.141 1.00 13.60 ? 360 HOH B O     1 
HETATM 3913 O  O     . HOH L 5 .   ? 11.940  31.633 23.473 1.00 21.00 ? 361 HOH B O     1 
HETATM 3914 O  O     . HOH L 5 .   ? 17.555  23.144 9.042  1.00 26.52 ? 362 HOH B O     1 
HETATM 3915 O  O     . HOH L 5 .   ? 15.727  4.560  2.272  1.00 24.51 ? 363 HOH B O     1 
HETATM 3916 O  O     . HOH L 5 .   ? 2.875   10.461 11.085 1.00 15.58 ? 364 HOH B O     1 
HETATM 3917 O  O     . HOH L 5 .   ? 18.410  38.570 8.949  1.00 23.95 ? 365 HOH B O     1 
HETATM 3918 O  O     . HOH L 5 .   ? 0.915   23.859 9.017  1.00 17.11 ? 366 HOH B O     1 
HETATM 3919 O  O     . HOH L 5 .   ? 5.176   3.696  19.694 1.00 19.11 ? 367 HOH B O     1 
HETATM 3920 O  O     . HOH L 5 .   ? -0.819  13.098 23.716 1.00 19.36 ? 368 HOH B O     1 
HETATM 3921 O  O     . HOH L 5 .   ? 28.129  8.534  8.310  1.00 42.83 ? 369 HOH B O     1 
HETATM 3922 O  O     . HOH L 5 .   ? 34.941  23.153 14.574 1.00 22.71 ? 370 HOH B O     1 
HETATM 3923 O  O     . HOH L 5 .   ? 31.172  25.951 -0.469 1.00 34.58 ? 371 HOH B O     1 
HETATM 3924 O  O     . HOH L 5 .   ? 10.614  -1.865 25.895 1.00 18.87 ? 372 HOH B O     1
[truncated: 443,031 more chars]
